# Supplementary material for: Dynamics of the Phanerochaete carnosa transcriptome during growth on aspen and spruce
Source: BMC Genomics. 2018 Nov 13;19:815. doi: 10.1186/s12864-018-5210-z (PMC6234650; doi:10.1186/s12864-018-5210-z)
Supplement: Supplementary file 6 — Counts per million (CPM) values for all sequences at all growth points and on each substrate (aspen heartwood – AH; white spruce heartwood – WH) is also shown. (XLSX 4817 kb) [file 12864_2018_5210_MOESM6_ESM.xlsx]

## Sheet: Values
Protein ID	AH1	AH2	AH3	AH4	AH5	WH1	WH2	WH3	WH4	WH5	Similarity	EC	Domain	SignalP	GO	KEGG Pathway	CATEGORY
203428	11.0534	23.539	22.105	27.1983	29.8443	35.1523	33.8909	25.8869	32.5395	32.4975	Sequence similar to Uniprot:F8Q1V2|F8Q1V2_SERL3|PN=Putative uncharacterized protein|GN=SERLA73DRAFT_161344|SW_ID=0.339|SW_Length_Dif=150|SW_Score=1783|Putative BBH		Putatively contains 6 BRCT (IPR001357: SSF52113), 4 BRCT (IPR001357: SM00292), 1 Heat shock protein 70 (IPR013126: PS00329), 4 BRCT (IPR001357: PF00533), 4 BRCT (IPR001357: PS50172), 2 HMG-I and HMG-Y, DNA-binding (IPR000637: PF02178) domain(s)		Putatively related to a protein involved with intracellular (GO:0005622)
51929	6.764	14.2547	11.5243	7.90591	5.89116	4.67249	6.4801	5.40858	5.01564	6.67204	Sequence similar to Uniprot:E2L5Z2|E2L5Z2_MONPE|PN=Putative uncharacterized protein (Fragment)|GN=MPER_01213|SW_ID=0.773|SW_Length_Dif=-42|SW_Score=357|Putative BBH		Putatively contains 1 Variant SH3 (IPR011511: PF07653), 1 Src homology-3 (IPR001452: SSF50044) domain(s)
82476	65.0829	139.921	82.2198	52.1094	42.4682	31.1862	34.6685	39.4289	36.2701	45.669	Sequence similar to Uniprot:D8PWM9|D8PWM9_SCHCM|PN=Putative uncharacterized protein|GN=SCHCODRAFT_65840|SW_ID=0.495|SW_Length_Dif=17|SW_Score=878|Putative BBH		Putatively contains 1 RabGAP/TBC (IPR000195: SM00164), 1 RabGAP/TBC (IPR000195: PS50086), 2 RabGAP/TBC (IPR000195: SSF47923), 1 RabGAP/TBC (IPR000195: PF00566) domain(s)		Putatively related to a protein involved with intracellular (GO:0005622),Rab GTPase activator activity (GO:0005097),regulation of Rab GTPase activity (GO:0032313)
245998	14.4354	26.54	26.6203	16.0604	22.5288	16.3537	16.3298	17.8772	22.5082	26.113
85243	74.9815	69.5854	71.6391	98.3018	117.241	83.3985	69.5314	99.9968	107.069	125.158	Sequence similar to Uniprot:A8N3X1|A8N3X1_COPC7|PN=Leucine aminopeptidase|GN=CC1G_10096|SW_ID=0.653|SW_Length_Dif=11|SW_Score=2082|Putative BBH	EC:3.4.11.1 (Leucyl aminopeptidase.)	Putatively contains 1 Peptidase M17, leucyl aminopeptidase, C-terminal (IPR000819: PS00631), 5 Peptidase M17, leucyl aminopeptidase, C-terminal (IPR000819: PR00481), 1 Peptidase M17, leucyl aminopeptidase, N-terminal (IPR008283: PF02789), 1 Peptidase M17, leucyl aminopeptidase, C-terminal (IPR000819: PF00883) domain(s)		Putatively related to a protein involved with leucyl aminopeptidase activity (GO:0004178),intracellular (GO:0005622),aminopeptidase activity (GO:0004177),proteolysis (GO:0006508)
246002	2.96956	12.1915	17.5223	20.983	21.2988	8.91033	19.8939	19.57	24.8709	22.6044
23618	0.494927	3.18855	2.0218	1.34251	2.33057	0.488982	0.712811	2.31206	1.69951	3.45106
246006	2.0622	5.9082	4.44796	6.11589	7.18593	5.32447	8.16492	8.87667	6.46644	9.95055
246008	25.4063	45.39	57.9582	18.1488	14.825	26.6767	36.4181	18.2075	19.8553	14.4944	Sequence similar to Uniprot:A8NLH8|A8NLH8_COPC7|PN=Endoglucanase-4|GN=CC1G_05827|SW_ID=0.409|SW_Length_Dif=-9|SW_Score=844|Putative BBH		Putatively contains 1 Glycoside hydrolase, family 61 (IPR005103: PF03443) domain(s)	Putatively contains SignalP peptide			Auxiliary Activities Family 9 protein (lytic polysaccaride monooxygenase)
203435	1.07234	1.68806	2.42616	0.994454	1.55371	2.01026	1.74963	2.10563	1.49226	1.03532	Sequence similar to Uniprot:A8NR58|A8NR58_COPC7|PN=Putative uncharacterized protein|GN=CC1G_07128|SW_ID=0.510|SW_Length_Dif=4|SW_Score=510|Putative BBH			Putatively contains SignalP peptide
23621	0.494927	1.31293	1.14569	0.944732	0.776857	1.24962	1.29602	0.66059	0.746128	0.862764
246009	55.1844	56.2685	50.4776	50.1702	74.0604	99.4806	78.0204	79.2295	80.6647	58.2078
246011	9.98103	8.8154	7.95241	9.34787	13.0771	15.5931	12.1826	12.9228	12.1039	11.3885
109609	231.213	235.578	314.255	250.006	231.115	261.931	253.048	217.086	235.279	197.055	Sequence similar to Uniprot:A8NLJ6|A8NLJ6_COPC7|PN=Nucleosome assembly protein I|GN=CC1G_05840|SW_ID=0.667|SW_Length_Dif=30|SW_Score=1748|Putative BBH		Putatively contains 1 Nucleosome assembly protein (NAP) (IPR002164: PF00956) domain(s)		Putatively related to a protein involved with nucleosome assembly (GO:0006334),nucleus (GO:0005634)
246014	138.992	111.412	96.9115	166.571	126.11	134.959	146.191	137.692	117.474	111.067	Sequence similar to Uniprot:B8P044|B8P044_POSPM|PN=Ubiquitin carboxyl-terminal hydrolase (EC 3.4.19.12)|GN=POSPLDRAFT_88236|SW_ID=0.678|SW_Length_Dif=-20|SW_Score=2522|Putative BBH	EC:3.1.2.15 (Ubiquitin thiolesterase.)	Putatively contains 1 Zinc finger, UBP-type (IPR001607: PS50271), 1 Zinc finger, UBP-type (IPR001607: PF02148), 2 Ubiquitin-associated/translation elongation factor EF1B, N-terminal, eukaryote (IPR015940: SM00165), 1 Peptidase C19, ubiquitin carboxyl-terminal hydrolase 2 (IPR001394: PS00973), 1 Peptidase C19, ubiquitin carboxyl-terminal hydrolase 2 (IPR001394: PS50235), 2 Ubiquitin-associated/tra…		Putatively related to a protein involved with ubiquitin-dependent protein catabolic process (GO:0006511),ubiquitin thiolesterase activity (GO:0004221),zinc ion binding (GO:0008270)
246016	164.233	103.534	119.017	69.3632	68.6224	131.482	101.543	69.4032	70.2604	65.3975	Sequence similar to Uniprot:A8NLE7|A8NLE7_COPC7|PN=DnaK-type molecular chaperone bipA|GN=CC1G_05804|SW_ID=0.592|SW_Length_Dif=24|SW_Score=2227|Putative BBH		Putatively contains 1 Heat shock protein 70 (IPR013126: PF00012), 3 Heat shock protein Hsp70 (IPR001023: PR00301), 1 Heat shock protein 70 (IPR013126: PD000089) domain(s)		Putatively related to a protein involved with ATP binding (GO:0005524)
189303	2.88707	14.1609	12.8721	9.79538	9.77545	4.88982	8.42413	6.81233	6.6737	5.80928			Putatively contains 1 NACHT nucleoside triphosphatase (IPR007111: PS50837) domain(s)
246017	3.382	6.56466	4.44796	2.33697	2.65426	2.55357	3.04565	2.5185	2.32129	2.81836
179599	27.4685	105.316	74.4696	61.6064	47.8414	51.2887	66.3562	36.0021	34.9851	28.8738	Sequence similar to Uniprot:D6RQR6|D6RQR6_COPC7|PN=Glucose oxidase|GN=CC1G_15386|SW_ID=0.464|SW_Length_Dif=35|SW_Score=1762|Putative BBH	EC:1.1.99.1 (Choline dehydrogenase.)	Putatively contains 1 Glucose-methanol-choline oxidoreductase, N-terminal (IPR000172: PS00624), 1 Glucose-methanol-choline oxidoreductase, N-terminal (IPR000172: PF00732), 1 Glucose-methanol-choline oxidoreductase (IPR012132: PIRSF000137), 1 Glucose-methanol-choline oxidoreductase, N-terminal (IPR000172: PS00623), 1 Glucose-methanol-choline oxidoreductase, C-terminal (IPR007867: PF05199) domain(s)	Putatively contains SignalP peptide	Putatively related to a protein involved with choline dehydrogenase activity (GO:0008812),alcohol metabolic process (GO:0006066),oxidoreductase activity, acting on CH-OH group of donors (GO:0016614),FAD binding (GO:0050660)	Glycine, serine and threonine metabolism	Auxiliary Activities Family 3 protein (Glucose oxidase)
82859	0	0	0	0	0	0	0	0	0	0
189306	0	0	0	0	0.129476	0	0.129602	0	0	0	Sequence similar to Tam3-transposase (Ac family) (KOG1121)		Putatively contains 1 HAT dimerisation (IPR008906: PF05699) domain(s)		Putatively related to a protein involved with protein dimerization activity (GO:0046983)
203443	0	1.31293	1.21308	0.845286	0.582643	0.43465	0.583209	0.371582	0.290161	0	Sequence similar to Uniprot:F8P8T3|F8P8T3_SERL9|PN=Putative uncharacterized protein|GN=SERLADRAFT_411059|SW_ID=0.310|SW_Length_Dif=42|SW_Score=515|Putative BBH		Putatively contains 1 Protein kinase-like (IPR011009: SSF56112) domain(s)
246020	4.28937	16.1303	20.4202	62.1534	82.3468	16.0277	32.1413	68.6187	81.0378	94.1563	Sequence similar to Uniprot:J4H1J9|J4H1J9_FIBRA|PN=Uncharacterized protein|GN=|SW_ID=0.571|SW_Length_Dif=-11|SW_Score=765|Putative BBH		Putatively contains 1 Haloacid dehalogenase-like hydrolase (IPR005834: PF00702), 1 Haloacid dehalogenase, type II (IPR006328: TIGR01428), 1 HAD-superfamily hydrolase, subfamily IA, variant 2 (IPR006388: TIGR01493) domain(s)		Putatively related to a protein involved with metabolic process (GO:0008152),hydrolase activity, acting on acid halide bonds, in C-halide compounds (GO:0019120),catalytic activity (GO:0003824)
203446	11.6308	86.8411	50.8145	40.9218	45.0577	23.3081	36.2885	39.8418	47.8351	48.1998	Sequence similar to Uniprot:G4T8Y6|G4T8Y6_PIRID|PN=Related to haloacid dehalogenase, type II-Burkholderia phytofirmans|GN=PIIN_01590|SW_ID=0.316|SW_Length_Dif=30|SW_Score=327|Putative BestHit		Putatively contains 4 Haloacid dehydrogenase/epoxide hydrolase (IPR005833: PR00413), 1 Haloacid dehalogenase-like hydrolase (IPR005834: PF00702), 1 HAD-superfamily hydrolase, subfamily IA, variant 2 (IPR006388: TIGR01493) domain(s)		Putatively related to a protein involved with metabolic process (GO:0008152),hydrolase activity, acting on acid halide bonds, in C-halide compounds (GO:0019120),hydrolase activity (GO:0016787),catalytic activity (GO:0003824)
246023	0.412439	3.56367	1.14569	1.44196	1.29476	0.977963	2.98084	1.85791	2.03113	1.55298
189312	0	0	0	0	0	0	0	0	0	0
246027	0.164976	0.281343	0.60654	0.745841	1.16529	0.271656	0.777612	0.66059	0.78758	1.03532
246031	0.329951	0.844028	1.07829	2.13808	1.23002	0.651975	0.712811	1.8992	2.03113	1.66801
246032	0.577415	1.12537	0.60654	0.198891	1.29476	0.706307	0.712811	1.07346	0.953386	0.862764
203449	3.46449	6.09576	7.34587	6.31479	5.11431	4.56383	6.4801	6.72976	7.50273	7.07467
246036	1.73224	6.47088	8.0198	29.8336	43.8277	13.6372	31.2989	68.66	52.8093	122.973
203451	0.577415	1.50049	0.539146	1.39224	1.42424	0.488982	1.16642	1.5689	1.86532	3.68113	Sequence similar to Uniprot:E2LV61|E2LV61_MONPE|PN=Putative uncharacterized protein|GN=MPER_11068|SW_ID=0.403|SW_Length_Dif=37|SW_Score=462|Putative BBH	EC:1.1.99.1 (Choline dehydrogenase.)	Putatively contains 1 Glucose-methanol-choline oxidoreductase, N-terminal (IPR000172: PS00624), 1 Glucose-methanol-choline oxidoreductase, N-terminal (IPR000172: PF00732), 1 Glucose-methanol-choline oxidoreductase, C-terminal (IPR007867: PF05199) domain(s)		Putatively related to a protein involved with choline dehydrogenase activity (GO:0008812),oxidoreductase activity, acting on CH-OH group of donors (GO:0016614),FAD binding (GO:0050660)	Glycine, serine and threonine metabolism
85378	0.0824878	0.468904	0.471753	0.54695	1.42424	0.162994	0.324005	0.578016	0.53887	0.805247
203452	2.7221	5.9082	5.59364	6.26506	8.41595	2.87956	6.02649	7.43163	7.33693	9.77799
246044	1.23732	1.87562	2.0218	2.08835	2.00688	0.706307	1.10162	2.02306	2.52855	3.62361
246045	2.88707	3.56367	3.0327	5.17116	5.37326	2.06459	4.60087	4.99571	4.89128	8.22502
203454	1.64976	0.937809	1.21308	1.44196	2.58952	0.923632	1.16642	1.44504	1.78242	2.81836	Sequence similar to Uniprot:A8NR58|A8NR58_COPC7|PN=Putative uncharacterized protein|GN=CC1G_07128|SW_ID=0.390|SW_Length_Dif=15|SW_Score=400|Putative BestHit			Putatively contains SignalP peptide
189324	0.0824878	0.187562	0	0.0497227	0.32369	0	0.129602	0.412869	0.165806	0	Sequence similar to Uniprot:A8NR58|A8NR58_COPC7|PN=Putative uncharacterized protein|GN=CC1G_07128|SW_ID=0.332|SW_Length_Dif=11|SW_Score=299|Putative BestHit			Putatively contains SignalP peptide
189325	0.164976	0	0.0673933	0.0497227	0.388428	0.108663	0.064801	0	0.207258	0
132704	2.96956	3.18855	2.62834	3.7292	3.36638	5.3788	8.94253	3.22037	3.39903	3.2785	Sequence similar to Uniprot:A8NKB7|A8NKB7_COPC7|PN=MFS multidrug transporter|GN=CC1G_02139|SW_ID=0.529|SW_Length_Dif=15|SW_Score=1948|Putative BestHit		Putatively contains 1 MFS general substrate transporter (IPR016196: SSF103473), 1 Major facilitator superfamily (IPR007114: PS50850), 1 Major facilitator superfamily MFS-1 (IPR011701: PF07690), 3 Tetracycline resistance protein, TetB (IPR001411: PR01036) domain(s)		Putatively related to a protein involved with integral to membrane (GO:0016021),response to antibiotic (GO:0046677),transport (GO:0006810),transporter activity (GO:0005215),tetracycline transport (GO:0015904),tetracycline:hydrogen antiporter activity (GO:0015520)
203457	0.494927	1.03159	0.673933	1.49168	1.94214	0.869301	1.16642	1.27989	1.11919	1.78305				Putatively contains SignalP peptide
246052	8.66122	5.9082	4.9871	7.70702	8.35121	5.59612	7.84092	8.38123	9.53386	8.22502
246056	2.22717	16.1303	4.17838	3.87837	5.76169	4.29217	6.22089	4.74799	5.47161	6.8446
84901	0	0	0	0	0.0647381	0	0	0	0	0.23007
189335	0	0	0.134787	0.0994454	0.258952	0.108663	0.324005	0.0825737	0.497419	0.172553
246057	0	1.21915	1.61744	1.14362	1.74793	0.108663	1.36082	1.52761	2.36274	2.53078
189338	0	0	0	0	0	0	0	0	0	0
189339	0	0	0	0	0	0	0	0	0	0
167633	0	0	0	0	0	0	0	0	0	0	Sequence similar to Uniprot:A8P7Y2|A8P7Y2_COPC7|PN=RuvB-like helicase 1|GN=CC1G_06666|SW_ID=0.701|SW_Length_Dif=-63|SW_Score=1742|Putative BestHit	EC:3.6.1.- (In phosphorous-containing anhydrides.)	Putatively contains 1 TIP49, C-terminal (IPR010339: PF06068) domain(s)		Putatively related to a protein involved with pyrophosphatase activity (GO:0016462),DNA helicase activity (GO:0003678),ATP-dependent 5'-3' DNA helicase activity (GO:0043141),bis(5'-nucleosyl)-tetraphosphatase activity (GO:0008796),UDP-2,3-diacylglucosamine hydrolase activity (GO:0008758),dATP pyrophosphohydrolase activity (GO:0008828),thiamin-pyrophosphatase activity (GO:0004787),dihydroneopterin…	Folate biosynthesis,Starch and sucrose metabolism
23636	0	0	0	0	0	0	0	0	0	0			Putatively contains 1 Calcium-binding EF-hand (IPR002048: PS00018) domain(s)		Putatively related to a protein involved with calcium ion binding (GO:0005509)
189344	0	0	0	0	0	0	0	0	0	0
189345	0	0	0	0	0	0	0	0	0	0
189346	0	0	0	0	0	0	0	0	0	0	Sequence similar to G protein beta subunit-like protein (KOG0279)		Putatively contains 3 WD40 repeat (IPR001680: SM00320), 1 WD40 repeat-like (IPR011046: SSF50978), 1 WD40 repeat (IPR001680: PS50082), 2 WD40 repeat (IPR001680: PF00400), 1 WD40 repeat (IPR001680: PD000018) domain(s)	Putatively contains SignalP peptide
189347	0	0	0	0	0	0	0	0	0	0
23638	0	0	0	0	0	0	0	0	0	0
56546	0	0	0	0	0	0	0	0	0	0	Sequence similar to Uniprot:E2L7L6|E2L7L6_MONPE|PN=Putative uncharacterized protein (Fragment)|GN=MPER_01881|SW_ID=0.338|SW_Length_Dif=-59|SW_Score=216|Putative BBH
23641	0	0	0	0	0	0	0	0	0	0
189350	0	0	0	0	0	0	0	0	0	0	Sequence similar to U4/U6 small nuclear ribonucleoprotein Prp4 (contains WD40 repeats) (KOG0272)		Putatively contains 4 WD40 repeat (IPR001680: SM00320), 2 WD40 repeat (IPR001680: PD000018), 2 WD40 repeat (IPR001680: PS00678), 3 WD40 repeat (IPR001680: PF00400), 1 WD40 repeat (IPR001680: PS50294), 1 WD40 repeat-like (IPR011046: SSF50978), 3 WD40 repeat (IPR001680: PR00320), 3 WD40 repeat (IPR001680: PS50082) domain(s)
189351	0	0	0	0	0	0	0	0	0	0				Putatively contains SignalP peptide
189352	0	0	0	0	0	0	0	0	0	0
84557	0	0	0	0	0	0	0	0	0	0
246060	0.659903	0.750247	0.60654	0.348059	0.582643	0.43465	0.712811	0.495442	0.53887	0.402623
189353	0.329951	1.9694	1.21308	0.298336	0.582643	0.43465	0.518408	0.949598	0.829031	0.575176
246061	0.989854	7.87759	9.09809	10.5412	21.493	9.99696	11.1458	12.9228	15.4614	16.0474
246064	1.31981	2.53208	2.89791	2.73475	4.40219	2.39058	3.24005	4.87185	5.43015	5.8668
84294	0.412439	3.65745	5.79582	1.88946	4.53167	2.66223	2.91604	2.22949	2.90161	1.72553
203473	18.4773	144.516	193.149	70.109	169.355	82.3119	121.567	90.6659	115.028	80.9848
246073	3.54698	233.046	329.284	70.109	141.388	170.274	343.38	75.8027	123.401	29.2765	Sequence similar to Uniprot:B8P800|B8P800_POSPM|PN=Predicted protein|GN=POSPLDRAFT_94236|SW_ID=0.310|SW_Length_Dif=-25|SW_Score=323|Putative BBH
189361	0.0824878	0.844028	0.471753	0.397782	0.194214	0.325988	0.583209	0.536729	0.78758	2.01312			Putatively contains 1 Pyridine nucleotide-disulphide oxidoreductase, NAD-binding region (IPR001327: PF00070) domain(s)		Putatively related to a protein involved with FAD binding (GO:0050660),oxidoreductase activity (GO:0016491)
189362	0.0824878	0.375124	0.20218	0.0994454	0.776857	0.0543313	0.259204	0.578016	0.331612	0.0575176
109630	30.8505	52.7049	35.8532	55.6397	182.82	175.979	159.799	180.506	168.335	399.92	Sequence similar to Uniprot:A8N867|A8N867_COPC7|PN=Monooxygenase|GN=CC1G_09288|SW_ID=0.404|SW_Length_Dif=-43|SW_Score=1543|Putative BestHit	EC:1.14.13.8 (Dimethylaniline monooxygenase (N-oxide forming).)	Putatively contains 1 Pyridine nucleotide-disulphide oxidoreductase, NAD-binding region (IPR001327: PF00070), 1 Pyridine nucleotide-disulphide oxidoreductase, NAD-binding region (IPR001327: PD000139), 1 Flavin-containing monooxygenase FMO (IPR000960: PF00743), 2 FAD-dependent pyridine nucleotide-disulphide oxidoreductase (IPR013027: PR00368), 1 Monooxygenase, FAD-binding (IPR002938: PF01494) doma…		Putatively related to a protein involved with electron transport (GO:0006118),monooxygenase activity (GO:0004497),flavin-containing monooxygenase activity (GO:0004499),NADP binding (GO:0050661),oxidoreductase activity (GO:0016491),FAD binding (GO:0050660),aromatic compound metabolic process (GO:0006725)
203476	0.247464	4.59526	5.18928	2.23752	2.58952	5.59612	15.293	1.44504	2.81871	2.41574	Sequence similar to Uniprot:A8N867|A8N867_COPC7|PN=Monooxygenase|GN=CC1G_09288|SW_ID=0.390|SW_Length_Dif=-53|SW_Score=1409|Putative BestHit	EC:1.14.13.8 (Dimethylaniline monooxygenase (N-oxide forming).)	Putatively contains 1 Pyridine nucleotide-disulphide oxidoreductase, NAD-binding region (IPR001327: PF00070), 1 Pyridine nucleotide-disulphide oxidoreductase, NAD-binding region (IPR001327: PD000139), 2 FAD-dependent pyridine nucleotide-disulphide oxidoreductase (IPR013027: PR00368), 1 Lycopene beta and epsilon cyclase (IPR008671: PF05834), 2 Pyridine nucleotide-disulphide oxidoreductase, class I…		Putatively related to a protein involved with flavin-containing monooxygenase activity (GO:0004499),carotenoid biosynthetic process (GO:0016117),electron transport (GO:0006118),FAD binding (GO:0050660),oxidoreductase activity (GO:0016491),oxidoreductase activity, acting on paired donors, with incorporation or reduction of molecular oxygen (GO:0016705)
203477	1.31981	12.6604	12.333	17.0052	28.1611	5.16147	14.969	20.2306	21.4305	23.3522	Sequence similar to Uniprot:J4GM00|J4GM00_FIBRA|PN=Uncharacterized protein|GN=|SW_ID=0.634|SW_Length_Dif=-11|SW_Score=526|Putative BBH	EC:3.5.4.1 (Cytosine deaminase.)	Putatively contains 1 Cytidine deaminase-like (IPR016193: SSF53927), 1 CMP/dCMP deaminase, zinc-binding (IPR002125: PF00383) domain(s)		Putatively related to a protein involved with hydrolase activity (GO:0016787),cytosine deaminase activity (GO:0004131),catalytic activity (GO:0003824),zinc ion binding (GO:0008270)	Pyrimidine metabolism
132721	14.6828	58.6131	52.6342	54.9436	50.9489	25.9704	32.4005	50.2874	48.374	44.6912	Sequence similar to Uniprot:A8N867|A8N867_COPC7|PN=Monooxygenase|GN=CC1G_09288|SW_ID=0.401|SW_Length_Dif=-37|SW_Score=1471|Putative BestHit	EC:1.14.13.8 (Dimethylaniline monooxygenase (N-oxide forming).)	Putatively contains 1 Pyridine nucleotide-disulphide oxidoreductase, NAD-binding region (IPR001327: PF00070), 1 WD40 repeat (IPR001680: PS00678), 2 FAD-dependent pyridine nucleotide-disulphide oxidoreductase (IPR013027: PR00368), 1 Monooxygenase, FAD-binding (IPR002938: PF01494), 2 Pyridine nucleotide-disulphide oxidoreductase, class I (IPR001100: PR00411) domain(s)		Putatively related to a protein involved with flavin-containing monooxygenase activity (GO:0004499),monooxygenase activity (GO:0004497),electron transport (GO:0006118),FAD binding (GO:0050660),oxidoreductase activity (GO:0016491),aromatic compound metabolic process (GO:0006725)
203479	1.23732	0.844028	0.673933	1.19335	2.26583	2.17325	1.36082	1.27989	2.03113	1.15035	Sequence similar to Uniprot:A8N867|A8N867_COPC7|PN=Monooxygenase|GN=CC1G_09288|SW_ID=0.415|SW_Length_Dif=-50|SW_Score=1561|Putative BestHit	EC:1.14.13.8 (Dimethylaniline monooxygenase (N-oxide forming).)	Putatively contains 1 Pyridine nucleotide-disulphide oxidoreductase, NAD-binding region (IPR001327: PF00070), 2 Ankyrin (IPR002110: PR01415), 1 Pyridine nucleotide-disulphide oxidoreductase, NAD-binding region (IPR001327: PD000139), 2 FAD-dependent pyridine nucleotide-disulphide oxidoreductase (IPR013027: PR00368) domain(s)		Putatively related to a protein involved with flavin-containing monooxygenase activity (GO:0004499),FAD binding (GO:0050660),oxidoreductase activity (GO:0016491)
246087	52.3798	97.157	105.134	109.44	110.702	75.6835	116.447	103.754	100.976	101.576	Sequence similar to Uniprot:A8N867|A8N867_COPC7|PN=Monooxygenase|GN=CC1G_09288|SW_ID=0.406|SW_Length_Dif=-50|SW_Score=1548|Putative BestHit	EC:1.14.13.8 (Dimethylaniline monooxygenase (N-oxide forming).)	Putatively contains 1 Pyridine nucleotide-disulphide oxidoreductase, NAD-binding region (IPR001327: PF00070), 1 Flavin-containing monooxygenase FMO (IPR000960: PF00743), 2 FAD-dependent pyridine nucleotide-disulphide oxidoreductase (IPR013027: PR00368) domain(s)		Putatively related to a protein involved with flavin-containing monooxygenase activity (GO:0004499),NADP binding (GO:0050661),oxidoreductase activity (GO:0016491),FAD binding (GO:0050660)
82482	50.895	24.7582	21.2289	238.271	316.569	214.88	82.6212	239.877	163.361	344.07	Sequence similar to Uniprot:A8N867|A8N867_COPC7|PN=Monooxygenase|GN=CC1G_09288|SW_ID=0.407|SW_Length_Dif=-43|SW_Score=1609|Putative BestHit	EC:1.14.13.8 (Dimethylaniline monooxygenase (N-oxide forming).)	Putatively contains 1 Lipocalin (IPR002345: PS00213), 1 Pyridine nucleotide-disulphide oxidoreductase, NAD-binding region (IPR001327: PF00070), 1 Pyridine nucleotide-disulphide oxidoreductase, NAD-binding region (IPR001327: PD000139), 2 FAD-dependent pyridine nucleotide-disulphide oxidoreductase (IPR013027: PR00368) domain(s)		Putatively related to a protein involved with flavin-containing monooxygenase activity (GO:0004499),transport (GO:0006810),transporter activity (GO:0005215),binding (GO:0005488),FAD binding (GO:0050660),oxidoreductase activity (GO:0016491)
246094	0.164976	0.187562	0.134787	0.795564	0.258952	0.43465	0.583209	0.495442	0.497419	0.805247
167648	1.64976	1.68806	1.95441	1.69057	3.10743	4.94415	3.24005	2.60107	2.11403	2.24319	Sequence similar to Uniprot:A8N783|A8N783_COPC7|PN=Formate dehydrogenase|GN=CC1G_03226|SW_ID=0.658|SW_Length_Dif=-32|SW_Score=1612|Putative BestHit	EC:1.2.1.2 (Formate dehydrogenase.)	Putatively contains 1 D-isomer specific 2-hydroxyacid dehydrogenase, NAD-binding (IPR006140: PF02826), 1 NAD(P)-binding (IPR016040: SSF51735), 1 D-isomer specific 2-hydroxyacid dehydrogenase, NAD-binding (IPR006140: PS00671), 1 D-isomer specific 2-hydroxyacid dehydrogenase, catalytic region (IPR006139: PF00389), 1 D-isomer specific 2-hydroxyacid dehydrogenase, NAD-binding (IPR006140: PS00065), 1 …		Putatively related to a protein involved with oxidoreductase activity, acting on the CH-OH group of donors, NAD or NADP as acceptor (GO:0016616),metabolic process (GO:0008152),formate dehydrogenase complex (GO:0009326),cofactor binding (GO:0048037),binding (GO:0005488),NAD binding (GO:0051287),formate dehydrogenase activity (GO:0008863),catalytic activity (GO:0003824)	Glyoxylate and dicarboxylate metabolism,Methane metabolism
203486	2.14468	1.87562	2.9653	1.49168	1.55371	1.08663	2.52724	2.14692	2.32129	1.78305	Sequence similar to Nucleolar GTPase/ATPase p130 (KOG2992)
23653	0	0	0	0	0	0	0	0	0	0			Putatively contains 1 Pyridine nucleotide-disulphide oxidoreductase, NAD-binding region (IPR001327: PF00070) domain(s)		Putatively related to a protein involved with oxidoreductase activity (GO:0016491),FAD binding (GO:0050660)
167651	0.742391	0.937809	1.48265	0.895009	0.647381	0.651975	0.777612	0.908311	0.455967	0.517659
167655	7.67137	18.9437	15.6352	10.9887	11.9118	13.3655	13.673	10.4869	11.5235	8.68516
246102	4.53683	16.5054	13.0743	9.59648	11.1997	10.4316	13.2842	10.941	9.1608	11.1584
189377	0.742391	2.06318	2.15658	0.994454	2.00688	1.79293	1.23122	1.36247	1.82387	2.47326
203489	5.19673	5.72063	5.39146	1.5414	1.74793	3.20555	1.36082	1.36247	1.94822	2.07063	Sequence similar to Uniprot:A8N2H2|A8N2H2_COPC7|PN=Putative uncharacterized protein|GN=CC1G_01672|SW_ID=0.304|SW_Length_Dif=27|SW_Score=426|Putative BestHit			Putatively contains SignalP peptide
203490	6.68152	11.2537	17.657	5.917	8.02752	6.73708	5.96169	5.28472	7.75144	6.78708			Putatively contains 1 Cyclin-like F-box (IPR001810: PS50181), 1 Cyclin-like F-box (IPR001810: PF00646) domain(s)
246104	213.808	283.031	250.905	372.175	226.324	179.348	146.385	168.533	104.334	168.297	Sequence similar to Uniprot:A8PFW6|A8PFW6_COPC7|PN=Alpha-glucosidase|GN=CC1G_04876|SW_ID=0.370|SW_Length_Dif=42|SW_Score=2036|Putative BestHit	EC:3.2.1.20 (Alpha-glucosidase.)	Putatively contains 1 Glycoside hydrolase, family 31 (IPR000322: PS00707), 1 Glycoside hydrolase, family 31 (IPR000322: PS00129), 1 Glycoside hydrolase, family 31 (IPR000322: PF01055) domain(s)	Putatively contains SignalP peptide	Putatively related to a protein involved with carbohydrate metabolic process (GO:0005975),hydrolase activity, hydrolyzing O-glycosyl compounds (GO:0004553),alpha-glucosidase activity (GO:0004558)	Galactose metabolism,Starch and sucrose metabolism	Glycoside Hydrolase Family 31 protein (a-glucosidase (EC 3.2.1.20) a-1,3-glucosidase (EC 3.2.1.84) a-xylosidase, a-mannosidase)
203492	0.412439	8.15894	7.27847	18.1488	10.0991	4.78115	11.081	6.81233	9.4095	2.76085			Putatively contains 1 C-5 cytosine-specific DNA methylase (IPR001525: PS00094) domain(s)		Putatively related to a protein involved with DNA methylation (GO:0006306),DNA binding (GO:0003677)
203493	18.8897	38.1688	43.5361	30.7286	32.4985	39.7162	37.779	27.7035	32.5809	30.1392
246109	146.168	270.277	104.325	554.806	293.652	819.479	275.987	408.988	385.002	206.431	Sequence similar to Uniprot:A8N867|A8N867_COPC7|PN=Monooxygenase|GN=CC1G_09288|SW_ID=0.494|SW_Length_Dif=-43|SW_Score=2017|Putative BestHit	EC:1.14.13.8 (Dimethylaniline monooxygenase (N-oxide forming).)	Putatively contains 1 Pyridine nucleotide-disulphide oxidoreductase, NAD-binding region (IPR001327: PF00070), 1 Pyridine nucleotide-disulphide oxidoreductase, NAD-binding region (IPR001327: PD000139), 2 FAD-dependent pyridine nucleotide-disulphide oxidoreductase (IPR013027: PR00368) domain(s)		Putatively related to a protein involved with flavin-containing monooxygenase activity (GO:0004499),FAD binding (GO:0050660),oxidoreductase activity (GO:0016491)
246113	91.7265	158.49	171.988	128.086	127.469	302.299	238.856	94.712	82.0326	82.5378	Sequence similar to Uniprot:A8NLC2|A8NLC2_COPC7|PN=Putative uncharacterized protein|GN=CC1G_05787|SW_ID=0.477|SW_Length_Dif=-77|SW_Score=3329|Putative BestHit
75901	6.35156	14.7236	15.3657	21.3808	25.3773	21.1349	25.1428	18.0424	18.1558	16.9102	Sequence similar to Uniprot:A8NHT8|LSM6_COPC7|PN=U6 snRNA-associated Sm-like protein LSm6|GN=LSM6 CC1G_01502|SW_ID=0.901|SW_Length_Dif=-24|SW_Score=417|Putative BBH		Putatively contains 1 Like-Sm ribonucleoprotein, eukaryotic and archaea-type, core (IPR006649: SM00651), 1 Like-Sm ribonucleoprotein, core (IPR001163: PF01423), 1 Like-Sm ribonucleoprotein-related, core (IPR010920: SSF50182) domain(s)		Putatively related to a protein involved with ribonucleoprotein complex (GO:0030529),mRNA metabolic process (GO:0016071)
246116	94.696	76.4314	87.3417	84.28	92.1223	101.654	80.2884	66.7608	85.3902	70.1715	Sequence similar to Uniprot:A8NLB2|A8NLB2_COPC7|PN=Vacuole protein|GN=CC1G_05780|SW_ID=0.704|SW_Length_Dif=6|SW_Score=1162|Putative BestHit		Putatively contains 2 Protein of unknown function UPF0016 (IPR001727: PD005589), 2 Protein of unknown function UPF0016 (IPR001727: PF01169), 1 Protein of unknown function UPF0016 (IPR001727: PS01214) domain(s)		Putatively related to a protein involved with membrane (GO:0016020)
246117	5.19673	13.8796	8.22198	15.9113	11.0055	13.0938	16.0706	12.1383	10.1556	8.91523
155437	8.00132	16.5992	13.546	28.2922	19.4862	26.6767	24.8188	20.6434	21.2232	15.6448	Sequence similar to Uniprot:J4GBH4|J4GBH4_FIBRA|PN=Uncharacterized protein|GN=|SW_ID=0.659|SW_Length_Dif=1|SW_Score=781|Putative BBH	EC:2.4.2.3 (Uridine phosphorylase.)	Putatively contains 1 Nucleoside phosphorylase (IPR000845: PF01048) domain(s)		Putatively related to a protein involved with nucleoside metabolic process (GO:0009116),uridine phosphorylase activity (GO:0004850),catalytic activity (GO:0003824)	Pyrimidine metabolism
23667	35.2223	81.7769	54.7907	38.4854	32.628	85.1371	40.371	34.3507	34.6535	35.4309	Sequence similar to Uniprot:J4H428|J4H428_FIBRA|PN=Uncharacterized protein|GN=|SW_ID=0.411|SW_Length_Dif=-39|SW_Score=833|Putative BBH	EC:3.4.24.- (Metalloendopeptidases.)	Putatively contains 1 High mobility group box, HMG (IPR009071: SSF47095), 1 High mobility group box, HMG1/HMG2 (IPR000910: PS50118), 1 High mobility group box, HMG1/HMG2 (IPR000910: SM00398), 1 High mobility group box, HMG1/HMG2 (IPR000910: PF00505) domain(s)		Putatively related to a protein involved with regulation of transcription, DNA-dependent (GO:0006355),prenyl protein specific endopeptidase activity (GO:0008319),DNA binding (GO:0003677),stromelysin 3 activity (GO:0004249),collagenase activity (GO:0008133),matrilysin-2 activity (GO:0030402)
246120	482.884	89.467	51.8254	82.9375	63.8965	515.93	188.636	77.867	64.7059	60.6811	Sequence similar to Uniprot:A8NLI9|A8NLI9_COPC7|PN=2,4-dienoyl-CoA reductase|GN=CC1G_05835|SW_ID=0.745|SW_Length_Dif=2|SW_Score=1439|Putative BestHit	EC:1.3.1.34 (2,4-dienoyl-CoA reductase (NADPH).)	Putatively contains 1 NAD(P)-binding (IPR016040: SSF51735), 6 Glucose/ribitol dehydrogenase (IPR002347: PR00081), 1 Short-chain dehydrogenase/reductase SDR (IPR002198: PF00106) domain(s)		Putatively related to a protein involved with metabolic process (GO:0008152),2,4-dienoyl-CoA reductase (NADPH) activity (GO:0008670),binding (GO:0005488),oxidoreductase activity (GO:0016491),catalytic activity (GO:0003824)
246122	3.62947	4.59526	3.10009	3.08281	1.94214	5.54179	6.4801	2.80751	2.98451	3.45106
246124	1222.39	228.825	271.325	759.266	327.186	439.812	657.795	474.386	380.069	295.871	Sequence similar to Uniprot:P29064|AGLU_CANTS|PN=Alpha-glucosidase (EC 3.2.1.20) (Maltase) [Cleaved into: Alpha-glucosidase subunit 1, Alpha-glucosidase subunit 2]|GN=|SW_ID=0.432|SW_Length_Dif=-74|SW_Score=2022|Putative BestHit to Reviewed Uniprot Fungal Seqs	EC:3.2.1.20 (Alpha-glucosidase.)	Putatively contains 1 Glycoside hydrolase, family 31 (IPR000322: PS00707), 1 Glycoside hydrolase, family 31 (IPR000322: PS00129), 1 Glycoside hydrolase, family 31 (IPR000322: PF01055), 1 Glycoside hydrolase, catalytic core (IPR017853: SSF51445) domain(s)	Putatively contains SignalP peptide	Putatively related to a protein involved with carbohydrate metabolic process (GO:0005975),hydrolase activity, hydrolyzing O-glycosyl compounds (GO:0004553),alpha-glucosidase activity (GO:0004558)	Galactose metabolism,Starch and sucrose metabolism	Glycoside Hydrolase Family 31 protein (a-glucosidase (EC 3.2.1.20) a-1,3-glucosidase (EC 3.2.1.84) a-xylosidase, a-mannosidase)
246128	7.25893	12.004	5.59364	21.7288	27.19	31.8925	26.1796	24.5657	26.529	19.556	Sequence similar to Uniprot:A8NBJ0|A8NBJ0_COPC7|PN=Putative uncharacterized protein|GN=CC1G_02450|SW_ID=0.412|SW_Length_Dif=-8|SW_Score=246|Putative BestHit		Putatively contains 1 Nucleic acid-binding, OB-fold-like (IPR016027: SSF50249), 1 Replication factor A protein 3 (IPR013970: PF08661) domain(s)
132762	14.2704	18.6624	16.5114	10.8893	14.3719	22.3302	13.1546	14.1614	15.3371	17.0827	Sequence similar to Uniprot:A8N867|A8N867_COPC7|PN=Monooxygenase|GN=CC1G_09288|SW_ID=0.491|SW_Length_Dif=-44|SW_Score=1989|Putative BestHit	EC:1.14.13.8 (Dimethylaniline monooxygenase (N-oxide forming).)	Putatively contains 1 Pyridine nucleotide-disulphide oxidoreductase, NAD-binding region (IPR001327: PF00070), 1 Pyridine nucleotide-disulphide oxidoreductase, NAD-binding region (IPR001327: PD000139), 2 FAD-dependent pyridine nucleotide-disulphide oxidoreductase (IPR013027: PR00368), 2 Pyridine nucleotide-disulphide oxidoreductase, class I (IPR001100: PR00411) domain(s)		Putatively related to a protein involved with flavin-containing monooxygenase activity (GO:0004499),electron transport (GO:0006118),FAD binding (GO:0050660),oxidoreductase activity (GO:0016491)
132765	291.595	446.866	498.239	116.103	79.9515	185.378	151.958	73.0364	62.7991	68.8486	Sequence similar to Uniprot:A8NLF9|A8NLF9_COPC7|PN=Oxysterol-binding protein|GN=CC1G_05813|SW_ID=0.585|SW_Length_Dif=10|SW_Score=4442|Putative BBH		Putatively contains 1 Oxysterol-binding protein (IPR000648: PS01013), 1 Oxysterol-binding protein (IPR000648: PF01237), 1 Ankyrin (IPR002110: SSF48403), 2 Ankyrin (IPR002110: PR01415), 1 Pleckstrin-like (IPR001849: PF00169), 1 Ankyrin (IPR002110: PS50297), 3 Ankyrin (IPR002110: SM00248), 1 Pleckstrin-like (IPR001849: PS50003), 3 Ankyrin (IPR002110: PF00023), 1 Pleckstrin-like (IPR001849: SM00233)…		Putatively related to a protein involved with steroid metabolic process (GO:0008202)
203506	0.824878	3.65745	7.48065	2.28725	3.30164	1.19529	2.98084	2.72493	2.44564	2.64581			Putatively contains 1 Cyclin-like F-box (IPR001810: PS50181), 1 Cyclin-like F-box (IPR001810: PF00646) domain(s)
203507	2.22717	4.68904	3.63924	1.59113	1.94214	2.33625	2.00883	1.19732	1.82387	1.89808	Sequence similar to Uniprot:A8N2H2|A8N2H2_COPC7|PN=Putative uncharacterized protein|GN=CC1G_01672|SW_ID=0.306|SW_Length_Dif=49|SW_Score=441|Putative BBH			Putatively contains SignalP peptide
246133	0	1.12537	0.336966	0.596673	0.32369	0.271656	0.842413	0.578016	0.455967	0.575176
132766	0.577415	1.68806	0.876113	1.59113	1.68319	0.760638	1.10162	1.36247	0.663225	0.575176
246136	1.31981	2.06318	1.07829	3.82865	3.2369	1.35828	6.15609	3.01394	2.61145	3.10595				Putatively contains SignalP peptide
189401	0	0	0.269573	0	0	0	0	0	0	0
246138	1.07234	0.937809	1.68483	1.59113	2.33057	1.57561	1.81443	1.36247	2.32129	0.805247
246140	16.8275	11.1599	10.0416	10.7898	11.7823	16.9514	17.7555	14.4504	16.7464	20.0161
246142	11.7958	16.4117	19.0723	7.90591	9.84019	10.2686	7.77612	7.80321	10.2385	10.3532
189403	0	0	0	0.198891	0.258952	0	0.064801	0.165147	0.331612	0.517659
203513	1.07234	3.84502	4.71753	4.32588	7.05645	3.4772	3.82326	4.37641	5.3058	6.55701
246143	0.164976	0	0.336966	0.497227	1.10055	0.325988	0.842413	0.578016	1.11919	0.632694
189405	1.15483	0.656466	0.808719	0.447504	0.971071	0.706307	0.64801	0.578016	1.11919	1.03532
179643	0.0824878	3.75124	0.943506	0.198891	0	0.0543313	2.65684	0.289008	0.165806	0
203515	0	0.0937809	0.0673933	0.149168	0	0.217325	0	0.0825737	0.455967	0.345106			Putatively contains 1 TonB box, conserved site (IPR010916: PS00430) domain(s)
167682	15.0128	28.4156	21.768	17.2041	12.1708	11.1379	12.9602	15.3587	14.3837	15.7598
246149	1.64976	0.656466	0.539146	0.348059	0.258952	0.217325	0.777612	0.206434	0.331612	0.402623
246150	8.1663	3.09477	2.35876	4.67394	5.63221	3.25988	4.92487	4.41769	5.67886	4.94651
203519	2.0622	3.09477	2.49355	1.5414	2.26583	0.43465	2.20323	1.98177	1.57516	2.81836	Sequence similar to Maltase glucoamylase and related hydrolases, glycosyl hydrolase family 31 (KOG1065)
189414	17.8999	4.03258	2.08919	1.39224	1.61845	2.82523	1.42562	1.98177	1.32645	1.72553	Sequence similar to Uniprot:J4HV71|J4HV71_FIBRA|PN=Uncharacterized protein|GN=|SW_ID=0.314|SW_Length_Dif=-90|SW_Score=355|Putative BBH			Putatively contains SignalP peptide
203521	71.352	49.6101	24.8007	14.0218	21.2988	130.884	26.698	19.8177	17.9071	41.5852	Sequence similar to Uniprot:J4IB95|J4IB95_FIBRA|PN=Uncharacterized protein|GN=|SW_ID=0.704|SW_Length_Dif=-31|SW_Score=3743|Putative BBH	EC:3.2.1.20 (Alpha-glucosidase.)	Putatively contains 1 Glycoside hydrolase, family 31 (IPR000322: PS00707), 1 Glycoside hydrolase, family 31 (IPR000322: PS00129), 1 Glycoside hydrolase, family 31 (IPR000322: PF01055) domain(s)	Putatively contains SignalP peptide	Putatively related to a protein involved with carbohydrate metabolic process (GO:0005975),hydrolase activity, hydrolyzing O-glycosyl compounds (GO:0004553),alpha-glucosidase activity (GO:0004558)	Galactose metabolism,Starch and sucrose metabolism	Glycoside Hydrolase Family 31 protein (a-glucosidase (EC 3.2.1.20) a-1,3-glucosidase (EC 3.2.1.84) a-xylosidase, a-mannosidase)
246157	1.07234	4.68904	4.58274	5.32033	5.438	4.72682	6.28569	5.73887	5.09854	5.69424	Sequence similar to Protein conjugation factor involved in autophagy (KOG3439)
82889	0	0	0	0	0	0	0.129602	0	0	0	Sequence similar to Uniprot:B0DL97|B0DL97_LACBS|PN=Predicted protein|GN=LACBIDRAFT_304273|SW_ID=0.504|SW_Length_Dif=-48|SW_Score=328|Putative BBH
189418	0	0	0	0	0	0	0	0	0	0
189419	0	0.562685	0	0	0	0	0.129602	0	0	0
203524	0.412439	1.03159	1.34787	1.69057	3.2369	1.62994	1.87923	2.60107	3.81354	2.81836	Sequence similar to Maltase glucoamylase and related hydrolases, glycosyl hydrolase family 31 (KOG1065)
189421	0	0	0	0	0	0	0	0	0	0
189422	5.85664	3.9388	2.9653	3.23198	6.21485	5.81345	5.50808	4.45898	6.38354	5.46417
132775	0	0	0	0	0	0.162994	0	0	0.165806	0	Sequence similar to Uniprot:B8PQ06|B8PQ06_POSPM|PN=Predicted protein (Fragment)|GN=POSPLDRAFT_100947|SW_ID=0.436|SW_Length_Dif=-33|SW_Score=375|Putative BBH		Putatively contains 1 DNA/RNA helicase, DEAD/DEAH box type, N-terminal (IPR011545: PF00270), 1 Helicase, superfamily 1 and 2, ATP-binding (IPR014021: PS51192) domain(s)		Putatively related to a protein involved with ATP-dependent helicase activity (GO:0008026),ATP binding (GO:0005524),nucleic acid binding (GO:0003676)
203528	0.329951	0.844028	0.134787	0.497227	0.32369	0.217325	0.583209	0.371582	0.53887	0.862764
189426	0.247464	0.468904	0.336966	0.348059	0.647381	0.108663	1.29602	0.536729	0.663225	0.632694
189427	0	0	0	0	0	0	0	0	0	0
189433	0	0	0	0	0	0	0	0	0	0	Sequence similar to Maltase glucoamylase and related hydrolases, glycosyl hydrolase family 31 (KOG1065)	EC:3.2.1.20 (Alpha-glucosidase.)	Putatively contains 1 Glycoside hydrolase, family 31 (IPR000322: PF01055) domain(s)		Putatively related to a protein involved with carbohydrate metabolic process (GO:0005975),hydrolase activity, hydrolyzing O-glycosyl compounds (GO:0004553),alpha-glucosidase activity (GO:0004558)	Galactose metabolism,Starch and sucrose metabolism	Glycoside Hydrolase Family 31 protein (a-glucosidase (EC 3.2.1.20) a-1,3-glucosidase (EC 3.2.1.84) a-xylosidase, a-mannosidase)
189434	0	0.0937809	0	0	0	0	0	0	0	0
203530	0	0	0	0	0	0	0	0	0	0			Putatively contains 1 Zinc finger, SWIM-type (IPR007527: PS50966), 1 Zinc finger, SWIM-type (IPR007527: PF04434) domain(s)		Putatively related to a protein involved with zinc ion binding (GO:0008270)
189436	0	0	0	0	0	0	0	0	0	0
179651	1.31981	5.53307	7.27847	8.25397	6.15012	5.48746	9.97935	7.18391	8.87063	6.72956
246161	13.1156	9.65943	11.659	15.9113	20.9751	20.3742	16.3298	19.0332	21.0159	20.4188
189439	0	0	0	0.198891	0.0647381	0	0	0.123861	0.248709	0.172553	Sequence similar to Maltase glucoamylase and related hydrolases, glycosyl hydrolase family 31 (KOG1065)		Putatively contains 1 Glycoside hydrolase, family 31 (IPR000322: PF01055) domain(s)		Putatively related to a protein involved with carbohydrate metabolic process (GO:0005975),hydrolase activity, hydrolyzing O-glycosyl compounds (GO:0004553)		Glycoside Hydrolase Family 31 protein (a-glucosidase (EC 3.2.1.20) a-1,3-glucosidase (EC 3.2.1.84) a-xylosidase, a-mannosidase)
179653	1.73224	1.31293	1.55005	2.53586	2.58952	3.04255	2.65684	2.31206	3.27467	2.99092
179654	2.30966	6.09576	5.32407	2.48614	2.58952	2.33625	5.11928	2.47721	1.94822	2.87588
179655	1.56727	4.68904	4.38056	2.78447	4.53167	6.51975	14.5802	3.26166	3.48193	3.22099
203537	1.07234	3.75124	4.44796	7.20979	10.8113	10.9206	31.4285	13.2944	16.8708	9.83551	Sequence similar to Uniprot:A8P7V2|A8P7V2_COPC7|PN=Putative uncharacterized protein|GN=CC1G_06645|SW_ID=0.305|SW_Length_Dif=8|SW_Score=705|Putative BestHit		Putatively contains 1 O-methyltransferase, family 2 (IPR001077: PF00891) domain(s)		Putatively related to a protein involved with O-methyltransferase activity (GO:0008171)
167688	0	0	0	0.0994454	0.258952	0.108663	0.388806	0.165147	0.373064	0	Sequence similar to Uniprot:A8P7P5|A8P7P5_COPC7|PN=Prenyltransferase|GN=CC1G_11104|SW_ID=0.387|SW_Length_Dif=-21|SW_Score=779|Putative BestHit		Putatively contains 1 UbiA prenyltransferase (IPR000537: PF01040), 1 UbiA prenyltransferase (IPR000537: PS00943) domain(s)		Putatively related to a protein involved with protein prenyltransferase activity (GO:0008318),Sep-tRNA:Cys-tRNA synthase activity (GO:0043766),1,4-dihydroxy-2-naphthoate octaprenyltransferase activity (GO:0046428),4-hydroxybenzoate octaprenyltransferase activity (GO:0008412),(S)-2,3-di-O-geranylgeranylglyceryl phosphate synthase activity (GO:0043888),prenyltransferase activity (GO:0004659),protoh…
189446	0	0	0	0	0	0	0	0	0	0
85003	0	0	0	0	0	0	0	0	0	0	Sequence similar to Uniprot:A8P7P5|A8P7P5_COPC7|PN=Prenyltransferase|GN=CC1G_11104|SW_ID=0.350|SW_Length_Dif=-26|SW_Score=561|Putative BestHit		Putatively contains 1 UbiA prenyltransferase (IPR000537: PF01040) domain(s)		Putatively related to a protein involved with protein prenyltransferase activity (GO:0008318),Sep-tRNA:Cys-tRNA synthase activity (GO:0043766),1,4-dihydroxy-2-naphthoate octaprenyltransferase activity (GO:0046428),4-hydroxybenzoate octaprenyltransferase activity (GO:0008412),(S)-2,3-di-O-geranylgeranylglyceryl phosphate synthase activity (GO:0043888),prenyltransferase activity (GO:0004659),protoh…
189447	0	0	0	0	0	0	0	0	0	0
246165	0	0	0	0	0	0	0.064801	0	0	0
246166	3.95942	8.06516	9.43506	6.31479	5.24378	7.93237	10.109	4.78927	6.5908	4.83148
70827	9.32113	18.3811	12.8721	13.3754	13.0771	18.7443	13.4138	10.941	12.8085	7.64984
189449	0.164976	0.656466	1.07829	0.397782	0.647381	1.30395	1.23122	0.701876	0.373064	0.517659
246170	55.8443	34.1362	24.8007	33.3142	31.4627	65.5235	48.4063	29.2724	31.1301	26.228	Sequence similar to Uniprot:A8NLE6|A8NLE6_COPC7|PN=Enoyl-CoA hydratase/isomerase|GN=CC1G_05803|SW_ID=0.484|SW_Length_Dif=0|SW_Score=862|Putative BestHit	EC:4.2.1.17 (Enoyl-CoA hydratase.)	Putatively contains 1 Crotonase, core (IPR001753: PF00378) domain(s)		Putatively related to a protein involved with metabolic process (GO:0008152),enoyl-CoA hydratase activity (GO:0004300),catalytic activity (GO:0003824)	Benzoate degradation via CoA ligation,Butanoate metabolism,Fatty acid biosynthesis (path 2),Fatty acid metabolism,Lysine degradation,Propanoate metabolism,Tryptophan metabolism,Valine, leucine and isoleucine degradation,beta-Alanine metabolism
179659	78.9409	174.995	186.545	163.389	120.995	139.36	146.321	124.975	125.225	115.956	Sequence similar to Uniprot:A8NLD6|A8NLD6_COPC7|PN=Cysteine protease|GN=CC1G_05797|SW_ID=0.505|SW_Length_Dif=-24|SW_Score=3091|Putative BBH	EC:3.4.22.- (Cysteine endopeptidases.)	Putatively contains 1 Peptidase C54 (IPR005078: PF03416) domain(s)		Putatively related to a protein involved with cysteine-type endopeptidase activity (GO:0004197)
50904	14.2704	15.6614	17.657	11.9335	12.7534	17.223	15.1634	9.20697	10.3629	12.1362	Sequence similar to Uniprot:B0E179|B0E179_LACBS|PN=Predicted protein (Fragment)|GN=LACBIDRAFT_241531|SW_ID=0.758|SW_Length_Dif=0|SW_Score=528|Putative BBH		Putatively contains 1 Ras small GTPase, Rab type (IPR003579: SM00175), 1 Ras small GTPase, Ras type (IPR003577: SM00173), 1 Ras small GTPase, Rho type (IPR003578: SM00174), 4 Ras GTPase (IPR001806: PR00449), 1 Ras (IPR013753: PF00071) domain(s)		Putatively related to a protein involved with intracellular (GO:0005622),small GTPase mediated signal transduction (GO:0007264),protein transport (GO:0015031),GTP binding (GO:0005525)
246173	12.6206	19.2251	24.0594	13.7235	22.2052	13.8001	20.8659	19.2397	20.4771	32.0373	Sequence similar to Uniprot:D6RNU8|D6RNU8_COPC7|PN=R,R-butanediol dehydrogenase|GN=CC1G_14823|SW_ID=0.363|SW_Length_Dif=-70|SW_Score=744|Putative BestHit	EC:1.1.1.1 (Alcohol dehydrogenase.)	Putatively contains 1 Alcohol dehydrogenase, zinc-binding (IPR013149: PF00107), 1 Alcohol dehydrogenase, zinc-containing, conserved site (IPR002328: PS00059), 1 Alcohol dehydrogenase GroES-like (IPR013154: PF08240), 1 NAD(P)-binding (IPR016040: SSF51735), 1 GroES-like (IPR011032: SSF50129) domain(s)		Putatively related to a protein involved with alcohol dehydrogenase activity, metal ion-independent (GO:0004023),catalytic activity (GO:0003824),metabolic process (GO:0008152),alcohol dehydrogenase activity (GO:0004022),binding (GO:0005488),alcohol dehydrogenase activity, iron-dependent (GO:0004025),oxidoreductase activity (GO:0016491),alcohol dehydrogenase activity, zinc-dependent (GO:0004024),z…	Bile acid biosynthesis,Fatty acid metabolism,Glycerolipid metabolism,Glycolysis / Gluconeogenesis,Tyrosine metabolism
246175	223.79	162.616	203.191	162.643	143.524	165.656	145.478	162.216	189.765	209.479	Sequence similar to Uniprot:A8NND9|A8NND9_COPC7|PN=Gpr1 family protein|GN=CC1G_06513|SW_ID=0.535|SW_Length_Dif=-1|SW_Score=715|Putative BestHit		Putatively contains 1 GPR1/FUN34/yaaH (IPR000791: PF01184), 1 GPR1/FUN34/yaaH (IPR000791: PD010188) domain(s)		Putatively related to a protein involved with membrane (GO:0016020)
132799	6.92898	1.40671	1.14569	5.07172	6.47381	7.06307	4.01766	4.0874	5.34725	4.19879	Sequence similar to Uniprot:B8P087|B8P087_POSPM|PN=Predicted protein|GN=POSPLDRAFT_88240|SW_ID=0.614|SW_Length_Dif=-7|SW_Score=630|Putative BBH		Putatively contains 1 GCN5-related N-acetyltransferase (IPR000182: PF00583), 1 Acyl-CoA N-acyltransferase (IPR016181: SSF55729), 1 GCN5-related N-acetyltransferase (IPR000182: PS51186) domain(s)		Putatively related to a protein involved with metabolic process (GO:0008152),N-acetyltransferase activity (GO:0008080)
246179	95.5209	209.038	113.895	863.634	674.765	263.072	378.373	481.611	377.624	612.563	Sequence similar to Uniprot:A8NLH7|A8NLH7_COPC7|PN=Aldehyde dehydrogenase|GN=CC1G_05826|SW_ID=0.655|SW_Length_Dif=1|SW_Score=2399|Putative BestHit	EC:1.2.1.3 (Aldehyde dehydrogenase (NAD+).)	Putatively contains 1 Aldehyde dehydrogenase, conserved site (IPR016160: PS00070), 1 Aldehyde dehydrogenase, conserved site (IPR016160: PS00687), 1 Aldehyde dehydrogenase (IPR015590: PF00171), 1 Aldehyde/histidinol dehydrogenase (IPR016161: SSF53720), 1 Cytochrome P450 (IPR001128: PS00086) domain(s)		Putatively related to a protein involved with metabolic process (GO:0008152),iron ion binding (GO:0005506),heme binding (GO:0020037),aldehyde dehydrogenase (NAD) activity (GO:0004029),electron transport (GO:0006118),monooxygenase activity (GO:0004497),oxidoreductase activity (GO:0016491)	1,2-Dichloroethane degradation,Arginine and proline metabolism,Ascorbate and aldarate metabolism,Bile acid biosynthesis,Butanoate metabolism,Fatty acid metabolism,Glycerolipid metabolism,Glycolysis / Gluconeogenesis,Histidine metabolism,Lysine degradation,Propanoate metabolism,Pyruvate metabolism,Tryptophan metabolism,Valine, leucine and isoleucine degradation,beta-Alanine metabolism
132810	6.84649	1.78184	2.08919	1.59113	1.74793	0.923632	1.16642	1.44504	1.78242	1.66801	Sequence similar to Uniprot:O60020|ASPR1_PHARH|PN=Aspartic protease (EC 3.4.23.-)|GN=pr1|SW_ID=0.408|SW_Length_Dif=15|SW_Score=749|Putative BestHit to Reviewed Uniprot Fungal Seqs	EC:3.4.23.5 (Cathepsin D.)	Putatively contains 1 Peptidase aspartic, catalytic (IPR009007: SSF50630), 4 Peptidase A1 (IPR001461: PR00792), 1 Peptidase aspartic, active site (IPR001969: PS00141), 1 Peptidase A1 (IPR001461: PF00026) domain(s)	Putatively contains SignalP peptide	Putatively related to a protein involved with pepsin A activity (GO:0004194),cathepsin D activity (GO:0004192),proteolysis (GO:0006508),aspartic-type endopeptidase activity (GO:0004190)
48186	14.1879	10.8786	3.23488	5.02199	1.74793	11.3009	6.4801	5.44986	2.07258	1.89808	Sequence similar to Uniprot:A8P9R6|A8P9R6_COPC7|PN=Snodprot1|GN=CC1G_09155|SW_ID=0.573|SW_Length_Dif=-23|SW_Score=480|Putative BestHit		Putatively contains 1 Cerato-platanin (IPR010829: PF07249), 1 Barwin-related endoglucanase (IPR009009: SSF50685) domain(s)
246183	0.494927	3.56367	2.49355	0.895009	1.48898	1.46694	0.907214	1.69276	1.90677	1.84056
82137	15.3427	27.5716	29.3835	15.066	18.8388	12.3875	15.617	15.689	15.4614	16.1049			Putatively contains 1 N-6 adenine-specific DNA methylase, conserved site (IPR002052: PS00092) domain(s)		Putatively related to a protein involved with nucleic acid binding (GO:0003676),methylation (GO:0032259),methyltransferase activity (GO:0008168)
246185	75.5589	56.5499	81.6807	25.3089	20.1335	74.4882	56.3768	22.3775	23.4201	21.0514			Putatively contains 1 2-oxo acid dehydrogenase, lipoyl-binding site (IPR003016: PS00189) domain(s)
246186	20.2095	37.4186	52.1624	24.4636	40.7202	47.5399	31.8173	30.9239	42.8609	33.3602	Sequence similar to Uniprot:G4TDK7|G4TDK7_PIRID|PN=Related to NAD+ ADP-ribosyltransferase|GN=PIIN_03305|SW_ID=0.533|SW_Length_Dif=67|SW_Score=1671|Putative BestHit	EC:2.4.2.30 (NAD(+) ADP-ribosyltransferase.)	Putatively contains 1 Poly(ADP-ribose) polymerase, catalytic region (IPR012317: PF00644), 1 WGR (IPR008893: SM00773), 1 Poly(ADP-ribose) polymerase, regulatory region (IPR004102: PS51060), 1 WGR (IPR008893: PF05406), 1 Poly(ADP-ribose) polymerase, regulatory region (IPR004102: SSF47587), 1 Poly(ADP-ribose) polymerase, catalytic region (IPR012317: PS51059), 1 Poly(ADP-ribose) polymerase, regulator…	Putatively contains SignalP peptide	Putatively related to a protein involved with nucleus (GO:0005634),protein amino acid ADP-ribosylation (GO:0006471),NAD+ ADP-ribosyltransferase activity (GO:0003950)
203552	4.20688	10.5035	13.1417	7.0109	8.80438	8.58434	7.97052	8.54638	9.11934	8.45509	Sequence similar to Uniprot:J7RG19|J7RG19_FIBRA|PN=Uncharacterized protein|GN=|SW_ID=0.409|SW_Length_Dif=-53|SW_Score=631|Putative BBH	EC:3.2.2.- (Hydrolyzing N-glycosyl compounds.)	Putatively contains 1 Uracil-DNA glycosylase-like (IPR005122: SSF52141), 1 Uracil-DNA glycosylase-like (IPR005122: PF03167) domain(s)		Putatively related to a protein involved with DNA-3-methyladenine glycosylase III activity (GO:0043733),DNA N-glycosylase activity (GO:0019104),purine-specific mismatch base pair DNA N-glycosylase activity (GO:0000701),uracil DNA N-glycosylase activity (GO:0004844),single-strand selective uracil DNA N-glycosylase activity (GO:0017065)
246188	6.02161	18.4748	16.6461	5.12144	7.38014	10.3773	17.3667	6.85362	7.75144	7.47729
246189	4.7843	26.2586	30.8661	8.50258	8.86912	12.8222	16.2002	8.00965	8.16596	8.39757
23708	4.20688	11.1599	10.2438	10.2429	7.25066	9.83396	12.5066	9.95013	8.66338	8.85771
246190	1.73224	5.06417	6.87411	4.02754	5.04957	2.6079	5.24888	5.90402	6.71515	6.61453
246191	212.654	467.216	360.824	62.4517	77.362	480.669	86.9629	62.0954	91.2349	60.7386	Sequence similar to Uniprot:A8NLK4|A8NLK4_COPC7|PN=Putative uncharacterized protein|GN=CC1G_05847|SW_ID=0.326|SW_Length_Dif=-68|SW_Score=541|Putative BestHit		Putatively contains 2 Beta-Ig-H3/fasciclin (IPR000782: SM00554), 2 Beta-Ig-H3/fasciclin (IPR000782: PF02469), 2 Beta-Ig-H3/fasciclin (IPR000782: SSF82153), 2 Beta-Ig-H3/fasciclin (IPR000782: PS50213) domain(s)	Putatively contains SignalP peptide
246194	45.6983	22.2261	31.2031	25.6569	24.7947	38.6839	33.5669	22.1298	24.9124	23.2371	Sequence similar to Uniprot:P36151|YK50_YEAST|PN=Uncharacterized protein YKR070W|GN=YKR070W|SW_ID=0.388|SW_Length_Dif=-28|SW_Score=520|Putative BestHit to Reviewed Uniprot Fungal Seqs		Putatively contains 1 HAD-superfamily hydrolase, subfamily IIA (IPR006357: TIGR01460), 1 Haloacid dehalogenase-like hydrolase (IPR005834: PF00702), 1 HAD-superfamily hydrolase, subfamily IIA, CECR5 (IPR006353: TIGR01456) domain(s)		Putatively related to a protein involved with metabolic process (GO:0008152),hydrolase activity (GO:0016787),catalytic activity (GO:0003824)
167708	0.577415	1.03159	0.269573	0.447504	0.194214	0.923632	0.388806	0.743163	0.580322	0.862764
203559	19.8796	13.2231	17.5223	10.2429	14.8898	16.4624	14.9042	11.3126	12.8085	13.8042			Putatively contains 1 Zinc finger, C2H2-type (IPR007087: PS00028) domain(s)		Putatively related to a protein involved with intracellular (GO:0005622),nucleic acid binding (GO:0003676),zinc ion binding (GO:0008270)
246196	82.5703	97.4383	86.196	126.495	145.078	156.202	172.111	126.668	139.567	111.527	Sequence similar to Uniprot:A8N242|A8N242_COPC7|PN=Putative uncharacterized protein|GN=CC1G_03735|SW_ID=0.632|SW_Length_Dif=6|SW_Score=562|Putative BestHit		Putatively contains 1 Proteasome maturation factor UMP1 (IPR008012: PF05348) domain(s)
203561	21.1994	32.4482	39.8294	43.9052	47.7767	31.8381	98.7567	41.1217	42.4464	54.3541			Putatively contains 1 Ricin B lectin (IPR000772: PS50231), 1 Ricin B-related lectin (IPR008997: SSF50370) domain(s)
246197	93.2938	63.1145	76.0196	42.9107	61.5659	88.56	52.9424	41.9474	46.0527	50.558	Sequence similar to Uniprot:P0CR13|MRH4_CRYNB|PN=ATP-dependent RNA helicase MRH4, mitochondrial (EC 3.6.4.13)|GN=MRH4 CNBC7120|SW_ID=0.365|SW_Length_Dif=-53|SW_Score=634|Putative BestHit to Reviewed Uniprot Fungal Seqs	EC:3.6.1.- (In phosphorous-containing anhydrides.)	Putatively contains 1 DNA/RNA helicase, DEAD/DEAH box type, N-terminal (IPR011545: PF00270), 1 DEAD-like helicase, N-terminal (IPR014001: SM00487), 1 Helicase, superfamily 1 and 2, ATP-binding (IPR014021: PS51192), 1 DNA/RNA helicase, C-terminal (IPR001650: PS51194), 1 DNA/RNA helicase, C-terminal (IPR001650: SM00490), 1 DNA/RNA helicase, C-terminal (IPR001650: PF00271) domain(s)		Putatively related to a protein involved with pyrophosphatase activity (GO:0016462),ATP-dependent helicase activity (GO:0008026),ATP-dependent 5'-3' DNA helicase activity (GO:0043141),bis(5'-nucleosyl)-tetraphosphatase activity (GO:0008796),UDP-2,3-diacylglucosamine hydrolase activity (GO:0008758),nucleic acid binding (GO:0003676),dATP pyrophosphohydrolase activity (GO:0008828),thiamin-pyrophosph…	Folate biosynthesis,Starch and sucrose metabolism
246199	60.6286	41.9201	54.5212	40.3251	45.964	81.2253	66.3562	55.4482	60.4364	60.3935	Sequence similar to Uniprot:A8NLJ2|A8NLJ2_COPC7|PN=Putative uncharacterized protein|GN=CC1G_05837|SW_ID=0.579|SW_Length_Dif=0|SW_Score=288|Putative BestHit
189474	15.0953	5.06417	4.91971	8.25397	3.69007	3.69453	12.9602	14.1201	10.0727	14.4944
246202	251.423	68.7414	56.1386	61.0098	51.5962	55.6896	44.6479	44.5072	47.8351	45.4964			Putatively contains 1 FAD-dependent pyridine nucleotide-disulphide oxidoreductase (IPR013027: PF07992) domain(s)
155488	0.0824878	1.59428	1.0109	0.895009	0.841595	1.24962	1.36082	1.15603	1.2021	1.32291
179677	69.7847	81.5894	107.897	43.3085	48.5536	64.5999	63.6994	52.0214	48.3325	51.7083	Sequence similar to Uniprot:J4HU74|J4HU74_FIBRA|PN=Uncharacterized protein|GN=|SW_ID=0.642|SW_Length_Dif=-5|SW_Score=1733|Putative BBH		Putatively contains 1 Micro-fibrillar-associated 1, C-terminal (IPR009730: PF06991) domain(s)		Putatively related to a protein involved with extracellular region (GO:0005576)
246207	26.4786	39.8569	37.9424	8.35342	24.9889	25.9704	20.2827	18.1249	16.6221	31.6347
23719	1.07234	4.31392	4.51535	1.64085	2.07162	1.57561	2.33283	2.97265	2.7358	3.68113
23720	4.53683	11.535	13.4787	8.00536	8.80438	5.27013	6.09129	8.25737	7.83435	9.66296	Sequence similar to Uniprot:A8NQF1|A8NQF1_COPC7|PN=Putative uncharacterized protein|GN=CC1G_08051|SW_ID=0.322|SW_Length_Dif=2|SW_Score=253|Putative BestHit			Putatively contains SignalP peptide
246209	9.15615	15.1925	22.6441	13.1268	12.8829	9.07332	10.6274	14.3678	12.9743	15.1271
83024	63.8456	74.2745	106.684	65.2362	62.0191	55.6352	74.6507	61.889	65.452	70.6891	Sequence similar to Uniprot:B8PGN5|B8PGN5_POSPM|PN=Predicted protein (Fragment)|GN=POSPLDRAFT_103647|SW_ID=0.735|SW_Length_Dif=42|SW_Score=1875|Putative BBH
155496	47.4305	71.0859	85.9264	49.4741	43.504	40.2595	57.8673	49.4616	49.8248	47.0494	Sequence similar to mRNA splicing factor ATP-dependent RNA helicase (KOG0924)		Putatively contains 1 Helicase-associated region (IPR007502: PF04408), 1 Region of unknown function DUF1605 (IPR011709: PF07717) domain(s)		Putatively related to a protein involved with helicase activity (GO:0004386)
54316	14.8478	11.0661	3.84142	5.86728	1.81267	10.3773	5.05448	5.40858	2.7358	1.43794	Sequence similar to Uniprot:A8P9R6|A8P9R6_COPC7|PN=Snodprot1|GN=CC1G_09155|SW_ID=0.573|SW_Length_Dif=-23|SW_Score=480|Putative BestHit		Putatively contains 1 Cerato-platanin (IPR010829: PF07249), 1 Barwin-related endoglucanase (IPR009009: SSF50685) domain(s)
189481	0	0	0	0	0	0	0	0	0	0	Sequence similar to Uniprot:O60020|ASPR1_PHARH|PN=Aspartic protease (EC 3.4.23.-)|GN=pr1|SW_ID=0.371|SW_Length_Dif=-13|SW_Score=588|Putative BestHit to Reviewed Uniprot Fungal Seqs	EC:3.4.23.34 (Cathepsin E.)	Putatively contains 1 Peptidase aspartic, catalytic (IPR009007: SSF50630), 4 Peptidase A1 (IPR001461: PR00792), 1 Peptidase A1 (IPR001461: PF00026) domain(s)	Putatively contains SignalP peptide	Putatively related to a protein involved with cathepsin E activity (GO:0004193),pepsin A activity (GO:0004194),proteolysis (GO:0006508),aspartic-type endopeptidase activity (GO:0004190)
155497	0	0	0	0	0	0	0	0	0	0
189482	0	0	0	0	0	0	0	0	0	0	Sequence similar to DNA helicase PIF1/RRM3 (KOG0987)
189483	0	0	0	0	0	0	0	0	0	0
23724	0	0	0	0	0	0	0	0	0	0
23726	0	0	0	0	0	0	0	0	0	0
203568	0	0	0	0	0	0	0	0	0	0	Sequence similar to Uniprot:O60020|ASPR1_PHARH|PN=Aspartic protease (EC 3.4.23.-)|GN=pr1|SW_ID=0.402|SW_Length_Dif=16|SW_Score=719|Putative BestHit to Reviewed Uniprot Fungal Seqs	EC:3.4.23.- (Aspartic endopeptidases.)	Putatively contains 1 Peptidase aspartic, catalytic (IPR009007: SSF50630), 4 Peptidase A1 (IPR001461: PR00792), 1 Peptidase aspartic, active site (IPR001969: PS00141), 1 Peptidase A1 (IPR001461: PF00026) domain(s)	Putatively contains SignalP peptide	Putatively related to a protein involved with pepsin A activity (GO:0004194),signal peptide peptidase activity (GO:0042499),aspartic-type signal peptidase activity (GO:0009049),proteolysis (GO:0006508),aspartic endopeptidase activity, intramembrane cleaving (GO:0042500),aspartic-type endopeptidase activity (GO:0004190)
83796	0.412439	1.31293	1.48265	2.68503	2.97795	1.41261	2.07363	2.10563	1.98967	3.16347			Putatively contains 1 Zinc finger, CCHC-type (IPR001878: SM00343), 1 Zinc finger, CCHC-type (IPR001878: PF00098) domain(s)		Putatively related to a protein involved with nucleic acid binding (GO:0003676),zinc ion binding (GO:0008270)
189490	0	0.375124	0.134787	0.596673	0.971071	0.380319	0.129602	0.66059	0.870483	0.805247
203571	0.329951	0	0	0.298336	0	0	0.129602	0.0825737	0.0829031	0.23007
167724	5.60917	13.8796	13.4787	13.276	11.2644	18.9073	23.5228	13.0879	11.9795	13.5166
203573	6.02161	20.0691	24.8681	6.46395	9.06333	32.1098	27.0868	6.85362	8.74628	10.9283	Sequence similar to Uniprot:J4I8Z2|J4I8Z2_FIBRA|PN=Uncharacterized protein|GN=|SW_ID=0.309|SW_Length_Dif=20|SW_Score=420|Putative BBH
246220	71.187	191.032	270.988	159.312	139.575	217.488	276.311	142.605	147.609	134.074	Sequence similar to Uniprot:A8N234|A8N234_COPC7|PN=Hob1p|GN=CC1G_03727|SW_ID=0.594|SW_Length_Dif=-22|SW_Score=1818|Putative BestHit		Putatively contains 1 BAR (IPR004148: PS51021), 1 Src homology-3 (IPR001452: SSF50044), 1 Src homology-3 (IPR001452: PD000066), 4 Src homology-3 (IPR001452: PR00452), 1 BAR (IPR004148: SM00721), 1 Src homology-3 (IPR001452: PF00018), 1 SANT, DNA-binding (IPR001005: PS00037), 1 BAR (IPR004148: PF03114), 1 Src homology-3 (IPR001452: SM00326), 1 Src homology-3 (IPR001452: PS50002) domain(s)		Putatively related to a protein involved with receptor signaling protein tyrosine kinase activity (GO:0004716),protein binding (GO:0005515),cytoplasm (GO:0005737),DNA binding (GO:0003677)
246222	116.555	94.5311	122.386	98.5504	94.8413	103.338	112.689	99.7903	96.0847	87.1967	Sequence similar to Uniprot:A8N236|A8N236_COPC7|PN=Beta-1,4-mannosyltransferase|GN=CC1G_03729|SW_ID=0.551|SW_Length_Dif=43|SW_Score=1743|Putative BestHit	EC:2.4.1.142 (Chitobiosyldiphosphodolichol alpha-mannosyltransferase.)	Putatively contains 1 Glycosyl transferase, group 1 (IPR001296: PF00534) domain(s)		Putatively related to a protein involved with chitobiosyldiphosphodolichol beta-mannosyltransferase activity (GO:0004578),biosynthetic process (GO:0009058)	N-Glycans biosynthesis	Glycosyltransferase Family 33 protein ()
246225	23.9215	42.389	40.7729	88.4567	100.668	47.6485	86.4445	126.131	161.91	107.788	Sequence similar to Uniprot:A8PGG8|A8PGG8_COPC7|PN=Porphobilinogen deaminase|GN=HEMC CC1G_11378|SW_ID=0.643|SW_Length_Dif=2|SW_Score=1372|Putative BestHit		Putatively contains 1 Tetrapyrrole biosynthesis, hydroxymethylbilane synthase (IPR000860: SSF54782), 1 Tetrapyrrole biosynthesis, hydroxymethylbilane synthase (IPR000860: PIRSF001438), 5 Tetrapyrrole biosynthesis, hydroxymethylbilane synthase (IPR000860: PR00151), 1 Tetrapyrrole biosynthesis, hydroxymethylbilane synthase (IPR000860: PD002745), 1 Tetrapyrrole biosynthesis, hydroxymethylbilane synt…		Putatively related to a protein involved with tetrapyrrole biosynthetic process (GO:0033014),hydroxymethylbilane synthase activity (GO:0004418)
189498	12.9506	25.6022	34.0336	32.4689	35.0233	63.2416	33.8909	30.1394	20.2284	27.0908	Sequence similar to Uniprot:J4G1A4|J4G1A4_FIBRA|PN=Uncharacterized protein|GN=|SW_ID=0.806|SW_Length_Dif=-35|SW_Score=903|Putative BBH		Putatively contains 1 HIRA-interacting protein 5 (IPR017065: PIRSF036773), 1 NIF system FeS cluster assembly, NifU-like scaffold, N-terminal (IPR014824: PF08712), 1 NIF system FeS cluster assembly, NifU, C-terminal (IPR001075: PD002830), 1 NIF system FeS cluster assembly, NifU-like scaffold, N-terminal (IPR014824: SSF110836), 1 NIF system FeS cluster assembly, NifU, C-terminal (IPR001075: PF01106…		Putatively related to a protein involved with iron ion binding (GO:0005506),iron-sulfur cluster binding (GO:0051536),iron-sulfur cluster assembly (GO:0016226)
246228	38.0269	60.3949	70.3586	64.6395	73.4777	63.8393	78.2148	57.8842	60.8509	61.9465	Sequence similar to Uniprot:A8N239|A8N239_COPC7|PN=Putative uncharacterized protein|GN=CC1G_03732|SW_ID=0.689|SW_Length_Dif=-3|SW_Score=744|Putative BestHit	EC:6.3.2.19 (Ubiquitin--protein ligase.)	Putatively contains 1 Ubiquitin-conjugating enzyme, E2 (IPR000608: PF00179), 1 Ubiquitin-conjugating enzyme/RWD-like (IPR016135: SSF54495), 1 Ubiquitin-conjugating enzyme, E2 (IPR000608: PD000461), 1 Ubiquitin-conjugating enzyme, E2 (IPR000608: SM00212), 1 Ubiquitin-conjugating enzyme, E2 (IPR000608: PS50127) domain(s)		Putatively related to a protein involved with regulation of ubiquitin-protein ligase activity during meiotic cell cycle (GO:0051440),regulation of protein metabolic process (GO:0051246),post-translational protein modification (GO:0043687),small conjugating protein ligase activity (GO:0019787),positive regulation of ubiquitin-protein ligase activity (GO:0051443),ubiquitin-protein ligase activity (…
246239	747.257	353.554	365.272	316.087	320.13	489.905	152.088	177.74	150.552	240.079	Sequence similar to Uniprot:G4TDK6|G4TDK6_PIRID|PN=Related to Protein-tyrosine phosphatase, receptor type 1|GN=PIIN_03304|SW_ID=0.300|SW_Length_Dif=222|SW_Score=1003|Putative BestHit	EC:3.1.3.48 (Protein-tyrosine-phosphatase.)	Putatively contains 2 Protein-tyrosine phosphatase, receptor/non-receptor type (IPR000242: PF00102), 1 Protein-tyrosine phosphatase, receptor/non-receptor type (IPR000242: PS50055), 1 Protein-tyrosine phosphatase, receptor/non-receptor type (IPR000242: SM00194), 1 Protein-tyrosine phosphatase (IPR000387: PS50056), 1 Protein-tyrosine phosphatase, catalytic (IPR003595: SM00404), 1 Protein-tyrosine …		Putatively related to a protein involved with phosphoric monoester hydrolase activity (GO:0016791),protein amino acid dephosphorylation (GO:0006470),prenylated protein tyrosine phosphatase activity (GO:0004727),protein tyrosine phosphatase activity (GO:0004725),dephosphorylation (GO:0016311)
109793	67.8875	48.6723	88.3526	28.0436	28.1611	45.8556	38.6862	24.5657	28.9746	30.9445	Sequence similar to Uniprot:F8PJV7|F8PJV7_SERL3|PN=Putative uncharacterized protein|GN=SERLA73DRAFT_102058|SW_ID=0.748|SW_Length_Dif=-7|SW_Score=3524|Putative BBH		Putatively contains 6 WD40 repeat (IPR001680: PF00400), 3 WD40 repeat-like (IPR011046: SSF50978), 2 WD40 repeat (IPR001680: PD000018), 5 WD40 repeat (IPR001680: PS50082), 13 WD40 repeat (IPR001680: SM00320), 2 WD40 repeat (IPR001680: PS00678), 1 WD40 repeat (IPR001680: PS50294), 3 WD40 repeat (IPR001680: PR00320), 1 Periodic tryptophan protein-associated region (IPR007190: PF04047) domain(s)
246245	50.6475	119.289	126.565	75.6283	65.7739	120.561	101.673	66.5544	65.7836	68.8486	Sequence similar to Uniprot:A8N233|A8N233_COPC7|PN=Iron sulfur assembly protein 1|GN=CC1G_03726|SW_ID=0.607|SW_Length_Dif=-1|SW_Score=838|Putative BestHit		Putatively contains 1 HesB/YadR/YfhF-like (IPR000361: PF01521), 1 HesB/YadR/YfhF-like (IPR000361: SSF89360), 1 HesB/YadR/YfhF (IPR016092: TIGR00049), 1 HesB/YadR/YfhF-like (IPR000361: PD002183), 1 HesB/YadR/YfhF (IPR016092: PS01152) domain(s)		Putatively related to a protein involved with structural molecule activity (GO:0005198),iron-sulfur cluster binding (GO:0051536),iron-sulfur cluster assembly (GO:0016226)
179692	1.56727	3.75124	6.20018	4.8231	8.35121	3.15121	4.47127	9.24825	8.33176	10.0656	Sequence similar to Uniprot:J4H4A9|J4H4A9_FIBRA|PN=Uncharacterized protein|GN=|SW_ID=0.684|SW_Length_Dif=2|SW_Score=1080|Putative BBH		Putatively contains 1 Saccharopine dehydrogenase (IPR005097: PF03435), 1 NAD(P)-binding (IPR016040: SSF51735) domain(s)	Putatively contains SignalP peptide	Putatively related to a protein involved with metabolic process (GO:0008152),binding (GO:0005488),catalytic activity (GO:0003824)
83079	0	0	0	0	0.129476	0.0543313	0	0	0	0.0575176
246248	9.40361	5.25173	5.18928	3.58004	1.81267	12.1159	10.1738	7.80321	4.18661	8.85771	Sequence similar to SPRY domain-containing proteins (KOG1477)		Putatively contains 1 B302, (SPRY)-like (IPR001870: PS50188) domain(s)
246252	223.377	576.002	551.075	296.099	328.999	378.472	504.087	367.783	301.394	467.216	Sequence similar to Uniprot:A8N241|A8N241_COPC7|PN=Ran-binding protein 10|GN=CC1G_03734|SW_ID=0.440|SW_Length_Dif=70|SW_Score=1933|Putative BestHit		Putatively contains 1 Aldehyde dehydrogenase, conserved site (IPR016160: PS00070), 1 CTLH, C-terminal to LisH motif (IPR006595: SM00668), 1 SPla/RYanodine receptor SPRY (IPR003877: PF00622), 1 CT11-RanBPM (IPR013144: SM00757), 1 SPla/RYanodine receptor SPRY (IPR003877: SM00449), 1 B302, (SPRY)-like (IPR001870: PS50188), 1 CTLH, C-terminal to LisH motif (IPR006595: PS50897), 1 Pyridoxal phosphate-…		Putatively related to a protein involved with metabolic process (GO:0008152),oxidoreductase activity (GO:0016491)
246254	12.4557	11.8164	9.36767	2.38669	1.68319	16.0277	9.33134	5.326	3.97935	2.76085			Putatively contains 1 BTB/POZ fold (IPR011333: SSF54695), 1 BTB/POZ-like (IPR000210: SM00225), 1 BTB/POZ-like (IPR000210: PS50097), 1 BTB/POZ (IPR013069: PF00651) domain(s)		Putatively related to a protein involved with protein binding (GO:0005515)
203588	0.659903	2.81343	1.28047	1.79002	3.69007	1.95593	2.33283	2.93137	2.98451	3.39354	Sequence similar to Uniprot:B8NZ71|B8NZ71_POSPM|PN=Predicted protein|GN=POSPLDRAFT_91282|SW_ID=0.302|SW_Length_Dif=26|SW_Score=360|Putative BBH
246255	0	0	0	0	0.129476	0	0.064801	0.165147	0.0829031	0.0575176
203589	0.329951	0	0.336966	0.0497227	0.453167	0.271656	0.064801	0.289008	0.0414516	0.402623
246256	31.6753	33.386	25.4073	27.3475	21.2988	28.0893	26.698	32.3276	29.099	28.4712	Sequence similar to Uniprot:G4TMT8|G4TMT8_PIRID|PN=Related to pepsin (Aspartate protease)|GN=PIIN_06568|SW_ID=0.384|SW_Length_Dif=8|SW_Score=719|Putative BestHit	EC:3.4.23.34 (Cathepsin E.)	Putatively contains 1 Peptidase aspartic, catalytic (IPR009007: SSF50630), 4 Peptidase A1 (IPR001461: PR00792), 1 Peptidase aspartic, active site (IPR001969: PS00141), 1 Peptidase A1 (IPR001461: PF00026) domain(s)	Putatively contains SignalP peptide	Putatively related to a protein involved with cathepsin E activity (GO:0004193),pepsin A activity (GO:0004194),proteolysis (GO:0006508),aspartic-type endopeptidase activity (GO:0004190)
246257	14.5179	33.1984	25.879	55.5403	70.9529	40.5855	65.773	65.1094	75.5662	95.5943	Sequence similar to Uniprot:G4TMT8|G4TMT8_PIRID|PN=Related to pepsin (Aspartate protease)|GN=PIIN_06568|SW_ID=0.389|SW_Length_Dif=8|SW_Score=708|Putative BestHit	EC:3.4.23.- (Aspartic endopeptidases.)	Putatively contains 1 Peptidase aspartic, catalytic (IPR009007: SSF50630), 4 Peptidase A1 (IPR001461: PR00792), 1 Heat shock protein DnaJ, N-terminal (IPR001623: PS00636), 1 Peptidase aspartic, active site (IPR001969: PS00141), 1 Peptidase A1 (IPR001461: PF00026) domain(s)	Putatively contains SignalP peptide	Putatively related to a protein involved with pepsin A activity (GO:0004194),signal peptide peptidase activity (GO:0042499),aspartic-type signal peptidase activity (GO:0009049),heat shock protein binding (GO:0031072),proteolysis (GO:0006508),aspartic endopeptidase activity, intramembrane cleaving (GO:0042500),aspartic-type endopeptidase activity (GO:0004190)
246258	40.914	57.2063	51.0167	58.9711	56.1926	82.4206	106.598	57.6777	63.5038	60.566	Sequence similar to Uniprot:A8NQ94|A8NQ94_COPC7|PN=AMP dependent CoA ligase|GN=CC1G_08012|SW_ID=0.509|SW_Length_Dif=-4|SW_Score=1849|Putative BestHit	EC:6.2.1.12 (4-coumarate--CoA ligase.)	Putatively contains 1 AMP-dependent synthetase and ligase (IPR000873: PS00455), 2 AMP-dependent synthetase and ligase (IPR000873: PR00154), 2 AMP-dependent synthetase and ligase (IPR000873: PF00501) domain(s)		Putatively related to a protein involved with metabolic process (GO:0008152),4-coumarate-CoA ligase activity (GO:0016207),catalytic activity (GO:0003824)	Flavonoids, stilbene and lignin biosynthesis
203593	7.91883	4.03258	7.0089	3.77893	2.65426	3.09688	3.49925	3.71582	3.89645	4.60141	Sequence similar to Uniprot:G4TMT8|G4TMT8_PIRID|PN=Related to pepsin (Aspartate protease)|GN=PIIN_06568|SW_ID=0.355|SW_Length_Dif=-15|SW_Score=591|Putative BestHit	EC:3.4.23.34 (Cathepsin E.)	Putatively contains 1 Peptidase aspartic, catalytic (IPR009007: SSF50630), 1 Peptidase aspartic, active site (IPR001969: PS00141), 1 Peptidase A1 (IPR001461: PF00026), 3 Peptidase A1 (IPR001461: PR00792) domain(s)		Putatively related to a protein involved with cathepsin E activity (GO:0004193),pepsin A activity (GO:0004194),proteolysis (GO:0006508),aspartic-type endopeptidase activity (GO:0004190)
203594	2.88707	2.15696	2.89791	1.24307	2.13636	2.39058	2.78644	3.26166	1.24355	3.79616	Sequence similar to Uniprot:O60020|ASPR1_PHARH|PN=Aspartic protease (EC 3.4.23.-)|GN=pr1|SW_ID=0.408|SW_Length_Dif=8|SW_Score=754|Putative BestHit to Reviewed Uniprot Fungal Seqs	EC:3.4.23.5 (Cathepsin D.)	Putatively contains 1 Peptidase aspartic, catalytic (IPR009007: SSF50630), 4 Peptidase A1 (IPR001461: PR00792), 1 Peptidase aspartic, active site (IPR001969: PS00141), 1 Peptidase A1 (IPR001461: PF00026) domain(s)	Putatively contains SignalP peptide	Putatively related to a protein involved with pepsin A activity (GO:0004194),cathepsin D activity (GO:0004192),proteolysis (GO:0006508),aspartic-type endopeptidase activity (GO:0004190)
189515	0	0	0	0	0	0	0	0	0	0
132901	3.13454	12.9418	11.8612	5.66839	6.86224	9.88829	16.5242	8.00965	8.99499	8.45509	Sequence similar to Uniprot:G4TMT8|G4TMT8_PIRID|PN=Related to pepsin (Aspartate protease)|GN=PIIN_06568|SW_ID=0.391|SW_Length_Dif=34|SW_Score=732|Putative BestHit	EC:3.4.23.5 (Cathepsin D.)	Putatively contains 1 Peptidase aspartic, catalytic (IPR009007: SSF50630), 1 Aminoacyl-tRNA synthetase, class I, conserved site (IPR001412: PS00178), 4 Peptidase A1 (IPR001461: PR00792), 1 Peptidase aspartic, active site (IPR001969: PS00141), 1 Peptidase A1 (IPR001461: PF00026) domain(s)		Putatively related to a protein involved with cathepsin D activity (GO:0004192),tRNA aminoacylation for protein translation (GO:0006418),aminoacyl-tRNA ligase activity (GO:0004812),proteolysis (GO:0006508),nucleotide binding (GO:0000166),ATP binding (GO:0005524),pepsin A activity (GO:0004194),translation (GO:0006412),cytoplasm (GO:0005737),aspartic-type endopeptidase activity (GO:0004190)
23743	0.329951	2.90721	1.75223	1.98891	3.49586	15.4844	7.58171	8.7941	5.72032	18.9233	Sequence similar to Uniprot:G4T551|G4T551_PIRID|PN=Related to carbonic anhydrase|GN=PIIN_00130|SW_ID=0.390|SW_Length_Dif=16|SW_Score=388|Putative BestHit	EC:4.2.1.1 (Carbonate dehydratase.)	Putatively contains 1 Carbonic anhydrase (IPR001765: PF00484), 1 Carbonic anhydrase (IPR001765: SSF53056) domain(s)		Putatively related to a protein involved with carbonate dehydratase activity (GO:0004089),zinc ion binding (GO:0008270),carbon utilization (GO:0015976)	Nitrogen metabolism
246265	3.382	16.9743	7.75023	8.80092	13.8539	31.9468	27.994	15.1936	11.4821	18.9233	Sequence similar to Uniprot:G4TMT8|G4TMT8_PIRID|PN=Related to pepsin (Aspartate protease)|GN=PIIN_06568|SW_ID=0.424|SW_Length_Dif=5|SW_Score=825|Putative BestHit	EC:3.4.23.5 (Cathepsin D.)	Putatively contains 1 Peptidase aspartic, catalytic (IPR009007: SSF50630), 4 Peptidase A1 (IPR001461: PR00792), 1 Peptidase aspartic, active site (IPR001969: PS00141), 1 Peptidase A1 (IPR001461: PF00026) domain(s)	Putatively contains SignalP peptide	Putatively related to a protein involved with pepsin A activity (GO:0004194),cathepsin D activity (GO:0004192),proteolysis (GO:0006508),aspartic-type endopeptidase activity (GO:0004190)
203598	2.39215	10.1283	8.82852	3.53031	5.11431	7.71504	4.53607	3.01394	3.10887	5.06155	Sequence similar to Uniprot:G4TMT8|G4TMT8_PIRID|PN=Related to pepsin (Aspartate protease)|GN=PIIN_06568|SW_ID=0.399|SW_Length_Dif=2|SW_Score=760|Putative BestHit	EC:3.4.23.5 (Cathepsin D.)	Putatively contains 1 Peptidase aspartic, catalytic (IPR009007: SSF50630), 4 Peptidase A1 (IPR001461: PR00792), 1 Peptidase aspartic, active site (IPR001969: PS00141), 1 Peptidase A1 (IPR001461: PF00026) domain(s)	Putatively contains SignalP peptide	Putatively related to a protein involved with pepsin A activity (GO:0004194),cathepsin D activity (GO:0004192),proteolysis (GO:0006508),aspartic-type endopeptidase activity (GO:0004190)
203599	11.2183	7.87759	10.1764	8.1048	13.6597	10.3773	12.8954	9.28954	10.1556	12.1362	Sequence similar to Uniprot:F8QBE3|F8QBE3_SERL3|PN=Putative uncharacterized protein|GN=SERLA73DRAFT_114784|SW_ID=0.310|SW_Length_Dif=49|SW_Score=2090|Putative BBH		Putatively contains 1 Helicase, superfamily 1, UvrD-related (IPR014016: PS51198) domain(s)
246271	4.0419	5.9082	8.08719	5.81756	8.6749	3.42287	10.2386	10.0327	7.91725	12.4238
246274	75.5589	152.957	182.164	77.7663	100.732	111.868	112.041	84.1426	90.2401	87.7719	Sequence similar to Uniprot:A8N115|A8N115_COPC7|PN=Putative uncharacterized protein|GN=CC1G_11216|SW_ID=0.396|SW_Length_Dif=-26|SW_Score=1626|Putative BestHit		Putatively contains 1 Zinc finger, PHD-type (IPR001965: PS01359), 1 Zinc finger, PHD-type (IPR001965: PS50016), 1 Zinc finger, FYVE/PHD-type (IPR011011: SSF57903), 1 Zinc finger, PHD-type (IPR001965: PF00628), 1 Zinc finger, PHD-type (IPR001965: SM00249) domain(s)		Putatively related to a protein involved with protein binding (GO:0005515),zinc ion binding (GO:0008270)
167754	45.0384	18.0059	21.8354	11.7346	12.106	12.6592	13.8026	13.6659	13.679	15.2997	Sequence similar to Uniprot:F8QIS7|F8QIS7_SERL3|PN=Putative uncharacterized protein|GN=SERLA73DRAFT_118184|SW_ID=0.591|SW_Length_Dif=-7|SW_Score=1056|Putative BBH	EC:2.1.1.37 (DNA (cytosine-5-)-methyltransferase.)	Putatively contains 2 C-5 cytosine-specific DNA methylase (IPR001525: PF00145), 1 C-5 cytosine-specific DNA methylase (IPR001525: PS00095), 3 C-5 cytosine-specific DNA methylase (IPR001525: PR00105) domain(s)		Putatively related to a protein involved with DNA (cytosine-5-)-methyltransferase activity, acting on CpN substrates (GO:0051719),DNA (cytosine-5-)-methyltransferase activity, acting on CpNpG substrates (GO:0051720),DNA methylation (GO:0006306),DNA binding (GO:0003677),DNA (cytosine-5-)-methyltransferase activity, acting on CpG substrates (GO:0051718),DNA (cytosine-5-)-methyltransferase activity …	Methionine metabolism
246278	439.33	249.457	339.19	106.108	94.1292	347.938	219.546	94.3817	98.1988	71.897	Sequence similar to Uniprot:G4TRF7|G4TRF7_PIRID|PN=Related to putative oxysterol-binding protein OSBP|GN=PIIN_07853|SW_ID=0.635|SW_Length_Dif=10|SW_Score=1315|Putative BestHit		Putatively contains 1 Oxysterol-binding protein (IPR000648: PS01013), 1 Oxysterol-binding protein (IPR000648: PF01237) domain(s)		Putatively related to a protein involved with steroid metabolic process (GO:0008202)
82113	656.108	136.545	153.387	101.782	106.947	233.19	120.724	110.442	132.023	120.845	Sequence similar to Uniprot:J7RGX8|J7RGX8_FIBRA|PN=Uncharacterized protein|GN=|SW_ID=0.537|SW_Length_Dif=-15|SW_Score=4875|Putative BBH
23749	0.989854	0.562685	0.673933	0.596673	1.29476	0.380319	1.55522	1.23861	0.78758	0.632694
132924	49.4102	54.2991	90.8461	38.4854	45.7698	69.1094	63.829	46.3238	49.659	44.5186	Sequence similar to Uniprot:J4G5M1|J4G5M1_FIBRA|PN=Uncharacterized protein|GN=|SW_ID=0.501|SW_Length_Dif=-46|SW_Score=1522|Putative BBH		Putatively contains 1 Histone methylation DOT1 (IPR013110: PF08123) domain(s)
23751	81.168	93.8747	166.394	45.0488	56.84	109.152	106.468	49.9158	69.2656	49.12	Sequence similar to Uniprot:A8N0U6|A8N0U6_COPC7|PN=ATP-dependent RNA helicase DBP3|GN=CC1G_08643|SW_ID=0.569|SW_Length_Dif=-45|SW_Score=2154|Putative BBH	EC:3.6.1.3 (Adenosinetriphosphatase.)	Putatively contains 1 DNA/RNA helicase, DEAD/DEAH box type, N-terminal (IPR011545: PF00270), 1 DEAD-like helicase, N-terminal (IPR014001: SM00487), 1 Helicase, superfamily 1 and 2, ATP-binding (IPR014021: PS51192), 1 RNA helicase, DEAD-box type, Q motif (IPR014014: PS51195), 1 DNA/RNA helicase, C-terminal (IPR001650: PS51194), 1 DNA/RNA helicase, C-terminal (IPR001650: SM00490), 1 DNA/RNA helicas…		Putatively related to a protein involved with ATP-dependent helicase activity (GO:0008026),single-stranded DNA-dependent ATP-dependent DNA helicase activity (GO:0017116),nucleic acid binding (GO:0003676),ATPase activity, coupled (GO:0042623),ATPase activity, uncoupled (GO:0042624),ATP-dependent DNA helicase activity (GO:0004003),ATP binding (GO:0005524),ATP-dependent RNA helicase activity (GO:000…	Purine metabolism
246282	579.725	479.689	850.234	210.675	250.795	411.288	416.929	228.729	284.524	268.837	Sequence similar to Uniprot:D6RM81|D6RM81_COPC7|PN=Translation initiation factor|GN=CC1G_14370|SW_ID=0.702|SW_Length_Dif=-11|SW_Score=1903|Putative BestHit		Putatively contains 1 Translation initiation factor IF2/IF5 (IPR002735: PF01873), 1 Translation initiation factor IF2/IF5 (IPR002735: PD004078), 1 Translation initiation factor IF2/IF5, N-terminal (IPR016189: SSF100966), 1 eIF4-gamma/eIF5/eIF2-epsilon (IPR003307: SM00515), 1 Translation initiation factor IF2/IF5, zinc-binding (IPR016190: SSF75689), 1 Translation initiation factor IF2/IF5 (IPR0027…		Putatively related to a protein involved with translational initiation (GO:0006413),translation initiation factor activity (GO:0003743),binding (GO:0005488),regulation of translational initiation (GO:0006446)
189528	31.1804	16.2241	16.7135	23.9166	22.3994	34.8807	21.3843	21.015	25.7829	22.8345	Sequence similar to Cytochrome P450 CYP4/CYP19/CYP26 subfamilies (KOG0157)		Putatively contains 1 Cytochrome P450 (IPR001128: SSF48264) domain(s)		Putatively related to a protein involved with iron ion binding (GO:0005506),heme binding (GO:0020037),electron transport (GO:0006118),monooxygenase activity (GO:0004497)
167760	67.2276	56.2685	57.2169	64.3412	77.1678	70.4677	79.0572	69.6509	78.1776	74.0252	Sequence similar to Uniprot:D6RLI5|D6RLI5_COPC7|PN=Ceramidase|GN=CC1G_14103|SW_ID=0.657|SW_Length_Dif=-8|SW_Score=3252|Putative BBH		Putatively contains 1 Neutral/alkaline nonlysosomal ceramidase (IPR006823: PF04734) domain(s)
155539	0	0	0	0	0	0	0	0	0	0	Sequence similar to Uniprot:A8NKC1|A8NKC1_COPC7|PN=MFS multidrug transporter|GN=CC1G_02142|SW_ID=0.372|SW_Length_Dif=3|SW_Score=1104|Putative BestHit		Putatively contains 1 MFS general substrate transporter (IPR016196: SSF103473), 1 Phosphopantetheine attachment site (IPR006162: PS00012), 1 Major facilitator superfamily (IPR007114: PS50850), 1 Major facilitator superfamily MFS-1 (IPR011701: PF07690) domain(s)		Putatively related to a protein involved with phosphopantetheine binding (GO:0031177),integral to membrane (GO:0016021),transport (GO:0006810),transporter activity (GO:0005215)
189534	13.4455	19.7878	11.7264	15.2649	16.4435	37.4343	25.6612	14.244	19.3993	11.5035			Putatively contains 1 Cyclin-like F-box (IPR001810: PF00646) domain(s)
132934	63.6806	124.822	105.942	76.9708	69.5287	67.5881	60.3945	76.0504	80.043	75.5206	Sequence similar to SOK1 kinase belonging to the STE20/SPS1/GC kinase family (KOG1981)		Putatively contains 1 T-complex 11 (IPR008862: PF05794) domain(s)
246291	0.412439	1.21915	1.28047	0.696118	1.61845	0.651975	0.64801	0.908311	0.580322	1.61049	Sequence similar to Uniprot:A8NS68|A8NS68_COPC7|PN=Putative uncharacterized protein|GN=CC1G_12320|SW_ID=0.326|SW_Length_Dif=-130|SW_Score=463|Putative BestHit		Putatively contains 1 Bud-site selection protein, BUD22 (IPR015158: PF09073) domain(s)
109856	59.6387	35.6367	25.3399	31.3253	31.139	49.6588	33.1133	26.1759	30.5498	34.6831	Sequence similar to Uniprot:G5EJX8|G5EJX8_PHACH|PN=Cytochrome P450|GN=PcCYP_151a|SW_ID=0.719|SW_Length_Dif=1|SW_Score=2300|Putative BBH		Putatively contains 4 Cytochrome P450 (IPR001128: PR00385), 1 Cytochrome P450 (IPR001128: PS00086), 6 Cytochrome P450, E-class, group I (IPR002401: PR00463), 1 Cytochrome P450 (IPR001128: SSF48264), 1 Cytochrome P450 (IPR001128: PF00067) domain(s)		Putatively related to a protein involved with iron ion binding (GO:0005506),heme binding (GO:0020037),electron transport (GO:0006118),monooxygenase activity (GO:0004497)
246299	174.792	401.57	381.85	230.813	148.768	211.023	200.235	124.48	168.791	156.333	Sequence similar to Uniprot:A8PIC0|A8PIC0_COPC7|PN=Putative uncharacterized protein|GN=CC1G_13402|SW_ID=0.421|SW_Length_Dif=-40|SW_Score=844|Putative BestHit		Putatively contains 1 Zinc finger, FYVE/PHD-type (IPR011011: SSF57903), 1 Zinc finger, FYVE-related (IPR017455: PS50178), 1 Zinc finger, FYVE-type (IPR000306: PF01363), 1 Zinc finger, FYVE-type (IPR000306: SM00064) domain(s)		Putatively related to a protein involved with 1-phosphatidylinositol-3-phosphate 5-kinase activity (GO:0000285),zinc ion binding (GO:0008270)
82004	1.23732	6.00198	5.25668	2.58558	1.42424	3.20555	4.08246	1.94048	2.23838	2.47326
246301	51.9673	46.1402	60.5866	29.3861	31.4627	39.9878	45.2959	30.3458	38.8401	32.1523
246303	3.05205	2.15696	1.75223	1.29279	1.03581	1.84726	1.55522	1.65147	1.78242	1.38042
167770	12.9506	36.4808	48.4558	34.259	31.5274	26.405	43.9999	37.9013	30.7571	36.4662	Sequence similar to Cytosolic Ca2+-dependent cysteine protease (calpain), large subunit (EF-Hand protein superfamily) (KOG0045)	EC:3.4.22.- (Cysteine endopeptidases.)	Putatively contains 3 Peptidase C2, calpain (IPR001300: SSF49758), 1 Peptidase C2, calpain (IPR001300: PS50203), 1 Peptidase C2, calpain (IPR001300: SM00720) domain(s)		Putatively related to a protein involved with intracellular (GO:0005622),cysteine-type endopeptidase activity (GO:0004197),proteolysis (GO:0006508),calcium-dependent cysteine-type endopeptidase activity (GO:0004198)
83524	1449.48	297.473	271.056	405.389	303.168	1355.84	347.463	281.37	254.969	290.521	Sequence similar to Uniprot:A8NA53|A8NA53_COPC7|PN=Cytochrome P450 monooxygenase pc-1|GN=CC1G_12229|SW_ID=0.432|SW_Length_Dif=-47|SW_Score=1414|Putative BestHit		Putatively contains 3 Cytochrome P450 (IPR001128: PR00385), 1 Cytochrome P450 (IPR001128: PS00086), 5 Cytochrome P450, E-class, group I (IPR002401: PR00463), 1 Cytochrome P450 (IPR001128: SSF48264), 1 Cytochrome P450 (IPR001128: PF00067) domain(s)		Putatively related to a protein involved with iron ion binding (GO:0005506),heme binding (GO:0020037),electron transport (GO:0006118),monooxygenase activity (GO:0004497)
246343	2.39215	14.3485	16.107	20.0383	26.2837	5.86778	22.5507	18.2901	25.0782	19.8436			Putatively contains 1 Pyrokinin, conserved site (IPR001484: PS00539) domain(s)		Putatively related to a protein involved with neuropeptide signaling pathway (GO:0007218),neuropeptide hormone activity (GO:0005184)
109866	7.09395	31.9793	28.6421	37.8887	38.3249	21.6239	33.1133	40.6675	39.4204	35.5459
203617	5.69166	8.44028	10.3786	17.3035	32.4338	7.17173	13.8674	28.4466	36.6432	44.6337	Sequence similar to Uniprot:A8NLG4|A8NLG4_COPC7|PN=Salicylate 1-monooxygenase|GN=CC1G_05817|SW_ID=0.354|SW_Length_Dif=-19|SW_Score=826|Putative BestHit	EC:1.14.13.1 (Salicylate 1-monooxygenase.)	Putatively contains 1 FAD dependent oxidoreductase (IPR006076: PF01266), 5 Aromatic-ring hydroxylase (IPR003042: PR00420) domain(s)		Putatively related to a protein involved with salicylate 1-monooxygenase activity (GO:0018658),metabolic process (GO:0008152),oxidoreductase activity (GO:0016491)	Fluorene degradation,Nitorobenzene degradation
85172	0	0.375124	0.269573	0.198891	0.388428	0	0	0.454155	0.497419	0.0575176	Sequence similar to Uniprot:A8P7D4|A8P7D4_COPC7|PN=Putative uncharacterized protein|GN=CC1G_08204|SW_ID=0.355|SW_Length_Dif=-26|SW_Score=407|Putative BBH			Putatively contains SignalP peptide
246350	2.55712	4.22014	4.58274	5.32033	4.0785	22.5475	12.701	8.29866	6.34209	8.05247	Sequence similar to Uniprot:G4T551|G4T551_PIRID|PN=Related to carbonic anhydrase|GN=PIIN_00130|SW_ID=0.435|SW_Length_Dif=16|SW_Score=461|Putative BestHit	EC:4.2.1.1 (Carbonate dehydratase.)	Putatively contains 1 Carbonic anhydrase (IPR001765: PF00484), 1 Carbonic anhydrase (IPR001765: SSF53056) domain(s)		Putatively related to a protein involved with carbonate dehydratase activity (GO:0004089),carbon utilization (GO:0015976),zinc ion binding (GO:0008270)	Nitrogen metabolism
167779	2.96956	4.59526	5.66104	5.56894	7.76857	23.1995	56.1824	9.28954	8.12451	9.77799	Sequence similar to Uniprot:A8N0W0|A8N0W0_COPC7|PN=Putative uncharacterized protein|GN=CC1G_08657|SW_ID=0.344|SW_Length_Dif=-171|SW_Score=3690|Putative BBH
246354	34.3149	88.9043	90.2396	48.5791	44.5398	50.3108	87.9349	55.0767	51.4414	42.7356	Sequence similar to Uniprot:A8NLG4|A8NLG4_COPC7|PN=Salicylate 1-monooxygenase|GN=CC1G_05817|SW_ID=0.359|SW_Length_Dif=-20|SW_Score=785|Putative BestHit	EC:1.14.13.1 (Salicylate 1-monooxygenase.)	Putatively contains 5 Aromatic-ring hydroxylase (IPR003042: PR00420), 1 Monooxygenase, FAD-binding (IPR002938: PF01494) domain(s)		Putatively related to a protein involved with salicylate 1-monooxygenase activity (GO:0018658),metabolic process (GO:0008152),electron transport (GO:0006118),monooxygenase activity (GO:0004497),oxidoreductase activity (GO:0016491),aromatic compound metabolic process (GO:0006725)	Fluorene degradation,Nitorobenzene degradation
203622	2.88707	10.5035	8.69373	20.5852	16.5729	16.0821	46.5271	19.4461	19.1092	18.1756				Putatively contains SignalP peptide
189549	1.97971	4.50148	3.50445	7.0109	5.17905	11.7899	10.6274	9.66112	10.5287	9.66296			Putatively contains 1 Helicase, superfamily 1, UvrD-related (IPR014016: PS51198) domain(s)
246358	245.896	203.973	192.34	211.62	198.875	230.908	235.098	182.488	198.47	153.342	Sequence similar to Uniprot:A8N0Y1|A8N0Y1_COPC7|PN=Chromatin remodeling complex subunit|GN=CC1G_12191|SW_ID=0.692|SW_Length_Dif=-59|SW_Score=3194|Putative BestHit		Putatively contains 1 Actin/actin-like (IPR004000: SM00268), 1 Actin/actin-like (IPR004000: PF00022) domain(s)		Putatively related to a protein involved with protein binding (GO:0005515)
179724	9.56859	25.9773	28.7095	16.7566	26.7368	38.9555	89.0365	28.9421	24.2077	44.7487	Sequence similar to Uniprot:A8N0W0|A8N0W0_COPC7|PN=Putative uncharacterized protein|GN=CC1G_08657|SW_ID=0.304|SW_Length_Dif=-46|SW_Score=2989|Putative BestHit
189553	1.15483	3.28233	3.63924	3.77893	4.0785	1.84726	4.60087	5.326	5.13999	5.63673	Sequence similar to Uniprot:B8PM16|B8PM16_POSPM|PN=Predicted protein (Fragment)|GN=POSPLDRAFT_97091|SW_ID=0.314|SW_Length_Dif=7|SW_Score=394|Putative BBH
179725	0.329951	0.468904	0.808719	1.5414	1.81267	0.271656	1.62002	1.19732	1.11919	1.78305			Putatively contains 1 Mannose-binding lectin (IPR001229: SSF51101) domain(s)
203628	0.164976	0.750247	0.876113	0.54695	0.258952	0.325988	0.842413	0.66059	1.285	1.66801				Putatively contains SignalP peptide
132970	5.11425	5.9082	5.59364	4.57449	7.38014	3.91185	7.19291	5.86273	6.5908	5.29162	Sequence similar to Uniprot:G4TMT8|G4TMT8_PIRID|PN=Related to pepsin (Aspartate protease)|GN=PIIN_06568|SW_ID=0.416|SW_Length_Dif=5|SW_Score=778|Putative BestHit	EC:3.4.23.5 (Cathepsin D.)	Putatively contains 1 Peptidase aspartic, catalytic (IPR009007: SSF50630), 4 Peptidase A1 (IPR001461: PR00792), 1 Peptidase A1 (IPR001461: PF00026) domain(s)	Putatively contains SignalP peptide	Putatively related to a protein involved with pepsin A activity (GO:0004194),cathepsin D activity (GO:0004192),proteolysis (GO:0006508),aspartic-type endopeptidase activity (GO:0004190)
189558	0.577415	1.31293	1.75223	1.29279	2.26583	0.543313	0.583209	0.867024	1.07774	1.78305				Putatively contains SignalP peptide
23773	0	0	0	0	0	0	0	0	0	0
64048	0	0	0	0	0	0	0	0	0	0
189563	0.989854	0.187562	0	0.198891	0.647381	4.99848	0.388806	0.867024	0.497419	0.23007
132972	0	0.187562	0	0.198891	0.258952	0.217325	0.388806	0.0825737	0.0829031	0	Sequence similar to Uniprot:E2LDD5|E2LDD5_MONPE|PN=Putative uncharacterized protein (Fragment)|GN=MPER_04280|SW_ID=0.413|SW_Length_Dif=-2|SW_Score=390|Putative BBH
246368	2.55712	28.3218	4.24578	1.0939	1.23002	4.29217	19.9587	8.87667	1.78242	4.77396				Putatively contains SignalP peptide
189565	9.4861	39.9507	45.0187	15.066	15.8608	17.1144	34.7981	17.0515	18.6532	19.2109			Putatively contains 1 NACHT nucleoside triphosphatase (IPR007111: PS50837), 1 AAA+ ATPase, core (IPR003593: SM00382) domain(s)		Putatively related to a protein involved with nucleoside-triphosphatase activity (GO:0017111),nucleotide binding (GO:0000166)
109893	34.0675	11.8164	8.55895	11.2373	12.1708	19.4506	14.0618	14.6155	14.7153	15.3572	Sequence similar to Uniprot:B8P2T3|B8P2T3_POSPM|PN=Predicted protein|GN=POSPLDRAFT_96938|SW_ID=0.646|SW_Length_Dif=3|SW_Score=2271|Putative BBH		Putatively contains 1 ABC transporter-like (IPR003439: PS00211), 1 ABC transporter, transmembrane region, type 1 (IPR011527: SSF90123), 1 ABC transporter-like (IPR003439: PD000006), 1 AAA+ ATPase, core (IPR003593: SM00382), 1 ABC transporter-like (IPR003439: PS50893), 1 ABC transporter-like (IPR003439: PF00005) domain(s)		Putatively related to a protein involved with ATP binding (GO:0005524),integral to membrane (GO:0016021),ATPase activity, coupled to transmembrane movement of substances (GO:0042626),transport (GO:0006810),ATPase activity (GO:0016887),nucleoside-triphosphatase activity (GO:0017111),nucleotide binding (GO:0000166)
83199	59.3088	129.605	132.158	136.837	123.391	75.6291	124.288	114.365	134.345	129.472	Sequence similar to Uniprot:A8N238|A8N238_COPC7|PN=ACE1 transcription factor|GN=CC1G_03731|SW_ID=0.390|SW_Length_Dif=-33|SW_Score=1025|Putative BBH		Putatively contains 3 Copper fist DNA-binding (IPR001083: PR00617), 1 Copper fist DNA-binding (IPR001083: SSF57879), 1 Copper fist DNA-binding (IPR001083: PF00649), 1 Copper fist DNA-binding (IPR001083: PS50073), 1 Copper fist DNA-binding (IPR001083: SM00412), 1 Copper fist DNA-binding (IPR001083: PD009050) domain(s)		Putatively related to a protein involved with transcription factor activity (GO:0003700),regulation of transcription, DNA-dependent (GO:0006355),nucleus (GO:0005634),DNA binding (GO:0003677),copper ion binding (GO:0005507)
246372	59.3912	70.1481	82.1524	55.1425	56.2574	102.74	80.5476	58.4209	59.6488	53.1463	Sequence similar to Uniprot:A8N0Y0|A8N0Y0_COPC7|PN=Nucleoporin-interacting protein NIC96|GN=CC1G_12190|SW_ID=0.743|SW_Length_Dif=-1|SW_Score=4414|Putative BestHit		Putatively contains 1 Nucleoporin interacting component (IPR007231: PF04097) domain(s)		Putatively related to a protein involved with nuclear pore (GO:0005643),transport (GO:0006810)
203637	28.7058	30.7601	35.1793	22.8725	24.9889	17.7663	23.9764	27.497	30.6742	33.7053			Putatively contains 1 NACHT nucleoside triphosphatase (IPR007111: PS50837), 1 AAA+ ATPase, core (IPR003593: SM00382) domain(s)		Putatively related to a protein involved with nucleoside-triphosphatase activity (GO:0017111),nucleotide binding (GO:0000166)
189570	52.2973	24.383	17.2527	32.9662	34.5054	28.5239	41.343	41.8649	40.3324	39.8022	Sequence similar to Uniprot:A8N6Z5|A8N6Z5_COPC7|PN=Putative uncharacterized protein|GN=CC1G_06867|SW_ID=0.461|SW_Length_Dif=45|SW_Score=433|Putative BBH
203640	21.6943	33.8549	33.9662	16.6571	16.314	17.6577	33.3077	15.6064	18.5703	16.9102
179732	183.948	217.197	291.611	172.438	176.605	211.349	199.198	171.506	182.553	177.787	Sequence similar to Uniprot:A8N0T7|A8N0T7_COPC7|PN=SNF2-family ATP dependent chromatin remodeling factor snf21|GN=CC1G_08634|SW_ID=0.698|SW_Length_Dif=-22|SW_Score=6585|Putative BBH	EC:3.6.1.3 (Adenosinetriphosphatase.)	Putatively contains 1 DEAD-like helicase, N-terminal (IPR014001: SM00487), 1 Helicase, superfamily 1 and 2, ATP-binding (IPR014021: PS51192), 1 DNA/RNA helicase, C-terminal (IPR001650: PS51194), 1 HAS subgroup (IPR013999: SM00573), 1 Bromodomain (IPR001487: SM00297), 1 DNA/RNA helicase, C-terminal (IPR001650: SM00490), 1 Bromodomain (IPR001487: PS50014), 1 QLQ (IPR014978: PF08880), 1 Helicase/SAN…		Putatively related to a protein involved with ATP-dependent helicase activity (GO:0008026),ATPase activity, coupled (GO:0042623),ATPase activity, uncoupled (GO:0042624),DNA-dependent ATPase activity (GO:0008094),ATPase activity (GO:0016887),helicase activity (GO:0004386),single-stranded DNA-dependent ATP-dependent DNA helicase activity (GO:0017116),nucleic acid binding (GO:0003676),ATP-dependent …	Purine metabolism
82428	52.8747	31.0415	30.3944	42.314	38.2602	40.6941	46.9159	52.0214	45.0578	41.3552	Sequence similar to Uniprot:A8N0T6|A8N0T6_COPC7|PN=Ku80|GN=CC1G_08633|SW_ID=0.457|SW_Length_Dif=24|SW_Score=2427|Putative BBH		Putatively contains 1 DNA helicase, ATP-dependent, Ku type (IPR006164: SM00559), 1 Spen Paralogue and Orthologue C-terminal-like (IPR016194: SSF100939), 1 Ku70/Ku80, N-terminal alpha/beta (IPR005161: PF03731), 1 von Willebrand factor, type A (IPR002035: PS50234), 1 Ku, C-terminal (IPR014893: PF08785), 1 DNA helicase, ATP-dependent, Ku type (IPR006164: PF02735), 1 Ku, C-terminal (IPR014893: SSF101…		Putatively related to a protein involved with nucleus (GO:0005634),double-strand break repair via nonhomologous end joining (GO:0006303),binding (GO:0005488),DNA binding (GO:0003677),ATP-dependent DNA helicase activity (GO:0004003)
246383	776.293	757.187	621.299	991.57	1262.59	1429.89	690.519	783.005	938.049	1352.35	Sequence similar to Uniprot:A8N227|A8N227_COPC7|PN=Putative uncharacterized protein|GN=CC1G_03720|SW_ID=0.503|SW_Length_Dif=-10|SW_Score=1188|Putative BestHit			Putatively contains SignalP peptide	Putatively related to a protein involved with protein kinase CK2 activity (GO:0004682)
84386	13.7755	20.2567	27.4291	7.70702	10.8113	14.3978	13.8674	8.75281	12.1039	10.9283	Sequence similar to Uniprot:A8N226|A8N226_COPC7|PN=Putative uncharacterized protein|GN=CC1G_03719|SW_ID=0.511|SW_Length_Dif=63|SW_Score=683|Putative BBH
246385	383.321	260.523	265.799	358.401	336.832	232.212	493.848	215.806	298.617	187.507	Sequence similar to Uniprot:A8N225|A8N225_COPC7|PN=Chorismate synthase (EC 4.2.3.5) (5-enolpyruvylshikimate-3-phosphate phospholyase)|GN=AROC CC1G_03718|SW_ID=0.820|SW_Length_Dif=-9|SW_Score=2230|Putative BestHit		Putatively contains 1 Chorismate synthase (IPR000453: PS00787), 1 Chorismate synthase (IPR000453: PS00789), 1 Chorismate synthase (IPR000453: TIGR00033), 1 Chorismate synthase (IPR000453: PD002941), 1 Chorismate synthase (IPR000453: PIRSF001456), 1 Chorismate synthase (IPR000453: PS00788), 1 Chorismate synthase (IPR000453: PF01264), 1 Chorismate synthase (IPR000453: SSF103263) domain(s)		Putatively related to a protein involved with chorismate synthase activity (GO:0004107),aromatic amino acid family biosynthetic process (GO:0009073)
246386	27.056	82.621	145.03	39.7782	41.1087	40.9115	72.5771	46.3651	51.0269	41.3552
246389	646.292	149.112	137.078	133.903	127.275	1457.65	179.628	165.395	161.537	158.979	Sequence similar to Uniprot:G4TGA1|G4TGA1_PIRID|PN=Putative uncharacterized protein|GN=PIIN_04264|SW_ID=0.504|SW_Length_Dif=18|SW_Score=609|Putative BestHit		Putatively contains 1 FMN-binding split barrel, related (IPR009002: SSF50475) domain(s)
246391	5.4442	7.12735	8.15459	3.08281	6.73276	4.78115	4.40647	4.04611	5.18145	3.2785
133001	409.635	57.0188	49.1971	22.4747	33.5991	532.447	63.3753	24.8134	33.6172	29.6216	Sequence similar to Uniprot:G4TGA1|G4TGA1_PIRID|PN=Putative uncharacterized protein|GN=PIIN_04264|SW_ID=0.465|SW_Length_Dif=21|SW_Score=563|Putative BestHit		Putatively contains 1 FMN-binding split barrel, related (IPR009002: SSF50475) domain(s)
179740	16.1676	28.697	40.9077	17.5521	23.4352	27.709	29.614	18.4965	23.2958	21.7992	Sequence similar to Uniprot:J4I2I9|J4I2I9_FIBRA|PN=Uncharacterized protein|GN=|SW_ID=0.686|SW_Length_Dif=2|SW_Score=1367|Putative BBH	EC:2.7.7.6 (DNA-directed RNA polymerase.)	Putatively contains 1 DNA-directed RNA polymerase, dimerisation (IPR011261: PF01193), 1 DNA-directed RNA polymerase, insert (IPR011262: PF01000), 1 DNA-directed RNA polymerase, insert (IPR011262: SSF56553), 1 DNA-directed RNA polymerase, RBP11-like (IPR009025: SSF55257), 1 DNA-directed RNA polymerase, 30-40 kDa subunit, conserved site (IPR001514: PS00446), 1 DNA-directed RNA polymerase, RpoA/D/Rp…		Putatively related to a protein involved with DNA-directed RNA polymerase activity (GO:0003899),DNA-directed RNA polymerase III activity (GO:0003902),DNA-directed RNA polymerase II activity (GO:0003901),transcription (GO:0006350),nucleus (GO:0005634),RNA polymerase activity (GO:0034062),DNA binding (GO:0003677),DNA-directed RNA polymerase I activity (GO:0003900),protein dimerization activity (GO:…	RNA polymerase,Purine metabolism,Pyrimidine metabolism
203649	40.8315	33.9487	40.6381	43.4079	45.3167	64.2739	81.1308	54.7877	55.172	62.6367	Sequence similar to Uniprot:J4H2F3|J4H2F3_FIBRA|PN=Uncharacterized protein|GN=|SW_ID=0.459|SW_Length_Dif=15|SW_Score=4797|Putative BBH		Putatively contains 1 Helicase, superfamily 1, UvrD-related (IPR014016: PS51198) domain(s)
246402	19.7146	115.726	123.869	284.414	343.435	81.6056	238.144	312.872	273.373	307.317	Sequence similar to Uniprot:A8N0H6|A8N0H6_COPC7|PN=Putative uncharacterized protein|GN=CC1G_04397|SW_ID=0.647|SW_Length_Dif=19|SW_Score=1445|Putative BestHit
246404	15.8377	36.2932	44.547	19.7896	27.9021	30.9688	40.2414	27.3319	26.9435	26.5156	Sequence similar to Uniprot:A8N0U4|A8N0U4_COPC7|PN=ATP-dependent Clp protease proteolytic subunit (EC 3.4.21.92) (Endopeptidase Clp)|GN=CLPP CC1G_08641|SW_ID=0.637|SW_Length_Dif=17|SW_Score=1027|Putative BestHit	EC:3.4.21.92 (Endopeptidase Clp.)	Putatively contains 1 Peptidase S14, ClpP (IPR001907: PF00574), 5 Peptidase S14, ClpP (IPR001907: PR00127), 1 Peptidase S14, ClpP (IPR001907: PS00382), 1 Peptidase S14, ClpP (IPR001907: PS00381) domain(s)		Putatively related to a protein involved with endopeptidase Clp activity (GO:0008462),proteolysis (GO:0006508)
82283	6.43405	28.3218	39.1555	16.6074	20.5867	24.0144	24.4948	21.9646	25.7414	22.4894	Sequence similar to Uniprot:A8N0U3|A8N0U3_COPC7|PN=Nuclear membrane protein|GN=CC1G_08640|SW_ID=0.504|SW_Length_Dif=-4|SW_Score=1213|Putative BBH
246406	68.4649	72.3051	76.3566	29.9828	23.3057	70.9567	74.1971	36.3737	27.0679	31.9223	Sequence similar to Small EDRK-rich protein H4F5 (KOG4488)		Putatively contains 1 Four F5 protein (IPR007513: PF04419) domain(s)
55115	104.43	232.483	318.703	96.5118	96.4597	150.769	143.21	105.983	119.878	108.881	Sequence similar to Uniprot:B8P2V2|B8P2V2_POSPM|PN=Predicted protein (Fragment)|GN=POSPLDRAFT_39215|SW_ID=0.942|SW_Length_Dif=1|SW_Score=1902|Putative BBH		Putatively contains 2 Tetratricopeptide TPR2 (IPR013105: PF07719), 1 Tetratricopeptide region (IPR013026: PS50293), 10 Tetratricopeptide region (IPR013026: SM00028), 8 Tetratricopeptide TPR-1 (IPR001440: PF00515), 9 Tetratricopeptide region (IPR013026: PS50005) domain(s)
246408	186.505	509.043	528.363	198.891	171.232	246.881	243.652	180.217	218.657	192.224	Sequence similar to SWI-SNF chromatin-remodeling complex protein (KOG2510)	EC:6.3.2.- (Acid--D-amino-acid ligases (peptide synthases).)			Putatively related to a protein involved with ribosomal S6-glutamic acid ligase activity (GO:0018169),UDP-N-acetylmuramoylalanyl-D-glutamyl-2,6-diaminopimelate-D-alanyl-D-alanine ligase activity (GO:0008766),coenzyme F420-2 alpha-glutamyl ligase activity (GO:0043774),coenzyme F420-0 gamma-glutamyl ligase activity (GO:0043773)	Tryptophan metabolism,Ubiquinone biosynthesis
84859	0.577415	0.937809	2.0218	0.696118	0.776857	0.814969	2.72164	0.743163	0.911934	1.03532
246414	1.81473	0.750247	2.42616	0.745841	1.10055	1.46694	1.23122	0.701876	0.704677	0.690211
189588	0	0	0	0	0	0	0	0	0	0			Putatively contains 1 Retrotransposon gag protein (IPR005162: PF03732), 1 Zinc finger, CCHC-type (IPR001878: SM00343), 1 Zinc finger, CCHC-type (IPR001878: PF00098), 1 Zinc finger, CCHC-type (IPR001878: PS50158) domain(s)		Putatively related to a protein involved with nucleic acid binding (GO:0003676),zinc ion binding (GO:0008270)
246415	0.989854	6.28332	9.0307	2.48614	3.56059	3.53153	6.02649	2.76622	3.97935	3.22099				Putatively contains SignalP peptide
246417	0.494927	3.56367	2.83052	2.08835	3.49586	3.09688	4.14726	3.63324	2.27984	3.56609
246418	1.15483	4.59526	6.40236	1.5414	2.13636	2.6079	2.98084	1.8992	2.40419	2.18567
203658	4.45434	14.6298	19.2071	5.32033	6.7975	9.50797	11.7938	7.43163	6.21773	6.2119
133017	4.70181	15.9428	16.5114	9.64621	8.6749	14.0175	30.5213	12.9228	11.8966	12.8839
246429	19.8796	76.9003	91.1157	61.6064	53.2794	65.1432	120.854	52.9297	57.3275	48.1998
167822	7.42391	3.9388	6.67193	3.2817	4.20797	3.20555	3.24005	2.64236	4.0208	4.77396
203666	7.50639	6.28332	7.21108	3.48059	5.30852	3.58586	4.98967	3.83968	5.34725	4.60141
246454	0.989854	0.281343	0.471753	0.348059	0.647381	0.271656	0.259204	0.412869	0.455967	0.345106
84885	0.824878	4.31392	5.0545	1.93919	3.43112	4.45517	5.24888	4.66541	3.89645	3.79616
109942	13.1981	32.0731	31.0009	15.961	19.9393	29.5562	37.5198	20.1067	21.389	22.0292			Putatively contains 1 NACHT nucleoside triphosphatase (IPR007111: PS50837) domain(s)
203669	0.907366	1.78184	2.22398	1.7403	2.00688	2.49924	1.16642	2.64236	2.61145	1.72553
133023	1.15483	2.53208	3.77402	1.5414	2.58952	4.83548	11.081	3.79839	2.77725	3.62361			Putatively contains 1 AAA+ ATPase, core (IPR003593: SM00382) domain(s)		Putatively related to a protein involved with nucleoside-triphosphatase activity (GO:0017111),nucleotide binding (GO:0000166)
189607	1.97971	32.542	31.6074	6.36451	5.56747	7.44339	19.1811	10.6107	9.74112	13.4591	Sequence similar to FOG: Zn-finger (KOG1721)
246460	1.48478	7.78381	5.86322	1.64085	1.03581	2.66223	2.52724	1.15603	1.98967	1.61049
246462	2.63961	4.22014	4.51535	2.08835	2.07162	3.04255	3.04565	3.50938	2.32129	2.76085
203672	12.2907	16.5992	17.2527	12.5798	14.6308	12.7679	15.4226	14.0375	15.3371	17.0252
189610	0	0	0	0	0	0	0	0	0	0
189611	0	0	0	0	0	0	0	0	0	0	Sequence similar to von Willebrand factor and related coagulation proteins (KOG1216)
189612	0	0	0	0	0	0	0	0	0	0
189615	0	0	0	0	0	0	0	0	0	0
203674	0.0824878	0.187562	0	0.149168	0.0647381	0.0543313	0.129602	0	0.0829031	0.287588
246464	0.412439	6.65844	4.71753	2.6353	3.75481	4.07485	9.65534	4.29383	4.64257	5.75176	Sequence similar to C-type lectin (KOG4297)
109947	1.23732	15.7552	11.3221	8.05508	8.99859	14.2891	23.5228	13.3769	12.6013	12.999
189619	0	0	0	0	0	0	0	0	0	0			Putatively contains 1 Ribosomal protein L9 (IPR000244: SSF55653) domain(s)		Putatively related to a protein involved with intracellular (GO:0005622),translation (GO:0006412),ribosome (GO:0005840),structural constituent of ribosome (GO:0003735)
23796	0	0	0	0	0	0	0	0	0	0
167829	0	1.03159	0.943506	1.5414	0.841595	0.923632	3.11045	1.73405	1.40935	1.78305	Sequence similar to Uniprot:J4GLJ0|J4GLJ0_FIBRA|PN=Uncharacterized protein|GN=|SW_ID=0.421|SW_Length_Dif=-44|SW_Score=1131|Putative BBH		Putatively contains 1 Beta-lactamase-type transpeptidase fold (IPR012338: SSF56601), 1 Beta-lactamase (IPR001466: PF00144) domain(s)	Putatively contains SignalP peptide	Putatively related to a protein involved with response to antibiotic (GO:0046677),beta-lactam antibiotic catabolic process (GO:0030655),beta-lactamase activity (GO:0008800)
179748	0.824878	5.72063	2.89791	6.16562	4.14324	7.76937	8.29452	5.61501	3.44048	4.65893	Sequence similar to Uniprot:A8P0B9|A8P0B9_COPC7|PN=General amidase|GN=CC1G_09836|SW_ID=0.505|SW_Length_Dif=-11|SW_Score=2017|Putative BBH	EC:3.5.1.4 (Amidase.)	Putatively contains 1 Amidase, fungi type (IPR015830: PIRSF001221), 1 Amidase signature enzyme (IPR000120: PF01425), 1 Amidase signature enzyme (IPR000120: SSF75304) domain(s)		Putatively related to a protein involved with amidase activity (GO:0004040),carbon-nitrogen ligase activity, with glutamine as amido-N-donor (GO:0016884)	Arginine and proline metabolism,Benzoate degradation via CoA ligation,Cyanoamino acid metabolism,Phenylalanine metabolism,Styrene degradation,Tryptophan metabolism
246467	49.6577	78.307	97.5181	61.2087	51.2726	84.5395	97.5903	63.4992	66.0323	57.115	Sequence similar to Uniprot:A8N0V7|A8N0V7_COPC7|PN=Putative uncharacterized protein|GN=CC1G_08654|SW_ID=0.613|SW_Length_Dif=47|SW_Score=2345|Putative BestHit		Putatively contains 1 GPCR, rhodopsin-like (IPR000276: PS00237) domain(s)		Putatively related to a protein involved with integral to membrane (GO:0016021),rhodopsin-like receptor activity (GO:0001584),G-protein coupled receptor protein signaling pathway (GO:0007186)
246468	96.8407	66.4907	70.089	60.8606	66.0976	90.9506	123.77	63.2515	73.3693	60.1059	Sequence similar to Uniprot:A8N0V8|GET3_COPC7|PN=ATPase GET3 (EC 3.6.-.-) (Arsenical pump-driving ATPase) (Arsenite-stimulated ATPase) (Golgi to ER traffic protein 3) (Guided entry of tail-anchored proteins 3)|GN=GET3 CC1G_08655|SW_ID=0.898|SW_Length_Dif=-1|SW_Score=1918|Putative BestHit	EC:3.6.3.16 (Arsenite-transporting ATPase.)	Putatively contains 1 Anion-transporting ATPase (IPR003348: PF02374), 1 Anion-transporting ATPase (IPR003348: TIGR00345) domain(s)		Putatively related to a protein involved with arsenite transmembrane-transporting ATPase activity (GO:0015446),ATP binding (GO:0005524),anion transport (GO:0006820),antimonite-transporting ATPase activity (GO:0042961),membrane (GO:0016020)
246470	2.63961	3.00099	3.43706	3.2817	2.84848	3.25988	4.08246	4.37641	3.48193	3.10595
246473	6.1041	10.0346	10.5807	5.02199	3.43112	5.86778	7.19291	7.2252	4.39387	5.80928
85414	38.2744	34.8865	31.6748	23.2702	21.8815	32.4358	23.458	28.0751	22.3009	22.4319	Sequence similar to Uniprot:F8QBX4|F8QBX4_SERL3|PN=Putative uncharacterized protein|GN=SERLA73DRAFT_96909|SW_ID=0.716|SW_Length_Dif=4|SW_Score=595|Putative BBH
246477	6.764	12.004	8.69373	60.9103	67.975	21.4065	12.701	36.0434	20.56	114.805	Sequence similar to Uniprot:A8P570|A8P570_COPC7|PN=Xylanase glycosyl hydrolase family 10|GN=CC1G_12361|SW_ID=0.388|SW_Length_Dif=-2|SW_Score=875|Putative BestHit		Putatively contains 1 Glycoside hydrolase, family 10 (IPR001000: PF00331), 1 Glycoside hydrolase, catalytic core (IPR017853: SSF51445), 1 Glycoside hydrolase, family 10 (IPR001000: SM00633), 1 Glycoside hydrolase, family 10 (IPR001000: PS00591), 4 Glycoside hydrolase, family 10 (IPR001000: PR00134) domain(s)	Putatively contains SignalP peptide	Putatively related to a protein involved with carbohydrate metabolic process (GO:0005975),hydrolase activity, hydrolyzing O-glycosyl compounds (GO:0004553)		Glycoside Hydrolase Family 10 protein (xylanase)
246479	575.518	615.39	541.977	426.77	295.465	652.41	494.885	373.151	300.565	379.329	Sequence similar to Uniprot:A8N0T8|A8N0T8_COPC7|PN=Putative uncharacterized protein|GN=CC1G_08635|SW_ID=0.397|SW_Length_Dif=48|SW_Score=1177|Putative BestHit	EC:3.2.1.3 (Glucan 1,4-alpha-glucosidase.)	Putatively contains 1 bZIP transcription factor, bZIP-1 (IPR011616: PF00170), 1 Basic-leucine zipper (bZIP) transcription factor (IPR004827: PS50217), 1 Transcription factor PAP1 (IPR013910: PF08601), 1 Basic-leucine zipper (bZIP) transcription factor (IPR004827: SM00338), 1 Basic-leucine zipper (bZIP) transcription factor (IPR004827: PS00036) domain(s)		Putatively related to a protein involved with sequence-specific DNA binding (GO:0043565),transcription factor activity (GO:0003700),regulation of transcription, DNA-dependent (GO:0006355),glucan 1,4-alpha-glucosidase activity (GO:0004339),nucleus (GO:0005634),protein dimerization activity (GO:0046983)	Starch and sucrose metabolism
246481	7.42391	1.50049	1.34787	1.69057	2.07162	1.30395	1.55522	2.43592	2.15548	1.89808
246482	16.4151	4.4077	3.57184	5.81756	6.86224	2.82523	2.78644	5.53244	5.92757	4.54389
109968	17.3224	21.2883	25.5421	27.0492	29.5206	22.1128	28.642	31.7083	29.5964	28.0686	Sequence similar to Uniprot:B0CYX8|B0CYX8_LACBS|PN=Actin-related protein Arp6|GN=ARP16203 LACBIDRAFT_183172|SW_ID=0.633|SW_Length_Dif=26|SW_Score=1493|Putative BBH		Putatively contains 1 Actin/actin-like (IPR004000: SM00268), 1 Actin/actin-like (IPR004000: PF00022) domain(s)		Putatively related to a protein involved with protein binding (GO:0005515)
189629	9.32113	7.97138	8.62634	13.0771	16.5082	6.9544	12.053	17.4643	16.8293	18.2906
109973	41.5739	51.0168	56.206	79.3077	83.9005	50.0934	68.689	77.1651	78.8409	73.2774	Sequence similar to Uniprot:A8N224|A8N224_COPC7|PN=Putative uncharacterized protein|GN=CC1G_03717|SW_ID=0.583|SW_Length_Dif=26|SW_Score=1763|Putative BBH		Putatively contains 1 Protein of unknown function UPF0052 and CofD (IPR002882: PF01933) domain(s)
179757	218.345	324.951	324.836	254.033	251.637	271.765	312.6	268.984	286.43	230.185	Sequence similar to Uniprot:A8N0U5|A8N0U5_COPC7|PN=Zinc metalloprotease|GN=CC1G_08642|SW_ID=0.520|SW_Length_Dif=-16|SW_Score=2813|Putative BBH	EC:3.4.24.- (Metalloendopeptidases.)	Putatively contains 1 Blood coagulation inhibitor, Disintegrin (IPR001762: SSF57552), 1 Blood coagulation inhibitor, Disintegrin (IPR001762: SM00050), 1 Blood coagulation inhibitor, Disintegrin (IPR001762: PF00200), 1 Peptidase M, neutral zinc metallopeptidases, zinc-binding site (IPR006025: PS00142), 1 Blood coagulation inhibitor, Disintegrin (IPR001762: PS50214), 1 Peptidase M12B, ADAM/reprolys…	Putatively contains SignalP peptide	Putatively related to a protein involved with hormone activity (GO:0005179),collagenase activity (GO:0008133),proteolysis (GO:0006508),extracellular region (GO:0005576),prenyl protein specific endopeptidase activity (GO:0008319),stromelysin 3 activity (GO:0004249),metalloendopeptidase activity (GO:0004222),matrilysin-2 activity (GO:0030402),metallopeptidase activity (GO:0008237),zinc ion binding …
179759	5.77415	4.87661	5.18928	8.99981	8.6749	7.44339	11.729	18.6204	15.9174	18.2331			Putatively contains 1 Beta-lactamase-type transpeptidase fold (IPR012338: SSF56601), 1 Beta-lactamase (IPR001466: PF00144) domain(s)	Putatively contains SignalP peptide	Putatively related to a protein involved with response to antibiotic (GO:0046677),beta-lactam antibiotic catabolic process (GO:0030655),beta-lactamase activity (GO:0008800)
23811	0	0.187562	0	0	0	0.108663	0.129602	0	0	0.0575176
246490	0.0824878	0	0	0	0.0647381	0	0	0	0	0
23812	0	0	0	0	0	0	0	0	0	0			Putatively contains 1 Protein kinase ATP binding, conserved site (IPR017441: PS00107) domain(s)		Putatively related to a protein involved with ATP binding (GO:0005524),protein kinase activity (GO:0004672),protein amino acid phosphorylation (GO:0006468)
133057	8.66122	12.0977	10.2438	19.3421	21.9462	12.6049	16.2002	12.6751	19.5651	10.1806
203692	13.363	34.23	23.5876	44.1538	46.9351	28.0893	39.5286	40.6675	42.3635	42.1029
246494	13.0331	49.9852	57.0821	28.8889	29.8443	30.2625	38.103	27.7035	34.6535	26.9758	Sequence similar to Serine/threonine protein kinase (KOG1187)		Putatively contains 3 Sel1-like (IPR006597: SM00671), 3 Sel1-like (IPR006597: PF08238) domain(s)
246495	74.1566	102.69	136.876	119.683	108.048	102.414	129.343	107.181	115.484	113.31	Sequence similar to Uniprot:A8N229|A8N229_COPC7|PN=ATP-dependent transporter|GN=CC1G_03722|SW_ID=0.767|SW_Length_Dif=18|SW_Score=3659|Putative BestHit		Putatively contains 2 ABC transporter-like (IPR003439: PS00211), 2 AAA+ ATPase, core (IPR003593: SM00382), 2 ABC transporter-like (IPR003439: PD000006), 2 ABC transporter-like (IPR003439: PF00005), 2 ABC transporter-like (IPR003439: PS50893) domain(s)		Putatively related to a protein involved with ATP binding (GO:0005524),ATPase activity (GO:0016887),nucleoside-triphosphatase activity (GO:0017111),nucleotide binding (GO:0000166)
83842	28.0459	47.8283	28.0356	75.6283	83.4474	128.222	78.2796	83.6059	84.3539	77.7638	Sequence similar to Uniprot:A8N230|A8N230_COPC7|PN=DNA topoisomerase 2 (EC 5.99.1.3)|GN=CC1G_03723|SW_ID=0.608|SW_Length_Dif=-5|SW_Score=6164|Putative BBH	EC:5.99.1.3 (DNA topoisomerase (ATP-hydrolysing).)	Putatively contains 1 DNA topoisomerase, type IIA, subunit A or C-terminal (IPR002205: PF00521), 1 DNA topoisomerase, type IIA, subunit B, conserved region (IPR011558: PD149633), 1 ATP-binding region, ATPase-like (IPR003594: PF02518), 1 DNA topoisomerase, type IIA, subunit B or N-terminal (IPR001241: SM00433), 1 DNA topoisomerase, type IIA, central (IPR013760: SSF56719), 1 DNA topoisomerase, type…		Putatively related to a protein involved with chromosome (GO:0005694),ATP binding (GO:0005524),DNA topoisomerase (ATP-hydrolyzing) activity (GO:0003918),DNA binding (GO:0003677),DNA metabolic process (GO:0006259),DNA topological change (GO:0006265)
246502	28.7058	81.8707	81.0741	115.058	140.028	65.1975	84.2413	108.13	117.764	158.116	Sequence similar to Non-ribosomal peptide synthetase/alpha-aminoadipate reductase and related enzymes (KOG1178)	EC:6.2.1.3 (Long-chain-fatty-acid--CoA ligase.)	Putatively contains 1 AMP-dependent synthetase and ligase (IPR000873: PF00501), 1 Acyl carrier protein-like (IPR009081: SSF47336), 1 Phosphopantetheine-binding (IPR006163: PS50075), 1 NAD(P)-binding (IPR016040: SSF51735), 1 Male sterility, NAD-binding (IPR013120: PF07993) domain(s)		Putatively related to a protein involved with very-long-chain-fatty-acid-CoA ligase activity (GO:0031957),catalytic activity (GO:0003824),metabolic process (GO:0008152),short-chain-fatty-acid-CoA ligase activity (GO:0031955),cofactor binding (GO:0048037),binding (GO:0005488),long-chain-fatty-acid-CoA ligase activity (GO:0004467),fatty-acid ligase activity (GO:0015645),medium-chain-fatty-acid-CoA …	Fatty acid metabolism
246507	46.9356	37.3248	42.7273	27.6458	30.8153	73.7819	44.4535	22.3775	33.5758	26.1705	Sequence similar to Uniprot:A8PIC2|A8PIC2_COPC7|PN=Putative uncharacterized protein|GN=CC1G_13488|SW_ID=0.421|SW_Length_Dif=-3|SW_Score=1150|Putative BestHit		Putatively contains 1 Phosphatidylethanolamine-binding protein PEBP (IPR008914: PD004330), 1 Phosphatidylethanolamine-binding protein PEBP (IPR008914: SSF49777), 1 Phosphatidylethanolamine-binding protein PEBP (IPR008914: PF01161) domain(s)
246508	69.7022	75.9625	42.1882	17.2538	15.2134	169.568	51.0632	13.1705	13.0572	7.24722	Sequence similar to Uniprot:D6RN62|D6RN62_COPC7|PN=O-methyltransferase family 3 protein|GN=CC1G_15559|SW_ID=0.604|SW_Length_Dif=-8|SW_Score=859|Putative BestHit	EC:2.1.1.- (Methyltransferases.)	Putatively contains 1 O-methyltransferase, family 3 (IPR002935: PF01596) domain(s)		Putatively related to a protein involved with dimethyladenosine transferase activity (GO:0043790),S-methyltransferase activity (GO:0008172),methanol-specific methylcobalamin:coenzyme M methyltransferase activity (GO:0043851),tRNA (uracil) methyltransferase activity (GO:0016300),rRNA methyltransferase activity (GO:0008649),tRNA (adenine)-methyltransferase activity (GO:0016426),tRNA (guanine) methy…	Aminophosphonate metabolism,Androgen and estrogen metabolism,Histidine metabolism,Porphyrin and chlorophyll metabolism,Selenoamino acid metabolism,Tryptophan metabolism,Tyrosine metabolism,Ubiquinone biosynthesis
133076	0.577415	1.03159	1.0109	2.23752	2.33057	0.651975	1.36082	1.03217	1.03629	1.15035	Sequence similar to Uniprot:B6E8Y7|B6E8Y7_IRPLA|PN=Rhamnogalacturonan-hydrolase|GN=|SW_ID=0.671|SW_Length_Dif=-23|SW_Score=1545|Putative BBH		Putatively contains 1 Glycoside hydrolase, family 28 (IPR000743: PF00295), 1 Pectin lyase fold/virulence factor (IPR011050: SSF51126) domain(s)	Putatively contains SignalP peptide	Putatively related to a protein involved with carbohydrate metabolic process (GO:0005975),polygalacturonase activity (GO:0004650)		Glycoside Hydrolase Family 28 protein (pectinase)
179767	6.92898	4.03258	3.0327	4.72366	5.30852	5.43313	3.56405	2.10563	2.81871	2.07063
63017	4.37186	6.3771	5.79582	11.2373	8.73964	7.22606	9.20174	8.75281	10.8189	6.8446	Sequence similar to Uniprot:D6RN57|D6RN57_COPC7|PN=Gamma-butyrobetaine dioxygenase|GN=CC1G_15552|SW_ID=0.501|SW_Length_Dif=-40|SW_Score=1359|Putative BBH	EC:1.14.11.1 (Gamma-butyrobetaine,2-oxoglutarate dioxygenase.)	Putatively contains 1 Taurine catabolism dioxygenase TauD/TfdA (IPR003819: PF02668) domain(s)		Putatively related to a protein involved with electron transport (GO:0006118),gamma-butyrobetaine dioxygenase activity (GO:0008336),oxidoreductase activity (GO:0016491)	Lysine degradation
246512	42.8112	38.8253	48.3884	22.773	22.8525	34.2287	35.9645	21.7995	24.2077	22.2593	Sequence similar to Microtubule binding protein YTM1 (contains WD40 repeats) (KOG0313)		Putatively contains 1 WD40 repeat-like (IPR011046: SSF50978), 1 WD40 repeat (IPR001680: PS50294), 5 WD40 repeat (IPR001680: PF00400), 3 WD40 repeat (IPR001680: PS00678), 3 WD40 repeat (IPR001680: PS50082), 6 WD40 repeat (IPR001680: SM00320), 3 WD40 repeat (IPR001680: PR00320) domain(s)
203703	0.329951	0.562685	0.539146	1.14362	1.16529	1.14096	0.777612	0.867024	1.16064	0.862764
189648	0.412439	0.0937809	0.336966	0.149168	0.194214	0.108663	0.129602	0.165147	0.248709	0.172553
246513	79.6008	61.4265	57.2843	37.8887	33.4696	65.7952	55.7936	58.1319	47.6278	71.6094
110008	258.764	138.983	171.92	244.884	197.386	499.141	220.907	207.054	184.708	253.48	Sequence similar to Uniprot:D6RPB2|D6RPB2_COPC7|PN=Alcohol dehydrogenase|GN=CC1G_14930|SW_ID=0.439|SW_Length_Dif=14|SW_Score=899|Putative BestHit		Putatively contains 1 Alcohol dehydrogenase, zinc-binding (IPR013149: PF00107), 1 NAD(P)-binding (IPR016040: SSF51735), 1 GroES-like (IPR011032: SSF50129) domain(s)		Putatively related to a protein involved with metabolic process (GO:0008152),2-alkenal reductase activity (GO:0032440),binding (GO:0005488),catalytic activity (GO:0003824)
246517	0.577415	1.31293	1.95441	1.14362	0.841595	1.03229	2.72164	1.73405	1.78242	3.56609
167863	0.907366	1.31293	2.08919	1.59113	1.23002	1.68427	2.07363	1.98177	1.3679	1.9556
246520	0.989854	1.31293	1.34787	1.34251	1.16529	1.46694	2.46244	1.27989	1.74097	2.81836
189652	0.907366	1.59428	1.21308	0.596673	2.00688	2.01026	1.49042	1.36247	1.2021	1.78305	Sequence similar to Serine/threonine protein kinase (KOG1187)
203708	0.0824878	0.750247	0.741326	0.348059	1.10055	0.162994	0.64801	0.412869	0.580322	0.632694
167865	1.48478	2.25074	1.68483	1.5414	4.46693	1.19529	1.87923	3.1378	3.15032	3.45106	Sequence similar to Uniprot:D6RPB2|D6RPB2_COPC7|PN=Alcohol dehydrogenase|GN=CC1G_14930|SW_ID=0.398|SW_Length_Dif=-23|SW_Score=703|Putative BestHit		Putatively contains 1 Alcohol dehydrogenase, zinc-binding (IPR013149: PF00107), 1 NAD(P)-binding (IPR016040: SSF51735), 1 GroES-like (IPR011032: SSF50129) domain(s)		Putatively related to a protein involved with metabolic process (GO:0008152),2-alkenal reductase activity (GO:0032440),binding (GO:0005488),catalytic activity (GO:0003824)
246523	0.0824878	0	0.20218	0	0	0.108663	0	0	0	0
189655	25.4063	40.0444	49.8036	14.7676	10.876	40.9115	22.6155	17.4231	17.2438	16.45	Sequence similar to Uniprot:D6RJX1|D6RJX1_COPC7|PN=Putative uncharacterized protein|GN=CC1G_13616|SW_ID=0.654|SW_Length_Dif=62|SW_Score=3343|Putative BBH		Putatively contains 1 DNA mismatch repair protein MutS, core (IPR007696: SSF48334), 1 DNA mismatch repair protein MutS, core (IPR007696: PF05192), 1 DNA mismatch repair protein MutS, C-terminal (IPR000432: PS00486), 1 DNA mismatch repair protein MutS, C-terminal (IPR000432: PD001263), 1 DNA mismatch repair protein MutS, connector (IPR007860: SSF53150), 1 DNA mismatch repair protein MutS, core (IP…		Putatively related to a protein involved with ATP binding (GO:0005524),mismatch repair (GO:0006298),mismatched DNA binding (GO:0030983)
246528	2.22717	5.53307	2.69573	1.04418	1.55371	2.22758	2.20323	1.23861	1.82387	2.18567
246529	0	0	0	0	0	0	0	0	0	0
82064	0	0	0	0	0	0	0	0	0	0
83980	0	0	0	0	0	0	0	0	0	0	Sequence similar to Uniprot:B0DWB4|B0DWB4_LACBS|PN=Predicted protein|GN=LACBIDRAFT_312509|SW_ID=0.410|SW_Length_Dif=34|SW_Score=223|Putative BBH
189656	0	0	0	0	0	0	0	0	0	0
68826	4.45434	4.31392	3.84142	5.71811	7.3154	3.25988	5.05448	4.62413	5.88612	4.889
23832	29.8606	29.541	27.2943	50.4188	40.9145	30.8602	37.779	37.282	42.6951	35.4309	Sequence similar to Serine/threonine protein kinase (KOG1187)
246531	44.7084	114.413	160.329	75.131	65.7739	89.212	111.846	75.0182	79.131	63.4994	Sequence similar to Uniprot:A8NJH4|A8NJH4_COPC7|PN=Polyphosphoinositide phosphatase|GN=CC1G_09726|SW_ID=0.606|SW_Length_Dif=-67|SW_Score=3456|Putative BestHit		Putatively contains 1 Synaptojanin, N-terminal (IPR002013: PF02383), 1 Synaptojanin, N-terminal (IPR002013: PS50275) domain(s)
179780	1.48478	1.12537	2.22398	1.39224	1.42424	1.19529	0.972015	2.10563	2.44564	3.04843	Sequence similar to Predicted transporter (major facilitator superfamily) (KOG0254)		Putatively contains 1 MFS general substrate transporter (IPR016196: SSF103473), 1 Major facilitator superfamily (IPR007114: PS50850), 1 Major facilitator superfamily MFS-1 (IPR011701: PF07690) domain(s)		Putatively related to a protein involved with integral to membrane (GO:0016021),transport (GO:0006810),transporter activity (GO:0005215)
246535	16.3326	14.9112	18.8701	19.8891	17.7382	8.20402	12.8306	17.5882	19.6895	14.7245	Sequence similar to Uniprot:A8N127|A8N127_COPC7|PN=Putative uncharacterized protein|GN=CC1G_11228|SW_ID=0.400|SW_Length_Dif=-61|SW_Score=1295|Putative BestHit		Putatively contains 1 FAD dependent oxidoreductase (IPR006076: PF01266) domain(s)		Putatively related to a protein involved with oxidoreductase activity (GO:0016491)
246540	309.659	413.574	433.945	229.222	204.961	311.427	264.712	200.448	228.274	178.017	Sequence similar to Uniprot:A8N126|A8N126_COPC7|PN=Putative uncharacterized protein|GN=CC1G_11227|SW_ID=0.508|SW_Length_Dif=-73|SW_Score=2559|Putative BestHit	EC:3.2.1.3 (Glucan 1,4-alpha-glucosidase.)			Putatively related to a protein involved with glucan 1,4-alpha-glucosidase activity (GO:0004339)	Starch and sucrose metabolism
203717	37.6969	60.4887	57.2843	117.495	127.858	79.4323	93.1838	130.632	126.344	134.074	Sequence similar to Uniprot:F8PL85|F8PL85_SERL3|PN=Putative uncharacterized protein|GN=SERLA73DRAFT_46457|SW_ID=0.641|SW_Length_Dif=-6|SW_Score=1945|Putative BBH	EC:3.5.1.4 (Amidase.)	Putatively contains 1 Amidase, fungi type (IPR015830: PIRSF001221), 1 Amidase signature enzyme (IPR000120: PF01425), 1 Amidase signature enzyme (IPR000120: PS00571), 1 Amidase signature enzyme (IPR000120: SSF75304) domain(s)		Putatively related to a protein involved with amidase activity (GO:0004040),carbon-nitrogen ligase activity, with glutamine as amido-N-donor (GO:0016884)	Arginine and proline metabolism,Benzoate degradation via CoA ligation,Cyanoamino acid metabolism,Phenylalanine metabolism,Styrene degradation,Tryptophan metabolism
82474	15.5077	17.537	23.7898	35.9495	34.5054	20.7002	27.8644	33.9791	39.9593	36.3511	Sequence similar to RNA-directed RNA polymerase QDE-1 required for posttranscriptional gene silencing and RNA interference (KOG0988)		Putatively contains 1 RNA-dependent RNA polymerase, eukaryotic-type (IPR007855: PF05183) domain(s)
246546	109.709	146.298	179.064	193.72	192.272	195.267	258.167	188.185	190.594	183.999	Sequence similar to Uniprot:A8N0X5|A8N0X5_COPC7|PN=Vacuolar protein sorting-associated protein 35|GN=CC1G_12185|SW_ID=0.727|SW_Length_Dif=-76|SW_Score=4492|Putative BestHit		Putatively contains 1 Vacuolar protein sorting-associated protein 35 (IPR005378: PF03635) domain(s)
246548	44.9559	53.08	62.541	34.8556	40.2671	54.277	48.2119	33.7726	36.5188	31.9798	Sequence similar to SWI-SNF chromatin-remodeling complex protein (KOG2510)
84579	63.1857	60.4887	92.4636	54.1978	54.8331	86.4411	65.5138	50.8241	52.3119	46.7618	Sequence similar to Membrane trafficking and cell signaling protein HRS, contains VHS and FYVE domains (KOG1818)		Putatively contains 1 VHS (IPR002014: PS50179), 1 VHS (IPR002014: PF00790), 1 Zinc finger, FYVE-related (IPR017455: PS50178), 2 Ubiquitin interacting motif (IPR003903: PF02809), 1 Zinc finger, FYVE-type (IPR000306: PF01363), 1 VHS (IPR002014: PD003686), 1 VHS (IPR002014: SM00288), 2 Ubiquitin interacting motif (IPR003903: SM00726), 1 Zinc finger, FYVE/PHD-type (IPR011011: SSF57903), 1 ENTH/VHS (I…		Putatively related to a protein involved with intracellular protein transport (GO:0006886),zinc ion binding (GO:0008270)
246551	715.005	422.202	507.943	395.693	407.332	464.206	387.056	394.372	403.572	404.982	Sequence similar to Uniprot:A8N128|A8N128_COPC7|PN=DNA-directed RNA polymerase (EC 2.7.7.6)|GN=CC1G_11229|SW_ID=0.798|SW_Length_Dif=9|SW_Score=9577|Putative BestHit	EC:2.7.7.6 (DNA-directed RNA polymerase.)	Putatively contains 1 RNA polymerase, alpha subunit (IPR000722: PF00623), 1 RNA polymerase Rpb1, domain 1 (IPR007080: PF04997), 1 RNA polymerase Rpb1, domain 7 (IPR007073: PF04990), 1 RNA polymerase Rpb1, domain 6 (IPR007075: PF04992), 10 RNA polymerase II, heptapeptide repeat, eukaryotic (IPR000684: PF05001), 1 RNA polymerase Rpb1, domain 3 (IPR007066: PF04983), 1 RNA polymerase, N-terminal (IPR…		Putatively related to a protein involved with DNA-directed RNA polymerase activity (GO:0003899),DNA-directed RNA polymerase II, core complex (GO:0005665),RNA polymerase activity (GO:0034062),DNA binding (GO:0003677),DNA-directed RNA polymerase I activity (GO:0003900),DNA-directed RNA polymerase III activity (GO:0003902),DNA-directed RNA polymerase II activity (GO:0003901),transcription (GO:000635…	RNA polymerase,Purine metabolism,Pyrimidine metabolism
189669	33.5726	64.9902	55.2625	73.3907	66.5507	121.376	143.081	85.4638	81.5352	85.7012	Sequence similar to Uniprot:J4GNI6|J4GNI6_FIBRA|PN=Uncharacterized protein|GN=|SW_ID=0.545|SW_Length_Dif=16|SW_Score=1284|Putative BBH		Putatively contains 1 Metal-dependent hydrolase, composite (IPR011059: SSF51338), 1 Amidohydrolase 1 (IPR006680: PF01979) domain(s)		Putatively related to a protein involved with hydrolase activity, acting on carbon-nitrogen (but not peptide) bonds (GO:0016810),hydrolase activity (GO:0016787)
246555	56.0917	76.7128	96.3724	128.931	66.227	89.2663	132.518	85.3399	77.473	71.5519	Sequence similar to Uniprot:A8N0W7|A8N0W7_COPC7|PN=Proline dehydrogenase|GN=CC1G_13194|SW_ID=0.447|SW_Length_Dif=-102|SW_Score=1423|Putative BestHit	EC:1.5.3.- (With oxygen as acceptor.)	Putatively contains 1 Proline dehydrogenase (IPR002872: PF01619) domain(s)		Putatively related to a protein involved with proline dehydrogenase activity (GO:0004657),proline catabolic process (GO:0006562),fructosyl-amino acid oxidase activity (GO:0051700),proline oxidase activity (GO:0051699),hydroxy-nicotine oxidase activity (GO:0019116),dihydropterin oxidase activity (GO:0004154),glutamate biosynthetic process (GO:0006537)
246556	1.97971	3.00099	2.76312	1.59113	1.74793	4.07485	2.85124	1.5689	1.57516	1.03532
246557	12.0432	11.3475	11.0525	6.91146	7.70383	18.364	6.8689	6.68847	5.05709	5.63673
110047	11.0534	25.3208	30.1922	16.4582	18.774	24.1231	22.7451	13.7898	17.1609	14.4944	Sequence similar to Uniprot:J4GI65|J4GI65_FIBRA|PN=Uncharacterized protein|GN=|SW_ID=0.561|SW_Length_Dif=32|SW_Score=1228|Putative BBH		Putatively contains 1 YL1 nuclear, C-terminal (IPR013272: PF08265) domain(s)
246559	25.4063	25.5084	30.3944	23.0713	28.42	44.2257	37.6494	27.2493	29.0161	27.6085	Sequence similar to Uniprot:A8N0X3|A8N0X3_COPC7|PN=Putative uncharacterized protein|GN=CC1G_12183|SW_ID=0.474|SW_Length_Dif=-3|SW_Score=534|Putative BestHit		Putatively contains 1 Mitochondrial ribosome (IPR007741: PF05047) domain(s)
246560	130.826	60.5825	67.3933	30.0325	38.3249	60.3621	53.396	36.3324	38.7158	40.2048	Sequence similar to Uniprot:A8N0X4|A8N0X4_COPC7|PN=Putative uncharacterized protein|GN=CC1G_12184|SW_ID=0.432|SW_Length_Dif=11|SW_Score=815|Putative BestHit
246561	78.6109	108.88	109.716	79.2083	71.9887	117.41	130.898	64.8616	79.5041	59.8183	Sequence similar to Uniprot:A8N125|A8N125_COPC7|PN=Smap1 protein|GN=CC1G_11226|SW_ID=0.580|SW_Length_Dif=-10|SW_Score=1386|Putative BestHit		Putatively contains 1 Arf GTPase activating protein (IPR001164: PS50115), 1 Arf GTPase activating protein (IPR001164: PF01412), 1 Arf GTPase activating protein (IPR001164: SM00105), 1 Arf GTPase activating protein (IPR001164: SSF57863), 3 Arf GTPase activating protein (IPR001164: PR00405) domain(s)		Putatively related to a protein involved with regulation of ARF GTPase activity (GO:0032312),zinc ion binding (GO:0008270),ARF GTPase activator activity (GO:0008060)
246564	37.4495	73.9931	22.105	35.9992	16.1845	63.8936	199.911	29.644	14.4666	16.9677
167896	0.494927	0.750247	1.07829	0.944732	0.32369	1.14096	0.259204	0.66059	0.580322	0.460141
155682	3.13454	6.47088	4.58274	35.6015	26.0247	12.3332	24.4948	35.4241	37.5137	43.4833	Sequence similar to Uniprot:P24504|NUP3_PENSQ|PN=Nuclease PA3 (EC 3.1.3.6) (Deoxyribonuclease PA3) (Endonuclease PA3)|GN=|SW_ID=0.368|SW_Length_Dif=49|SW_Score=495|Putative BestHit to Reviewed Uniprot Fungal Seqs		Putatively contains 1 Phospholipase C/P1 nuclease, core (IPR008947: SSF48537), 1 S1/P1 nuclease (IPR003154: PF02265) domain(s)	Putatively contains SignalP peptide	Putatively related to a protein involved with DNA catabolic process (GO:0006308),endonuclease activity (GO:0004519),nucleic acid binding (GO:0003676),hydrolase activity, acting on ester bonds (GO:0016788)
246571	9.32113	7.40869	2.15658	3.82865	3.43112	4.94415	7.71132	3.50938	4.76693	3.56609
246572	2.0622	1.03159	1.0109	0.54695	0.32369	1.24962	0.972015	1.32118	0.746128	0.575176
189680	0	0	0	0	0	0	0	0	0	0
179801	9.4861	12.4729	12.1982	12.2318	17.0909	9.01899	17.1723	17.1753	18.0314	18.4056
46080	0.247464	0.750247	0.876113	0.298336	1.16529	0.271656	0.518408	0.619303	0.621773	0.632694
246579	3.87693	5.25173	5.12189	16.8063	25.5715	5.43313	16.3298	17.6708	23.9176	28.6438	Sequence similar to beta-1,6-N-acetylglucosaminyltransferase, contains WSC domain (KOG4157)
179803	18.1473	3.09477	2.22398	6.61312	9.12807	7.00874	6.4153	6.48204	7.8758	7.01715
246583	4.61932	5.53307	3.9762	5.56894	8.09226	2.55357	8.55373	10.4043	7.8758	12.3088
179805	0	0	0	0.149168	0.0647381	0.108663	0.388806	0.165147	0.165806	0.345106
110063	7.25893	9.75321	8.62634	10.939	13.7245	9.99696	11.6642	12.2209	11.4406	11.7336	Sequence similar to Uniprot:J4HWF3|J4HWF3_FIBRA|PN=Uncharacterized protein|GN=|SW_ID=0.521|SW_Length_Dif=0|SW_Score=1081|Putative BBH			Putatively contains SignalP peptide
110066	31.5104	226.012	188.499	98.9482	182.95	121.974	194.209	127.7	305.457	253.653	Sequence similar to Uniprot:A8P299|A8P299_COPC7|PN=NCP1|GN=CC1G_04713|SW_ID=0.665|SW_Length_Dif=-1|SW_Score=4110|Putative BestHit
82175	14.8478	26.2586	34.3032	14.8174	14.6955	20.6459	19.4403	12.3861	15.2127	11.9061	Sequence similar to Uniprot:D6RLM9|D6RLM9_COPC7|PN=Putative uncharacterized protein|GN=CC1G_14200|SW_ID=0.509|SW_Length_Dif=0|SW_Score=1046|Putative BBH
203745	0.577415	0.562685	0.471753	0.497227	0.453167	0.325988	0	0.165147	0.207258	0.172553			Putatively contains 1 Zinc finger, MYND-type (IPR002893: PF01753) domain(s)		Putatively related to a protein involved with zinc ion binding (GO:0008270)
167911	2.14468	8.53406	10.0416	5.37005	4.98483	4.40083	3.43445	3.7571	4.26951	3.22099	Sequence similar to Uniprot:J7SCQ2|J7SCQ2_FIBRA|PN=Uncharacterized protein|GN=|SW_ID=0.300|SW_Length_Dif=-35|SW_Score=465|Putative BBH
84917	1.40229	2.15696	2.42616	2.73475	3.2369	1.68427	2.91604	2.89008	4.31096	4.60141	Sequence similar to Multiple inositol polyphosphate phosphatase (KOG1382)	EC:3.1.3.2 (Acid phosphatase.)	Putatively contains 1 Histidine acid phosphatase (IPR000560: PS00616), 1 Histidine acid phosphatase (IPR000560: PF00328) domain(s)		Putatively related to a protein involved with acid phosphatase activity (GO:0003993)	Riboflavin metabolism,gamma-Hexachlorocyclohexane degradation
189696	0	0	0	0	0	0	0	0	0	0
23866	1.81473	1.31293	3.43706	5.76784	7.44488	3.53153	9.46094	5.90402	5.72032	5.57921
189700	0	0	0	0	0	0	0	0	0	0
133147	1.31981	4.03258	2.35876	2.1878	2.58952	2.28191	9.59054	3.09651	6.38354	4.42886	Sequence similar to Uniprot:A8NS42|A8NS42_COPC7|PN=Putative uncharacterized protein|GN=CC1G_03021|SW_ID=0.583|SW_Length_Dif=-36|SW_Score=2467|Putative BestHit	EC:3.1.3.2 (Acid phosphatase.)	Putatively contains 1 Histidine acid phosphatase (IPR000560: PS00616), 1 Histidine acid phosphatase (IPR000560: PF00328) domain(s)		Putatively related to a protein involved with acid phosphatase activity (GO:0003993)	Riboflavin metabolism,gamma-Hexachlorocyclohexane degradation
189702	0.164976	0.0937809	0.0673933	0.198891	0.517905	0.108663	0.388806	0.247721	0.455967	0.517659
246588	0.0824878	1.12537	0.943506	0.397782	0.32369	0.217325	0.129602	0.289008	0.373064	0.287588
246589	49.7402	82.9961	114.838	54.3967	72.1182	52.5383	77.826	64.2423	72.9133	70.8042	Sequence similar to Uniprot:A8P292|A8P292_COPC7|PN=GTPase|GN=CC1G_04708|SW_ID=0.475|SW_Length_Dif=37|SW_Score=1332|Putative BestHit		Putatively contains 2 GTP1/OBG (IPR006073: PR00326), 1 GTP-binding (IPR005289: TIGR00650), 1 GTP-binding protein, HSR1-related (IPR002917: PF01926) domain(s)	Putatively contains SignalP peptide	Putatively related to a protein involved with intracellular (GO:0005622),GTP binding (GO:0005525)
246592	11.0534	34.1362	22.2398	78.8602	124.491	69.0551	49.7023	134.925	81.2865	369.608	Sequence similar to Predicted alkaloid synthase/Surface mucin Hemomucin (KOG1520)		Putatively contains 1 SMP-30/Gluconolaconase/LRE-like region (IPR013658: PF08450) domain(s)	Putatively contains SignalP peptide
51780	1.56727	1.12537	0.808719	1.79002	3.2369	1.79293	2.65684	2.64236	2.57	4.19879	Sequence similar to Uniprot:B0CSL2|B0CSL2_LACBS|PN=Predicted protein|GN=LACBIDRAFT_306047|SW_ID=0.374|SW_Length_Dif=-15|SW_Score=818|Putative BBH
167918	2.39215	5.72063	3.57184	1.7403	2.20109	3.96618	1.62002	3.55067	2.48709	2.70333			Putatively contains 1 Hydroxymethylglutaryl-CoA reductase, class I/II, catalytic (IPR002202: PS00318) domain(s)		Putatively related to a protein involved with hydroxymethylglutaryl-CoA reductase (NADPH) activity (GO:0004420),coenzyme binding (GO:0050662),coenzyme A metabolic process (GO:0015936)
83533	0.577415	1.68806	1.28047	0.596673	0.712119	1.30395	0.518408	0.990884	0.911934	1.26539	Sequence similar to Uniprot:F8QBV3|F8QBV3_SERL3|PN=Putative uncharacterized protein (Fragment)|GN=SERLA73DRAFT_63042|SW_ID=0.428|SW_Length_Dif=-9|SW_Score=355|Putative BBH	EC:2.7.1.37 (Protein kinase.)	Putatively contains 1 Serine/threonine protein kinase (IPR002290: SM00220), 1 Protein kinase, core (IPR000719: PD000001), 1 Serine/threonine protein kinase-related (IPR017442: PF00069), 1 Protein kinase-like (IPR011009: SSF56112), 1 Protein kinase, core (IPR000719: PS50011) domain(s)		Putatively related to a protein involved with ATP binding (GO:0005524),protein kinase activity (GO:0004672),protein serine/threonine kinase activity (GO:0004674),protein amino acid phosphorylation (GO:0006468)
246595	193.434	58.3317	94.7549	106.904	99.8261	140.664	80.6124	97.437	79.7114	85.7012	Sequence similar to Uniprot:A8N103|A8N103_COPC7|PN=Putative uncharacterized protein|GN=CC1G_12008|SW_ID=0.516|SW_Length_Dif=0|SW_Score=840|Putative BestHit		Putatively contains 1 Cyclin-like F-box (IPR001810: PS50181), 1 Cyclin-like F-box (IPR001810: PF00646) domain(s)
246598	20.3745	25.2271	28.3052	42.2146	45.1872	20.7545	30.0028	50.2874	49.3274	62.6942			Putatively contains 1 Six-hairpin glycosidase-like (IPR008928: SSF48208) domain(s)		Putatively related to a protein involved with catalytic activity (GO:0003824)
246603	5.19673	15.9428	18.7353	14.3699	14.3071	15.2671	16.265	14.6155	18.4874	14.4944
82828	5.27922	14.4423	14.4896	10.8893	11.0702	9.99696	11.6642	11.2713	11.0676	13.8042	Sequence similar to Uniprot:F8QG85|F8QG85_SERL3|PN=Putative uncharacterized protein|GN=SERLA73DRAFT_65350|SW_ID=0.799|SW_Length_Dif=-23|SW_Score=1016|Putative BBH		Putatively contains 1 Acyl-CoA N-acyltransferase (IPR016181: SSF55729), 1 MOZ/SAS-like protein (IPR002717: PF01853) domain(s)
203757	32.5002	51.2044	50.3428	70.6063	63.5728	78.3457	73.2899	69.7335	69.6801	67.6407	Sequence similar to Uniprot:A8P2L2|A8P2L2_COPC7|PN=Leukotriene-A4 hydrolase|GN=CC1G_04794|SW_ID=0.627|SW_Length_Dif=5|SW_Score=2822|Putative BBH	EC:3.3.2.6 (Leukotriene-A4 hydrolase.)	Putatively contains 3 Peptidase M1, membrane alanine aminopeptidase, N-terminal (IPR014782: PR00756), 1 Peptidase M1, membrane alanine aminopeptidase, N-terminal (IPR014782: PF01433), 1 Peptidase M1, leukotriene A4 hydrolase, aminopeptidase C-terminal (IPR015211: PF09127), 1 Armadillo-type fold (IPR016024: SSF48371), 1 Peptidase M, neutral zinc metallopeptidases, zinc-binding site (IPR006025: PS0…		Putatively related to a protein involved with binding (GO:0005488),proteolysis (GO:0006508),leukotriene-A4 hydrolase activity (GO:0004463),leukotriene biosynthetic process (GO:0019370),zinc ion binding (GO:0008270),metallopeptidase activity (GO:0008237)	Prostaglandin and leukotriene metabolism
179818	61.371	31.229	33.764	42.2643	52.891	53.462	52.2944	53.7968	60.1462	59.0706	Sequence similar to Uniprot:D6RJZ6|D6RJZ6_COPC7|PN=DNA-directed RNA polymerase subunit (EC 2.7.7.6)|GN=CC1G_13619|SW_ID=0.779|SW_Length_Dif=4|SW_Score=664|Putative BBH	EC:2.7.7.6 (DNA-directed RNA polymerase.)	Putatively contains 1 DNA-directed RNA polymerase, M/15 kDa subunit (IPR001529: SM00661), 1 Zinc finger, TFIIS-type (IPR001222: PF01096), 1 Zinc finger, TFIIS-type (IPR001222: PS51133), 1 DNA-directed RNA polymerase, M/15 kDa subunit (IPR001529: PF02150), 1 Zinc finger, TFIIS-type (IPR001222: SM00440), 1 Zinc finger, TFIIS-type (IPR001222: PS00466) domain(s)		Putatively related to a protein involved with DNA-directed RNA polymerase activity (GO:0003899),regulation of transcription (GO:0045449),nucleic acid binding (GO:0003676),DNA-directed RNA polymerase III activity (GO:0003902),DNA-directed RNA polymerase II activity (GO:0003901),transcription (GO:0006350),transcription regulator activity (GO:0030528),RNA polymerase activity (GO:0034062),DNA binding…	RNA polymerase,Purine metabolism,Pyrimidine metabolism
246610	701.477	367.996	334.81	500.061	627.895	397.542	324.264	454.857	465.833	553.319	Sequence similar to Uniprot:A8N122|A8N122_COPC7|PN=YOP1|GN=CC1G_11223|SW_ID=0.638|SW_Length_Dif=-5|SW_Score=816|Putative BestHit		Putatively contains 1 TB2/DP1 and HVA22 related protein (IPR004345: PF03134) domain(s)
246612	19.1372	58.1442	33.5619	99.7438	41.6266	26.9483	63.4401	29.355	32.3737	24.9051	Sequence similar to Uniprot:G4TDJ7|G4TDJ7_PIRID|PN=Putative uncharacterized protein|GN=PIIN_03290|SW_ID=0.635|SW_Length_Dif=4|SW_Score=1546|Putative BestHit		Putatively contains 1 MFS general substrate transporter (IPR016196: SSF103473), 1 Protein of unknown function DUF895, eukaryotic (IPR010291: PF05978) domain(s)
203762	0	0	0	0.0497227	0	0	0	0.123861	0.124355	0.115035
189717	0.494927	0.375124	0.40436	0.0497227	0.129476	0.217325	0.129602	0.165147	0.0829031	0.23007
189718	7.01147	21.5696	17.8592	21.1819	20.6514	14.0175	28.1236	17.5882	22.8398	26.4581
203765	27.1385	10.2221	11.9286	12.381	16.055	24.7751	18.4035	18.7442	20.9745	21.4541	Sequence similar to Uniprot:A8PGT2|A8PGT2_COPC7|PN=NmrA-family protein|GN=CC1G_09966|SW_ID=0.494|SW_Length_Dif=7|SW_Score=1222|Putative BBH		Putatively contains 1 NmrA-like (IPR008030: PF05368), 1 NAD(P)-binding (IPR016040: SSF51735) domain(s)		Putatively related to a protein involved with metabolic process (GO:0008152),transcription repressor activity (GO:0016564),binding (GO:0005488),catalytic activity (GO:0003824),regulation of nitrogen utilization (GO:0006808)
246619	3.382	9.47187	14.7591	7.55785	13.2066	11.5726	24.6244	6.8949	7.37838	9.54792
203767	67.805	225.731	184.86	201.675	135.626	166.036	178.527	157.592	146.324	117.393	Sequence similar to Uniprot:D6RJZ8|D6RJZ8_COPC7|PN=Putative uncharacterized protein|GN=CC1G_13621|SW_ID=0.662|SW_Length_Dif=3|SW_Score=5269|Putative BBH		Putatively contains 1 TATA-binding protein interacting (TIP20) (IPR013932: PF08623), 3 HEAT (IPR000357: PF02985), 2 Armadillo-type fold (IPR016024: SSF48371) domain(s)		Putatively related to a protein involved with binding (GO:0005488)
246624	36.2947	14.1609	10.1764	9.29815	7.70383	9.88829	19.6347	9.4134	10.4872	9.89303
246626	39.0992	87.4976	108.705	69.4129	66.6155	67.6968	96.2942	73.2429	72.0014	55.2169	Sequence similar to Uniprot:D6RJU4|D6RJU4_COPC7|PN=Katanin p60 ATPase domain-containing protein|GN=CC1G_13597|SW_ID=0.739|SW_Length_Dif=1|SW_Score=2123|Putative BestHit	EC:3.6.4.3 (Microtubule-severing ATPase.)	Putatively contains 1 AAA ATPase, core (IPR003959: PF00004), 1 AAA ATPase, conserved site (IPR003960: PS00674), 1 Vps4 oligomerisation, C-terminal (IPR015415: PF09336), 1 MIT (IPR007330: PF04212), 1 AAA+ ATPase, core (IPR003593: SM00382), 1 MIT (IPR007330: SM00745) domain(s)		Putatively related to a protein involved with microtubule-severing ATPase activity (GO:0008568),ATP binding (GO:0005524),nucleoside-triphosphatase activity (GO:0017111),nucleotide binding (GO:0000166)
246628	639.528	562.123	662.409	543.668	456.08	767.973	569.017	634.249	574.975	491.891	Sequence similar to Uniprot:A8N0Q3|A8N0Q3_COPC7|PN=Other/HAL protein kinase|GN=CC1G_04356|SW_ID=0.606|SW_Length_Dif=-22|SW_Score=2007|Putative BestHit		Putatively contains 1 Protein kinase, core (IPR000719: PD000001), 1 Tyrosine protein kinase (IPR001245: SM00219), 1 Serine/threonine protein kinase-related (IPR017442: PF00069), 1 Protein kinase-like (IPR011009: SSF56112), 1 Protein kinase, core (IPR000719: PS50011), 1 Serine/threonine protein kinase (IPR002290: SM00220), 1 Serine/threonine protein kinase, active site (IPR008271: PS00108), 1 Prot…		Putatively related to a protein involved with GTP-dependent protein kinase activity (GO:0034211),glycogen synthase kinase 3 activity (GO:0004696),cyclin-dependent protein kinase activating kinase activity (GO:0019912),protein amino acid phosphorylation (GO:0006468),AMP-activated protein kinase activity (GO:0004679),transmembrane receptor protein kinase activity (GO:0019199),MAP kinase 1 activity …
246629	0.577415	0.844028	0.673933	0.298336	0.582643	0.325988	0.453607	0.66059	0.53887	0.287588				Putatively contains SignalP peptide
246631	358.245	280.78	256.229	350.147	372.956	430.575	409.801	385.743	431.511	389.912	Sequence similar to Uniprot:A8N0Q2|A8N0Q2_COPC7|PN=60S ribosomal protein L19|GN=CC1G_04355|SW_ID=0.826|SW_Length_Dif=2|SW_Score=1034|Putative BestHit		Putatively contains 1 Ribosomal protein L19/L19e (IPR000196: PF01280), 1 Ribosomal protein L19/L19e (IPR000196: PS00526), 1 Ribosomal protein L19/L19e (IPR000196: SSF48140), 1 Ribosomal protein L19/L19e (IPR000196: PD004823) domain(s)		Putatively related to a protein involved with intracellular (GO:0005622),translation (GO:0006412),ribosome (GO:0005840),structural constituent of ribosome (GO:0003735)
246632	23.674	74.1807	77.3675	89.4512	88.5617	92.4175	100.636	79.2708	78.8409	70.344	Sequence similar to Uniprot:A8P2L2|A8P2L2_COPC7|PN=Leukotriene-A4 hydrolase|GN=CC1G_04794|SW_ID=0.620|SW_Length_Dif=-3|SW_Score=2806|Putative BestHit	EC:3.3.2.6 (Leukotriene-A4 hydrolase.)	Putatively contains 1 Peptidase M1, membrane alanine aminopeptidase, N-terminal (IPR014782: PF01433), 1 Hemopexin (IPR000585: PS00024), 1 Peptidase M1, leukotriene A4 hydrolase, aminopeptidase C-terminal (IPR015211: PF09127), 1 Armadillo-type fold (IPR016024: SSF48371), 1 Peptidase M, neutral zinc metallopeptidases, zinc-binding site (IPR006025: PS00142), 4 Peptidase M1, membrane alanine aminopep…		Putatively related to a protein involved with proteolysis (GO:0006508),leukotriene-A4 hydrolase activity (GO:0004463),catalytic activity (GO:0003824),metal ion binding (GO:0046872),binding (GO:0005488),metallopeptidase activity (GO:0008237),zinc ion binding (GO:0008270),leukotriene biosynthetic process (GO:0019370)	Prostaglandin and leukotriene metabolism
246635	30.0256	61.1451	63.3497	94.1251	72.2477	73.3472	89.7493	73.7383	82.9446	63.9021	Sequence similar to Uniprot:D6RJZ5|D6RJZ5_COPC7|PN=AGC/NDR protein kinase|GN=CC1G_13618|SW_ID=0.640|SW_Length_Dif=-28|SW_Score=2401|Putative BestHit	EC:2.7.1.37 (Protein kinase.)	Putatively contains 1 Tyrosine protein kinase (IPR001245: SM00219), 1 Serine/threonine protein kinase-related (IPR017442: PF00069), 1 Protein kinase-like (IPR011009: SSF56112), 1 Protein kinase, core (IPR000719: PS50011), 2 Protein kinase, core (IPR000719: PD000001), 1 Serine/threonine protein kinase (IPR002290: SM00220), 1 Serine/threonine protein kinase, active site (IPR008271: PS00108), 1 Prot…		Putatively related to a protein involved with ATP binding (GO:0005524),protein kinase activity (GO:0004672),protein-tyrosine kinase activity (GO:0004713),protein serine/threonine kinase activity (GO:0004674),protein amino acid phosphorylation (GO:0006468)
203774	12.1257	26.1649	35.1119	35.2534	28.8732	23.1451	27.022	32.4515	36.5603	31.2321	Sequence similar to AAA+-type ATPase (KOG0730)		Putatively contains 1 AAA ATPase, core (IPR003959: PF00004), 1 ATPase associated with various cellular activities, AAA-3 (IPR011703: PF07726), 6 CbxX/CfqX (IPR000641: PR00819), 3 AAA+ ATPase, core (IPR003593: SM00382) domain(s)		Putatively related to a protein involved with ATP binding (GO:0005524),ATPase activity (GO:0016887),nucleoside-triphosphatase activity (GO:0017111),nucleotide binding (GO:0000166)
133212	7.58888	14.1609	16.6461	17.7013	18.0619	15.7561	17.4315	17.5882	18.5288	15.7598	Sequence similar to Uniprot:D6RP07|D6RP07_COPC7|PN=Putative uncharacterized protein|GN=CC1G_14944|SW_ID=0.314|SW_Length_Dif=139|SW_Score=1576|Putative BBH
203777	0.0824878	0.281343	0.20218	0	0.129476	0.162994	0	0.289008	0.207258	0.287588				Putatively contains SignalP peptide
189732	26.3136	45.7651	62.0018	63.9434	51.661	27.4916	51.5168	64.1598	53.2653	54.6417	Sequence similar to AAA+-type ATPase (KOG0730)		Putatively contains 2 AAA ATPase, core (IPR003959: PF00004), 6 CbxX/CfqX (IPR000641: PR00819), 3 AAA+ ATPase, core (IPR003593: SM00382) domain(s)		Putatively related to a protein involved with ATP binding (GO:0005524),nucleoside-triphosphatase activity (GO:0017111),nucleotide binding (GO:0000166)
246645	3.95942	10.0346	10.3112	3.62976	5.69695	4.72682	5.76729	3.83968	4.31096	4.77396
246648	4.94927	24.6644	18.2636	41.2201	35.088	77.4764	178.915	48.0166	33.4929	41.7003
189735	1.73224	7.12735	10.7155	1.49168	2.20109	2.11892	3.43445	2.14692	2.52855	2.70333
246651	37.202	76.619	96.5746	43.0102	43.8277	51.0171	53.8496	38.1491	45.4724	45.3239	Sequence similar to Uniprot:G4TAT0|G4TAT0_PIRID|PN=Related to WD40-repeat protein (Notchless protein)|GN=PIIN_02303|SW_ID=0.353|SW_Length_Dif=-17|SW_Score=357|Putative BestHit		Putatively contains 4 WD40 repeat (IPR001680: SM00320), 2 WD40 repeat (IPR001680: PS00678), 3 WD40 repeat (IPR001680: PF00400), 1 WD40 repeat (IPR001680: PS50294), 1 WD40 repeat-like (IPR011046: SSF50978), 2 WD40 repeat (IPR001680: PR00320), 3 WD40 repeat (IPR001680: PS50082), 3 WD40 repeat (IPR001680: PD000018) domain(s)
64757	1.97971	2.71965	3.10009	2.58558	2.39531	3.4772	2.13843	1.94048	2.40419	1.9556
246652	0	0.281343	0.471753	0.198891	0.388428	0.271656	0.324005	0.412869	0.373064	0.575176
167942	1.48478	1.78184	2.83052	0.795564	1.03581	1.46694	1.10162	1.52761	1.11919	1.09283			Putatively contains 1 MFS general substrate transporter (IPR016196: SSF103473) domain(s)
246653	1.31981	4.68904	4.17838	1.88946	2.33057	1.30395	2.33283	2.43592	2.48709	3.33602
23893	52.7922	60.9576	62.3388	34.1098	30.5564	41.8894	42.639	33.8139	33.6172	35.1433	Sequence similar to Uniprot:A8N0E1|A8N0E1_COPC7|PN=Putative uncharacterized protein|GN=CC1G_12072|SW_ID=0.594|SW_Length_Dif=-7|SW_Score=996|Putative BBH		Putatively contains 1 Protein of unknown function DUF602 (IPR006735: PF04641) domain(s)
203784	17.7349	17.6308	7.48065	34.2092	37.8718	54.9289	31.7525	35.8783	36.6017	31.8072	Sequence similar to Uniprot:F8NHD3|F8NHD3_SERL9|PN=Putative uncharacterized protein|GN=SERLADRAFT_445696|SW_ID=0.463|SW_Length_Dif=152|SW_Score=4435|Putative BBH		Putatively contains 1 Peptidase C50, separase (IPR005314: PF03568) domain(s)		Putatively related to a protein involved with nucleus (GO:0005634),peptidase activity (GO:0008233),proteolysis (GO:0006508)
189740	0.0824878	0.187562	0.539146	0.845286	0.517905	0.0543313	0.64801	0.701876	0.829031	1.26539
189741	4.61932	4.50148	4.58274	6.11589	7.63909	3.15121	6.6745	7.26649	7.54418	6.26942
179836	5.77415	9.56565	13.3439	5.02199	7.12119	4.18351	6.6097	5.24343	4.68403	5.29162	Sequence similar to Myosin class II heavy chain (KOG0161)
189744	4.45434	10.691	9.63724	14.5688	15.3429	6.68275	15.0338	19.9415	18.9434	18.003			Putatively contains 1 Annexin (IPR001464: SSF47874) domain(s)		Putatively related to a protein involved with calcium ion binding (GO:0005509),calcium-dependent phospholipid binding (GO:0005544)
189745	0	0	0	0	0	0	0	0	0	0
189746	0	0	0	0	0	0	0	0	0	0
189748	0	0	0	0	0	0	0	0	0	0
133236	33.655	59.2695	70.0216	26.9994	24.9242	34.2287	47.7583	27.1667	26.1974	26.4006	Sequence similar to AAA+-type ATPase (KOG0730)		Putatively contains 2 AAA ATPase, core (IPR003959: PF00004), 7 CbxX/CfqX (IPR000641: PR00819), 3 AAA+ ATPase, core (IPR003593: SM00382) domain(s)		Putatively related to a protein involved with ATP binding (GO:0005524),nucleoside-triphosphatase activity (GO:0017111),nucleotide binding (GO:0000166)
189750	0.164976	0	0	0	0	0.108663	0.129602	0.0825737	0.0414516	0							Glycoside Hydrolase Family 79 protein (b-glucuronidase)
189751	2.22717	2.90721	1.21308	4.07726	5.17905	4.29217	5.50808	5.20214	3.77209	3.85368	Sequence similar to Uniprot:D6RP07|D6RP07_COPC7|PN=Putative uncharacterized protein|GN=CC1G_14944|SW_ID=0.301|SW_Length_Dif=92|SW_Score=1519|Putative BestHit
189752	0.494927	0.281343	0.269573	0.497227	0.258952	0.760638	0.64801	0.743163	0.497419	0.345106
23900	6.26908	13.5982	20.1506	8.55231	8.22174	9.34498	11.7938	9.24825	7.8758	7.13218	Sequence similar to Nucleolar GTPase/ATPase p130 (KOG2992)
58937	3.05205	4.22014	5.86322	2.38669	2.26583	1.62994	1.87923	2.14692	3.02596	3.79616
203792	27.221	64.2399	75.8848	28.2425	33.9875	31.3491	42.5742	29.7265	32.4566	31.9798
203793	3.05205	2.81343	2.35876	3.18225	3.56059	2.82523	3.82326	2.55978	2.19693	2.58829
246663	0.577415	1.21915	1.28047	2.23752	2.84848	1.14096	1.87923	2.47721	2.69435	2.76085
203794	15.9202	35.4492	27.4965	43.9549	46.8704	45.0406	72.9011	48.5121	47.089	51.0181	Sequence similar to Uniprot:B0DL19|B0DL19_LACBS|PN=Predicted protein|GN=LACBIDRAFT_252398|SW_ID=0.343|SW_Length_Dif=89|SW_Score=1961|Putative BBH		Putatively contains 1 Tetratricopeptide region (IPR013026: PS50293) domain(s)
189758	0.329951	0.562685	0.673933	0.994454	0.517905	1.30395	0.972015	0.701876	0.870483	0.172553	Sequence similar to Uniprot:F8PTA2|F8PTA2_SERL3|PN=Putative uncharacterized protein (Fragment)|GN=SERLA73DRAFT_50501|SW_ID=0.306|SW_Length_Dif=-48|SW_Score=1009|Putative BBH
179844	4.86678	15.0049	14.8939	11.5854	16.2493	20.7002	19.5051	13.1292	13.8448	11.9637	Sequence similar to Uniprot:J4GD37|J4GD37_FIBRA|PN=Uncharacterized protein|GN=|SW_ID=0.635|SW_Length_Dif=-1|SW_Score=808|Putative BBH		Putatively contains 1 Kinetochore-Ndc80 subunit Spc25 (IPR013255: PF08234) domain(s)
167950	0.164976	1.21915	0.60654	1.24307	1.29476	1.52128	1.03682	0.78445	1.16064	0.862764	Sequence similar to Uniprot:J4GNV2|J4GNV2_FIBRA|PN=Uncharacterized protein|GN=|SW_ID=0.361|SW_Length_Dif=-44|SW_Score=615|Putative BBH
167952	99.3979	141.89	189.24	147.776	151.228	111.162	133.879	147.394	155.941	157.311	Sequence similar to Uniprot:A8MZZ1|A8MZZ1_COPC7|PN=Cullin-4B|GN=CC1G_02887|SW_ID=0.468|SW_Length_Dif=16|SW_Score=2221|Putative BBH		Putatively contains 1 Cullin homology (IPR016158: SM00182), 1 Cullin, N-terminal region (IPR001373: PF00888), 1 Cullin repeat-like (IPR016159: SSF74788), 1 Cullin homology (IPR016158: SSF75632), 1 Cullin homology (IPR016158: PS50069) domain(s)		Putatively related to a protein involved with ubiquitin-dependent protein catabolic process (GO:0006511),ubiquitin protein ligase binding (GO:0031625),cullin-RING ubiquitin ligase complex (GO:0031461)
189762	27.4685	22.8825	22.3746	23.2702	23.1115	11.1379	21.5787	24.0289	25.9487	28.7013
85182	468.696	350.272	317.894	312.259	326.28	271.439	237.56	287.522	333.602	307.202	Sequence similar to Uniprot:A8N0A7|A8N0A7_COPC7|PN=Guanine nucleotide-binding protein alpha-2 subunit|GN=CC1G_02876|SW_ID=0.719|SW_Length_Dif=-20|SW_Score=1743|Putative BBH		Putatively contains 5 Guanine nucleotide binding protein (G-protein), alpha subunit (IPR001019: PR00318), 1 G protein alpha subunit, helical insertion (IPR011025: SSF47895), 1 Guanine nucleotide binding protein (G-protein), alpha subunit (IPR001019: PF00503), 4 Fungal G-protein, alpha subunit (IPR002975: PR01241), 1 G protein alpha subunit, helical insertion (IPR011025: PD000281) domain(s)		Putatively related to a protein involved with signal transduction (GO:0007165),G-protein coupled receptor protein signaling pathway (GO:0007186),GTP binding (GO:0005525),guanyl nucleotide binding (GO:0019001),signal transducer activity (GO:0004871)
246673	148.066	63.8648	78.5132	115.257	124.815	73.6189	123.64	126.42	143.049	139.653	Sequence similar to Uniprot:A8P203|A8P203_COPC7|PN=Putative uncharacterized protein|GN=CC1G_07952|SW_ID=0.376|SW_Length_Dif=-5|SW_Score=673|Putative BestHit
246674	241.772	83.8401	112.884	180.145	221.275	127.353	173.667	185.048	214.429	207.811	Sequence similar to Uniprot:A8NIB8|A8NIB8_COPC7|PN=Cytochrome P450|GN=CC1G_01638|SW_ID=0.414|SW_Length_Dif=-4|SW_Score=1363|Putative BestHit	EC:1.14.14.1 (Unspecific monooxygenase.)	Putatively contains 4 Cytochrome P450 (IPR001128: PR00385), 1 Cytochrome P450 (IPR001128: PS00086), 6 Cytochrome P450, E-class, group I (IPR002401: PR00463), 1 Cytochrome P450 (IPR001128: SSF48264), 1 Cytochrome P450 (IPR001128: PF00067) domain(s)		Putatively related to a protein involved with iron ion binding (GO:0005506),heme binding (GO:0020037),electron transport (GO:0006118),monooxygenase activity (GO:0004497),unspecific monooxygenase activity (GO:0050381)	Fatty acid metabolism,Tryptophan metabolism,gamma-Hexachlorocyclohexane degradation
189766	20.622	22.0385	21.0941	49.3747	37.2244	18.038	32.1413	31.9973	33.3685	34.2805	Sequence similar to Proteins containing the FAD binding domain (KOG1231)	EC:1.1.1.28 (D-lactate dehydrogenase.)	Putatively contains 1 FAD linked oxidase, N-terminal (IPR006094: PF01565), 1 FAD-linked oxidase, C-terminal (IPR004113: PF02913), 1 FAD-linked oxidase-like, C-terminal (IPR016164: SSF55103), 1 FAD-binding, type 2 (IPR016166: SSF56176) domain(s)		Putatively related to a protein involved with D-lactate dehydrogenase activity (GO:0008720),oxidoreductase activity (GO:0016491),FAD binding (GO:0050660),catalytic activity (GO:0003824)	Pyruvate metabolism
189767	5.60917	5.43929	6.0654	13.8229	9.77545	5.54179	7.77612	9.78498	8.45612	7.87991	Sequence similar to Uniprot:E2M3F9|E2M3F9_MONPE|PN=Putative uncharacterized protein (Fragment)|GN=MPER_14715|SW_ID=0.536|SW_Length_Dif=-16|SW_Score=208|Putative BBH		Putatively contains 1 FAD-linked oxidase, C-terminal (IPR004113: PF02913), 1 FAD-linked oxidase-like, C-terminal (IPR016164: SSF55103) domain(s)		Putatively related to a protein involved with FAD binding (GO:0050660),catalytic activity (GO:0003824)
155739	73.1667	33.8549	31.1357	71.8991	44.0219	90.5159	47.1103	54.9528	47.4206	39.227	Sequence similar to Uniprot:B0DP17|B0DP17_LACBS|PN=Predicted protein (Fragment)|GN=LACBIDRAFT_151694|SW_ID=0.583|SW_Length_Dif=51|SW_Score=1409|Putative BBH	EC:1.1.1.4 ((R,R)-butanediol dehydrogenase.)	Putatively contains 1 FAD linked oxidase, N-terminal (IPR006094: PF01565), 1 FAD-linked oxidase, C-terminal (IPR004113: PF02913), 1 FAD-linked oxidase-like, C-terminal (IPR016164: SSF55103), 1 FAD-binding, type 2 (IPR016166: SSF56176) domain(s)		Putatively related to a protein involved with (R,R)-butanediol dehydrogenase activity (GO:0000721),oxidoreductase activity (GO:0016491),FAD binding (GO:0050660),catalytic activity (GO:0003824)	Butanoate metabolism
82639	23.3441	41.4512	66.1802	26.5022	36.577	39.9335	38.8158	32.6166	40.4982	38.3067	Sequence similar to Uniprot:F8PBG9|F8PBG9_SERL9|PN=Putative uncharacterized protein|GN=SERLADRAFT_453558|SW_ID=0.606|SW_Length_Dif=9|SW_Score=1460|Putative BBH	EC:2.1.1.35 (tRNA (uracil-5-)-methyltransferase.)	Putatively contains 1 (Uracil-5)-methyltransferase (IPR010280: PF05958), 1 Nucleic acid-binding, OB-fold-like (IPR016027: SSF50249), 1 (Uracil-5)-methyltransferase (IPR010280: PS01230), 1 (Uracil-5)-methyltransferase (IPR010280: PS01231) domain(s)		Putatively related to a protein involved with tRNA (uracil-5-)-methyltransferase activity (GO:0009021)
246679	26.1486	47.922	49.6688	88.8048	88.4969	107.576	100.571	80.6745	97.8671	75.3481	Sequence similar to Uniprot:G4TB90|G4TB90_PIRID|PN=Related to MAM3-Protein required for normal mitochondrial morphology|GN=PIIN_02448|SW_ID=0.575|SW_Length_Dif=0|SW_Score=1203|Putative BestHit		Putatively contains 1 Cystathionine beta-synthase, core (IPR000644: PF00571), 1 Protein of unknown function DUF21 (IPR002550: PF01595) domain(s)
246680	40.8315	42.1076	38.212	60.2639	107.983	48.6265	64.6714	91.8632	88.9136	165.018	Sequence similar to Uniprot:A8N039|A8N039_COPC7|PN=Putative uncharacterized protein|GN=CC1G_02808|SW_ID=0.561|SW_Length_Dif=-14|SW_Score=794|Putative BestHit		Putatively contains 1 ChaC-like protein (IPR006840: PF04752) domain(s)
85124	26.1486	50.923	59.6431	48.2808	51.3373	40.8571	57.2841	35.0525	42.322	34.223	Sequence similar to Uniprot:B0DKQ8|B0DKQ8_LACBS|PN=Predicted protein|GN=LACBIDRAFT_303996|SW_ID=0.502|SW_Length_Dif=9|SW_Score=815|Putative BBH	EC:1.1.1.146 (11-beta-hydroxysteroid dehydrogenase.)	Putatively contains 2 Glucose/ribitol dehydrogenase (IPR002347: PR00081), 1 Short-chain dehydrogenase/reductase SDR (IPR002198: PS00061), 1 NAD(P)-binding (IPR016040: SSF51735), 1 Short-chain dehydrogenase/reductase SDR (IPR002198: PF00106) domain(s)		Putatively related to a protein involved with 11-beta-hydroxysteroid dehydrogenase activity (GO:0003845),metabolic process (GO:0008152),binding (GO:0005488),oxidoreductase activity (GO:0016491),11-beta-hydroxysteroid dehydrogenase (NADP+) activity (GO:0033237),catalytic activity (GO:0003824)	Androgen and estrogen metabolism,C21-Steroid hormone metabolism
246684	95.6859	60.4887	121.712	151.505	298.313	59.2754	82.1676	182.983	208.957	316.117	Sequence similar to Uniprot:A8N0C2|A8N0C2_COPC7|PN=Homoserine O-acetyltransferase|GN=CC1G_12160|SW_ID=0.705|SW_Length_Dif=-7|SW_Score=2171|Putative BestHit	EC:2.3.1.31 (Homoserine O-acetyltransferase.)	Putatively contains 1 Homoserine O-acetyltransferase (IPR006296: TIGR01392), 1 Alpha/beta hydrolase fold-1 (IPR000073: PF00561), 1 Homoserine acetyltransferase (IPR008220: PIRSF000443) domain(s)		Putatively related to a protein involved with O-acetyltransferase activity (GO:0016413),methionine biosynthetic process (GO:0009086),cytoplasm (GO:0005737),homoserine O-acetyltransferase activity (GO:0004414)	Methionine metabolism,Sulfur metabolism
167964	9.4861	8.90918	7.41326	2.1878	5.30852	10.0513	8.10012	3.42681	4.89128	4.54389	Sequence similar to Uniprot:F8PQM0|F8PQM0_SERL3|PN=Putative uncharacterized protein|GN=SERLA73DRAFT_178126|SW_ID=0.568|SW_Length_Dif=-5|SW_Score=407|Putative BBH		Putatively contains 2 Peptidoglycan-binding LysM (IPR002482: SM00257), 2 Peptidoglycan-binding LysM (IPR002482: PF01476) domain(s)	Putatively contains SignalP peptide	Putatively related to a protein involved with cell wall catabolic process (GO:0016998)
246688	86.5298	133.263	173.403	149.168	149.092	163.863	157.92	147.022	159.671	138.56	Sequence similar to Dyneins, heavy chain (KOG3595)		Putatively contains 1 Pyridoxal phosphate-dependent transferase, major region (IPR015424: SSF53383), 1 Dynein heavy chain, N-terminal region 1 (IPR013594: PF08385) domain(s)
246690	42.8112	51.8608	70.8977	53.8	59.7532	46.7792	60.7185	51.0305	55.7109	54.9868	Sequence similar to Uniprot:G4T8S7|G4T8S7_PIRID|PN=Related to lipoamide acyltransferase component of branched-chain alpha-keto acid dehydrogenase complex, mitochondrial|GN=PIIN_01546|SW_ID=0.564|SW_Length_Dif=18|SW_Score=1372|Putative BestHit	EC:2.3.1.- (Transferring groups other than amino-acyl groups.)	Putatively contains 1 E3 binding (IPR004167: PF02817), 1 E3 binding (IPR004167: SSF47005), 1 Biotin/lipoyl attachment (IPR000089: PS50968), 1 Catalytic domain of components of various dehydrogenase complexes (IPR001078: PF00198), 1 Catalytic domain of components of various dehydrogenase complexes (IPR001078: PD001115), 1 Single hybrid motif (IPR011053: SSF51230), 1 Biotin/lipoyl attachment (IPR00…		Putatively related to a protein involved with O-acetyltransferase activity (GO:0016413),dihydrolipoamide branched chain acyltransferase activity (GO:0004147),azetidine-2-carboxylic acid acetyltransferase activity (GO:0046941),N-acetyltransferase activity (GO:0008080),C-palmitoyltransferase activity (GO:0016454),O-palmitoyltransferase activity (GO:0016416),N-acyltransferase activity (GO:0016410),C…	Aminosugars metabolism,Benzoate degradation via CoA ligation,Butanoate metabolism,D-Arginine and D-ornithine metabolism,Ethylbenzene degradation,Glycerolipid metabolism,Histidine metabolism,Lipopolysaccharide biosynthesis,Lysine biosynthesis,Lysine degradation,Phenylalanine metabolism,Tyrosine metabolism,Valine, leucine and isoleucine degradation
246692	7.83635	42.4827	10.3786	6.66284	9.58123	37.6516	36.5477	9.12439	11.4406	11.8486	Sequence similar to Uniprot:A8P807|A8P807_COPC7|PN=Putative uncharacterized protein|GN=CC1G_06684|SW_ID=0.496|SW_Length_Dif=8|SW_Score=396|Putative BestHit		Putatively contains 2 Peptidoglycan-binding LysM (IPR002482: SM00257), 2 Peptidoglycan-binding LysM (IPR002482: PF01476) domain(s)	Putatively contains SignalP peptide	Putatively related to a protein involved with cell wall catabolic process (GO:0016998)
189778	10.0635	12.004	14.0852	9.49704	13.2066	8.14969	11.081	11.4365	14.2179	18.6357				Putatively contains SignalP peptide
246695	17.075	11.535	15.0961	9.04953	10.0991	9.61664	15.617	11.5603	11.3577	12.0787	Sequence similar to Uniprot:A8N0D3|A8N0D3_COPC7|PN=Putative uncharacterized protein|GN=CC1G_12064|SW_ID=0.647|SW_Length_Dif=-42|SW_Score=489|Putative BestHit
179862	1.15483	3.28233	2.89791	1.93919	2.20109	0.977963	2.00883	2.27078	1.82387	2.76085	Sequence similar to Uniprot:A8P807|A8P807_COPC7|PN=Putative uncharacterized protein|GN=CC1G_06684|SW_ID=0.500|SW_Length_Dif=-49|SW_Score=240|Putative BestHit		Putatively contains 1 Peptidoglycan-binding LysM (IPR002482: PF01476) domain(s)		Putatively related to a protein involved with cell wall catabolic process (GO:0016998)
133307	58.6489	80.6516	104.797	62.7998	68.5576	68.3488	66.6154	52.5582	88.2089	59.4157	Sequence similar to Uniprot:A8N084|A8N084_COPC7|PN=Adenosine deaminase-like protein|GN=CC1G_02853|SW_ID=0.550|SW_Length_Dif=10|SW_Score=1250|Putative BBH	EC:3.5.4.4 (Adenosine deaminase.)	Putatively contains 1 Adenosine/AMP deaminase (IPR001365: PF00962) domain(s)		Putatively related to a protein involved with adenosine deaminase activity (GO:0004000),purine ribonucleoside monophosphate biosynthetic process (GO:0009168),deaminase activity (GO:0019239),deoxyadenosine deaminase activity (GO:0046936)	Purine metabolism
246702	143.529	201.066	237.696	188.151	207.55	175.707	191.292	175.634	191.879	185.724	Sequence similar to Uniprot:A8N0M3|A8N0M3_COPC7|PN=Chitin synthase export chaperone|GN=CC1G_04326|SW_ID=0.811|SW_Length_Dif=-9|SW_Score=1884|Putative BestHit
246704	1090.65	196.846	202.652	444.67	323.108	1184.58	404.488	369.641	322.991	318.475	Sequence similar to Uniprot:A8N0P4|A8N0P4_COPC7|PN=Short-chain dehydrogenase/reductase SDR|GN=CC1G_13586|SW_ID=0.611|SW_Length_Dif=12|SW_Score=1165|Putative BestHit	EC:1.1.1.100 (3-oxoacyl-[acyl-carrier protein] reductase.)	Putatively contains 1 Short-chain dehydrogenase/reductase SDR (IPR002198: PS00061), 1 NAD(P)-binding (IPR016040: SSF51735), 6 Glucose/ribitol dehydrogenase (IPR002347: PR00081), 1 Short-chain dehydrogenase/reductase SDR (IPR002198: PF00106), 3 Short-chain dehydrogenase/reductase SDR (IPR002198: PR00080) domain(s)		Putatively related to a protein involved with metabolic process (GO:0008152),3-oxoacyl-[acyl-carrier-protein] reductase activity (GO:0004316),binding (GO:0005488),oxidoreductase activity (GO:0016491),catalytic activity (GO:0003824)	Fatty acid biosynthesis (path 1)
246707	58.3189	80.1827	98.7312	72.4957	60.6596	75.1945	86.7037	62.7147	68.5194	61.6014	Sequence similar to Uncharacterized conserved protein (KOG4188)
246709	75.2289	53.924	26.4856	111.478	143.719	130.558	81.9732	115.355	153.619	143.046	Sequence similar to Uniprot:A8N0B4|A8N0B4_COPC7|PN=Branched-chain-amino-acid aminotransferase (EC 2.6.1.42)|GN=CC1G_12167|SW_ID=0.593|SW_Length_Dif=-17|SW_Score=1597|Putative BestHit	EC:2.6.1.42 (Branched-chain amino acid aminotransferase.)	Putatively contains 1 Branched-chain amino acid aminotransferase II (IPR005786: TIGR01123), 1 Branched-chain amino acid aminotransferase II (IPR005786: PIRSF006468), 1 Aminotransferase, class IV (IPR001544: PD001961), 1 Aminotransferase, class IV (IPR001544: SSF56752), 1 Aminotransferase, class IV (IPR001544: PS00770), 1 Aminotransferase, class IV (IPR001544: PF01063) domain(s)		Putatively related to a protein involved with metabolic process (GO:0008152),branched-chain-amino-acid transaminase activity (GO:0004084),branched chain family amino acid metabolic process (GO:0009081),catalytic activity (GO:0003824)	Pantothenate and CoA biosynthesis,Valine, leucine and isoleucine biosynthesis,Valine, leucine and isoleucine degradation
246716	102.037	103.722	205.213	96.2632	105.135	123.767	145.737	99.171	128.666	107.903	Sequence similar to Cyclin (KOG1674)		Putatively contains 1 Cyclin (IPR006670: SM00385), 1 Cyclin-like (IPR011028: SSF47954), 1 Cyclin-related 2 (IPR013922: PF08613) domain(s)
203822	45.0384	70.8984	64.5628	33.3142	36.577	44.1713	48.2767	35.7131	38.467	44.9788	Sequence similar to Uniprot:D8QKB6|D8QKB6_SCHCM|PN=Putative uncharacterized protein (Fragment)|GN=SCHCODRAFT_114292|SW_ID=0.458|SW_Length_Dif=-24|SW_Score=2174|Putative BBH		Putatively contains 1 Meiosis specific protein SPO22 (IPR013940: PF08631) domain(s)
246724	9.56859	6.84601	4.51535	6.36451	6.47381	4.40083	4.08246	2.89008	4.43532	5.11907
246725	19.2197	28.5094	13.4113	7.95564	10.7465	14.9954	10.2386	10.7759	11.9795	12.1362			Putatively contains 1 Gonadotropin, beta chain (IPR001545: PS00261) domain(s)	Putatively contains SignalP peptide	Putatively related to a protein involved with hormone activity (GO:0005179),extracellular region (GO:0005576)
246727	0.742391	27.1965	1.34787	0.0497227	0.194214	3.80319	2.33283	0.0825737	0.207258	0.23007				Putatively contains SignalP peptide
203823	21.0344	5.25173	4.9871	8.99981	7.12119	12.1702	7.90572	7.39035	7.66854	5.63673
246730	41.7389	137.764	84.7134	214.156	156.342	112.629	233.154	231.991	244.398	187.105
203825	19.9621	24.1955	17.5896	15.8615	24.1473	15.3214	17.1723	21.882	23.3787	30.0817	Sequence similar to Uniprot:J4G9E3|J4G9E3_FIBRA|PN=Uncharacterized protein|GN=|SW_ID=0.457|SW_Length_Dif=-22|SW_Score=647|Putative BBH
179870	9.56859	8.15894	9.83942	10.6904	17.3498	11.0293	11.6642	11.6842	16.1247	19.671	Sequence similar to Uniprot:D6RPQ7|D6RPQ7_COPC7|PN=HlyIII channel protein|GN=CC1G_15193|SW_ID=0.341|SW_Length_Dif=-38|SW_Score=628|Putative BBH		Putatively contains 1 Hly-III related proteins (IPR004254: PF03006) domain(s)		Putatively related to a protein involved with integral to membrane (GO:0016021)
110265	27.1385	39.7631	32.8205	29.1375	42.2092	37.5429	37.7142	35.7131	43.234	43.5984	Sequence similar to Uniprot:A8N0A9|A8N0A9_COPC7|PN=Glutamyl-tRNA synthetase|GN=CC1G_02878|SW_ID=0.609|SW_Length_Dif=7|SW_Score=1872|Putative BBH	EC:6.1.1.17 (Glutamate--tRNA ligase.)	Putatively contains 1 Aminoacyl-tRNA synthetase, class I, anticodon-binding (IPR008925: SSF48163), 1 Glutamyl/glutaminyl-tRNA synthetase, class Ic (IPR000924: PF00749), 1 Glutamyl-tRNA synthetase, class Ic, bacterial/mitochondrial (IPR004527: TIGR00464), 1 Aminoacyl-tRNA synthetase, class I, conserved site (IPR001412: PS00178), 5 Glutamyl/glutaminyl-tRNA synthetase, class Ic (IPR000924: PR00987) …		Putatively related to a protein involved with tRNA aminoacylation for protein translation (GO:0006418),glutamate-tRNA ligase complex (GO:0009332),aminoacyl-tRNA ligase activity (GO:0004812),nucleotide binding (GO:0000166),ATP binding (GO:0005524),glutamate-tRNA ligase activity (GO:0004818),translation (GO:0006412),cytoplasm (GO:0005737),glutamyl-tRNA aminoacylation (GO:0006424)	Aminoacyl-tRNA biosynthesis,Glutamate metabolism,Porphyrin and chlorophyll metabolism
167993	165.636	175.464	216.939	224.399	216.743	274.482	146.904	166.964	160.666	177.844	Sequence similar to Uniprot:A8MZY3|A8MZY3_COPC7|PN=Putative uncharacterized protein|GN=CC1G_02879|SW_ID=0.513|SW_Length_Dif=-263|SW_Score=6726|Putative BBH	EC:6.3.2.19 (Ubiquitin--protein ligase.)	Putatively contains 1 Zinc finger, N-recognin (IPR003126: PF02207), 1 Ribosomal protein L7/L12, C-terminal/adaptor protein ClpS-like (IPR014719: SSF54736), 1 Adaptor protein ClpS, core (IPR003769: PF02617), 1 Zinc finger, N-recognin (IPR003126: PS51157), 1 Zinc finger, N-recognin, metazoa (IPR013993: SM00396) domain(s)		Putatively related to a protein involved with regulation of ubiquitin-protein ligase activity during meiotic cell cycle (GO:0051440),positive regulation of ubiquitin-protein ligase activity (GO:0051443),ubiquitin cycle (GO:0006512),ubiquitin-protein ligase activity (GO:0004842),negative regulation of ubiquitin-protein ligase activity (GO:0051444),regulation of ubiquitin-protein ligase activity (G…
246737	100.8	109.911	94.7549	239.166	187.611	143.38	116.447	127.329	107.235	169.504
84753	69.7022	79.9013	59.4409	145.986	121.837	92.3088	70.3091	78.445	64.5401	104.337
203830	8.90869	16.9743	12.8721	10.044	7.50962	9.67097	8.16492	13.0054	9.2437	13.6317	Sequence similar to Uniprot:J4I879|J4I879_FIBRA|PN=Uncharacterized protein|GN=|SW_ID=0.309|SW_Length_Dif=-85|SW_Score=421|Putative BBH			Putatively contains SignalP peptide
65402	36.7896	13.3169	18.1288	12.729	14.5013	14.0175	18.0147	10.1979	14.7568	9.77799	Sequence similar to Uniprot:B8P2W5|B8P2W5_POSPM|PN=Predicted protein|GN=POSPLDRAFT_97005|SW_ID=0.725|SW_Length_Dif=-37|SW_Score=797|Putative BBH		Putatively contains 1 Transport protein particle (TRAPP) component, Bet3 (IPR007194: PF04051) domain(s)
246739	62.1958	75.1185	102.64	34.2092	36.5123	73.5646	62.3385	31.7083	34.4877	34.3955	Sequence similar to Uniprot:G4TUS4|G4TUS4_PIRID|PN=Related to UTP18-Possible U3 snoRNP protein involved in maturation of pre-18S rRNA|GN=PIIN_09052|SW_ID=0.509|SW_Length_Dif=-2|SW_Score=1328|Putative BestHit		Putatively contains 5 WD40 repeat (IPR001680: SM00320), 1 WD40 repeat (IPR001680: PF00400), 1 WD40 repeat-like (IPR011046: SSF50978), 1 WD40 repeat (IPR001680: PS00678) domain(s)
246744	13.9404	48.5785	50.4102	19.1432	28.7437	14.1805	24.8836	22.7903	25.9487	42.2754
84044	28.8707	257.241	244.907	19.6405	11.0055	24.1774	39.723	16.3083	12.9329	10.0656				Putatively contains SignalP peptide
246748	64.588	62.5519	97.1811	40.7229	47.9709	66.2842	52.8776	48.4295	53.2238	47.5671	Sequence similar to Uniprot:A8N082|A8N082_COPC7|PN=Bromeodomain-containing protein|GN=CC1G_02851|SW_ID=0.483|SW_Length_Dif=-46|SW_Score=2369|Putative BestHit	EC:2.3.1.48 (Histone acetyltransferase.)	Putatively contains 1 Bromo adjacent region (IPR001025: SM00439), 1 Bromodomain (IPR001487: SM00297), 1 Bromodomain (IPR001487: PS50014), 1 Bromo adjacent region (IPR001025: PF01426), 3 Bromodomain (IPR001487: PR00503), 1 Bromo adjacent region (IPR001025: PS51038), 2 Bromodomain (IPR001487: SSF47370), 1 Bromodomain (IPR001487: PF00439) domain(s)		Putatively related to a protein involved with histone acetyltransferase activity (GO:0004402),DNA binding (GO:0003677)
246749	60.3811	54.8618	83.0959	115.058	164.111	38.7382	75.5579	147.353	171.112	216.439			Putatively contains 1 Peptidase S33, tricorn interacting factor 1 (IPR005945: TIGR01250), 1 Alpha/beta hydrolase fold-1 (IPR000073: PF00561), 3 Peptidase S33, prolyl aminopeptidase (IPR002410: PR00793), 1 Peptidase S33, tricorn interacting factor 1 (IPR005945: PIRSF005539) domain(s)		Putatively related to a protein involved with aminopeptidase activity (GO:0004177),cytoplasm (GO:0005737),prolyl aminopeptidase activity (GO:0016804),proteolysis (GO:0006508)
83971	2.0622	3.18855	2.83052	5.76784	4.98483	2.33625	2.78644	3.30295	6.34209	4.08375	Sequence similar to Uniprot:J4IB62|J4IB62_FIBRA|PN=Uncharacterized protein|GN=|SW_ID=0.542|SW_Length_Dif=4|SW_Score=894|Putative BBH		Putatively contains 1 Peptidase S33, tricorn interacting factor 1 (IPR005945: TIGR01250), 1 Alpha/beta hydrolase fold-1 (IPR000073: PF00561), 3 Peptidase S33, prolyl aminopeptidase (IPR002410: PR00793), 1 Peptidase S33, tricorn interacting factor 1 (IPR005945: PIRSF005539) domain(s)		Putatively related to a protein involved with aminopeptidase activity (GO:0004177),cytoplasm (GO:0005737),prolyl aminopeptidase activity (GO:0016804),proteolysis (GO:0006508)
246750	988.699	694.166	349.097	29.0878	62.3428	851.426	226.155	69.8986	140.645	87.9444				Putatively contains SignalP peptide
133362	1.56727	4.03258	3.50445	5.17116	6.7975	7.60638	4.47127	4.62413	6.01048	5.98183	Sequence similar to Uniprot:A8N0N8|A8N0N8_COPC7|PN=RING finger domain-containing protein|GN=CC1G_04341|SW_ID=0.811|SW_Length_Dif=-13|SW_Score=597|Putative BBH	EC:6.3.2.19 (Ubiquitin--protein ligase.)	Putatively contains 1 Zinc finger, RING-type (IPR001841: PS50089), 1 Zinc finger, RING-type (IPR001841: PF00097) domain(s)		Putatively related to a protein involved with regulation of ubiquitin-protein ligase activity during meiotic cell cycle (GO:0051440),protein binding (GO:0005515),positive regulation of ubiquitin-protein ligase activity (GO:0051443),ubiquitin-protein ligase activity (GO:0004842),negative regulation of ubiquitin-protein ligase activity (GO:0051444),regulation of ubiquitin-protein ligase activity (G…
246752	13.6105	21.1945	15.6352	15.961	15.9256	13.7458	8.81293	12.5512	14.8397	18.9808	Sequence similar to Uniprot:A8N079|A8N079_COPC7|PN=Putative uncharacterized protein|GN=CC1G_02848|SW_ID=0.547|SW_Length_Dif=17|SW_Score=830|Putative BestHit	EC:2.7.1.33 (Pantothenate kinase.)			Putatively related to a protein involved with pantothenate kinase activity (GO:0004594)	Pantothenate and CoA biosynthesis
246753	122.412	243.83	196.788	193.421	116.852	139.849	128.047	101.731	76.2294	98.8728	Sequence similar to Uniprot:G4U2T4|G4U2T4_PIRID|PN=Putative uncharacterized protein|GN=PIIN_00503|SW_ID=0.385|SW_Length_Dif=-93|SW_Score=1610|Putative BestHit
179884	22.6842	31.7917	29.3161	31.5739	32.8222	27.383	23.5228	31.2954	51.4414	80.7547	Sequence similar to Uniprot:B0DXN0|B0DXN0_LACBS|PN=Predicted protein|GN=LACBIDRAFT_313151|SW_ID=0.361|SW_Length_Dif=-33|SW_Score=558|Putative BBH		Putatively contains 1 Zinc finger, C2H2-type (IPR007087: PF00096), 2 Zinc finger, C2H2-like (IPR015880: SM00355), 2 Zinc finger, C2H2-type (IPR007087: PS50157), 1 Zinc finger, C2H2-type (IPR007087: PS00028) domain(s)		Putatively related to a protein involved with intracellular (GO:0005622),nucleic acid binding (GO:0003676),zinc ion binding (GO:0008270)
110305	146.498	165.523	206.021	174.129	165.276	157.289	156.559	152.142	149.309	152.364	Sequence similar to Uniprot:F8QC27|F8QC27_SERL3|PN=Putative uncharacterized protein|GN=SERLA73DRAFT_78067|SW_ID=0.445|SW_Length_Dif=-38|SW_Score=1795|Putative BBH		Putatively contains 1 Rgp1 (IPR014848: PF08737) domain(s)
246761	95.9334	74.0869	82.7589	53.8	52.6321	78.3457	74.8451	49.6268	49.7419	51.0756
189811	72.3418	241.392	182.501	90.4456	69.3992	93.3955	91.6934	74.8531	78.0533	81.1574	Sequence similar to Uniprot:J4H591|J4H591_FIBRA|PN=Uncharacterized protein|GN=|SW_ID=0.612|SW_Length_Dif=12|SW_Score=1971|Putative BBH		Putatively contains 1 PSP1 C-terminal conserved region (IPR007557: PF04468) domain(s)
203846	47.9254	141.14	160.126	91.1915	95.8123	82.1489	105.172	93.7624	112.582	94.674	Sequence similar to Uniprot:A8NLP6|A8NLP6_COPC7|PN=Small oligopeptide transporter|GN=CC1G_11245|SW_ID=0.631|SW_Length_Dif=10|SW_Score=3424|Putative BestHit		Putatively contains 1 Tetrapeptide transporter, OPT1/isp4 (IPR004648: TIGR00727), 1 Oligopeptide transporter OPT superfamily (IPR004813: PF03169), 1 Oligopeptide transporter OPT superfamily (IPR004813: TIGR00728) domain(s)
189813	0	0	0	0	0	0	0	0	0	0
189814	0	0	0	0	0	0	0	0	0	0
23952	0	0	0	0	0	0	0	0	0	0
189815	0	0	0	0	0	0	0	0	0	0
83946	0	0	0	0	0	0	0	0	0	0
189816	0	0	0	0	0	0	0	0	0	0
189817	0	0	0	0	0	0	0	0	0	0			Putatively contains 1 TonB box, conserved site (IPR010916: PS00430) domain(s)
110318	31.9228	69.5854	62.0692	55.0928	55.9337	35.5327	38.103	58.4622	66.9857	63.672	Sequence similar to Uniprot:F8PB18|F8PB18_SERL9|PN=Putative uncharacterized protein|GN=SERLADRAFT_374190|SW_ID=0.502|SW_Length_Dif=12|SW_Score=838|Putative BBH	EC:1.3.3.1 (Dihydroorotate oxidase.)	Putatively contains 1 Dihydroorotate dehydrogenase, core (IPR001295: PF01180) domain(s)		Putatively related to a protein involved with dihydroorotate oxidase activity (GO:0004158),'de novo' pyrimidine base biosynthetic process (GO:0006207),dihydroorotate dehydrogenase activity (GO:0004152)	Pyrimidine metabolism
155795	38.5218	53.2675	52.3646	98.5007	115.752	56.8305	65.9026	88.6842	96.9138	98.3551	Sequence similar to Uniprot:A8N279|A8N279_COPC7|PN=Transporter particle subunit trs31|GN=CC1G_03746|SW_ID=0.751|SW_Length_Dif=0|SW_Score=1201|Putative BBH		Putatively contains 1 Transport protein particle (TRAPP) component, Bet3 (IPR007194: PF04051), 1 TRAPP I complex, Trs31 (IPR016696: PIRSF017479) domain(s)
246766	82.2404	82.8085	77.6371	115.605	102.545	63.5133	78.2148	84.0187	81.9912	92.6609	Sequence similar to Uniprot:A8N280|A8N280_COPC7|PN=Putative uncharacterized protein|GN=CC1G_03747|SW_ID=0.438|SW_Length_Dif=61|SW_Score=2131|Putative BestHit		Putatively contains 1 BTB/POZ fold (IPR011333: SSF54695), 1 BTB/POZ-like (IPR000210: PS50097) domain(s)		Putatively related to a protein involved with protein binding (GO:0005515)
246768	33.7375	71.6486	81.8154	49.8222	50.4957	45.421	57.7377	51.9389	52.3119	47.7971	Sequence similar to Uniprot:A8N276|A8N276_COPC7|PN=Putative uncharacterized protein|GN=CC1G_03743|SW_ID=0.550|SW_Length_Dif=17|SW_Score=1188|Putative BestHit		Putatively contains 1 Cullin, N-terminal region (IPR001373: PF00888), 1 Cullin repeat-like (IPR016159: SSF74788) domain(s)		Putatively related to a protein involved with ubiquitin-dependent protein catabolic process (GO:0006511),ubiquitin protein ligase binding (GO:0031625),cullin-RING ubiquitin ligase complex (GO:0031461)
246771	31.1804	109.255	144.761	85.5728	79.6278	84.9198	106.598	82.7801	102.883	86.8516	Sequence similar to Uniprot:A8NLK8|A8NLK8_COPC7|PN=CAMK/CAMK1 protein kinase|GN=CC1G_05850|SW_ID=0.502|SW_Length_Dif=-3|SW_Score=1773|Putative BestHit		Putatively contains 3 Phosphorylase kinase, gamma catalytic subunit (IPR002291: PR01049), 1 Protein kinase, core (IPR000719: PD000001), 1 Tyrosine protein kinase (IPR001245: SM00219), 1 Serine/threonine protein kinase-related (IPR017442: PF00069), 1 Protein kinase-like (IPR011009: SSF56112), 1 Protein kinase, core (IPR000719: PS50011), 1 Serine/threonine protein kinase (IPR002290: SM00220), 1 Ser…		Putatively related to a protein involved with phosphorylase kinase complex (GO:0005964),calmodulin-dependent protein kinase activity (GO:0004683),protein serine/threonine kinase activity (GO:0004674),protein-tyrosine kinase activity (GO:0004713),protein amino acid phosphorylation (GO:0006468),phosphorylase kinase activity (GO:0004689),ATP binding (GO:0005524),protein kinase activity (GO:0004672),…
189825	4.45434	6.75222	8.0198	9.54676	11.2644	5.59612	9.20174	9.78498	11.3992	12.5388
246773	594.242	291.94	358.869	109.937	129.347	366.084	183.711	103.754	139.816	106.465	Sequence similar to Uniprot:A8N273|A8N273_COPC7|PN=Pumilio-family RNA binding protein|GN=CC1G_03740|SW_ID=0.603|SW_Length_Dif=-5|SW_Score=3511|Putative BestHit		Putatively contains 1 Pumilio RNA-binding region (IPR001313: PS50303), 8 Pumilio RNA-binding region (IPR001313: SM00025), 8 Pumilio RNA-binding region (IPR001313: PS50302), 1 Armadillo-type fold (IPR016024: SSF48371), 8 Pumilio RNA-binding region (IPR001313: PF00806) domain(s)		Putatively related to a protein involved with RNA binding (GO:0003723),binding (GO:0005488)
203855	79.4358	102.596	127.441	77.3686	87.8496	87.3647	91.8878	83.1517	94.4267	91.9707	Sequence similar to Uniprot:B8P8B4|B8P8B4_POSPM|PN=Predicted protein|GN=POSPLDRAFT_104626|SW_ID=0.444|SW_Length_Dif=-61|SW_Score=1992|Putative BBH	EC:3.2.1.3 (Glucan 1,4-alpha-glucosidase.)			Putatively related to a protein involved with glucan 1,4-alpha-glucosidase activity (GO:0004339)	Starch and sucrose metabolism
203856	32.0053	49.3287	44.3448	24.6127	22.3994	37.6516	38.2326	27.208	30.9229	25.7679	Sequence similar to Uniprot:J4GNF8|J4GNF8_FIBRA|PN=Uncharacterized protein|GN=|SW_ID=0.442|SW_Length_Dif=-12|SW_Score=800|Putative BBH
203857	50.2351	5.43929	2.22398	8.70148	8.22174	13.8545	9.07214	7.30777	9.86547	9.60544	Sequence similar to SPRT-like metalloprotease (KOG3854)		Putatively contains 1 Protein of unknown function SprT (IPR006640: SM00731) domain(s)
246779	35.8822	93.0306	107.762	105.86	114.133	61.5573	93.9614	111.268	127.298	109.111	Sequence similar to Uniprot:A8N2G5|A8N2G5_COPC7|PN=Endo-1,3(4)-beta-glucanase|GN=CC1G_01665|SW_ID=0.552|SW_Length_Dif=-20|SW_Score=1560|Putative BestHit		Putatively contains 1 Concanavalin A-like lectin/glucanase (IPR008985: SSF49899) domain(s)	Putatively contains SignalP peptide			Glycoside Hydrolase Family 16 protein (xyloglucanase, lichanase, galactanase)
246782	56.6692	74.6496	95.2267	62.7998	60.5948	123.875	136.276	79.6836	80.9549	69.1362	Sequence similar to Uniprot:A8N2H0|A8N2H0_COPC7|PN=Putative uncharacterized protein|GN=CC1G_01670|SW_ID=0.602|SW_Length_Dif=0|SW_Score=2242|Putative BestHit	EC:2.3.1.- (Transferring groups other than amino-acyl groups.)	Putatively contains 1 MFS general substrate transporter (IPR016196: SSF103473) domain(s)		Putatively related to a protein involved with O-acetyltransferase activity (GO:0016413),dihydrolipoamide branched chain acyltransferase activity (GO:0004147),azetidine-2-carboxylic acid acetyltransferase activity (GO:0046941),N-acetyltransferase activity (GO:0008080),C-palmitoyltransferase activity (GO:0016454),O-palmitoyltransferase activity (GO:0016416),N-acyltransferase activity (GO:0016410),C…	Aminosugars metabolism,Benzoate degradation via CoA ligation,Butanoate metabolism,D-Arginine and D-ornithine metabolism,Ethylbenzene degradation,Glycerolipid metabolism,Histidine metabolism,Lipopolysaccharide biosynthesis,Lysine biosynthesis,Lysine degradation,Phenylalanine metabolism,Tyrosine metabolism,Valine, leucine and isoleucine degradation
133413	161.511	86.0909	112.547	68.0207	61.6306	112.9	73.7435	66.0177	63.9598	60.9112	Sequence similar to Uniprot:J4H2D1|J4H2D1_FIBRA|PN=Uncharacterized protein|GN=|SW_ID=0.489|SW_Length_Dif=-20|SW_Score=2694|Putative BBH	EC:3.2.1.3 (Glucan 1,4-alpha-glucosidase.)	Putatively contains 1 GYF (IPR003169: SSF55277), 1 GYF (IPR003169: PS50829), 1 GYF (IPR003169: PF02213), 1 GYF (IPR003169: SM00444) domain(s)		Putatively related to a protein involved with glucan 1,4-alpha-glucosidase activity (GO:0004339)	Starch and sucrose metabolism
83001	18.5598	23.2577	26.3508	20.3366	32.8222	19.0703	26.6332	25.2676	28.3529	29.334	Sequence similar to Uncharacterized conserved protein (KOG4744)
246788	180.896	267.088	261.082	183.427	200.494	409.115	149.042	171.753	222.595	195.675	Sequence similar to Uniprot:A8N2H1|A8N2H1_COPC7|PN=C-22 sterol desaturase|GN=CC1G_01671|SW_ID=0.695|SW_Length_Dif=2|SW_Score=2451|Putative BestHit	EC:1.14.-.- (Acting on paired donors, with incorporation or reduction of)	Putatively contains 4 Cytochrome P450, E-class, group I (IPR002401: PR00463), 4 Cytochrome P450 (IPR001128: PR00385), 1 Cytochrome P450 (IPR001128: PS00086), 1 Cytochrome P450 (IPR001128: SSF48264), 1 Cytochrome P450 (IPR001128: PF00067) domain(s)		Putatively related to a protein involved with tri-n-butyltin dioxygenase activity (GO:0018588),iron ion binding (GO:0005506),electron transport (GO:0006118),monooxygenase activity (GO:0004497),alpha-pinene dehydrogenase activity (GO:0018600),spheroidene monooxygenase activity (GO:0043823),hydroxymethylsilanetriol oxidase activity (GO:0018598),2-hydroxyisobutyrate 3-monooxygenase activity (GO:0018…	Ascorbate and aldarate metabolism,Flavonoids, stilbene and lignin biosynthesis,Fluorene degradation,gamma-Hexachlorocyclohexane degradation
110354	28.7058	32.1668	43.7382	50.4188	47.5825	28.4153	42.5094	39.5528	42.9853	47.3945	Sequence similar to Uniprot:A8N267|A8N267_COPC7|PN=ROK1|GN=CC1G_03774|SW_ID=0.660|SW_Length_Dif=3|SW_Score=2466|Putative BBH	EC:3.6.1.- (In phosphorous-containing anhydrides.)	Putatively contains 1 DNA/RNA helicase, DEAD/DEAH box type, N-terminal (IPR011545: PF00270), 1 DEAD-like helicase, N-terminal (IPR014001: SM00487), 1 Helicase, superfamily 1 and 2, ATP-binding (IPR014021: PS51192), 1 RNA helicase, DEAD-box type, Q motif (IPR014014: PS51195), 1 DNA/RNA helicase, C-terminal (IPR001650: PS51194), 1 DNA/RNA helicase, C-terminal (IPR001650: SM00490), 1 DNA/RNA helicas…		Putatively related to a protein involved with pyrophosphatase activity (GO:0016462),ATP-dependent helicase activity (GO:0008026),ATP-dependent 5'-3' DNA helicase activity (GO:0043141),bis(5'-nucleosyl)-tetraphosphatase activity (GO:0008796),UDP-2,3-diacylglucosamine hydrolase activity (GO:0008758),nucleic acid binding (GO:0003676),dATP pyrophosphohydrolase activity (GO:0008828),thiamin-pyrophosph…	Folate biosynthesis,Starch and sucrose metabolism
110357	36.2122	61.3327	80.8045	51.0652	60.2711	51.669	73.0955	50.9893	58.9441	48.6024	Sequence similar to Uniprot:F8PME3|F8PME3_SERL3|PN=Putative uncharacterized protein|GN=SERLA73DRAFT_176148|SW_ID=0.587|SW_Length_Dif=-10|SW_Score=1621|Putative BBH	EC:2.7.7.25 (tRNA adenylyltransferase.)	Putatively contains 1 Polynucleotide adenylyltransferase region (IPR002646: PF01743) domain(s)		Putatively related to a protein involved with RNA binding (GO:0003723),tRNA adenylyltransferase activity (GO:0004810),nucleotidyltransferase activity (GO:0016779),RNA processing (GO:0006396)
246795	12.2907	19.4126	24.9355	8.95009	8.99859	12.0072	14.645	9.12439	10.3629	8.51261	Sequence similar to Uniprot:A8NYP8|A8NYP8_COPC7|PN=Lysophospholipase I|GN=CC1G_01399|SW_ID=0.344|SW_Length_Dif=1|SW_Score=449|Putative BestHit	EC:3.1.1.5 (Lysophospholipase.)	Putatively contains 1 Phospholipase/carboxylesterase (IPR003140: PF02230) domain(s)		Putatively related to a protein involved with lysophospholipase activity (GO:0004622)	Phospholipid degradation
246797	290.77	280.124	278.469	251.1	283.812	358.858	313.053	253.79	284.441	261.648	Sequence similar to Uniprot:D6RJX5|D6RJX5_COPC7|PN=Vacuolar protein 8|GN=CC1G_13680|SW_ID=0.857|SW_Length_Dif=8|SW_Score=3335|Putative BestHit		Putatively contains 9 Armadillo (IPR000225: SM00185), 8 Armadillo (IPR000225: PF00514), 7 Armadillo (IPR000225: PS50176), 1 Armadillo-type fold (IPR016024: SSF48371) domain(s)		Putatively related to a protein involved with binding (GO:0005488)
168032	29.3657	36.2932	35.3141	42.7118	47.712	21.1892	26.5036	36.2911	44.892	47.1069	Sequence similar to Uniprot:J4HVY0|J4HVY0_FIBRA|PN=Uncharacterized protein|GN=|SW_ID=0.310|SW_Length_Dif=35|SW_Score=503|Putative BBH	EC:3.2.1.18 (Exo-alpha-sialidase.)	Putatively contains 1 Galactose-binding like (IPR008979: SSF49785) domain(s)	Putatively contains SignalP peptide	Putatively related to a protein involved with exo-alpha-sialidase activity (GO:0004308)	N-Glycan degradation,Sphingoglycolipid metabolism
246803	185.103	134.669	160.463	151.505	111.738	164.841	155.911	99.9142	105.411	88.0595	Sequence similar to Uniprot:A8N260|A8N260_COPC7|PN=CMGC/CDK/CDK5 protein kinase|GN=CC1G_03767|SW_ID=0.747|SW_Length_Dif=-14|SW_Score=1825|Putative BestHit		Putatively contains 1 Protein kinase, core (IPR000719: PD000001), 1 Tyrosine protein kinase (IPR001245: SM00219), 1 Serine/threonine protein kinase-related (IPR017442: PF00069), 1 Protein kinase-like (IPR011009: SSF56112), 1 Protein kinase, core (IPR000719: PS50011), 1 Serine/threonine protein kinase (IPR002290: SM00220), 1 Serine/threonine protein kinase, active site (IPR008271: PS00108), 1 Prot…		Putatively related to a protein involved with ATP binding (GO:0005524),cyclin-dependent protein kinase activity (GO:0004693),protein kinase activity (GO:0004672),protein serine/threonine kinase activity (GO:0004674),protein-tyrosine kinase activity (GO:0004713),protein amino acid phosphorylation (GO:0006468)
168035	158.377	82.9023	124.206	36.2479	43.8924	84.8655	62.5329	35.3415	47.0475	40.2623	Sequence similar to Uniprot:A8N259|A8N259_COPC7|PN=Putative uncharacterized protein|GN=CC1G_03766|SW_ID=0.477|SW_Length_Dif=18|SW_Score=2159|Putative BBH	EC:3.6.1.3 (Adenosinetriphosphatase.)	Putatively contains 1 WD40 repeat (IPR001680: PF00400), 1 WD40 repeat-like (IPR011046: SSF50978), 1 WD40 repeat (IPR001680: PS50294), 1 WD40 repeat (IPR001680: PS00678), 1 Protein of unknown function NUC189, C-terminal (IPR012979: PF08162), 1 WD40 repeat (IPR001680: SM00320), 1 WD40 repeat (IPR001680: PS50082) domain(s)		Putatively related to a protein involved with single-stranded DNA-dependent ATP-dependent DNA helicase activity (GO:0017116),ATP-dependent helicase activity (GO:0008026),ATPase activity, coupled (GO:0042623),ATPase activity, uncoupled (GO:0042624),ATP-dependent DNA helicase activity (GO:0004003),ATP-dependent RNA helicase activity (GO:0004004),DNA-dependent ATPase activity (GO:0008094),RNA-depend…	Purine metabolism
179911	26.5611	42.0138	52.2298	22.7233	25.4421	22.7105	21.7083	20.0654	21.1817	27.3784	Sequence similar to Ribosomal protein S6 kinase and related proteins (KOG0598)		Putatively contains 1 Protein kinase, core (IPR000719: PD000001), 1 Tyrosine protein kinase (IPR001245: SM00219), 1 Serine/threonine protein kinase-related (IPR017442: PF00069), 1 Protein kinase-like (IPR011009: SSF56112), 1 Protein kinase, core (IPR000719: PS50011), 1 Serine/threonine protein kinase (IPR002290: SM00220), 1 Serine/threonine protein kinase, active site (IPR008271: PS00108), 1 Prot…		Putatively related to a protein involved with GTP-dependent protein kinase activity (GO:0034211),glycogen synthase kinase 3 activity (GO:0004696),cyclin-dependent protein kinase activating kinase activity (GO:0019912),protein amino acid phosphorylation (GO:0006468),AMP-activated protein kinase activity (GO:0004679),transmembrane receptor protein kinase activity (GO:0019199),MAP kinase 1 activity …
246808	27.1385	27.6654	33.8314	20.2869	19.6804	24.0688	25.8556	22.0059	24.0005	25.5953	Sequence similar to Mitochondrial F1-ATPase assembly protein (KOG3281)		Putatively contains 1 ATP11 (IPR010591: PF06644) domain(s)		Putatively related to a protein involved with protein complex assembly (GO:0006461),mitochondrion (GO:0005739)
246809	1.07234	1.03159	1.07829	0.895009	1.55371	0.706307	1.49042	1.15603	1.86532	1.9556
133445	4.45434	13.2231	10.9177	133.605	196.027	14.0718	16.9779	30.1394	68.9754	31.6347	Sequence similar to Uniprot:Q874E3|Q874E3_PHACH|PN=Putative laminarinase|GN=lam16A|SW_ID=0.858|SW_Length_Dif=0|SW_Score=1538|Putative BBH		Putatively contains 1 Concanavalin A-like lectin/glucanase (IPR008985: SSF49899) domain(s)	Putatively contains SignalP peptide			Glycoside Hydrolase Family 16 protein (xyloglucanase, lichanase, galactanase)
189847	11.4658	27.1965	19.3419	16.2593	18.9035	10.6489	13.7378	17.0928	17.6169	17.7154	Sequence similar to Uniprot:J4HVX9|J4HVX9_FIBRA|PN=Uncharacterized protein|GN=|SW_ID=0.706|SW_Length_Dif=3|SW_Score=1407|Putative BBH		Putatively contains 1 Glycoside hydrolase, catalytic core (IPR017853: SSF51445), 1 Glycoside hydrolase, family 5 (IPR001547: PF00150) domain(s)	Putatively contains SignalP peptide	Putatively related to a protein involved with carbohydrate metabolic process (GO:0005975),hydrolase activity, hydrolyzing O-glycosyl compounds (GO:0004553)		Glycoside Hydrolase Family 5 protein (endo-glucanase, chitinase, beta-mannosidase, mannanase, other)
246815	32.9951	56.4561	44.0078	45.3968	65.1265	45.7469	52.8128	51.6499	57.5762	65.5126	Sequence similar to Uniprot:A8NR19|A8NR19_COPC7|PN=Putative uncharacterized protein|GN=CC1G_03385|SW_ID=0.328|SW_Length_Dif=15|SW_Score=553|Putative BestHit			Putatively contains SignalP peptide
246816	446.589	62.7394	41.986	249.31	457.374	36.4563	95.3222	131.251	201.455	196.02	Sequence similar to Uniprot:G4T8V7|G4T8V7_PIRID|PN=Putative uncharacterized protein|GN=PIIN_01584|SW_ID=0.456|SW_Length_Dif=-41|SW_Score=507|Putative BestHit		Putatively contains 1 NmrA-like (IPR008030: PF05368), 1 NAD(P)-binding (IPR016040: SSF51735) domain(s)		Putatively related to a protein involved with metabolic process (GO:0008152),transcription repressor activity (GO:0016564),binding (GO:0005488),catalytic activity (GO:0003824),regulation of nitrogen utilization (GO:0006808)
133456	15.2603	18.6624	12.6025	25.1597	28.8084	42.1067	22.5507	15.1523	22.0522	23.5822	Sequence similar to Uniprot:A8N265|A8N265_COPC7|PN=Dicarboxylic acid transporter|GN=CC1G_03772|SW_ID=0.616|SW_Length_Dif=-15|SW_Score=1126|Putative BBH		Putatively contains 1 Mitochondrial substrate carrier (IPR001993: SSF103506), 3 Mitochondrial substrate carrier (IPR001993: PF00153), 4 Adenine nucleotide translocator 1 (IPR002113: PR00927), 3 Mitochondrial substrate carrier (IPR001993: PS50920) domain(s)		Putatively related to a protein involved with transporter activity (GO:0005215),transport (GO:0006810),binding (GO:0005488),membrane (GO:0016020),mitochondrial inner membrane (GO:0005743)
246819	417.389	269.714	250.029	185.416	244.321	365.758	227.127	171.01	210.284	227.195	Sequence similar to Uniprot:A8N263|A8N263_COPC7|PN=ATP-dependent RNA helicase SUB2|GN=CC1G_03770|SW_ID=0.883|SW_Length_Dif=6|SW_Score=2534|Putative BestHit	EC:3.6.1.3 (Adenosinetriphosphatase.)	Putatively contains 1 DNA/RNA helicase, DEAD/DEAH box type, N-terminal (IPR011545: PF00270), 1 DEAD-like helicase, N-terminal (IPR014001: SM00487), 1 Helicase, superfamily 1 and 2, ATP-binding (IPR014021: PS51192), 1 RNA helicase, DEAD-box type, Q motif (IPR014014: PS51195), 1 DNA/RNA helicase, C-terminal (IPR001650: PS51194), 1 DNA/RNA helicase, C-terminal (IPR001650: SM00490), 1 DNA/RNA helicas…		Putatively related to a protein involved with single-stranded DNA-dependent ATP-dependent DNA helicase activity (GO:0017116),ATP-dependent helicase activity (GO:0008026),ATPase activity, coupled (GO:0042623),nucleic acid binding (GO:0003676),ATPase activity, uncoupled (GO:0042624),ATP-dependent DNA helicase activity (GO:0004003),ATP binding (GO:0005524),ATP-dependent RNA helicase activity (GO:000…	Purine metabolism
155836	253.98	243.924	301.585	337.916	471.682	181.738	170.038	184.841	207.382	297.539	Sequence similar to Uniprot:D6RJX3|D6RJX3_COPC7|PN=Dual-domain HisK/Mak2 protein kinase|GN=CC1G_13678|SW_ID=0.615|SW_Length_Dif=4|SW_Score=9349|Putative BBH	EC:2.7.3.- (Phosphotransferases with a nitrogenous group as acceptor.)	Putatively contains 1 GAF (IPR003018: PF01590), 1 Protein kinase, core (IPR000719: PD000001), 1 Protein kinase-like (IPR011009: SSF56112), 1 Protein kinase, core (IPR000719: PS50011), 1 GAF (IPR003018: SM00065), 1 Signal transduction response regulator, receiver region (IPR001789: PS50110), 1 ATP-binding region, ATPase-like (IPR003594: SSF55874), 1 Signal transduction response regulator, receiver…		Putatively related to a protein involved with transferase activity, transferring phosphorus-containing groups (GO:0016772),histone arginine kinase activity (GO:0018110),membrane (GO:0016020),two-component signal transduction system (phosphorelay) (GO:0000160),protein amino acid phosphorylation (GO:0006468),peptidyl-histidine phosphorylation (GO:0018106),ATP binding (GO:0005524),two-component resp…	Type II secretion system
133462	56.6692	43.1392	39.4925	36.2976	53.0205	39.0642	27.6052	66.7608	58.198	98.8153	Sequence similar to Uniprot:F8NKQ1|F8NKQ1_SERL9|PN=Putative uncharacterized protein|GN=SERLADRAFT_458884|SW_ID=0.498|SW_Length_Dif=-42|SW_Score=1247|Putative BBH		Putatively contains 1 MFS general substrate transporter (IPR016196: SSF103473), 1 Major facilitator superfamily (IPR007114: PS50850), 4 Tetracycline resistance protein, TetB (IPR001411: PR01036), 1 Major facilitator superfamily MFS-1 (IPR011701: PF07690) domain(s)		Putatively related to a protein involved with integral to membrane (GO:0016021),response to antibiotic (GO:0046677),transport (GO:0006810),transporter activity (GO:0005215),tetracycline transport (GO:0015904),tetracycline:hydrogen antiporter activity (GO:0015520)
203883	32.0053	34.5114	28.8443	19.8394	26.6721	35.3153	32.9189	24.9785	27.358	27.0333	Sequence similar to Uniprot:A8N258|A8N258_COPC7|PN=AtMMH-1|GN=CC1G_03765|SW_ID=0.613|SW_Length_Dif=-14|SW_Score=1332|Putative BBH		Putatively contains 1 Ribosomal protein S13-like, H2TH (IPR010979: SSF46946), 1 DNA glycosylase/AP lyase, H2TH DNA-binding (IPR015886: PF06831), 1 DNA glycosylase/AP lyase, catalytic domain (IPR012319: SSF81624), 1 DNA glycosylase/AP lyase, catalytic domain (IPR012319: PS51068), 1 DNA glycosylase/AP lyase, catalytic domain (IPR012319: PF01149), 1 DNA glycosylase/AP lyase, H2TH DNA-binding (IPR015…		Putatively related to a protein involved with nucleic acid binding (GO:0003676),nucleotide-excision repair (GO:0006289),base-excision repair (GO:0006284),damaged DNA binding (GO:0003684),hydrolase activity, hydrolyzing N-glycosyl compounds (GO:0016799),zinc ion binding (GO:0008270),DNA-(apurinic or apyrimidinic site) lyase activity (GO:0003906)
203884	1.07234	3.09477	7.21108	8.65175	17.9972	1.19529	10.1738	15.4413	22.5911	25.1927	Sequence similar to Uniprot:B0DLC6|B0DLC6_LACBS|PN=Predicted protein|GN=LACBIDRAFT_295027|SW_ID=0.342|SW_Length_Dif=-41|SW_Score=369|Putative BBH
246836	15.0128	6.18954	6.60454	3.77893	5.56747	11.6812	4.34166	4.41769	5.43015	4.94651	Sequence similar to Uniprot:A8N2H5|A8N2H5_COPC7|PN=Octanoyltransferase (EC 2.3.1.181)|GN=CC1G_01675|SW_ID=0.570|SW_Length_Dif=-32|SW_Score=996|Putative BestHit	EC:2.3.1.- (Transferring groups other than amino-acyl groups.)	Putatively contains 1 Lipoate-protein ligase B (IPR000544: PD006086), 1 Lipoate-protein ligase B (IPR000544: PS01313), 1 Biotin/lipoate A/B protein ligase (IPR004143: PF03099), 1 Lipoate-protein ligase B (IPR000544: TIGR00214) domain(s)		Putatively related to a protein involved with O-acetyltransferase activity (GO:0016413),dihydrolipoamide branched chain acyltransferase activity (GO:0004147),azetidine-2-carboxylic acid acetyltransferase activity (GO:0046941),lipoate biosynthetic process (GO:0009107),N-acetyltransferase activity (GO:0008080),C-palmitoyltransferase activity (GO:0016454),O-palmitoyltransferase activity (GO:0016416)…	Aminosugars metabolism,Benzoate degradation via CoA ligation,Butanoate metabolism,D-Arginine and D-ornithine metabolism,Ethylbenzene degradation,Glycerolipid metabolism,Histidine metabolism,Lipopolysaccharide biosynthesis,Lysine biosynthesis,Lysine degradation,Phenylalanine metabolism,Tyrosine metabolism,Valine, leucine and isoleucine degradation
246837	284.418	193.282	157.094	215.051	214.607	376.624	292.641	211.967	215.424	223.341	Sequence similar to Uniprot:A8N0W5|A8N0W5_COPC7|PN=Sterol carrier protein 2|GN=CC1G_13192|SW_ID=0.765|SW_Length_Dif=-27|SW_Score=2232|Putative BestHit	EC:2.3.1.16 (Acetyl-CoA C-acyltransferase.)	Putatively contains 2 Thiolase-like (IPR016039: SSF53901), 1 Thiolase (IPR002155: PIRSF000429), 1 Thiolase (IPR002155: PS00098) domain(s)		Putatively related to a protein involved with metabolic process (GO:0008152),acetyl-CoA C-acyltransferase activity (GO:0003988),catalytic activity (GO:0003824)	Benzoate degradation via hydroxylation,Bile acid biosynthesis,Fatty acid biosynthesis (path 2),Fatty acid metabolism,Valine, leucine and isoleucine degradation
246840	29.1182	101.846	133.371	104.716	110.702	99.2633	120.206	102.598	114.531	111.009	Sequence similar to Predicted E3 ubiquitin ligase (KOG4265)		Putatively contains 1 Zinc finger, RING-type (IPR001841: PS50089) domain(s)		Putatively related to a protein involved with protein binding (GO:0005515),zinc ion binding (GO:0008270)
189861	4.28937	4.59526	6.46975	4.62421	5.50274	6.2481	5.44328	5.07828	3.81354	5.2341	Sequence similar to FOG: WD40 repeat (KOG4155)		Putatively contains 3 WD40 repeat (IPR001680: SM00320), 1 WD40 repeat (IPR001680: PS00678), 1 WD40 repeat (IPR001680: PD000018), 1 WD40 repeat (IPR001680: PS50294), 1 WD40 repeat-like (IPR011046: SSF50978), 2 WD40 repeat (IPR001680: PR00320), 3 WD40 repeat (IPR001680: PS50082), 2 WD40 repeat (IPR001680: PF00400) domain(s)
189863	0	0	0	0	0	0	0	0	0	0
84487	1.15483	0.468904	0.876113	0.248614	0.453167	0.43465	0.712811	0.454155	0.497419	0.402623
246844	15.5902	10.1283	10.1764	19.9885	15.4077	7.49772	28.7068	20.5196	24.2906	22.6619	Sequence similar to Uniprot:A8N246|A8N246_COPC7|PN=Putative uncharacterized protein|GN=CC1G_03753|SW_ID=0.547|SW_Length_Dif=-1|SW_Score=751|Putative BestHit	EC:3.1.3.- (Phosphoric monoester hydrolases.)	Putatively contains 1 HAD-superfamily hydrolase, subfamily IA, variant 3 (IPR006402: TIGR01509), 1 Haloacid dehalogenase-like hydrolase (IPR005834: PF00702) domain(s)		Putatively related to a protein involved with inositol-1,3,4,5,6-pentakisphosphate 3-phosphatase activity (GO:0030351),transmembrane receptor protein phosphatase activity (GO:0019198),inositol-1,3,4-trisphosphate 4-phosphatase activity (GO:0017161),JUN kinase phosphatase activity (GO:0008579),5-amino-6-(5-phosphoribitylamino)uracil phosphatase activity (GO:0043726),catalytic activity (GO:0003824)…	Aminosugars metabolism,Nicotinate and nicotinamide metabolism,Porphyrin and chlorophyll metabolism,Riboflavin metabolism,Thiamine metabolism,Vitamin B6 metabolism
168059	119.277	115.257	104.931	143.301	132.195	211.946	159.151	119.071	139.775	110.089	Sequence similar to Uniprot:A8N250|A8N250_COPC7|PN=Dynein|GN=CC1G_03757|SW_ID=0.841|SW_Length_Dif=-5|SW_Score=19514|Putative BBH	EC:3.6.4.2 (Dynein ATPase.)	Putatively contains 1 t-SNARE (IPR010989: SSF47661), 1 Dynein heavy chain, N-terminal region 2 (IPR013602: PF08393), 1 ATPase associated with various cellular activities, AAA-5 (IPR011704: PF07728), 1 Dynein heavy chain (IPR004273: PF03028), 1 Glutathione S-transferase, C-terminal-like (IPR010987: SSF47616), 3 AAA+ ATPase, core (IPR003593: SM00382) domain(s)		Putatively related to a protein involved with protein binding (GO:0005515),membrane (GO:0016020),microtubule motor activity (GO:0003777),dynein ATPase activity (GO:0008567),vesicle-mediated transport (GO:0016192),nucleotide binding (GO:0000166),ATP binding (GO:0005524),dynein complex (GO:0030286),ATPase activity (GO:0016887),microtubule-based movement (GO:0007018),nucleoside-triphosphatase activi…
133481	39.5942	52.7049	69.2129	30.48	32.4338	39.6618	48.3415	31.1716	37.9696	33.7628	Sequence similar to Uniprot:D6RJV8|D6RJV8_COPC7|PN=Peroxisome assembly protein per8|GN=CC1G_13676|SW_ID=0.575|SW_Length_Dif=-5|SW_Score=1212|Putative BBH		Putatively contains 1 Zinc finger, RING-type (IPR001841: PS50089), 1 Pex, N-terminal (IPR006845: PF04757), 1 Zinc finger, RING-type (IPR001841: SM00184), 1 Zinc finger, RING-type (IPR001841: PS00518), 1 Zinc finger, RING-type (IPR001841: PF00097) domain(s)		Putatively related to a protein involved with peroxisomal membrane (GO:0005778),protein binding (GO:0005515),peroxisome organization and biogenesis (GO:0007031),zinc ion binding (GO:0008270)
84424	15.2603	8.06516	8.76113	7.11035	8.80438	10.6489	11.405	7.59678	8.24886	9.03027	Sequence similar to Uniprot:F8PMC8|F8PMC8_SERL3|PN=Putative uncharacterized protein|GN=SERLA73DRAFT_176117|SW_ID=0.736|SW_Length_Dif=-51|SW_Score=259|Putative BBH
133484	90.2417	58.4255	88.8243	50.6177	62.1485	68.1858	68.365	55.696	70.136	64.0746	Sequence similar to Uniprot:J4GZX5|J4GZX5_FIBRA|PN=Uncharacterized protein|GN=|SW_ID=0.492|SW_Length_Dif=-39|SW_Score=1630|Putative BBH	EC:3.1.1.3 (Triacylglycerol lipase.)	Putatively contains 1 Calcium-binding EF-hand (IPR002048: PS00018) domain(s)		Putatively related to a protein involved with triacylglycerol lipase activity (GO:0004806),calcium ion binding (GO:0005509)	Glycerolipid metabolism
110419	63.7631	39.388	54.4538	57.8772	84.9364	56.7762	62.2089	65.8525	77.1828	77.1311	Sequence similar to Uniprot:A8N253|A8N253_COPC7|PN=Mitochondrial ribosomal protein subunit L51|GN=CC1G_03760|SW_ID=0.664|SW_Length_Dif=6|SW_Score=653|Putative BBH		Putatively contains 1 Mitochondrial ribosome (IPR007741: PF05047) domain(s)
246859	46.0282	42.8579	53.8472	86.4181	118.341	31.6208	53.72	127.7	129.702	163.868	Sequence similar to Ca2+-modulated nonselective cation channel polycystin (KOG3599)
110422	0.494927	1.9694	1.41526	3.23198	5.438	1.84726	3.56405	4.74799	6.01048	6.61453
246860	3.79444	14.7236	9.09809	22.9719	25.5068	18.201	19.8291	27.4558	25.7414	25.0202	Sequence similar to TPR repeat-containing protein (KOG0553)		Putatively contains 1 Tetratricopeptide region (IPR013026: PS50005), 1 Tetratricopeptide region (IPR013026: PS50293), 1 Tetratricopeptide region (IPR013026: SM00028), 1 Tetratricopeptide TPR-1 (IPR001440: PF00515) domain(s)
203897	1.48478	5.81442	2.83052	7.45841	8.93385	6.46542	10.757	8.00965	9.49241	6.8446	Sequence similar to Serine/threonine protein kinase (KOG1290)		Putatively contains 1 Serine/threonine protein kinase (IPR002290: SM00220), 1 Protein kinase, core (IPR000719: PD000001), 1 Serine/threonine protein kinase-related (IPR017442: PF00069), 1 Protein kinase-like (IPR011009: SSF56112), 1 Protein kinase, core (IPR000719: PS50011) domain(s)		Putatively related to a protein involved with ATP binding (GO:0005524),protein kinase activity (GO:0004672),cGMP-dependent protein kinase activity (GO:0004692),protein serine/threonine kinase activity (GO:0004674),protein amino acid phosphorylation (GO:0006468)
179933	0	0	0	0.0497227	0	0.0543313	0	0	0	0
203900	60.1336	140.296	143.615	109.837	115.752	102.523	131.092	110.071	133.557	110.031	Sequence similar to Uniprot:A8N2H6|A8N2H6_COPC7|PN=Ammonium transporter|GN=CC1G_01676|SW_ID=0.670|SW_Length_Dif=21|SW_Score=2185|Putative BBH		Putatively contains 1 Rh-like protein/ammonium transporter (IPR010256: SSF111352), 1 Rh-like protein/ammonium transporter (IPR010256: PF00909), 1 Ammonium transporter (IPR001905: TIGR00836), 1 Ammonium transporter (IPR001905: PS01219) domain(s)		Putatively related to a protein involved with transport (GO:0006810),membrane (GO:0016020),ammonium transmembrane transporter activity (GO:0008519)
82296	18.7247	103.253	106.347	78.0149	79.3041	72.3149	73.8083	76.5458	83.6907	72.5872	Sequence similar to Uniprot:E2LEJ8|E2LEJ8_MONPE|PN=Putative uncharacterized protein (Fragment)|GN=MPER_04760|SW_ID=0.385|SW_Length_Dif=78|SW_Score=441|Putative BBH		Putatively contains 1 Cyclin-like F-box (IPR001810: PS50181), 1 Cyclin-like F-box (IPR001810: PF00646) domain(s)
246868	75.2289	173.026	160.329	536.061	818.483	218.683	374.031	476.409	488.424	621.478	Sequence similar to Uniprot:A8N2H9|A8N2H9_COPC7|PN=Dienelactone hydrolase|GN=CC1G_01679|SW_ID=0.438|SW_Length_Dif=-31|SW_Score=667|Putative BestHit		Putatively contains 1 Dienelactone hydrolase (IPR002925: PF01738) domain(s)		Putatively related to a protein involved with hydrolase activity (GO:0016787)
246869	1.15483	1.50049	1.41526	2.48614	2.84848	1.46694	1.94403	3.42681	3.10887	3.04843
133501	1.23732	0.750247	2.0218	1.64085	1.48898	0.760638	0.518408	1.19732	0.994837	0.862764
203905	804.092	275.622	225.498	875.418	784.496	665.287	943.373	1005.67	962.837	1579.09
246870	16.9925	28.8845	24.4638	15.7621	15.6019	14.2891	35.0573	21.7169	19.9382	20.5338
155862	10.9709	9.75321	12.0634	10.5412	12.2355	18.364	16.1354	9.49598	12.3526	13.9193	Sequence similar to Uniprot:A8N2I2|A8N2I2_COPC7|PN=LAS1|GN=CC1G_01682|SW_ID=0.497|SW_Length_Dif=-7|SW_Score=1492|Putative BBH		Putatively contains 1 Las1-like (IPR007174: PF04031) domain(s)
133507	175.452	335.173	244.705	151.107	146.438	139.305	182.48	136.659	145.495	160.819	Sequence similar to Uniprot:A8N2I3|A8N2I3_COPC7|PN=Putative uncharacterized protein|GN=CC1G_01683|SW_ID=0.419|SW_Length_Dif=4|SW_Score=1154|Putative BBH
48952	18.6423	61.614	76.1544	32.8667	33.7285	37.8689	48.4063	33.5249	34.239	31.6347	Sequence similar to Uniprot:F8NJV1|F8NJV1_SERL9|PN=Putative uncharacterized protein (Fragment)|GN=SERLADRAFT_459373|SW_ID=0.548|SW_Length_Dif=34|SW_Score=620|Putative BBH		Putatively contains 1 3'-5' exonuclease (IPR002562: SM00474), 1 Polynucleotidyl transferase, Ribonuclease H fold (IPR012337: SSF53098), 1 3'-5' exonuclease (IPR002562: PF01612) domain(s)		Putatively related to a protein involved with intracellular (GO:0005622),nucleic acid binding (GO:0003676),nucleobase, nucleoside, nucleotide and nucleic acid metabolic process (GO:0006139),3'-5' exonuclease activity (GO:0008408)
189886	5.27922	6.28332	4.17838	8.20425	5.63221	7.00874	7.06331	6.81233	4.47677	6.15438	Sequence similar to DNA helicase PIF1/RRM3 (KOG0987)		Putatively contains 1 Ribosomal protein L9 N-terminal-like (IPR009027: SSF55658) domain(s)
84773	61.6184	81.0267	71.5717	35.2534	49.4599	109.695	64.0234	31.3367	51.3999	37.444	Sequence similar to Uniprot:A8N180|A8N180_COPC7|PN=Putative uncharacterized protein|GN=CC1G_13209|SW_ID=0.593|SW_Length_Dif=-41|SW_Score=1570|Putative BBH		Putatively contains 1 NUDIX (IPR015797: SSF55811), 1 NUDIX hydrolase, core (IPR000086: PF00293) domain(s)		Putatively related to a protein involved with hydrolase activity (GO:0016787)
203915	31.5104	27.5716	23.2507	31.3253	42.9213	23.0908	32.1413	33.4011	39.7935	44.9213	Sequence similar to Uniprot:P28873|BMRP_CANAX|PN=Benomyl/methotrexate resistance protein|GN=MDR1 BMR|SW_ID=0.373|SW_Length_Dif=8|SW_Score=1019|Putative BestHit to Reviewed Uniprot Fungal Seqs		Putatively contains 1 MFS general substrate transporter (IPR016196: SSF103473), 1 Major facilitator superfamily MFS-1 (IPR011701: PF07690) domain(s)
246881	31.5928	57.3939	66.7193	55.3414	68.1692	67.5881	76.8539	68.3297	62.3431	54.7568	Sequence similar to Uniprot:A8N181|A8N181_COPC7|PN=NPL4|GN=CC1G_13210|SW_ID=0.650|SW_Length_Dif=5|SW_Score=3004|Putative BestHit		Putatively contains 1 NPL4, zinc-binding putative (IPR007716: PF05020), 1 Polyubiquitin-tagged protein recognition complex, Npl4 component (IPR016563: PIRSF010052), 1 NPL4 (IPR007717: PF05021) domain(s)
203917	11.7958	43.5143	35.3815	9.04953	8.48069	13.3112	10.4978	16.8863	13.5547	14.2069	Sequence similar to Transcription initiation factor TFIID, subunit BDF1 and related bromodomain proteins (KOG1474)
110455	24.004	26.54	39.6272	41.7174	52.1141	24.0144	46.8511	43.8879	63.5038	48.8325	Sequence similar to Uniprot:F8PMH7|F8PMH7_SERL3|PN=Putative uncharacterized protein|GN=SERLA73DRAFT_102799|SW_ID=0.663|SW_Length_Dif=13|SW_Score=1204|Putative BBH	EC:3.1.4.46 (Glycerophosphodiester phosphodiesterase.)	Putatively contains 1 Glycerophosphoryl diester phosphodiesterase (IPR004129: PF03009) domain(s)		Putatively related to a protein involved with glycerol metabolic process (GO:0006071),glycerophosphodiester phosphodiesterase activity (GO:0008889)	Glycerolipid metabolism,Phospholipid degradation
168084	225.027	96.8757	51.4885	107.053	124.556	206.296	99.1455	101.07	115.567	103.819	Sequence similar to Uniprot:A8N185|A8N185_COPC7|PN=Ubiquinol-cytochrome c reductase iron-sulfur subunit (EC 1.10.2.2)|GN=CC1G_10506|SW_ID=0.656|SW_Length_Dif=6|SW_Score=1223|Putative BBH	EC:1.10.2.2 (Ubiquinol--cytochrome c reductase.)	Putatively contains 1 Rieske [2Fe-2S] region (IPR005806: SSF50022), 1 Ubiquinol-cytochrome c reductase, iron-sulphur subunit (IPR006317: TIGR01416), 1 Rieske iron-sulphur protein, C-terminal (IPR005805: PS00199), 1 Ubiquinol cytochrome reductase transmembrane region (IPR004192: SSF81502), 1 Ubiquinol cytochrome reductase transmembrane region (IPR004192: PF02921), 1 Rieske iron-sulphur protein, C-…		Putatively related to a protein involved with ubiquinol-cytochrome-c reductase activity (GO:0008121),electron transport (GO:0006118),membrane (GO:0016020),oxidoreductase activity (GO:0016491)	Oxidative phosphorylation
133526	42.3163	3.56367	3.36966	5.41978	10.5523	4.78115	6.6097	7.14263	10.6945	10.0081	Sequence similar to Uniprot:B8PKH0|B8PKH0_POSPM|PN=Predicted protein|GN=POSPLDRAFT_102255|SW_ID=0.407|SW_Length_Dif=-52|SW_Score=519|Putative BBH		Putatively contains 1 TonB box, conserved site (IPR010916: PS00430) domain(s)
110462	3.46449	0.0937809	0.269573	0.298336	0.388428	0.162994	0.324005	0.371582	0.621773	0.172553
246884	215.953	120.133	112.277	253.288	297.407	164.787	270.22	236.904	356.027	186.76	Sequence similar to Uniprot:A8N289|A8N289_COPC7|PN=ATP-binding cassette transporter|GN=CC1G_01688|SW_ID=0.535|SW_Length_Dif=29|SW_Score=5547|Putative BestHit		Putatively contains 2 ABC transporter, transmembrane region (IPR001140: PF00664), 2 ABC transporter, transmembrane region, type 1 (IPR011527: PS50929), 1 ABC transporter-like (IPR003439: PS00211), 2 ABC transporter-like (IPR003439: PD000006), 2 AAA+ ATPase, core (IPR003593: SM00382), 2 ABC transporter-like (IPR003439: PF00005), 2 ABC transporter-like (IPR003439: PS50893), 2 ABC transporter, trans…		Putatively related to a protein involved with ATP binding (GO:0005524),integral to membrane (GO:0016021),ATPase activity, coupled to transmembrane movement of substances (GO:0042626),transport (GO:0006810),ATPase activity (GO:0016887),nucleoside-triphosphatase activity (GO:0017111),nucleotide binding (GO:0000166)
246886	34.8924	64.8964	75.8848	27.1983	25.3773	52.0494	44.7775	31.6257	33.8659	30.9445	Sequence similar to Uniprot:A8N290|A8N290_COPC7|PN=Putative uncharacterized protein|GN=CC1G_01689|SW_ID=0.567|SW_Length_Dif=9|SW_Score=1514|Putative BestHit	EC:6.3.2.- (Acid--D-amino-acid ligases (peptide synthases).)	Putatively contains 1 RNA recognition motif, RNP-1 (IPR000504: PS50102), 1 RNA recognition motif, RNP-1 (IPR000504: PF00076), 1 RNA recognition motif, RNP-1 (IPR000504: SM00360), 2 Zinc finger, CCHC-type (IPR001878: PR00939), 1 Zinc finger, CCHC-type (IPR001878: SM00343), 1 Zinc finger, CCHC-type (IPR001878: PF00098), 1 Zinc finger, CCHC-type (IPR001878: PS50158) domain(s)		Putatively related to a protein involved with nucleic acid binding (GO:0003676),ribosomal S6-glutamic acid ligase activity (GO:0018169),UDP-N-acetylmuramoylalanyl-D-glutamyl-2,6-diaminopimelate-D-alanyl-D-alanine ligase activity (GO:0008766),coenzyme F420-2 alpha-glutamyl ligase activity (GO:0043774),coenzyme F420-0 gamma-glutamyl ligase activity (GO:0043773),zinc ion binding (GO:0008270)	Tryptophan metabolism,Ubiquinone biosynthesis
203923	23.1791	60.2073	88.1504	68.3687	73.8661	56.0699	84.6949	68.4536	62.053	63.4994	Sequence similar to Uniprot:A8NRR4|A8NRR4_COPC7|PN=DHX37 protein|GN=CC1G_02923|SW_ID=0.585|SW_Length_Dif=-5|SW_Score=4554|Putative BBH	EC:3.6.1.3 (Adenosinetriphosphatase.)	Putatively contains 1 DNA/RNA helicase, ATP-dependent, DEAH-box type, conserved site (IPR002464: PS00690), 1 DEAD-like helicase, N-terminal (IPR014001: SM00487), 1 Helicase, superfamily 1 and 2, ATP-binding (IPR014021: PS51192), 1 DNA/RNA helicase, C-terminal (IPR001650: PS51194), 1 Helicase-associated region (IPR007502: PF04408), 1 DNA/RNA helicase, C-terminal (IPR001650: SM00490), 1 Region of u…		Putatively related to a protein involved with ATP-dependent helicase activity (GO:0008026),ATPase activity, coupled (GO:0042623),ATPase activity, uncoupled (GO:0042624),phosphopantetheine binding (GO:0031177),DNA-dependent ATPase activity (GO:0008094),ATPase activity (GO:0016887),helicase activity (GO:0004386),single-stranded DNA-dependent ATP-dependent DNA helicase activity (GO:0017116),nucleic …	Purine metabolism
246892	43.3886	114.131	135.595	161.102	118.276	65.7952	120.076	130.549	100.81	101.749	Sequence similar to Uniprot:A8N0G0|A8N0G0_COPC7|PN=STE/STE20/FRAY protein kinase|GN=CC1G_04381|SW_ID=0.458|SW_Length_Dif=-20|SW_Score=1606|Putative BestHit		Putatively contains 1 Protein kinase, core (IPR000719: PD000001), 1 Tyrosine protein kinase (IPR001245: SM00219), 1 Serine/threonine protein kinase-related (IPR017442: PF00069), 1 Protein kinase-like (IPR011009: SSF56112), 1 Protein kinase, core (IPR000719: PS50011), 1 Serine/threonine protein kinase (IPR002290: SM00220), 1 Serine/threonine protein kinase, active site (IPR008271: PS00108), 1 Prot…		Putatively related to a protein involved with GTP-dependent protein kinase activity (GO:0034211),glycogen synthase kinase 3 activity (GO:0004696),cyclin-dependent protein kinase activating kinase activity (GO:0019912),protein amino acid phosphorylation (GO:0006468),AMP-activated protein kinase activity (GO:0004679),transmembrane receptor protein kinase activity (GO:0019199),MAP kinase 1 activity …
246895	204.735	389.753	674.742	732.963	611.645	169.025	426.779	534.582	516.818	510.181	Sequence similar to Uniprot:G4T706|G4T706_PIRID|PN=Probable dis1-suppressing protein kinase dsk1|GN=PIIN_00912|SW_ID=0.321|SW_Length_Dif=-45|SW_Score=660|Putative BestHit	EC:2.7.1.37 (Protein kinase.)	Putatively contains 2 Protein kinase, core (IPR000719: PD000001), 1 Serine/threonine protein kinase (IPR002290: SM00220), 2 Serine/threonine protein kinase-related (IPR017442: PF00069), 1 Serine/threonine protein kinase, active site (IPR008271: PS00108), 1 Protein kinase-like (IPR011009: SSF56112), 1 Protein kinase, core (IPR000719: PS50011) domain(s)		Putatively related to a protein involved with ATP binding (GO:0005524),protein kinase activity (GO:0004672),protein serine/threonine kinase activity (GO:0004674),protein amino acid phosphorylation (GO:0006468)
84631	6.68152	1.50049	3.63924	2.83419	3.04269	2.33625	2.52724	1.77533	2.32129	2.24319			Putatively contains 1 NAD(P)-binding (IPR016040: SSF51735) domain(s)		Putatively related to a protein involved with metabolic process (GO:0008152),binding (GO:0005488),catalytic activity (GO:0003824)
246900	7.42391	16.2241	21.0267	12.6296	13.2713	10.3229	15.4226	11.519	12.5598	12.6539
84635	4.53683	6.75222	9.77203	8.1048	9.45176	7.76937	9.26654	7.92708	8.62192	7.87991	Sequence similar to DNA helicase PIF1/RRM3 (KOG0987)
133539	17.8174	71.0859	113.625	117.893	148.833	66.7731	149.431	159.821	176.376	152.077	Sequence similar to Uniprot:G5EJM7|G5EJM7_PHACH|PN=Cytochrome P450|GN=PcCYP_11a|SW_ID=0.698|SW_Length_Dif=6|SW_Score=1917|Putative BBH	EC:1.14.13.21 (Flavonoid 3'-monooxygenase.)	Putatively contains 8 Cytochrome P450, E-class, group I (IPR002401: PR00463), 4 Cytochrome P450 (IPR001128: PR00385), 1 Cytochrome P450 (IPR001128: PS00086), 1 Cytochrome P450 (IPR001128: SSF48264), 1 Cytochrome P450 (IPR001128: PF00067) domain(s)	Putatively contains SignalP peptide	Putatively related to a protein involved with iron ion binding (GO:0005506),flavonoid 3'-monooxygenase activity (GO:0016711),heme binding (GO:0020037),electron transport (GO:0006118),monooxygenase activity (GO:0004497)	Flavonoids, stilbene and lignin biosynthesis
82475	6.51654	14.8174	7.68283	20.1874	21.0399	26.6223	18.7923	19.0332	22.6326	13.9193	Sequence similar to Uniprot:G4TLE1|G4TLE1_PIRID|PN=Related to Kinesin-like protein KIF23|GN=PIIN_06070|SW_ID=0.436|SW_Length_Dif=9|SW_Score=1451|Putative BBH	EC:3.6.4.4 (Plus-end-directed kinesin ATPase.)	Putatively contains 4 Kinesin, motor region (IPR001752: PR00380), 1 Kinesin, motor region (IPR001752: PS00411), 1 Kinesin, motor region (IPR001752: SM00129), 1 Kinesin, motor region (IPR001752: PS50067), 1 Kinesin, motor region (IPR001752: PF00225) domain(s)		Putatively related to a protein involved with ATP binding (GO:0005524),microtubule associated complex (GO:0005875),plus-end-directed microtubule motor activity (GO:0008574),microtubule-based movement (GO:0007018),microtubule motor activity (GO:0003777)
246904	0.659903	0.750247	1.0109	0.994454	1.03581	2.6079	1.42562	1.23861	1.3679	0.402623
168096	328.137	91.6239	115.243	86.1197	98.855	947.266	129.148	82.904	97.9915	78.8567	Sequence similar to Uniprot:J4H1T4|J4H1T4_FIBRA|PN=Uncharacterized protein|GN=|SW_ID=0.397|SW_Length_Dif=-4|SW_Score=2151|Putative BBH	EC:2.3.1.48 (Histone acetyltransferase.)	Putatively contains 1 Kinetochore Spc7 (IPR013253: PF08317), 1 Kinetochore Spc7 (IPR013253: SM00787) domain(s)		Putatively related to a protein involved with histone acetyltransferase activity (GO:0004402)
246908	39.7591	68.0849	63.0801	65.634	57.4874	79.1063	56.3768	59.4118	64.4986	47.1069
84564	11.7958	13.5044	11.5916	18.2482	20.9104	17.4403	18.7923	16.4735	16.4148	18.7507	Sequence similar to Uniprot:J4GMT8|J4GMT8_FIBRA|PN=Uncharacterized protein|GN=|SW_ID=0.693|SW_Length_Dif=-3|SW_Score=1773|Putative BBH	EC:2.4.1.- (Hexosyltransferases.)	Putatively contains 1 DIE2/ALG10 (IPR007006: PF04922) domain(s)		Putatively related to a protein involved with dolichyl pyrophosphate Man7GlcNAc2 alpha-1,3-glucosyltransferase activity (GO:0033556),alpha-1,2-mannosyltransferase activity (GO:0000026),beta-1,4-mannosyltransferase activity (GO:0019187),UDP-N-acetylglucosamine-peptide N-acetylglucosaminyltransferase activity (GO:0016253),cellulose synthase activity (GO:0016759),mannosyltransferase activity (GO:000…	Blood group glycolipid biosynthesis - lact series,Blood group glycolipid biosynthesis - neolact series,Chondroitin / heparan sulfate biosynthesis,Fructose and mannose metabolism,Globoside metabolism,Glycerolipid metabolism,Keratan sulfate biosynthesis,N-Glycans biosynthesis,O-Glycans biosynthesis,Peptidoglycan biosynthesis,Sphingoglycolipid metabolism	Glycosyltransferase Family 59 protein ()
189911	3.71195	2.25074	3.70663	2.93364	4.85536	2.98822	2.26803	3.01394	3.06742	2.01312
179963	1.89722	0.750247	2.35876	1.69057	2.65426	1.35828	2.52724	2.06434	3.19177	3.68113
155889	7.09395	4.59526	5.93061	5.07172	5.89116	4.29217	5.70249	4.58284	5.96902	6.03935	Sequence similar to Uniprot:A8N178|A8N178_COPC7|PN=Methylase|GN=CC1G_10297|SW_ID=0.569|SW_Length_Dif=-10|SW_Score=792|Putative BBH	EC:2.1.1.72 (Site-specific DNA-methyltransferase (adenine-specific).)	Putatively contains 1 Putative methylase (IPR004557: TIGR00537), 1 N-6 adenine-specific DNA methylase, conserved site (IPR002052: PS00092) domain(s)		Putatively related to a protein involved with nucleic acid binding (GO:0003676),site-specific DNA-methyltransferase (adenine-specific) activity (GO:0009007),methylation (GO:0032259),methyltransferase activity (GO:0008168)
246914	38.6043	203.036	109.918	213.509	274.036	296.214	189.478	311.592	274.202	376.338	Sequence similar to Uniprot:A8N172|A8N172_COPC7|PN=Alpha-ketoglutarate-dependent sulfonate dioxygenase|GN=CC1G_10291|SW_ID=0.661|SW_Length_Dif=-58|SW_Score=1680|Putative BestHit	EC:1.-.-.- (Oxidoreductases.)	Putatively contains 1 Taurine catabolism dioxygenase TauD/TfdA (IPR003819: PF02668) domain(s)		Putatively related to a protein involved with F420H2 dehydrogenase activity (GO:0043738),electron transport (GO:0006118),malolactic enzyme activity (GO:0043883),sulfur oxygenase reductase activity (GO:0043826),regulation of oxidoreductase activity (GO:0051341),oxidoreductase activity (GO:0016491)
246918	173.554	718.831	361.498	1131.59	2058.28	544.562	695.638	1324.61	1666.31	1871.74	Sequence similar to Uniprot:A8N171|A8N171_COPC7|PN=Glutathione transporter|GN=CC1G_10290|SW_ID=0.458|SW_Length_Dif=1|SW_Score=2601|Putative BestHit		Putatively contains 1 Tetrapeptide transporter, OPT1/isp4 (IPR004648: TIGR00727), 1 Oligopeptide transporter OPT superfamily (IPR004813: PF03169), 1 Oligopeptide transporter OPT superfamily (IPR004813: TIGR00728) domain(s)
189918	1.07234	1.03159	0.808719	2.6353	1.42424	1.46694	2.00883	1.69276	1.2021	1.03532	Sequence similar to Sexual differentiation process protein ISP4 (KOG2262)		Putatively contains 2 Oligopeptide transporter OPT superfamily (IPR004813: PF03169) domain(s)
203940	1.81473	5.15795	4.44796	8.70148	11.2644	4.78115	5.70249	6.2756	10.4872	7.8224	Sequence similar to Uniprot:E2LLB3|E2LLB3_MONPE|PN=Putative uncharacterized protein (Fragment)|GN=MPER_07514|SW_ID=0.385|SW_Length_Dif=55|SW_Score=239|Putative BBH		Putatively contains 1 Oligopeptide transporter OPT superfamily (IPR004813: PF03169) domain(s)
203941	2.7221	3.37611	5.66104	7.85619	10.2934	3.09688	7.45211	8.25737	8.87063	10.5832
168109	2.39215	7.50247	3.90881	6.96118	6.02064	5.70478	16.2002	7.92708	8.12451	6.15438
246926	0.164976	0.187562	0.20218	0.0497227	0.129476	0.108663	0.194403	0.206434	0.124355	0.115035
133570	167.533	93.5933	109.447	77.0702	86.2311	154.084	104.006	79.8075	89.867	81.6175	Sequence similar to Uniprot:A8N170|A8N170_COPC7|PN=Nuclear matrix protein NMP200|GN=CC1G_10289|SW_ID=0.681|SW_Length_Dif=-3|SW_Score=2304|Putative BBH		Putatively contains 6 WD40 repeat (IPR001680: SM00320), 1 Pre-mRNA-splicing factor 19 (IPR013915: PF08606), 3 WD40 repeat (IPR001680: PF00400), 1 WD40 repeat (IPR001680: PS50294), 1 WD40 repeat-like (IPR011046: SSF50978), 1 U box (IPR003613: SM00504), 1 U box (IPR003613: PF04564), 2 WD40 repeat (IPR001680: PS50082) domain(s)		Putatively related to a protein involved with protein ubiquitination (GO:0016567),ubiquitin-protein ligase activity (GO:0004842),ubiquitin ligase complex (GO:0000151)
179974	0.329951	2.15696	1.81962	2.88392	2.97795	2.82523	1.55522	2.47721	1.82387	1.43794			Putatively contains 1 Six-hairpin glycosidase-like (IPR008928: SSF48208), 1 Calcium-binding EF-hand (IPR002048: PS00018) domain(s)		Putatively related to a protein involved with calcium ion binding (GO:0005509),catalytic activity (GO:0003824)
246931	298.111	216.071	240.257	177.958	182.756	256.172	259.463	192.892	199.631	179.455	Sequence similar to Uniprot:A8N179|A8N179_COPC7|PN=Transmembrane protein|GN=CC1G_10298|SW_ID=0.563|SW_Length_Dif=-1|SW_Score=5581|Putative BestHit		Putatively contains 5 C2 calcium-dependent membrane targeting (IPR000008: PF00168), 1 Tricalbin (IPR017147: PIRSF037232), 3 C2 calcium-dependent membrane targeting (IPR000008: PR00360), 5 C2 calcium/lipid-binding region, CaLB (IPR008973: SSF49562), 5 C2 calcium-dependent membrane targeting (IPR000008: SM00239), 5 C2 calcium-dependent membrane targeting (IPR000008: PS50004) domain(s)
246937	21.4468	39.388	22.5094	245.232	481.781	55.6896	86.5741	247.515	315.695	393.248				Putatively contains SignalP peptide
246940	30.1906	26.1649	25.3399	94.324	85.9074	55.6352	60.3297	65.2745	88.8307	63.8446	Sequence similar to Uniprot:A8N2A4|A8N2A4_COPC7|PN=Putative uncharacterized protein|GN=CC1G_01703|SW_ID=0.467|SW_Length_Dif=1|SW_Score=885|Putative BestHit
133578	78.116	70.1481	85.859	47.4852	55.1568	90.0813	77.3076	46.2	43.3998	46.8769	Sequence similar to Uniprot:A8N145|A8N145_COPC7|PN=Putative uncharacterized protein|GN=CC1G_10299|SW_ID=0.486|SW_Length_Dif=5|SW_Score=1446|Putative BBH		Putatively contains 1 Mitochondrial substrate carrier (IPR001993: SSF103506), 1 ATPase, F0 complex, subunit A (IPR000568: PS00449), 1 Mitochondrial substrate carrier (IPR001993: PF00153) domain(s)		Putatively related to a protein involved with proton-transporting two-sector ATPase complex (GO:0016469),transport (GO:0006810),binding (GO:0005488),hydrolase activity, acting on acid anhydrides, catalyzing transmembrane movement of substances (GO:0016820),membrane (GO:0016020),proton transport (GO:0015992)
246943	133.795	167.399	172.325	145.986	127.987	163.211	189.867	136.453	135.464	114	Sequence similar to Uniprot:A8N166|A8N166_COPC7|PN=Putative uncharacterized protein|GN=CC1G_10287|SW_ID=0.342|SW_Length_Dif=83|SW_Score=944|Putative BestHit		Putatively contains 3 SANT, DNA-binding (IPR001005: SM00717), 1 Zinc finger, C2H2-type (IPR007087: PS50157), 3 SANT, DNA-binding (IPR001005: PS50090), 3 Myb, DNA-binding (IPR014778: PF00249), 3 Homeodomain-like (IPR009057: SSF46689), 2 SANT, DNA-binding (IPR001005: PS00037), 3 Zinc finger, C2H2-like (IPR015880: SM00355), 1 SANT, DNA-binding (IPR001005: PS00334), 1 Zinc finger, C2H2-type (IPR00708…		Putatively related to a protein involved with intracellular (GO:0005622),nucleic acid binding (GO:0003676),DNA binding (GO:0003677),zinc ion binding (GO:0008270)
203950	126.124	89.467	124.88	93.9262	105.07	114.585	135.823	89.9228	111.505	90.7053	Sequence similar to Uniprot:A8N165|A8N165_COPC7|PN=Pre-mRNA splicing factor|GN=CC1G_10286|SW_ID=0.795|SW_Length_Dif=-15|SW_Score=3211|Putative BBH		Putatively contains 1 WD40 repeat (IPR001680: PS00678), 2 WD40 repeat (IPR001680: PD000018), 4 WD40 repeat (IPR001680: PS50082), 7 WD40 repeat (IPR001680: SM00320), 1 WD40 repeat (IPR001680: PS50294), 1 WD40 repeat-like (IPR011046: SSF50978), 3 WD40 repeat (IPR001680: PR00320), 4 WD40 repeat (IPR001680: PF00400) domain(s)
133584	25.2413	41.2636	35.0445	51.9602	62.0838	65.1975	47.1103	52.971	55.4207	57.7477	Sequence similar to Uniprot:A8N163|A8N163_COPC7|PN=ATP dependent DNA helicase|GN=CC1G_10284|SW_ID=0.689|SW_Length_Dif=3|SW_Score=3806|Putative BBH	EC:3.6.1.3 (Adenosinetriphosphatase.)	Putatively contains 1 AAA+ ATPase, core (IPR003593: SM00382), 1 MCM (IPR001208: PS00847), 1 MCM (IPR001208: PD001041), 5 MCM (IPR001208: PR01657), 1 MCM (IPR001208: SM00350), 5 MCM protein 3 (IPR008046: PR01659), 1 MCM (IPR001208: PS50051), 1 Nucleic acid-binding, OB-fold-like (IPR016027: SSF50249), 1 MCM (IPR001208: PF00493) domain(s)		Putatively related to a protein involved with ATP-dependent helicase activity (GO:0008026),ATPase activity, coupled (GO:0042623),ATPase activity, uncoupled (GO:0042624),nucleotide binding (GO:0000166),DNA-dependent ATPase activity (GO:0008094),nucleus (GO:0005634),ATPase activity (GO:0016887),single-stranded DNA-dependent ATP-dependent DNA helicase activity (GO:0017116),ATP-dependent DNA helicase…	Purine metabolism
246953	25.0763	15.5676	15.9722	23.9166	27.6432	27.057	19.1811	20.9324	25.8658	22.4894	Sequence similar to Uniprot:A8N2I7|A8N2I7_COPC7|PN=Carbonic anhydrase|GN=CC1G_01704|SW_ID=0.550|SW_Length_Dif=70|SW_Score=574|Putative BestHit		Putatively contains 1 Carbonic anhydrase (IPR001765: PF00484), 1 Carbonic anhydrase (IPR001765: SSF53056) domain(s)		Putatively related to a protein involved with carbonate dehydratase activity (GO:0004089),carbon utilization (GO:0015976),zinc ion binding (GO:0008270)
246954	109.626	68.6476	100.079	125.252	111.22	82.6922	115.735	121.177	106.779	117.221	Sequence similar to Uniprot:A8N2A3|A8N2A3_COPC7|PN=Adrenoleukodystrophy protein|GN=CC1G_01702|SW_ID=0.751|SW_Length_Dif=10|SW_Score=3536|Putative BestHit		Putatively contains 1 ABC transporter-like (IPR003439: PS00211), 1 ABC transporter, transmembrane region, type 1 (IPR011527: SSF90123), 1 ABC transporter-like (IPR003439: PD000006), 1 AAA+ ATPase, core (IPR003593: SM00382), 1 ABC transporter-like (IPR003439: PS50893), 1 ABC transporter, N-terminal (IPR010509: PF06472), 1 ABC transporter-like (IPR003439: PF00005) domain(s)		Putatively related to a protein involved with transport (GO:0006810),membrane (GO:0016020),nucleotide binding (GO:0000166),ATP binding (GO:0005524),integral to membrane (GO:0016021),ATPase activity, coupled to transmembrane movement of substances (GO:0042626),ATPase activity (GO:0016887),nucleoside-triphosphatase activity (GO:0017111)
246955	104.182	110.099	155.139	55.9381	62.7312	105.185	93.8318	53.7555	73.5351	59.0706	Sequence similar to Uniprot:A8N2A2|A8N2A2_COPC7|PN=MSF1|GN=CC1G_01701|SW_ID=0.725|SW_Length_Dif=-1|SW_Score=930|Putative BestHit		Putatively contains 1 MSF1 (IPR006797: PF04707), 1 MSF1 (IPR006797: PS50904) domain(s)
246956	66.8152	75.1185	87.8134	69.3632	95.8771	70.2503	75.8819	77.0826	97.8257	93.3511	Sequence similar to Uniprot:D6RJX9|D6RJX9_COPC7|PN=Putative uncharacterized protein|GN=CC1G_13684|SW_ID=0.593|SW_Length_Dif=7|SW_Score=4125|Putative BestHit		Putatively contains 1 Protein of unknown function DUF1339 (IPR009771: PF07064), 1 WD40 repeat-like (IPR011046: SSF50978), 1 Quinoprotein amine dehydrogenase, beta chain-like (IPR011044: SSF50969) domain(s)
246960	170.007	377.656	310.818	166.273	150.063	67.3708	139.711	181.869	139.65	146.958	Sequence similar to Uniprot:D6RJY0|D6RJY0_COPC7|PN=UPS1|GN=CC1G_13685|SW_ID=0.705|SW_Length_Dif=-16|SW_Score=879|Putative BestHit		Putatively contains 1 MSF1 (IPR006797: PF04707), 1 MSF1 (IPR006797: PS50904) domain(s)
246963	88.9219	101.846	77.6371	120.926	85.7779	42.7587	49.2487	150.408	69.6801	69.0211	Sequence similar to Uniprot:D6RNN7|D6RNN7_COPC7|PN=FAD binding domain-containing protein|GN=CC1G_14809|SW_ID=0.503|SW_Length_Dif=-33|SW_Score=1967|Putative BestHit	EC:1.14.13.7 (Phenol 2-monooxygenase.)	Putatively contains 5 Aromatic-ring hydroxylase (IPR003042: PR00420), 1 Thioredoxin-like fold (IPR012336: SSF52833), 1 Monooxygenase, FAD-binding (IPR002938: PF01494), 1 Phenol hydroxylase, C-terminal dimerisation (IPR012941: PF07976) domain(s)		Putatively related to a protein involved with metabolic process (GO:0008152),phenol 2-monooxygenase activity (GO:0018662),electron transport (GO:0006118),monooxygenase activity (GO:0004497),oxidoreductase activity (GO:0016491),aromatic compound metabolic process (GO:0006725)	Nitorobenzene degradation,Toluene and xylene degradation,gamma-Hexachlorocyclohexane degradation
246965	51.225	47.2656	43.3339	109.39	65.256	114.965	130.444	85.6289	75.6906	47.0494	Sequence similar to Uniprot:D6RJY1|D6RJY1_COPC7|PN=Putative uncharacterized protein|GN=CC1G_13686|SW_ID=0.577|SW_Length_Dif=-4|SW_Score=1551|Putative BestHit		Putatively contains 1 Beta-lactamase-like (IPR001279: PF00753) domain(s)		Putatively related to a protein involved with hydrolase activity (GO:0016787)
246969	49.2452	45.1086	60.317	121.97	141.258	103.338	114.503	111.309	96.7065	102.554	Sequence similar to Uniprot:D6RMQ0|D6RMQ0_COPC7|PN=Developmentally regulated GTP binding protein 1|GN=CC1G_14608|SW_ID=0.531|SW_Length_Dif=-4|SW_Score=1224|Putative BestHit		Putatively contains 1 GTP1/OBG, conserved site (IPR006074: PS00905), 4 GTP1/OBG (IPR006073: PR00326), 1 TGS (IPR004095: PF02824), 1 Small GTP-binding protein (IPR005225: TIGR00231), 1 GTP-binding protein, HSR1-related (IPR002917: PF01926) domain(s)		Putatively related to a protein involved with intracellular (GO:0005622),GTP binding (GO:0005525)
179988	81.0031	159.334	200.225	186.709	211.305	206.839	218.314	190.787	174.387	188.485	Sequence similar to Uniprot:J4GMT4|J4GMT4_FIBRA|PN=Uncharacterized protein|GN=|SW_ID=0.736|SW_Length_Dif=15|SW_Score=5346|Putative BBH	EC:2.7.1.- (Phosphotransferases with an alcohol group as acceptor.)	Putatively contains 1 Protein kinase, core (IPR000719: PD000001), 1 Tyrosine protein kinase (IPR001245: SM00219), 1 Serine/threonine protein kinase-related (IPR017442: PF00069), 1 Protein kinase-like (IPR011009: SSF56112), 1 Protein kinase, core (IPR000719: PS50011), 1 Serine/threonine protein kinase (IPR002290: SM00220), 1 Serine/threonine protein kinase, active site (IPR008271: PS00108), 1 Prot…		Putatively related to a protein involved with LPPG:FO 2-phospho-L-lactate transferase activity (GO:0043743),phosphoinositide 3-kinase activity (GO:0035004),protein-tyrosine kinase activity (GO:0004713),protein amino acid phosphorylation (GO:0006468),cytidine kinase activity (GO:0043771),eukaryotic elongation factor-2 kinase activator activity (GO:0042557),protein kinase activity (GO:0004672),phos…	Benzoate degradation via CoA ligation,Inositol phosphate metabolism,Nicotinate and nicotinamide metabolism,Sphingoglycolipid metabolism,Starch and sucrose metabolism
246971	8.24878	25.6022	26.216	24.563	28.2258	20.8089	20.2827	22.7903	29.4721	24.6175
246972	35.4698	94.8125	108.84	108.097	131.936	92.5805	87.2221	99.7903	116.23	118.256	Sequence similar to beta-1,6-N-acetylglucosaminyltransferase, contains WSC domain (KOG4157)
179990	50.73	70.5232	79.5915	103.224	96.395	80.356	99.0159	97.4783	106.406	102.957	Sequence similar to Uniprot:A8N2A1|A8N2A1_COPC7|PN=Putative uncharacterized protein|GN=CC1G_01700|SW_ID=0.354|SW_Length_Dif=275|SW_Score=4070|Putative BBH		Putatively contains 6 HMG-I and HMG-Y, DNA-binding (IPR000637: PF02178), 3 HMG-I and HMG-Y, DNA-binding (IPR000637: PR00929), 6 HMG-I and HMG-Y, DNA-binding (IPR000637: SM00384) domain(s)
133615	30.603	45.8589	44.21	36.1484	41.3029	34.5547	59.9409	40.007	45.5553	43.9435
168142	80.8381	150.425	160.463	108.047	93.4818	126.646	155.328	90.3769	102.095	93.2361	Sequence similar to Uniprot:A2QNQ5|ATG26_ASPNC|PN=Sterol 3-beta-glucosyltransferase (EC 2.4.1.173) (Autophagy-related protein 26)|GN=atg26 An07g06610|SW_ID=0.420|SW_Length_Dif=-141|SW_Score=2362|Putative BBH to Reviewed Uniprot Fungal Seqs	EC:2.4.1.173 (Sterol glucosyltransferase.)	Putatively contains 2 GRAM (IPR004182: SM00568), 1 Pleckstrin-like (IPR001849: PF00169), 1 Alpha-isopropylmalate/homocitrate synthase, conserved site (IPR002034: PS00815), 1 Pleckstrin-like (IPR001849: PS50003), 1 Glycosyl transferase, family 28 (IPR004276: PF03033), 1 Pleckstrin-like (IPR001849: SM00233), 3 GRAM (IPR004182: PF02893) domain(s)		Putatively related to a protein involved with carbohydrate metabolic process (GO:0005975),transferase activity, transferring acyl groups, acyl groups converted into alkyl on transfer (GO:0046912),lipid glycosylation (GO:0030259),carboxylic acid metabolic process (GO:0019752),transferase activity, transferring hexosyl groups (GO:0016758),sterol 3-beta-glucosyltransferase activity (GO:0016906)		Glycosyltransferase Family 1 protein ()
246979	8.90869	10.0346	13.4113	8.05508	9.45176	9.61664	14.3858	6.35818	7.08822	7.87991
246980	57.4115	73.1491	86.1286	67.7721	60.2711	71.011	80.2236	66.4305	71.3381	64.5348	Sequence similar to Uniprot:D6RJX8|D6RJX8_COPC7|PN=Putative uncharacterized protein|GN=CC1G_13683|SW_ID=0.438|SW_Length_Dif=1|SW_Score=737|Putative BestHit			Putatively contains SignalP peptide
246982	242.679	821.802	801.913	637.097	892.026	497.186	534.219	652.043	773.776	964.628	Sequence similar to Uniprot:D6RJX7|D6RJX7_COPC7|PN=1,3-beta-glucanosyltransferase|GN=CC1G_13682|SW_ID=0.541|SW_Length_Dif=11|SW_Score=1918|Putative BestHit		Putatively contains 1 Glycolipid anchored surface protein GAS1 (IPR004886: PF03198), 1 Glycoside hydrolase, family 5 (IPR001547: PS00659), 1 Glycoside hydrolase, catalytic core (IPR017853: SSF51445), 1 X8 (IPR012946: SM00768), 1 X8 (IPR012946: PF07983) domain(s)	Putatively contains SignalP peptide	Putatively related to a protein involved with carbohydrate metabolic process (GO:0005975),hydrolase activity, hydrolyzing O-glycosyl compounds (GO:0004553)		Glycoside Hydrolase Family 72 protein (b-1,3-glucanosyltransglycosylase)
246984	197.558	561.091	479.166	367.053	315.469	375.701	333.66	273.691	274.907	244.622	Sequence similar to Uniprot:D6RMB6|D6RMB6_COPC7|PN=Chitin deacetylase|GN=CC1G_14432|SW_ID=0.469|SW_Length_Dif=18|SW_Score=1415|Putative BestHit		Putatively contains 1 Polysaccharide deacetylase (IPR002509: PF01522), 1 Glycoside hydrolase/deacetylase, beta/alpha-barrel (IPR011330: SSF88713) domain(s)	Putatively contains SignalP peptide	Putatively related to a protein involved with hydrolase activity, acting on carbon-nitrogen (but not peptide) bonds (GO:0016810),carbohydrate metabolic process (GO:0005975),catalytic activity (GO:0003824)		Carbohydrate Esterase Family 4 protein (acetylxylan esterase chitin esterase)
246987	91.7265	81.6832	76.7609	90.7937	112.515	169.894	106.274	93.267	109.474	119.407	Sequence similar to Uniprot:A8N189|A8N189_COPC7|PN=Putative uncharacterized protein|GN=CC1G_10510|SW_ID=0.596|SW_Length_Dif=4|SW_Score=1102|Putative BestHit		Putatively contains 1 Nucleosome assembly protein (NAP) (IPR002164: PF00956) domain(s)		Putatively related to a protein involved with nucleosome assembly (GO:0006334),nucleus (GO:0005634)
133631	105.997	89.6545	109.177	95.1693	94.1292	113.444	116.059	98.6756	114.116	99.9081	Sequence similar to Uniprot:A8N188|A8N188_COPC7|PN=Inositol/phosphatidylinositol phosphatase|GN=CC1G_10509|SW_ID=0.580|SW_Length_Dif=-65|SW_Score=2416|Putative BBH	EC:3.1.3.36 (Phosphatidylinositol-bisphosphatase.)	Putatively contains 1 Synaptojanin, N-terminal (IPR002013: PF02383), 1 Synaptojanin, N-terminal (IPR002013: PS50275) domain(s)		Putatively related to a protein involved with phosphoinositide 5-phosphatase activity (GO:0004439)
246989	2225.77	863.159	841.068	327.921	286.919	291.379	514.196	363.778	317.851	367.998	Sequence similar to Uniprot:A8N187|A8N187_COPC7|PN=Small nuclear ribonucleoprotein polypeptide A|GN=CC1G_10508|SW_ID=0.745|SW_Length_Dif=3|SW_Score=1164|Putative BestHit		Putatively contains 2 Leucine-rich repeat (IPR001611: PR00019), 2 Leucine-rich repeat (IPR001611: PF00560), 1 TonB box, conserved site (IPR010916: PS00430) domain(s)		Putatively related to a protein involved with protein binding (GO:0005515)
246991	40.0891	82.2458	95.3615	143.898	134.914	114.53	146.969	112.754	117.059	97.6649	Sequence similar to Uniprot:A8N0G1|A8N0G1_COPC7|PN=COP9 signalosome subunit 6|GN=CC1G_04382|SW_ID=0.736|SW_Length_Dif=18|SW_Score=1514|Putative BestHit	EC:3.4.25.1 (Proteasome endopeptidase complex.)	Putatively contains 1 Mov34/MPN/PAD-1 (IPR000555: SM00232), 1 Mov34/MPN/PAD-1 (IPR000555: PF01398), 1 Mov34-1 (IPR003639: PD363422) domain(s)		Putatively related to a protein involved with proteasome endopeptidase activity (GO:0004299),threonine endopeptidase activity (GO:0004298)
133641	12.6206	24.4768	11.5916	45.8443	51.7257	55.0919	43.7407	38.9748	45.9283	40.2623	Sequence similar to Uniprot:A8N0G2|A8N0G2_COPC7|PN=ATP dependent DNA helicase|GN=CC1G_04383|SW_ID=0.794|SW_Length_Dif=11|SW_Score=3891|Putative BBH	EC:3.6.1.3 (Adenosinetriphosphatase.)	Putatively contains 1 MCM (IPR001208: PS00847), 1 MCM (IPR001208: PD001041), 5 MCM (IPR001208: PR01657), 1 MCM (IPR001208: SM00350), 5 MCM protein 5 (IPR008048: PR01661), 1 MCM (IPR001208: PS50051), 1 Nucleic acid-binding, OB-fold-like (IPR016027: SSF50249), 1 MCM (IPR001208: PF00493) domain(s)		Putatively related to a protein involved with ATP-dependent helicase activity (GO:0008026),ATPase activity, coupled (GO:0042623),ATPase activity, uncoupled (GO:0042624),DNA-dependent ATPase activity (GO:0008094),nucleus (GO:0005634),ATPase activity (GO:0016887),single-stranded DNA-dependent ATP-dependent DNA helicase activity (GO:0017116),ATP-dependent DNA helicase activity (GO:0004003),ATP bindi…	Purine metabolism
246994	74.1566	68.0849	93.1375	46.2919	55.61	56.2872	74.8451	55.696	67.9391	55.8496	Sequence similar to Uniprot:A8N0H1|A8N0H1_COPC7|PN=Orange-PA|GN=CC1G_04392|SW_ID=0.662|SW_Length_Dif=-19|SW_Score=847|Putative BestHit		Putatively contains 1 Clathrin adaptor, sigma subunit/coatomer, zeta subunit (IPR000804: PF01217), 1 Longin-like (IPR011012: SSF64356), 1 Clathrin adaptor, sigma subunit/coatomer, zeta subunit (IPR000804: PS00989) domain(s)		Putatively related to a protein involved with protein complex assembly (GO:0006461),membrane coat (GO:0030117),protein binding (GO:0005515),transport (GO:0006810),intracellular protein transport (GO:0006886),vesicle-mediated transport (GO:0016192)
133651	13.1981	12.5666	14.0178	30.1817	27.6432	9.07332	16.3298	51.8563	30.3011	26.4581	Sequence similar to Uniprot:A8N3T7|A8N3T7_COPC7|PN=Putative uncharacterized protein|GN=CC1G_00707|SW_ID=0.489|SW_Length_Dif=-46|SW_Score=1748|Putative BestHit		Putatively contains 1 Natural resistance-associated macrophage protein (IPR001046: TIGR01197), 6 Natural resistance-associated macrophage protein (IPR001046: PR00447), 1 Natural resistance-associated macrophage protein (IPR001046: PF01566), 1 Natural resistance-associated macrophage protein (IPR001046: PD001861) domain(s)		Putatively related to a protein involved with transport (GO:0006810),transporter activity (GO:0005215),membrane (GO:0016020)
24066	2.80459	11.6288	10.3786	3.18225	2.78374	2.6079	2.00883	2.84879	2.90161	3.2785
246999	167.615	1227.97	814.043	368.843	322.914	567.599	927.691	451.596	453.439	391.637	Sequence similar to Uniprot:A8N0G9|A8N0G9_COPC7|PN=Putative uncharacterized protein|GN=CC1G_04390|SW_ID=0.370|SW_Length_Dif=36|SW_Score=579|Putative BestHit		Putatively contains 2 Zinc finger, C2H2-type (IPR007087: PF00096), 2 Zinc finger, C2H2-like (IPR015880: SM00355), 2 Zinc finger, C2H2-type (IPR007087: PS50157), 2 Zinc finger, C2H2-type (IPR007087: PS00028) domain(s)		Putatively related to a protein involved with intracellular (GO:0005622),nucleic acid binding (GO:0003676),zinc ion binding (GO:0008270)
84742	1.73224	25.5084	47.7144	3.33142	5.69695	3.15121	8.87773	4.04611	5.67886	6.38446	Sequence similar to Uniprot:A8NH39|A8NH39_COPC7|PN=Catalase (EC 1.11.1.6)|GN=CC1G_03890|SW_ID=0.698|SW_Length_Dif=4|SW_Score=3572|Putative BBH	EC:1.11.1.6 (Catalase.)	Putatively contains 1 ThiJ/PfpI (IPR002818: PF01965), 6 Catalase (IPR002226: PR00067), 1 Catalase (IPR002226: PD000510), 1 Catalase (IPR002226: PS00438), 1 Catalase, N-terminal (IPR011614: SSF56634), 1 Catalase, N-terminal (IPR011614: PF00199), 1 Catalase-related (IPR010582: PF06628), 1 Catalase (IPR002226: PS00437) domain(s)		Putatively related to a protein involved with iron ion binding (GO:0005506),heme binding (GO:0020037),catalase activity (GO:0004096),electron transport (GO:0006118),response to oxidative stress (GO:0006979)	Methane metabolism,Tryptophan metabolism
155945	9.65108	14.1609	13.7482	12.729	17.544	19.0159	17.4315	14.1614	17.9485	14.8971	Sequence similar to Uniprot:A8N0H7|A8N0H7_COPC7|PN=Putative uncharacterized protein|GN=CC1G_04398|SW_ID=0.489|SW_Length_Dif=6|SW_Score=800|Putative BBH		Putatively contains 1 Chalcone isomerase-like (IPR016087: SSF54626) domain(s)
110597	173.719	192.907	201.506	208.587	194.214	234.928	271.905	218.862	221.061	174.508	Sequence similar to Uniprot:D6RJU8|D6RJU8_COPC7|PN=Putative uncharacterized protein|GN=CC1G_13601|SW_ID=0.550|SW_Length_Dif=25|SW_Score=7206|Putative BBH		Putatively contains 2 Armadillo-type fold (IPR016024: SSF48371), 1 HEAT (IPR000357: PF02985) domain(s)		Putatively related to a protein involved with binding (GO:0005488)
247008	147.158	208.006	253.399	156.676	89.5328	220.096	197.449	133.026	128.749	82.3652	Sequence similar to Uniprot:A8N0I1|A8N0I1_COPC7|PN=Putative uncharacterized protein|GN=CC1G_04402|SW_ID=0.423|SW_Length_Dif=-27|SW_Score=1555|Putative BestHit		Putatively contains 2 Zinc finger, CCCH-type (IPR000571: PF00642), 2 Zinc finger, CCCH-type (IPR000571: SM00356) domain(s)		Putatively related to a protein involved with nucleic acid binding (GO:0003676),zinc ion binding (GO:0008270)
247010	43.8835	70.7108	102.505	66.6284	62.3428	47.6485	56.8953	54.2509	69.0998	50.1554	Sequence similar to Uniprot:A8N0I2|A8N0I2_COPC7|PN=Protein kinase subdomain-containing protein PKL/CAK/ChoK|GN=CC1G_04403|SW_ID=0.503|SW_Length_Dif=9|SW_Score=1428|Putative BestHit	EC:2.7.1.32 (Choline kinase.)	Putatively contains 1 Inorganic pyrophosphatase (IPR008162: PS00387), 1 Choline/ethanolamine kinase (IPR002573: PF01633), 1 Protein kinase-like (IPR011009: SSF56112) domain(s)		Putatively related to a protein involved with inorganic diphosphatase activity (GO:0004427),choline kinase activity (GO:0004103),cytoplasm (GO:0005737),magnesium ion binding (GO:0000287),phosphate metabolic process (GO:0006796)	Glycerolipid metabolism
83878	5.03176	12.1915	14.2874	18.9444	10.2934	3.6402	5.70249	8.54638	8.78773	7.13218	Sequence similar to Uniprot:B0CP72|B0CP72_LACBS|PN=Amino acid permease ScVBA-like protein|GN=LACBIDRAFT_301751|SW_ID=0.612|SW_Length_Dif=-42|SW_Score=1545|Putative BBH		Putatively contains 1 MFS general substrate transporter (IPR016196: SSF103473), 1 Major facilitator superfamily (IPR007114: PS50850), 1 Major facilitator superfamily MFS-1 (IPR011701: PF07690), 1 Sugar transporter, conserved site (IPR005829: PS00217) domain(s)		Putatively related to a protein involved with integral to membrane (GO:0016021),transport (GO:0006810),transporter activity (GO:0005215),membrane (GO:0016020)
24074	50.0701	45.8589	49.0623	21.5797	20.1983	53.136	30.9101	30.3045	28.1871	31.4046	Sequence similar to Uniprot:A8N0I4|A8N0I4_COPC7|PN=Chaperone protein DnaJ 1|GN=DNAJ1 CC1G_04405|SW_ID=0.556|SW_Length_Dif=2|SW_Score=1956|Putative BBH		Putatively contains 1 Chaperone DnaJ, C-terminal (IPR002939: PF01556), 1 Heat shock protein DnaJ, N-terminal (IPR001623: SM00271), 1 Heat shock protein DnaJ, N-terminal (IPR001623: PF00226), 2 HSP40/DnaJ peptide-binding (IPR008971: SSF49493), 1 Heat shock protein DnaJ, cysteine-rich region (IPR001305: PS51188), 1 Heat shock protein DnaJ, N-terminal (IPR001623: SSF46565), 1 Heat shock protein DnaJ…		Putatively related to a protein involved with unfolded protein binding (GO:0051082),heat shock protein binding (GO:0031072),protein folding (GO:0006457)
155952	8.41376	7.78381	11.5243	9.1987	6.47381	6.30243	9.13694	10.074	8.24886	8.8002	Sequence similar to Uniprot:J4I9R7|J4I9R7_FIBRA|PN=Uncharacterized protein|GN=|SW_ID=0.557|SW_Length_Dif=-10|SW_Score=528|Putative BBH		Putatively contains 1 SET (IPR001214: PS50280) domain(s)		Putatively related to a protein involved with nucleus (GO:0005634)
247015	206.467	147.424	162.822	149.715	138.539	189.399	198.161	144.421	145.08	115.668	Sequence similar to Uniprot:G4TD97|G4TD97_PIRID|PN=Probable protein kinase CK2 alpha subunit|GN=PIIN_03183|SW_ID=0.822|SW_Length_Dif=9|SW_Score=1503|Putative BestHit		Putatively contains 1 Protein kinase, core (IPR000719: PD000001), 1 Tyrosine protein kinase (IPR001245: SM00219), 1 Serine/threonine protein kinase-related (IPR017442: PF00069), 1 Protein kinase-like (IPR011009: SSF56112), 1 Protein kinase, core (IPR000719: PS50011), 1 Serine/threonine protein kinase (IPR002290: SM00220), 1 Serine/threonine protein kinase, active site (IPR008271: PS00108), 1 Prot…		Putatively related to a protein involved with ATP binding (GO:0005524),protein kinase activity (GO:0004672),protein serine/threonine kinase activity (GO:0004674),protein-tyrosine kinase activity (GO:0004713),protein amino acid phosphorylation (GO:0006468),protein kinase CK2 activity (GO:0004682)
83835	9.81605	12.004	27.0921	113.964	21.8167	11.3552	26.6332	35.1764	22.2595	15.3572	Sequence similar to Uniprot:D8PNM2|D8PNM2_SCHCM|PN=Glycoside hydrolase family 18 protein|GN=SCHCODRAFT_46134|SW_ID=0.728|SW_Length_Dif=-3|SW_Score=1417|Putative BBH	EC:3.2.1.14 (Chitinase.)	Putatively contains 1 Glycoside hydrolase, family 11 (IPR001137: PS00777), 1 Carbohydrate-binding family V/XII (IPR003610: SSF51055), 1 Carbohydrate-binding family V/XII (IPR003610: SM00495), 1 Glycoside hydrolase, catalytic core (IPR017853: SSF51445), 1 Glycoside hydrolase, family 18, catalytic domain (IPR001223: PF00704), 1 Carbohydrate-binding family V/XII (IPR003610: PF02839), 1 Glycoside hyd…		Putatively related to a protein involved with carbohydrate metabolic process (GO:0005975),hydrolase activity, hydrolyzing O-glycosyl compounds (GO:0004553),carbohydrate binding (GO:0030246),endochitinase activity (GO:0008843),chitinase activity (GO:0004568),extracellular region (GO:0005576)	Aminosugars metabolism	Glycoside Hydrolase Family 18 protein (chitinase)
247019	211.086	99.8766	109.649	56.3358	67.0039	89.9726	83.2044	58.8751	75.6491	52.111	Sequence similar to Uniprot:A8N0I8|A8N0I8_COPC7|PN=Putative uncharacterized protein|GN=CC1G_04409|SW_ID=0.346|SW_Length_Dif=18|SW_Score=314|Putative BestHit
133680	40.1716	39.388	37.1337	35.2534	51.402	25.5357	38.751	50.4525	53.8456	55.562	Sequence similar to Uniprot:F8Q034|F8Q034_SERL3|PN=Putative uncharacterized protein|GN=SERLA73DRAFT_183555|SW_ID=0.349|SW_Length_Dif=-21|SW_Score=661|Putative BBH
247022	111.276	46.1402	56.543	36.944	42.274	60.7424	50.8688	36.2911	43.0267	40.7225	Sequence similar to Uncharacterized conserved protein (KOG4836)		Putatively contains 1 Mitochondrial import inner membrane translocase, subunit Tim21 (IPR013261: PF08294) domain(s)
155961	57.659	48.7661	57.5539	39.8776	58.4585	55.7439	60.5241	43.2273	42.9024	44.4611	Sequence similar to Uniprot:A8N0H3|A8N0H3_COPC7|PN=V-type proton ATPase subunit F|GN=CC1G_04394|SW_ID=0.855|SW_Length_Dif=-2|SW_Score=650|Putative BBH	EC:3.6.3.14 (H(+)-transporting two-sector ATPase.)	Putatively contains 1 ATPase, V1 complex, subunit F, eukaryotic (IPR005772: PIRSF015945), 1 ATPase, V1 complex, subunit F, eukaryotic (IPR005772: TIGR01101), 1 ATPase, V1/A1 complex, subunit F (IPR008218: PF01990) domain(s)		Putatively related to a protein involved with hydrogen ion transporting ATP synthase activity, rotational mechanism (GO:0046933),proton-transporting two-sector ATPase complex (GO:0016469),ATP synthesis coupled proton transport (GO:0015986),hydrogen-transporting two-sector ATPase activity (GO:0003936),proton-transporting ATP synthase complex (GO:0045259),hydrogen ion transporting ATPase activity, …	Type III secretion system,ATP synthesis
83166	39.2642	55.5183	75.6153	74.2857	82.1526	62.318	63.5049	68.9078	52.5606	63.4419	Sequence similar to Uniprot:J4H2J6|J4H2J6_FIBRA|PN=Uncharacterized protein|GN=|SW_ID=0.533|SW_Length_Dif=-4|SW_Score=2276|Putative BBH		Putatively contains 1 SGT1 (IPR010770: PF07093) domain(s)
189969	0.0824878	0.187562	0.336966	0.696118	0.194214	0.43465	0.453607	0.0825737	0.331612	0.172553	Sequence similar to Serine carboxypeptidases (KOG1283)
24083	0	0.0937809	0.134787	0	0.0647381	0.0543313	0.064801	0.0412869	0.0414516	0	Sequence similar to Uniprot:A8PFR3|A8PFR3_COPC7|PN=Putative uncharacterized protein|GN=CC1G_04836|SW_ID=0.301|SW_Length_Dif=5|SW_Score=130|Putative BBH			Putatively contains SignalP peptide
203991	0.494927	0.562685	1.07829	1.98891	2.46005	0.271656	1.74963	1.40375	1.285	2.24319	Sequence similar to Uniprot:J4GNM3|J4GNM3_FIBRA|PN=Uncharacterized protein|GN=|SW_ID=0.391|SW_Length_Dif=48|SW_Score=641|Putative BBH	EC:3.2.1.18 (Exo-alpha-sialidase.)		Putatively contains SignalP peptide	Putatively related to a protein involved with exo-alpha-sialidase activity (GO:0004308)	N-Glycan degradation,Sphingoglycolipid metabolism
247028	1.15483	4.68904	5.39146	6.76229	6.34433	4.23784	6.35049	6.35818	5.34725	6.67204
110624	5.77415	18.2873	21.5658	19.4416	20.1335	15.4301	20.2179	18.6204	15.3371	17.2553	Sequence similar to Uniprot:E2LA12|E2LA12_MONPE|PN=Putative uncharacterized protein (Fragment)|GN=MPER_02877|SW_ID=0.415|SW_Length_Dif=-3|SW_Score=257|Putative BBH		Putatively contains 1 Zinc finger, RING-type (IPR001841: PS50089) domain(s)		Putatively related to a protein involved with protein binding (GO:0005515),zinc ion binding (GO:0008270)
247029	341.17	1061.97	953.278	473.957	394.19	716.956	809.17	394.207	532.487	273.899
84062	15.3427	33.1047	30.5292	26.2536	25.6363	21.6239	29.0308	21.593	22.5911	24.9626	Sequence similar to Uniprot:B0CP63|B0CP63_LACBS|PN=Predicted protein|GN=LACBIDRAFT_301742|SW_ID=0.644|SW_Length_Dif=6|SW_Score=861|Putative BBH		Putatively contains 1 Translin (IPR002848: PF01997), 1 Translin (IPR002848: SSF74784) domain(s)		Putatively related to a protein involved with sequence-specific DNA binding (GO:0043565)
133693	120.68	819.364	661.869	159.162	132.648	170.111	200.17	141.201	131.028	139.825	Sequence similar to Uniprot:D6RJV0|D6RJV0_COPC7|PN=Membrane protein|GN=CC1G_13603|SW_ID=0.579|SW_Length_Dif=16|SW_Score=7902|Putative BBH		Putatively contains 3 HEAT (IPR000357: PF02985), 2 Armadillo-type fold (IPR016024: SSF48371) domain(s)		Putatively related to a protein involved with binding (GO:0005488)
133695	51.8849	51.9546	62.2714	30.0325	34.7643	60.9054	47.4343	37.7362	36.809	42.8506	Sequence similar to Uniprot:A8N0K3|A8N0K3_COPC7|PN=Putative uncharacterized protein|GN=CC1G_04424|SW_ID=0.515|SW_Length_Dif=-39|SW_Score=1078|Putative BBH
155971	140.312	66.9596	110.997	49.7724	53.9268	84.5395	59.7465	50.9893	62.5919	57.3451	Sequence similar to Uniprot:B8PCZ9|B8PCZ9_POSPM|PN=Predicted protein|GN=POSPLDRAFT_96231|SW_ID=0.404|SW_Length_Dif=-113|SW_Score=2318|Putative BBH	EC:3.2.1.3 (Glucan 1,4-alpha-glucosidase.)			Putatively related to a protein involved with glucan 1,4-alpha-glucosidase activity (GO:0004339)	Starch and sucrose metabolism
247047	229.729	176.121	54.5212	204.808	163.01	308.33	234.515	220.307	216.875	145.289	Sequence similar to Uniprot:A8N0K4|A8N0K4_COPC7|PN=Succinyl-CoA ligase [ADP-forming] subunit beta (EC 6.2.1.5) (Succinyl-CoA synthetase subunit beta)|GN=SUCC CC1G_04425|SW_ID=0.798|SW_Length_Dif=2|SW_Score=2124|Putative BestHit	EC:6.2.1.5 (Succinate--CoA ligase (ADP-forming).)	Putatively contains 1 ATP-grasp fold, succinyl-CoA synthetase-type (IPR013650: PF08442), 1 ATP-citrate lyase/succinyl-CoA ligase (IPR005811: PF00549), 1 Succinyl-CoA synthetase, beta subunit (IPR005809: PS01217), 1 Succinyl-CoA synthetase, beta subunit (IPR005809: TIGR01016), 1 Succinyl-CoA synthetase-like (IPR016102: SSF52210) domain(s)		Putatively related to a protein involved with succinate-CoA ligase complex (GO:0042709),metabolic process (GO:0008152),succinate-CoA ligase complex (ADP-forming) (GO:0009361),succinate-CoA ligase (ADP-forming) activity (GO:0004775),catalytic activity (GO:0003824)	C5-Branched dibasic acid metabolism,Citrate cycle (TCA cycle),Propanoate metabolism,Reductive carboxylate cycle (CO2 fixation)
189980	201.683	15.1925	12.333	23.2205	22.5288	19.7766	20.9955	18.7442	22.674	21.5691	Sequence similar to Uniprot:A8N0K5|A8N0K5_COPC7|PN=Putative uncharacterized protein|GN=CC1G_04426|SW_ID=0.515|SW_Length_Dif=-40|SW_Score=615|Putative BBH
247052	98.4905	90.0297	105.134	102.578	149.286	126.32	99.4047	110.525	127.671	136.834	Sequence similar to Uniprot:A8N0K6|A8N0K6_COPC7|PN=Histone deacetylase Hda1|GN=CC1G_04427|SW_ID=0.784|SW_Length_Dif=-48|SW_Score=2896|Putative BestHit	EC:3.5.1.48 (Acetylspermidine deacetylase.)	Putatively contains 7 Histone deacetylase (IPR003084: PR01271), 3 Histone deacetylase superfamily (IPR000286: PR01270), 1 Histone deacetylase (IPR003084: PIRSF037913), 1 Histone deacetylase superfamily (IPR000286: PF00850) domain(s)		Putatively related to a protein involved with acetylspermidine deacetylase activity (GO:0047611),nucleus (GO:0005634),histone deacetylase activity (GO:0004407),histone deacetylation (GO:0016575)
204003	23.839	47.6407	75.2109	52.4575	59.8827	40.9658	48.2767	57.2649	68.3536	66.4904	Sequence similar to Uniprot:D6RJV1|D6RJV1_COPC7|PN=Hydrophilic protein|GN=CC1G_13604|SW_ID=0.703|SW_Length_Dif=8|SW_Score=1540|Putative BBH		Putatively contains 1 Putative DNA binding (IPR009061: SSF46955), 1 XPA (IPR000465: TIGR00598), 1 XPA (IPR000465: PF05181), 1 XPA (IPR000465: PS00753) domain(s)		Putatively related to a protein involved with nucleus (GO:0005634),nucleotide-excision repair (GO:0006289),damaged DNA binding (GO:0003684),nucleotide binding (GO:0000166)
247055	275.674	76.619	58.7669	140.964	55.2216	365.432	109.125	80.3855	65.079	55.3319	Sequence similar to Uniprot:A8N0K2|A8N0K2_COPC7|PN=Thioesterase II|GN=CC1G_04423|SW_ID=0.448|SW_Length_Dif=25|SW_Score=862|Putative BestHit	EC:3.1.2.2 (Palmitoyl-CoA hydrolase.)	Putatively contains 2 Acyl-CoA thioesterase (IPR003703: PF02551) domain(s)		Putatively related to a protein involved with palmitoyl-CoA hydrolase activity (GO:0016290),acyl-CoA thioesterase activity (GO:0016291),acyl-CoA metabolic process (GO:0006637)
247057	35.7997	59.7384	70.089	79.5564	117.953	94.5364	129.667	107.263	123.36	106.81	Sequence similar to Uniprot:A8N0G7|A8N0G7_COPC7|PN=Ribosomal protein S27|GN=CC1G_04388|SW_ID=0.892|SW_Length_Dif=1|SW_Score=506|Putative BestHit		Putatively contains 1 Ribosomal protein S27e (IPR000592: PF01667), 1 Ribosomal protein, zinc-binding (IPR011332: SSF57829), 1 Ribosomal protein S27e (IPR000592: PD004466) domain(s)		Putatively related to a protein involved with intracellular (GO:0005622),translation (GO:0006412),ribosome (GO:0005840),structural constituent of ribosome (GO:0003735)
247058	79.7657	248.519	79.3893	263.033	515.574	305.668	235.681	336.57	466.745	400.84	Sequence similar to Uniprot:A8N0G6|A8N0G6_COPC7|PN=Putative uncharacterized protein|GN=CC1G_04387|SW_ID=0.459|SW_Length_Dif=15|SW_Score=846|Putative BestHit		Putatively contains 1 Short-chain dehydrogenase/reductase SDR (IPR002198: PS00061), 1 Anti-proliferative protein (IPR002087: PF07742) domain(s)	Putatively contains SignalP peptide	Putatively related to a protein involved with metabolic process (GO:0008152),oxidoreductase activity (GO:0016491)
247060	0.164976	0.468904	1.21308	0.646395	1.48898	0.977963	0.194403	0.247721	0.373064	0.805247
247061	59.6387	87.9665	62.8105	101.782	83.0589	106.707	119.947	89.1796	88.0431	63.3844	Sequence similar to Uniprot:A8N0G4|A8N0G4_COPC7|PN=Biotin synthase (EC 2.8.1.6)|GN=BIOB CC1G_04385|SW_ID=0.851|SW_Length_Dif=32|SW_Score=1933|Putative BestHit	EC:2.8.1.6 (Biotin synthase.)	Putatively contains 1 Biotin and thiamin synthesis associated (IPR010722: PF06968), 1 Elongator protein 3/MiaB/NifB (IPR006638: SM00729), 1 Biotin synthase (IPR002684: TIGR00433), 1 Radical SAM (IPR007197: PF04055) domain(s)		Putatively related to a protein involved with iron-sulfur cluster binding (GO:0051536),biotin biosynthetic process (GO:0009102),biotin synthase activity (GO:0004076),catalytic activity (GO:0003824)	Biotin metabolism
180032	2.55712	3.65745	2.83052	2.23752	2.84848	2.28191	2.85124	2.68365	3.56483	4.02623	Sequence similar to Uniprot:A8N0G3|A8N0G3_COPC7|PN=Putative uncharacterized protein|GN=CC1G_04384|SW_ID=0.452|SW_Length_Dif=-18|SW_Score=586|Putative BBH	EC:3.1.13.1 (Exoribonuclease II.)	Putatively contains 1 Exonuclease (IPR006055: SM00479), 1 Polynucleotidyl transferase, Ribonuclease H fold (IPR012337: SSF53098), 1 Exonuclease, RNase T and DNA polymerase III (IPR013520: PF00929) domain(s)		Putatively related to a protein involved with intracellular (GO:0005622),nucleic acid binding (GO:0003676),exoribonuclease II activity (GO:0008859),exonuclease activity (GO:0004527)
247062	43.5536	42.7641	62.4062	28.7397	38.0012	53.3533	51.5168	31.8322	36.809	30.3693	Sequence similar to Uniprot:A8N0J9|A8N0J9_COPC7|PN=Putative uncharacterized protein|GN=CC1G_04420|SW_ID=0.602|SW_Length_Dif=0|SW_Score=871|Putative BestHit		Putatively contains 1 Breast carcinoma amplified sequence 2 (IPR008409: PF05700) domain(s)
180034	70.4446	64.0523	61.9344	54.9436	67.2629	84.3765	83.9821	58.008	60.6022	64.2472	Sequence similar to Uniprot:A8N0J8|A8N0J8_COPC7|PN=NADH-quinone oxidoreductase subunit C (EC 1.6.99.5) (NADH dehydrogenase I subunit C) (NDH-1 subunit C)|GN=NUOC CC1G_04419|SW_ID=0.700|SW_Length_Dif=1|SW_Score=1371|Putative BBH		Putatively contains 1 NADH (or F420H2) dehydrogenase, subunit C (IPR010218: TIGR01961), 1 NADH dehydrogenase (ubiquinone), 30 kDa subunit (IPR001268: PD001581), 1 NADH dehydrogenase (ubiquinone), 30 kDa subunit (IPR001268: PF00329), 1 NADH dehydrogenase (ubiquinone), 30 kDa subunit (IPR001268: PS00542) domain(s)		Putatively related to a protein involved with mitochondrial electron transport, NADH to ubiquinone (GO:0006120),electron transport (GO:0006118),oxidoreductase activity, acting on NADH or NADPH (GO:0016651),NADH dehydrogenase (ubiquinone) activity (GO:0008137)
247065	171.492	118.164	112.884	102.777	100.15	99.2089	112.754	103.919	105.494	106.983	Sequence similar to Uniprot:A8N0J7|A8N0J7_COPC7|PN=Putative uncharacterized protein|GN=CC1G_04418|SW_ID=0.560|SW_Length_Dif=-3|SW_Score=1495|Putative BestHit
204012	125.382	70.8984	87.6787	70.7057	78.0094	68.2401	93.119	74.0273	74.2397	78.7991	Sequence similar to Uniprot:J4HWF6|J4HWF6_FIBRA|PN=Uncharacterized protein|GN=|SW_ID=0.326|SW_Length_Dif=3|SW_Score=1376|Putative BBH		Putatively contains 1 Chromo domain (IPR000953: PS50013), 1 Chromo domain-like (IPR016197: SSF54160), 1 Chromo domain (IPR000953: PS00598), 1 Chromo domain (IPR000953: SM00298), 1 Chromo domain (IPR000953: PF00385) domain(s)		Putatively related to a protein involved with chromatin binding (GO:0003682),nucleus (GO:0005634),chromatin (GO:0000785),chromatin assembly or disassembly (GO:0006333)
247071	92.8813	44.6397	47.4449	75.1808	50.6899	82.0402	67.393	49.2552	45.3895	44.001
247072	97.0057	258.085	261.755	163.886	177.318	116.812	154.291	176.254	224.419	150.524	Sequence similar to Uniprot:A8N0K9|A8N0K9_COPC7|PN=Ras protein|GN=CC1G_04430|SW_ID=0.769|SW_Length_Dif=12|SW_Score=955|Putative BestHit		Putatively contains 1 Ras small GTPase, Rab type (IPR003579: SM00175), 1 Ras small GTPase, Ras type (IPR003577: SM00173), 1 Ras small GTPase, Rho type (IPR003578: SM00174), 1 D-isomer specific 2-hydroxyacid dehydrogenase, NAD-binding (IPR006140: PS00065), 1 Ras (IPR013753: PF00071), 5 Ras GTPase (IPR001806: PR00449), 1 Ran GTPase (IPR002041: SM00176), 1 Small GTP-binding protein (IPR005225: TIGR0…		Putatively related to a protein involved with oxidoreductase activity, acting on the CH-OH group of donors, NAD or NADP as acceptor (GO:0016616),protein binding (GO:0005515),small GTPase mediated signal transduction (GO:0007264),GTPase activity (GO:0003924),intracellular (GO:0005622),cofactor binding (GO:0048037),signal transduction (GO:0007165),protein transport (GO:0015031),intracellular protei…
80818	67.1451	61.2389	75.2783	61.3081	51.3373	77.9111	74.9747	50.9893	58.5296	49.8103			Putatively contains 2 Cystathionine beta-synthase, core (IPR000644: PF00571), 4 Cystathionine beta-synthase, core (IPR000644: SM00116) domain(s)
189997	0.742391	2.53208	2.35876	0.696118	1.68319	0.760638	0.972015	0.78445	0.497419	0.632694	Sequence similar to Uniprot:J4HWF8|J4HWF8_FIBRA|PN=Uncharacterized protein|GN=|SW_ID=0.451|SW_Length_Dif=2|SW_Score=209|Putative BBH			Putatively contains SignalP peptide
247077	260.332	102.127	112.277	115.406	142.877	145.662	129.213	119.856	118.676	134.476	Sequence similar to Uniprot:A8N138|A8N138_COPC7|PN=Putative uncharacterized protein|GN=CC1G_10258|SW_ID=0.672|SW_Length_Dif=-2|SW_Score=1173|Putative BestHit
110678	41.4089	75.4936	125.756	29.6347	37.4186	47.8659	53.5904	27.7035	34.3219	28.1261	Sequence similar to Uniprot:J4H2V6|J4H2V6_FIBRA|PN=Uncharacterized protein|GN=|SW_ID=0.828|SW_Length_Dif=-4|SW_Score=2346|Putative BBH	EC:3.6.1.- (In phosphorous-containing anhydrides.)	Putatively contains 1 DNA/RNA helicase, DEAD/DEAH box type, N-terminal (IPR011545: PF00270), 1 DEAD-like helicase, N-terminal (IPR014001: SM00487), 1 Helicase, superfamily 1 and 2, ATP-binding (IPR014021: PS51192), 1 RNA helicase, DEAD-box type, Q motif (IPR014014: PS51195), 1 DNA/RNA helicase, C-terminal (IPR001650: PS51194), 1 DNA/RNA helicase, C-terminal (IPR001650: SM00490), 1 DNA/RNA helicas…		Putatively related to a protein involved with pyrophosphatase activity (GO:0016462),ATP-dependent helicase activity (GO:0008026),ATP-dependent 5'-3' DNA helicase activity (GO:0043141),bis(5'-nucleosyl)-tetraphosphatase activity (GO:0008796),UDP-2,3-diacylglucosamine hydrolase activity (GO:0008758),nucleic acid binding (GO:0003676),dATP pyrophosphohydrolase activity (GO:0008828),thiamin-pyrophosph…	Folate biosynthesis,Starch and sucrose metabolism
247082	118.37	41.076	41.1099	32.27	38.6486	49.4415	42.8334	32.8643	39.6691	30.3118	Sequence similar to Uniprot:A8N139|A8N139_COPC7|PN=Peptidyl-tRNA hydrolase 2|GN=CC1G_10259|SW_ID=0.638|SW_Length_Dif=-19|SW_Score=748|Putative BestHit	EC:3.1.1.29 (Aminoacyl-tRNA hydrolase.)	Putatively contains 1 Peptidyl-tRNA hydrolase, PTH2 (IPR002833: PF01981), 1 Peptidyl-tRNA hydrolase, PTH2 (IPR002833: TIGR00283), 1 Peptidyl-tRNA hydrolase, PTH2 (IPR002833: PD010667) domain(s)	Putatively contains SignalP peptide	Putatively related to a protein involved with aminoacyl-tRNA hydrolase activity (GO:0004045)
155999	6.51654	32.542	33.4271	14.519	15.7961	10.5403	8.29452	13.7898	16.2076	8.05247	Sequence similar to Uniprot:A8N0F6|A8N0F6_COPC7|PN=Putative uncharacterized protein|GN=CC1G_04377|SW_ID=0.490|SW_Length_Dif=-47|SW_Score=761|Putative BBH		Putatively contains 1 Mpv17/PMP22 (IPR007248: PF04117) domain(s)		Putatively related to a protein involved with integral to membrane (GO:0016021)
204022	32.8302	46.4215	73.7956	21.331	24.6652	45.3123	38.0382	19.6113	27.2337	21.339	Sequence similar to Uniprot:A8N0M0|A8N0M0_COPC7|PN=U3 small nucleolar RNA-associated protein 4|GN=CC1G_04441|SW_ID=0.508|SW_Length_Dif=-122|SW_Score=3165|Putative BBH		Putatively contains 1 WD40 repeat-like (IPR011046: SSF50978), 1 WD40 repeat (IPR001680: PS50294), 6 WD40 repeat (IPR001680: SM00320), 3 WD40 repeat (IPR001680: PF00400) domain(s)
79668	1.07234	0.656466	0.808719	0.397782	0.129476	1.19529	0.583209	0.825737	1.285	0.632694	Sequence similar to Uniprot:P0CR99|TIM10_CRYNB|PN=Mitochondrial import inner membrane translocase subunit TIM10|GN=TIM10 CNBD2620|SW_ID=0.635|SW_Length_Dif=-45|SW_Score=198|Putative BestHit to Reviewed Uniprot Fungal Seqs		Putatively contains 1 Zinc finger, Tim10/DDP-type (IPR004217: PF02953) domain(s)		Putatively related to a protein involved with protein import into mitochondrial inner membrane (GO:0045039),mitochondrial intermembrane space protein transporter complex (GO:0042719),protein targeting to mitochondrion (GO:0006626)
133752	71.5995	128.011	135.393	166.77	193.178	102.74	148.135	137.857	205.144	181.123			Putatively contains 1 Armadillo-type fold (IPR016024: SSF48371) domain(s)		Putatively related to a protein involved with binding (GO:0005488)
247092	909.346	638.273	440.213	793.227	883.222	2581.82	994.5	880.607	838.275	1077.25	Sequence similar to Uniprot:A8NPK3|A8NPK3_COPC7|PN=Putative uncharacterized protein|GN=CC1G_11786|SW_ID=0.354|SW_Length_Dif=0|SW_Score=435|Putative BestHit
247093	28.3758	45.2962	63.754	37.8887	38.066	42.0524	45.4903	28.5292	27.4409	26.5731	Sequence similar to Predicted E3 ubiquitin ligase (KOG1814)	EC:6.3.2.- (Acid--D-amino-acid ligases (peptide synthases).)	Putatively contains 1 Zinc finger, RING-type (IPR001841: PS50089), 3 Zinc finger, RING-type (IPR001841: SM00184), 1 Zinc finger, C6HC-type (IPR002867: PF01485), 1 Zinc finger, RING-type (IPR001841: PS00518), 2 Zinc finger, C6HC-type (IPR002867: SM00647) domain(s)		Putatively related to a protein involved with protein binding (GO:0005515),ribosomal S6-glutamic acid ligase activity (GO:0018169),UDP-N-acetylmuramoylalanyl-D-glutamyl-2,6-diaminopimelate-D-alanyl-D-alanine ligase activity (GO:0008766),coenzyme F420-2 alpha-glutamyl ligase activity (GO:0043774),coenzyme F420-0 gamma-glutamyl ligase activity (GO:0043773),zinc ion binding (GO:0008270)	Tryptophan metabolism,Ubiquinone biosynthesis
247094	122.577	124.072	128.654	118.34	138.669	172.719	89.4253	94.0514	105.08	95.5943	Sequence similar to Uniprot:A8N0T5|A8N0T5_COPC7|PN=Cytoplasmic protein|GN=CC1G_08632|SW_ID=0.712|SW_Length_Dif=-51|SW_Score=4232|Putative BestHit		Putatively contains 4 K Homology, type 1 (IPR004088: PF00013), 3 K Homology, type 1 (IPR004088: PS50084), 4 K Homology (IPR004087: SM00322) domain(s)		Putatively related to a protein involved with RNA binding (GO:0003723)
156010	41.4089	44.4521	47.7144	79.7055	95.8123	69.9787	61.9497	70.0225	58.7369	57.6327	Sequence similar to Uniprot:A8N0V6|A8N0V6_COPC7|PN=V-ATPase subunit C family protein|GN=CC1G_08653|SW_ID=0.598|SW_Length_Dif=-20|SW_Score=1652|Putative BBH	EC:3.6.3.14 (H(+)-transporting two-sector ATPase.)	Putatively contains 1 ATPase, V1 complex, subunit C (IPR004907: PF03223) domain(s)		Putatively related to a protein involved with hydrogen ion transporting ATP synthase activity, rotational mechanism (GO:0046933),proton-transporting two-sector ATPase complex (GO:0016469),ATP binding (GO:0005524),hydrogen-transporting two-sector ATPase activity (GO:0003936),hydrolase activity, acting on acid anhydrides, catalyzing transmembrane movement of substances (GO:0016820),hydrogen ion tra…	Type III secretion system,ATP synthesis
247097	28.0459	67.616	72.9195	92.6334	135.238	95.2427	75.0395	94.7533	103.795	98.2976	Sequence similar to Uniprot:A8N0V5|A8N0V5_COPC7|PN=Thiosulfate sulfurtransferase|GN=CC1G_08652|SW_ID=0.532|SW_Length_Dif=8|SW_Score=1144|Putative BestHit	EC:2.8.1.1 (Thiosulfate sulfurtransferase.)	Putatively contains 2 Rhodanese-like (IPR001763: SSF52821), 2 Rhodanese-like (IPR001763: PS50206), 2 Rhodanese-like (IPR001763: SM00450), 1 Rhodanese-like (IPR001763: PF00581) domain(s)		Putatively related to a protein involved with thiosulfate sulfurtransferase activity (GO:0004792)
168224	670.131	11.7226	8.22198	7.40869	9.25754	18.4183	32.9837	13.9137	15.4614	14.7245	Sequence similar to Uniprot:B0CPC5|B0CPC5_LACBS|PN=Predicted protein|GN=LACBIDRAFT_301806|SW_ID=0.424|SW_Length_Dif=26|SW_Score=275|Putative BBH
247102	672.853	97.3446	78.9849	113.02	363.116	98.2853	91.499	233.064	269.269	408.49	Sequence similar to Uniprot:A8PF48|A8PF48_COPC7|PN=Putative uncharacterized protein|GN=CC1G_03154|SW_ID=0.406|SW_Length_Dif=0|SW_Score=502|Putative BestHit			Putatively contains SignalP peptide
247104	202.92	680.287	810.943	279.044	347.967	236.776	380.446	350.154	369.499	423.33	Sequence similar to Uniprot:D6RJW4|D6RJW4_COPC7|PN=Copper transporter|GN=CC1G_13609|SW_ID=0.469|SW_Length_Dif=-1|SW_Score=481|Putative BestHit		Putatively contains 1 Ctr copper transporter (IPR007274: PF04145) domain(s)		Putatively related to a protein involved with integral to membrane (GO:0016021),copper ion transport (GO:0006825),copper ion transmembrane transporter activity (GO:0005375)
247105	73.6616	54.3929	88.083	59.5678	77.8799	73.2386	62.7273	67.0911	73.3693	89.9	Sequence similar to Uniprot:A8N0T0|A8N0T0_COPC7|PN=Endoplasmic reticulum protein|GN=CC1G_08627|SW_ID=0.548|SW_Length_Dif=10|SW_Score=693|Putative BestHit		Putatively contains 1 Rhodanese-like (IPR001763: PS50206), 1 Rhodanese-like (IPR001763: SSF52821), 1 Rhodanese-like (IPR001763: SM00450), 1 Rhodanese-like (IPR001763: PF00581) domain(s)
82303	21.8593	33.7611	38.6163	19.7896	20.4572	19.0159	22.8747	26.5474	24.9538	23.007	Sequence similar to Uniprot:A8N0S5|A8N0S5_COPC7|PN=Putative uncharacterized protein|GN=CC1G_08622|SW_ID=0.610|SW_Length_Dif=0|SW_Score=498|Putative BBH		Putatively contains 1 Frataxin-like (IPR002908: SSF55387), 1 Frataxin-like (IPR002908: PD238818), 1 Frataxin-like (IPR002908: PS50810), 1 Frataxin (IPR017789: TIGR03422), 1 Frataxin-like (IPR002908: PF01491), 1 Frataxin-like (IPR002908: PS01344), 1 Frataxin-like (IPR002908: TIGR03421), 2 Frataxin, subgroup (IPR001794: PR00904) domain(s)		Putatively related to a protein involved with mitochondrion (GO:0005739),cellular iron ion homeostasis (GO:0006879)
190016	4.28937	14.2547	14.4896	7.45841	7.3154	11.6812	12.1178	7.8445	8.87063	5.46417
247107	55.5143	125.385	143.75	70.2582	64.8675	103.555	139.387	79.023	81.4109	80.6397	Sequence similar to Uniprot:D6RJW3|D6RJW3_COPC7|PN=Transcription factor|GN=CC1G_13608|SW_ID=0.673|SW_Length_Dif=-5|SW_Score=2706|Putative BestHit		Putatively contains 1 WD40 repeat (IPR001680: PS00678), 3 WD40 repeat (IPR001680: PF00400), 1 WD40 repeat (IPR001680: PD000018), 5 WD40 repeat (IPR001680: SM00320), 1 WD40 repeat (IPR001680: PS50294), 1 WD40 repeat-like (IPR011046: SSF50978), 3 WD40 repeat (IPR001680: PR00320), 3 WD40 repeat (IPR001680: PS50082) domain(s)
247110	263.301	338.455	364.935	179.201	175.181	326.314	224.6	170.804	186.864	177.097	Sequence similar to Uniprot:D6RJW2|D6RJW2_COPC7|PN=Bromodomain-containing protein|GN=CC1G_13607|SW_ID=0.537|SW_Length_Dif=-39|SW_Score=2633|Putative BestHit		Putatively contains 2 Bromodomain (IPR001487: SM00297), 2 Bromodomain (IPR001487: PS50014), 2 Bromodomain (IPR001487: SSF47370), 2 Bromodomain (IPR001487: PF00439), 4 Bromodomain (IPR001487: PR00503) domain(s)
190019	27.8809	47.1718	58.1604	26.4028	33.858	48.5178	43.0278	29.0659	29.3063	32.4399	Sequence similar to Uniprot:A8N0S2|A8N0S2_COPC7|PN=Putative uncharacterized protein|GN=CC1G_08619|SW_ID=0.528|SW_Length_Dif=57|SW_Score=1314|Putative BBH		Putatively contains 1 D111/G-patch (IPR000467: SM00443), 1 D111/G-patch (IPR000467: PS50174), 1 D111/G-patch (IPR000467: PF01585), 1 Zinc finger, C2H2-type (IPR007087: PS00028) domain(s)		Putatively related to a protein involved with intracellular (GO:0005622),nucleic acid binding (GO:0003676),zinc ion binding (GO:0008270)
247112	10.8059	25.0395	18.8701	17.2538	11.7176	27.057	24.8836	11.8493	14.8397	8.28254	Sequence similar to Predicted E3 ubiquitin ligase (KOG1812)		Putatively contains 1 Zinc finger, C6HC-type (IPR002867: PF01485) domain(s)		Putatively related to a protein involved with zinc ion binding (GO:0008270)
247113	8.99118	18.5686	15.8374	16.0107	7.57435	22.8735	18.7923	11.8493	13.306	7.47729
24127	122.742	105.879	141.795	55.2917	49.9778	125.614	82.1676	51.4847	49.5346	46.2442	Sequence similar to Uniprot:J4GP11|J4GP11_FIBRA|PN=Uncharacterized protein|GN=|SW_ID=0.513|SW_Length_Dif=134|SW_Score=2290|Putative BBH		Putatively contains 2 Zinc finger, CCCH-type (IPR000571: PF00642), 1 RNA recognition motif, RNP-1 (IPR000504: PS50102), 2 Zinc finger, CCCH-type (IPR000571: SM00356) domain(s)		Putatively related to a protein involved with nucleic acid binding (GO:0003676),zinc ion binding (GO:0008270)
190023	17.3224	18.6624	15.2309	9.69593	9.32228	24.6121	20.6067	9.08311	11.3992	6.78708	Sequence similar to Splicing coactivator SRm160/300, subunit SRm300 (KOG1869)
156025	3.05205	6.18954	6.13279	3.43087	4.66114	6.51975	6.5449	5.73887	5.84467	3.96872	Sequence similar to Uniprot:D8PN43|D8PN43_SCHCM|PN=Putative uncharacterized protein|GN=SCHCODRAFT_49157|SW_ID=0.550|SW_Length_Dif=22|SW_Score=698|Putative BBH		Putatively contains 1 PX-associated (IPR003114: PS51207), 1 PX-associated, sorting nexin 13 (IPR013996: SM00313), 1 PX-associated (IPR003114: PF02194) domain(s)		Putatively related to a protein involved with intracellular signaling cascade (GO:0007242)
247118	31.9228	37.8875	59.3735	101.932	121.772	42.2697	68.041	94.8359	75.6076	93.2936	Sequence similar to Uniprot:A8N221|A8N221_COPC7|PN=6-phosphogluconolactonase (Fragment)|GN=CC1G_03714|SW_ID=0.684|SW_Length_Dif=7|SW_Score=1264|Putative BestHit	EC:3.1.1.31 (6-phosphogluconolactonase.)	Putatively contains 1 Glucosamine/galactosamine-6-phosphate isomerase (IPR006148: PF01182), 1 6-phosphogluconolactonase (IPR005900: TIGR01198) domain(s)		Putatively related to a protein involved with carbohydrate metabolic process (GO:0005975),6-phosphogluconolactonase activity (GO:0017057),pentose-phosphate shunt (GO:0006098)	Pentose phosphate pathway
133806	5.4442	13.692	10.0416	0.596673	0.776857	1.57561	3.17525	2.68365	1.11919	1.26539	Sequence similar to Uniprot:A8NK54|A8NK54_COPC7|PN=IBR domain-containing protein|GN=CC1G_02090|SW_ID=0.366|SW_Length_Dif=-44|SW_Score=919|Putative BBH		Putatively contains 2 Zinc finger, C6HC-type (IPR002867: SM00647), 2 Zinc finger, C6HC-type (IPR002867: PF01485) domain(s)		Putatively related to a protein involved with zinc ion binding (GO:0008270)
247121	12.2082	16.5054	14.6917	18.0493	27.19	38.4122	21.9675	25.3914	16.8708	41.9303	Sequence similar to Uniprot:G4TJS3|G4TJS3_PIRID|PN=Related to alpha-galactosidase|GN=PIIN_05502|SW_ID=0.532|SW_Length_Dif=-65|SW_Score=1209|Putative BestHit	EC:3.2.1.22 (Alpha-galactosidase.)	Putatively contains 1 Glycoside hydrolase, clan GH-D (IPR000111: PS00512), 1 Glycoside hydrolase, catalytic core (IPR017853: SSF51445), 1 Glycoside hydrolase, clan GH-D (IPR000111: PF02065), 6 Glycoside hydrolase, family 27 (IPR002241: PR00740), 1 Glycoside hydrolase, clan GH-D (IPR000111: PD002572) domain(s)		Putatively related to a protein involved with carbohydrate metabolic process (GO:0005975),hydrolase activity, hydrolyzing O-glycosyl compounds (GO:0004553),alpha-galactosidase activity (GO:0004557)	Galactose metabolism,Globoside metabolism,Glycerolipid metabolism,Sphingoglycolipid metabolism	Glycoside Hydrolase Family 27 protein (a-galactosidase, beta-arabinopyranosidase, and others)
247123	5.27922	8.15894	9.70463	15.3643	23.3057	25.1011	18.7923	22.1298	15.793	24.9626			Putatively contains 1 Peptidase, trypsin-like serine and cysteine (IPR009003: SSF50494) domain(s)		Putatively related to a protein involved with catalytic activity (GO:0003824)
247124	70.3621	77.0879	26.6203	106.506	89.5328	151.965	170.427	105.736	134.966	90.9354	Sequence similar to Branched chain aminotransferase BCAT1, pyridoxal phosphate enzymes type IV superfamily (KOG0975)	EC:2.6.1.42 (Branched-chain amino acid aminotransferase.)	Putatively contains 1 Branched-chain amino acid aminotransferase II (IPR005786: PIRSF006468), 1 Aminotransferase, class IV (IPR001544: PD001961), 1 Aminotransferase, class IV (IPR001544: SSF56752), 1 Aminotransferase, class IV (IPR001544: PS00770), 1 Aminotransferase, class IV (IPR001544: PF01063) domain(s)		Putatively related to a protein involved with metabolic process (GO:0008152),branched-chain-amino-acid transaminase activity (GO:0004084),branched chain family amino acid metabolic process (GO:0009081),catalytic activity (GO:0003824)	Pantothenate and CoA biosynthesis,Valine, leucine and isoleucine biosynthesis,Valine, leucine and isoleucine degradation
247125	288.46	384.127	315.94	2674.98	2248.55	1048.92	1960.88	2817.41	2779.53	2429.54	Sequence similar to Uniprot:A8N212|A8N212_COPC7|PN=6-phosphogluconate dehydrogenase, decarboxylating (EC 1.1.1.44)|GN=CC1G_03705|SW_ID=0.902|SW_Length_Dif=1|SW_Score=2988|Putative BestHit	EC:1.1.1.44 (Phosphogluconate dehydrogenase (decarboxylating).)	Putatively contains 1 6-phosphogluconate dehydrogenase, C-terminal (IPR006114: PF00393), 1 6-phosphogluconate-binding site (IPR006184: PS00461), 1 6-phosphogluconate dehydrogenase, NAD-binding (IPR006115: PF03446), 6 6-phosphogluconate dehydrogenase (IPR006183: PR00076), 1 6-phosphogluconate dehydrogenase, C-terminal-like (IPR008927: SSF48179), 1 NAD(P)-binding (IPR016040: SSF51735), 1 6-phosphog…		Putatively related to a protein involved with metabolic process (GO:0008152),binding (GO:0005488),pentose-phosphate shunt (GO:0006098),NADP binding (GO:0050661),oxidoreductase activity (GO:0016491),phosphogluconate dehydrogenase (decarboxylating) activity (GO:0004616),catalytic activity (GO:0003824)	Pentose phosphate pathway
84456	7.91883	10.691	4.17838	11.4362	11.9118	9.83396	12.701	9.86756	12.5598	7.70736	Sequence similar to Uniprot:A8N213|A8N213_COPC7|PN=Asparagine synthase|GN=CC1G_03706|SW_ID=0.504|SW_Length_Dif=-95|SW_Score=1733|Putative BBH		Putatively contains 1 Asparagine synthase (IPR001962: PF00733) domain(s)		Putatively related to a protein involved with asparagine synthase (glutamine-hydrolyzing) activity (GO:0004066),asparagine biosynthetic process (GO:0006529)
247128	56.7516	67.8036	64.1584	61.4573	72.4419	113.226	92.2118	62.3844	74.2812	75.6357	Sequence similar to Uniprot:A8N214|A8N214_COPC7|PN=Prohibitin|GN=CC1G_03707|SW_ID=0.851|SW_Length_Dif=1|SW_Score=1488|Putative BestHit		Putatively contains 1 Band 7 protein (IPR001107: SM00244), 7 Prohibitin (IPR000163: PR00679), 1 Band 7 protein (IPR001107: PF01145) domain(s)		Putatively related to a protein involved with membrane (GO:0016020)
247129	213.149	306.195	294.441	274.32	289.314	308.982	296.788	243.758	288.627	275.049	Sequence similar to Uniprot:A8N215|A8N215_COPC7|PN=Polyadenylate-binding protein|GN=CC1G_03708|SW_ID=0.814|SW_Length_Dif=-7|SW_Score=2365|Putative BestHit		Putatively contains 3 RNA recognition motif, RNP-1 (IPR000504: PS50102), 2 RNA recognition, region 1 (IPR003954: SM00361), 3 RNA recognition motif, RNP-1 (IPR000504: SM00360), 3 RNA recognition motif, RNP-1 (IPR000504: PF00076) domain(s)		Putatively related to a protein involved with nucleic acid binding (GO:0003676)
247130	0	0.656466	0.943506	1.04418	0.582643	0.488982	0.129602	0.495442	0.165806	0.23007
180074	3.62947	10.9724	15.6352	12.2815	4.5964	6.68275	5.70249	4.41769	4.14516	2.07063	Sequence similar to C-type lectin (KOG4297)			Putatively contains SignalP peptide
24140	1.40229	2.4383	3.70663	0.845286	1.74793	1.62994	1.55522	0.743163	0.953386	0.977799	Sequence similar to Uniprot:J4HWT0|J4HWT0_FIBRA|PN=Uncharacterized protein|GN=|SW_ID=0.420|SW_Length_Dif=-6|SW_Score=347|Putative BBH			Putatively contains SignalP peptide
247131	34.7274	46.1402	65.1019	42.6124	37.4833	40.0965	53.2664	34.7222	36.2701	36.9838	Sequence similar to Uniprot:A8N216|A8N216_COPC7|PN=Putative uncharacterized protein|GN=CC1G_03709|SW_ID=0.634|SW_Length_Dif=28|SW_Score=1081|Putative BestHit		Putatively contains 1 Autophagy protein 16 (IPR013923: PF08614) domain(s)
247132	80.6731	134.763	158.442	155.831	171.103	184.129	229.979	157.551	166.843	141.321	Sequence similar to Uniprot:A8N217|A8N217_COPC7|PN=RAB small monomeric GTPase|GN=CC1G_03710|SW_ID=0.966|SW_Length_Dif=1|SW_Score=1323|Putative BestHit		Putatively contains 1 Ras small GTPase, Rab type (IPR003579: SM00175), 1 Ras small GTPase, Ras type (IPR003577: SM00173), 1 RNA polymerase sigma factor 54, interaction (IPR002078: PS00675), 1 Ras small GTPase, Rho type (IPR003578: SM00174), 1 Ras (IPR013753: PF00071), 5 Ras GTPase (IPR001806: PR00449), 1 Ran GTPase (IPR002041: SM00176), 1 Small GTP-binding protein (IPR005225: TIGR00231) domain(s)		Putatively related to a protein involved with protein binding (GO:0005515),small GTPase mediated signal transduction (GO:0007264),GTPase activity (GO:0003924),transcription factor binding (GO:0008134),ATP binding (GO:0005524),intracellular (GO:0005622),regulation of transcription, DNA-dependent (GO:0006355),protein transport (GO:0015031),signal transduction (GO:0007165),intracellular protein tran…
84847	21.7768	52.9862	72.4478	38.4357	45.5109	77.5851	75.6227	42.1126	54.0114	46.5893	Sequence similar to Uniprot:A8N211|A8N211_COPC7|PN=Oxysterol binding protein|GN=CC1G_03704|SW_ID=0.562|SW_Length_Dif=17|SW_Score=2482|Putative BBH		Putatively contains 1 Pleckstrin-like (IPR001849: PF00169), 1 Pleckstrin-like (IPR001849: PS50003), 1 Oxysterol-binding protein (IPR000648: PF01237), 1 Pleckstrin-like (IPR001849: SM00233) domain(s)		Putatively related to a protein involved with steroid metabolic process (GO:0008202)
133836	32.1703	42.1076	34.1684	56.6839	50.7546	71.1196	60.5241	47.356	58.198	46.5318	Sequence similar to Aconitase/homoaconitase (aconitase superfamily) (KOG0453)	EC:4.2.1.3 (Aconitate hydratase.)	Putatively contains 1 Aconitase/3-isopropylmalate dehydratase large subunit, alpha/beta/alpha (IPR001030: PS01244), 1 Aconitase/3-isopropylmalate dehydratase large subunit, alpha/beta/alpha (IPR001030: PF00330), 5 Aconitase/3-isopropylmalate dehydratase large subunit, alpha/beta/alpha (IPR001030: PR00415), 1 Aconitase/3-isopropylmalate dehydratase large subunit, alpha/beta/alpha (IPR001030: PD000…		Putatively related to a protein involved with aconitate hydratase activity (GO:0003994),metabolic process (GO:0008152)	Citrate cycle (TCA cycle),Glyoxylate and dicarboxylate metabolism,Reductive carboxylate cycle (CO2 fixation)
82590	25.5712	31.1353	43.9404	42.2643	49.2657	39.2815	33.0485	33.4423	39.6277	40.78	Sequence similar to Uniprot:A8N209|A8N209_COPC7|PN=MutS2 protein|GN=CC1G_03702|SW_ID=0.530|SW_Length_Dif=27|SW_Score=2828|Putative BBH		Putatively contains 1 DNA mismatch repair protein MutS, core (IPR007696: SSF48334), 1 DNA mismatch repair protein MutS, core (IPR007696: PF05192), 1 DNA mismatch repair protein MutS, N-terminal (IPR016151: SSF55271), 1 DNA mismatch repair protein MutS, C-terminal (IPR000432: PS00486), 1 DNA mismatch repair protein MutS, C-terminal (IPR000432: PD001263), 1 DNA mismatch repair protein MutS, connect…		Putatively related to a protein involved with ATP binding (GO:0005524),mismatch repair (GO:0006298),serine-type peptidase activity (GO:0008236),mismatched DNA binding (GO:0030983),membrane (GO:0016020),proteolysis (GO:0006508)
247135	336.468	241.673	257.105	237.128	251.119	316.697	270.414	240.537	240.999	249.741	Sequence similar to Uniprot:A8N208|A8N208_COPC7|PN=Septin|GN=CC1G_03701|SW_ID=0.886|SW_Length_Dif=1|SW_Score=2168|Putative BestHit		Putatively contains 1 Cell division/GTP binding protein (IPR000038: PD002565), 1 Cell division/GTP binding protein (IPR000038: PF00735), 1 Septin (IPR016491: PIRSF006698) domain(s)		Putatively related to a protein involved with protein binding (GO:0005515),cell cycle (GO:0007049),septin complex (GO:0031105),GTP binding (GO:0005525)
247136	18.3948	15.5676	17.1853	11.3368	12.8829	15.7561	17.4963	10.1979	16.1661	12.8839
247138	24.4164	33.5736	25.4073	19.3919	23.1115	27.8719	23.5876	21.4692	25.3684	23.2371
247139	43.3061	17.3495	18.331	44.651	34.6349	48.1375	75.6227	47.3973	42.8195	43.3683	Sequence similar to Uniprot:A8N206|A8N206_COPC7|PN=Putative uncharacterized protein|GN=CC1G_03699|SW_ID=0.343|SW_Length_Dif=53|SW_Score=941|Putative BestHit
85419	18.5598	20.538	30.5292	22.773	22.5288	20.0482	25.2724	18.992	22.3424	20.3037	Sequence similar to Uniprot:B8PJ06|B8PJ06_POSPM|PN=Predicted protein|GN=POSPLDRAFT_92260|SW_ID=0.678|SW_Length_Dif=-10|SW_Score=1769|Putative BBH		Putatively contains 1 Erythromycin esterase (IPR007815: PF05139) domain(s)		Putatively related to a protein involved with response to antibiotic (GO:0046677)
61509	1.81473	4.03258	5.18928	5.12144	4.98483	4.12918	3.36965	4.0874	4.68403	4.889	Sequence similar to Uniprot:E2LU52|E2LU52_MONPE|PN=Putative uncharacterized protein|GN=MPER_10663|SW_ID=0.667|SW_Length_Dif=-25|SW_Score=267|Putative BBH
190048	11.4658	18.85	26.3508	22.6736	25.7658	21.6239	20.0883	20.8499	25.4513	30.0817			Putatively contains 1 Alpha/beta hydrolase fold-1 (IPR000073: PF00561) domain(s)
204066	16.8275	24.6644	37.2011	27.8447	35.0233	30.0452	27.0868	27.2493	31.4203	38.7669	Sequence similar to Splicing coactivator SRm160/300, subunit SRm300 (KOG1869)
247145	129.176	49.3287	53.1733	29.4358	30.7506	42.813	34.7333	34.97	29.3892	29.2765	Sequence similar to Uniprot:A8N204|A8N204_COPC7|PN=Putative uncharacterized protein|GN=CC1G_03697|SW_ID=0.373|SW_Length_Dif=42|SW_Score=748|Putative BestHit
156049	14.1054	40.232	38.3468	81.8933	79.822	25.5357	44.1295	56.6043	60.5193	49.8678	Sequence similar to Uniprot:J4GN72|J4GN72_FIBRA|PN=Uncharacterized protein|GN=|SW_ID=0.670|SW_Length_Dif=10|SW_Score=1612|Putative BBH		Putatively contains 1 Amino acid transporter, transmembrane (IPR013057: PF01490) domain(s)
247149	160.109	84.8717	97.6529	84.5783	93.4818	100.187	101.867	86.7024	82.7373	81.9051	Sequence similar to Uniprot:G4T948|G4T948_PIRID|PN=Related to acetyltransferase|GN=PIIN_01665|SW_ID=0.393|SW_Length_Dif=3|SW_Score=727|Putative BestHit	EC:2.3.1.15 (Glycerol-3-phosphate O-acyltransferase.)	Putatively contains 1 Phospholipid/glycerol acyltransferase (IPR002123: SM00563), 1 Phospholipid/glycerol acyltransferase (IPR002123: PF01553) domain(s)		Putatively related to a protein involved with metabolic process (GO:0008152),glycerol-3-phosphate O-acyltransferase activity (GO:0004366),acyltransferase activity (GO:0008415)	Glycerolipid metabolism
110804	130.413	96.5943	106.347	193.024	129.606	140.772	105.107	187.484	172.273	90.4752	Sequence similar to Uniprot:J4G3H6|J4G3H6_FIBRA|PN=Uncharacterized protein|GN=|SW_ID=0.625|SW_Length_Dif=-15|SW_Score=1546|Putative BBH
247154	209.437	781.57	653.243	470.775	462.036	394.228	360.423	367.907	399.013	452.376	Sequence similar to Uniprot:A8N201|A8N201_COPC7|PN=Putative uncharacterized protein|GN=CC1G_03694|SW_ID=0.468|SW_Length_Dif=18|SW_Score=936|Putative BestHit
84219	34.2325	72.4926	41.3795	82.0425	84.4184	102.306	82.1676	62.3019	129.868	58.3804	Sequence similar to Uniprot:A8N200|A8N200_COPC7|PN=Saccharopine dehydrogenase|GN=CC1G_03693|SW_ID=0.799|SW_Length_Dif=1|SW_Score=2001|Putative BBH	EC:1.5.1.7 (Saccharopine dehydrogenase (NAD+, L-lysine forming).)	Putatively contains 1 Alanine dehydrogenase/PNT, C-terminal (IPR007698: PF01262), 1 NAD(P)-binding (IPR016040: SSF51735), 1 Alanine dehydrogenase/PNT, N-terminal (IPR007886: PF05222) domain(s)		Putatively related to a protein involved with metabolic process (GO:0008152),electron transport (GO:0006118),saccharopine dehydrogenase (NAD+, L-lysine-forming) activity (GO:0004754),binding (GO:0005488),oxidoreductase activity (GO:0016491),catalytic activity (GO:0003824)	Lysine biosynthesis,Lysine degradation
247155	29.4482	29.1659	32.8205	27.2978	33.858	35.9673	35.7701	26.7539	29.555	24.445	Sequence similar to Uniprot:A8N1S9|A8N1S9_COPC7|PN=O-sialoglycoprotein endopeptidase|GN=CC1G_03622|SW_ID=0.825|SW_Length_Dif=-55|SW_Score=1746|Putative BestHit	EC:3.4.24.57 (O-sialoglycoprotein endopeptidase.)	Putatively contains 1 Peptidase M22, glycoprotease (IPR000905: TIGR00329), 1 Peptidase M22, glycoprotease (IPR000905: PD002367), 1 Peptidase M22, glycoprotease (IPR000905: PS01016), 6 Peptidase M22, glycoprotease (IPR000905: PR00789), 1 Peptidase M22, glycoprotease (IPR000905: PF00814) domain(s)		Putatively related to a protein involved with O-sialoglycoprotein endopeptidase activity (GO:0008450),proteolysis (GO:0006508)
168270	70.3621	26.9151	36.2576	50.6177	40.9792	62.2093	61.6905	44.5072	48.4983	42.333	Sequence similar to Uniprot:J4HVP9|J4HVP9_FIBRA|PN=Uncharacterized protein|GN=|SW_ID=0.657|SW_Length_Dif=8|SW_Score=1163|Putative BBH	EC:2.4.1.186 (Glycogenin glucosyltransferase.)	Putatively contains 1 Glycosyl transferase, family 8 (IPR002495: PF01501) domain(s)		Putatively related to a protein involved with glycogenin glucosyltransferase activity (GO:0008466),transferase activity, transferring hexosyl groups (GO:0016758),carbohydrate biosynthetic process (GO:0016051)		Glycosyltransferase Family 8 protein ()
247160	129.258	72.8678	52.8363	78.8105	107.271	165.656	131.805	95.6616	111.422	103.014	Sequence similar to Uniprot:D6RJT2|D6RJT2_COPC7|PN=40S ribosomal protein S28|GN=CC1G_13665|SW_ID=0.855|SW_Length_Dif=2|SW_Score=363|Putative BestHit		Putatively contains 1 Ribosomal protein S28e (IPR000289: PS00961), 1 Ribosomal protein S28e (IPR000289: PF01200), 1 Ribosomal protein S28e (IPR000289: PD005541), 1 Nucleic acid-binding, OB-fold-like (IPR016027: SSF50249) domain(s)		Putatively related to a protein involved with intracellular (GO:0005622),translation (GO:0006412),ribosome (GO:0005840),structural constituent of ribosome (GO:0003735)
110818	117.133	114.225	148.872	72.8935	69.6582	132.351	117.031	67.7517	67.8562	59.8183	Sequence similar to Uniprot:A8N1T1|LIPA_COPC7|PN=Lipoyl synthase, mitochondrial (EC 2.8.1.8) (Lipoate synthase) (LS) (Lip-syn) (Lipoic acid synthase)|GN=CC1G_03624|SW_ID=0.826|SW_Length_Dif=9|SW_Score=1973|Putative BBH		Putatively contains 1 Lipoate synthase (IPR003698: PIRSF005963), 1 Elongator protein 3/MiaB/NifB (IPR006638: SM00729), 1 Radical SAM (IPR007197: PF04055), 1 Lipoate synthase (IPR003698: TIGR00510) domain(s)		Putatively related to a protein involved with iron-sulfur cluster binding (GO:0051536),lipoate biosynthetic process (GO:0009107),catalytic activity (GO:0003824),lipoate synthase activity (GO:0016992)
133883	181.556	108.692	83.5677	254.779	191.689	149.737	174.379	218.903	203.9	195.675	Sequence similar to Uniprot:A8N1T3|A8N1T3_COPC7|PN=Peroxisomal biogenesis factor|GN=CC1G_03626|SW_ID=0.572|SW_Length_Dif=-1|SW_Score=910|Putative BBH		Putatively contains 1 Peroxisomal biogenesis factor 11 (IPR008733: PF05648) domain(s)		Putatively related to a protein involved with peroxisomal membrane (GO:0005778),peroxisome fission (GO:0016559)
247163	65.2479	63.4897	35.3815	180.842	155.177	148.27	100.96	124.067	125.723	111.182	Sequence similar to Uniprot:A8N1T4|A8N1T4_COPC7|PN=Fumarate hydratase class II (Fumarase C) (EC 4.2.1.2)|GN=FUMC CC1G_03627|SW_ID=0.855|SW_Length_Dif=-27|SW_Score=2651|Putative BestHit	EC:4.2.1.2 (Fumarate hydratase.)	Putatively contains 4 Fumarate lyase (IPR000362: PR00149), 1 Fumarate lyase (IPR000362: PF00206), 1 Fumarate lyase (IPR000362: PS00163), 1 Fumarate hydratase, class II (IPR005677: TIGR00979), 1 L-Aspartase-like (IPR008948: SSF48557) domain(s)		Putatively related to a protein involved with tricarboxylic acid cycle enzyme complex (GO:0045239),fumarate hydratase activity (GO:0004333),fumarate metabolic process (GO:0006106),catalytic activity (GO:0003824)	Citrate cycle (TCA cycle),Reductive carboxylate cycle (CO2 fixation)
247165	215.541	163.648	219.904	167.168	171.556	204.449	201.272	166.592	182.801	151.214	Sequence similar to Uniprot:A8N1T5|A8N1T5_COPC7|PN=DNA ATP-dependent helicase|GN=CC1G_03628|SW_ID=0.574|SW_Length_Dif=-25|SW_Score=5778|Putative BestHit	EC:3.6.1.3 (Adenosinetriphosphatase.)	Putatively contains 1 DEAD-like helicase, N-terminal (IPR014001: SM00487), 1 Helicase, superfamily 1 and 2, ATP-binding (IPR014021: PS51192), 1 DNA/RNA helicase, C-terminal (IPR001650: PS51194), 1 DNA/RNA helicase, C-terminal (IPR001650: SM00490), 1 DNA/RNA helicase, C-terminal (IPR001650: PF00271), 1 SNF2-related (IPR000330: PF00176), 1 Actin-binding FH2 (IPR015425: SSF101447) domain(s)		Putatively related to a protein involved with ATP-dependent helicase activity (GO:0008026),ATPase activity, coupled (GO:0042623),ATPase activity, uncoupled (GO:0042624),DNA-dependent ATPase activity (GO:0008094),ATPase activity (GO:0016887),helicase activity (GO:0004386),single-stranded DNA-dependent ATP-dependent DNA helicase activity (GO:0017116),nucleic acid binding (GO:0003676),ATP-dependent …	Purine metabolism
247167	168.77	125.666	114.366	150.113	181.979	201.352	177.684	151.151	173.019	152.882	Sequence similar to ATP-dependent RNA helicase A (KOG0920)		Putatively contains 1 Helicase-associated region (IPR007502: PF04408), 1 Region of unknown function DUF1605 (IPR011709: PF07717) domain(s)		Putatively related to a protein involved with helicase activity (GO:0004386)
247173	144.024	104.659	131.013	60.9601	71.4061	124.201	90.9158	66.926	77.0999	68.0433	Sequence similar to Uniprot:A8N1T6|A8N1T6_COPC7|PN=Centromere/microtubule binding protein cbf5|GN=CC1G_03629|SW_ID=0.802|SW_Length_Dif=-19|SW_Score=2693|Putative BestHit	EC:4.2.1.70 (Pseudouridylate synthase.)	Putatively contains 1 PUA (IPR002478: PS50890), 1 tRNA pseudouridine synthase B, N-terminal (IPR002501: PF01509), 1 PUA (IPR002478: SM00359), 1 DKCLD (IPR012960: PF08068), 1 PUA-like (IPR015947: SSF88697), 1 Putative rRNA pseudouridine synthase (IPR004802: TIGR00425), 1 PUA (IPR002478: PF01472), 1 Uncharacterized domain 2 (IPR004521: TIGR00451) domain(s)		Putatively related to a protein involved with RNA binding (GO:0003723),tRNA pseudouridine synthesis (GO:0031119),pseudouridylate synthase activity (GO:0004730),tRNA-pseudouridine synthase activity (GO:0016439)	Pyrimidine metabolism
247176	59.9687	121.634	114.366	139.025	127.793	108.554	117.743	104.084	130.697	134.016	Sequence similar to Uniprot:A8N1T9|A8N1T9_COPC7|PN=Putative uncharacterized protein|GN=CC1G_03632|SW_ID=0.501|SW_Length_Dif=24|SW_Score=1173|Putative BestHit		Putatively contains 2 Cupredoxin (IPR008972: SSF49503) domain(s)	Putatively contains SignalP peptide
247179	30.3555	69.773	58.43	26.3033	33.1459	74.9228	57.0897	25.4327	32.0006	28.7588	Sequence similar to Uniprot:A8N1U0|A8N1U0_COPC7|PN=CMGC/MAPK protein kinase|GN=CC1G_03633|SW_ID=0.848|SW_Length_Dif=-2|SW_Score=2092|Putative BestHit		Putatively contains 1 Protein kinase, core (IPR000719: PD000001), 1 Tyrosine protein kinase (IPR001245: SM00219), 1 Serine/threonine protein kinase-related (IPR017442: PF00069), 1 Protein kinase-like (IPR011009: SSF56112), 1 Protein kinase, core (IPR000719: PS50011), 1 Serine/threonine protein kinase (IPR002290: SM00220), 1 Serine/threonine protein kinase, active site (IPR008271: PS00108), 1 Prot…		Putatively related to a protein involved with ATP binding (GO:0005524),MAP kinase activity (GO:0004707),protein kinase activity (GO:0004672),protein serine/threonine kinase activity (GO:0004674),protein-tyrosine kinase activity (GO:0004713),protein amino acid phosphorylation (GO:0006468)
190070	36.7071	198.253	127.239	31.7231	25.96	54.7659	62.2737	25.2263	27.7311	23.7548	Sequence similar to Uniprot:J4HVQ1|J4HVQ1_FIBRA|PN=Uncharacterized protein|GN=|SW_ID=0.350|SW_Length_Dif=15|SW_Score=797|Putative BBH		Putatively contains 1 Peptidase S26A, signal peptidase I (IPR000223: PS00501) domain(s)		Putatively related to a protein involved with serine-type peptidase activity (GO:0008236),membrane (GO:0016020),proteolysis (GO:0006508)
204088	131.156	888.48	679.257	183.477	164.37	218.792	300.223	173.611	151.837	187.507	Sequence similar to Uniprot:A8N1U2|A8N1U2_COPC7|PN=Cytochrome b2|GN=CC1G_03635|SW_ID=0.485|SW_Length_Dif=99|SW_Score=1596|Putative BBH	EC:1.1.2.3 (L-lactate dehydrogenase (cytochrome).)	Putatively contains 1 Cytochrome b5 (IPR001199: PF00173), 2 FMN-dependent alpha-hydroxy acid dehydrogenase (IPR000262: PF01070), 1 Cytochrome b5 (IPR001199: PD000612), 1 FMN-dependent alpha-hydroxy acid dehydrogenase, active site (IPR008259: PS00557), 1 Cytochrome b5 (IPR001199: SSF55856) domain(s)		Putatively related to a protein involved with heme binding (GO:0020037),transition metal ion binding (GO:0046914),electron transport (GO:0006118),L-lactate dehydrogenase (cytochrome) activity (GO:0004460),oxidoreductase activity (GO:0016491)	Pyruvate metabolism
190073	28.1284	75.1185	69.6173	47.1869	46.1582	43.954	35.3165	41.452	41.949	42.9657
24172	8.24878	8.53406	10.5807	15.961	16.5082	8.53001	12.6362	18.2901	18.2387	23.4672
85120	25.1588	49.3287	67.9998	25.4083	24.9889	25.9704	26.3092	26.4649	27.0679	33.0726	Sequence similar to Uniprot:A8N1W6|A8N1W6_COPC7|PN=Cmgc/cdk/pitslre protein kinase|GN=CC1G_03659|SW_ID=0.693|SW_Length_Dif=9|SW_Score=1877|Putative BBH		Putatively contains 1 Serine/threonine protein kinase (IPR002290: SM00220), 1 Protein kinase, core (IPR000719: PD000001), 1 Serine/threonine protein kinase, active site (IPR008271: PS00108), 1 Tyrosine protein kinase (IPR001245: SM00219), 1 Serine/threonine protein kinase-related (IPR017442: PF00069), 1 Protein kinase-like (IPR011009: SSF56112), 1 Protein kinase, core (IPR000719: PS50011) domain(…		Putatively related to a protein involved with ATP binding (GO:0005524),cyclin-dependent protein kinase activity (GO:0004693),protein kinase activity (GO:0004672),protein serine/threonine kinase activity (GO:0004674),protein-tyrosine kinase activity (GO:0004713),protein amino acid phosphorylation (GO:0006468)
84643	45.2033	41.5449	53.0385	26.005	23.4999	39.4445	34.4093	21.593	24.5808	22.1443	Sequence similar to Uniprot:A8N1W5|A8N1W5_COPC7|PN=Putative uncharacterized protein|GN=CC1G_03658|SW_ID=0.551|SW_Length_Dif=62|SW_Score=1731|Putative BBH		Putatively contains 1 Homeodomain-like (IPR009057: SSF46689) domain(s)
180107	56.3392	75.0247	61.5975	116.749	94.0644	150.715	93.1838	142.687	109.018	138.732	Sequence similar to Uniprot:A8N1W4|A8N1W4_COPC7|PN=D2HGD protein|GN=CC1G_03657|SW_ID=0.642|SW_Length_Dif=7|SW_Score=2197|Putative BBH		Putatively contains 1 FAD linked oxidase, N-terminal (IPR006094: PF01565), 1 FAD-linked oxidase, C-terminal (IPR004113: PF02913), 1 FAD-linked oxidase-like, C-terminal (IPR016164: SSF55103), 1 FAD-binding, type 2 (IPR016166: SSF56176) domain(s)		Putatively related to a protein involved with oxidoreductase activity (GO:0016491),FAD binding (GO:0050660),catalytic activity (GO:0003824)
247190	0.824878	1.78184	2.22398	1.59113	1.42424	3.04255	2.13843	2.39464	2.32129	3.62361
84022	3.46449	3.46989	5.0545	4.47504	5.63221	6.46542	4.14726	5.44986	5.3058	7.53481	Sequence similar to Uniprot:F8P414|F8P414_SERL9|PN=Putative uncharacterized protein|GN=SERLADRAFT_472830|SW_ID=0.393|SW_Length_Dif=6|SW_Score=310|Putative BBH		Putatively contains 1 WD40 repeat-like (IPR011046: SSF50978), 1 WD40 repeat (IPR001680: PS00678) domain(s)
83217	84.88	86.2784	115.175	63.4959	67.1334	86.0608	83.334	64.1185	69.1412	66.1453	Sequence similar to Uniprot:A8N1V6|A8N1V6_COPC7|PN=Putative uncharacterized protein|GN=CC1G_03649|SW_ID=0.405|SW_Length_Dif=-34|SW_Score=1903|Putative BBH		Putatively contains 1 AT-rich interaction region (IPR001606: SSF46774), 1 AT-rich interaction region (IPR001606: PS51011), 1 AT-rich interaction region (IPR001606: PF01388), 1 AT-rich interaction region (IPR001606: SM00501) domain(s)		Putatively related to a protein involved with intracellular (GO:0005622),DNA binding (GO:0003677)
24178	26.3961	17.3495	23.4529	9.44732	10.5523	14.3978	18.2739	9.57855	12.4355	13.4016	Sequence similar to Uniprot:F8PXZ4|F8PXZ4_SERL3|PN=Putative uncharacterized protein|GN=SERLA73DRAFT_152587|SW_ID=0.515|SW_Length_Dif=1|SW_Score=388|Putative BBH		Putatively contains 1 Protein of unknown function DUF1764, eukaryotic (IPR013885: PF08576) domain(s)
247193	96.5108	102.596	145.906	94.3737	86.5548	95.4601	143.534	87.652	99.235	89.5549	Sequence similar to Uniprot:A8N1V7|A8N1V7_COPC7|PN=Putative uncharacterized protein|GN=CC1G_03650|SW_ID=0.433|SW_Length_Dif=-59|SW_Score=1480|Putative BestHit		Putatively contains 1 Immunoglobulin E-set (IPR014756: SSF81296) domain(s)
156084	18.7247	15.0987	21.3637	13.1268	19.6156	11.5726	14.8394	16.9689	17.2024	16.335	Sequence similar to Uniprot:J4GN79|J4GN79_FIBRA|PN=Uncharacterized protein|GN=|SW_ID=0.571|SW_Length_Dif=-15|SW_Score=1962|Putative BBH		Putatively contains 1 Chondroitin AC/alginate lyase (IPR008929: SSF48230) domain(s)	Putatively contains SignalP peptide
133931	42.3988	31.6042	59.1713	17.2041	24.212	32.8161	32.7893	21.7995	28.0213	23.4672	Sequence similar to Uniprot:A8N6A9|A8N6A9_COPC7|PN=Transcription factor iiia|GN=CC1G_02014|SW_ID=0.518|SW_Length_Dif=11|SW_Score=1749|Putative BBH		Putatively contains 10 Zinc finger, C2H2-like (IPR015880: SM00355), 6 Zinc finger, C2H2-type (IPR007087: PS50157), 5 Zinc finger, C2H2-type (IPR007087: PF00096), 7 Zinc finger, C2H2-type (IPR007087: PS00028) domain(s)		Putatively related to a protein involved with intracellular (GO:0005622),nucleic acid binding (GO:0003676),zinc ion binding (GO:0008270)
247199	89.4168	160.647	165.114	106.854	97.2366	159.951	142.692	93.4734	97.577	78.0514	Sequence similar to GYF domain containing proteins (KOG1862)	EC:6.3.2.- (Acid--D-amino-acid ligases (peptide synthases).)	Putatively contains 1 GYF (IPR003169: SSF55277), 1 GYF (IPR003169: PS50829), 1 GYF (IPR003169: PF02213), 1 GYF (IPR003169: SM00444) domain(s)		Putatively related to a protein involved with ribosomal S6-glutamic acid ligase activity (GO:0018169),UDP-N-acetylmuramoylalanyl-D-glutamyl-2,6-diaminopimelate-D-alanyl-D-alanine ligase activity (GO:0008766),coenzyme F420-2 alpha-glutamyl ligase activity (GO:0043774),coenzyme F420-0 gamma-glutamyl ligase activity (GO:0043773)	Tryptophan metabolism,Ubiquinone biosynthesis
180116	13.1981	19.9753	25.0703	23.7675	16.8966	22.7105	24.6892	17.0515	20.2284	15.0696
84769	26.2311	22.0385	31.6748	14.7676	18.3209	19.1246	18.2739	15.5651	20.3113	14.6095	Sequence similar to Uniprot:B0CQJ7|B0CQJ7_LACBS|PN=Predicted protein|GN=LACBIDRAFT_242480|SW_ID=0.624|SW_Length_Dif=-6|SW_Score=1123|Putative BBH		Putatively contains 1 Cyclin, N-terminal (IPR006671: PF00134), 2 Cyclin-like (IPR011028: SSF47954), 1 Cyclin (IPR006670: SM00385) domain(s)
83918	7.42391	18.5686	21.0941	38.1373	48.8772	16.5167	17.1723	25.474	33.8659	36.2936	Sequence similar to von Willebrand factor and related coagulation proteins (KOG1216)
247203	2.80459	4.4077	7.61544	7.90591	12.5592	3.36854	4.60087	4.78927	7.12967	9.20282
247205	38.6868	76.9003	128.452	41.5185	58.9116	51.8864	62.9865	45.0852	56.3327	44.3461	Sequence similar to Nuclear localization sequence binding protein (KOG4210)		Putatively contains 1 PAPA-1-like conserved region (IPR006880: PF04795) domain(s)
247206	7.09395	10.691	14.8939	9.69593	12.1708	14.2891	19.2459	14.3678	13.5961	13.2866	Sequence similar to Uniprot:G4TMH8|G4TMH8_PIRID|PN=Related to FAP7-involved in the oxidative stress response|GN=PIIN_06458|SW_ID=0.704|SW_Length_Dif=-28|SW_Score=610|Putative BestHit
168302	2.63961	6.93979	5.79582	5.71811	7.12119	4.23784	6.8689	6.85362	6.5908	7.64984
247208	0.824878	2.53208	2.89791	2.83419	2.78374	2.87956	2.59204	2.80751	3.56483	3.22099
110888	21.3644	29.2596	35.3815	28.0436	26.2189	25.0467	34.8629	31.0064	30.5913	29.6216	Sequence similar to Uniprot:A8N1U8|A8N1U8_COPC7|PN=Putative uncharacterized protein|GN=CC1G_03641|SW_ID=0.589|SW_Length_Dif=1|SW_Score=1135|Putative BBH
168306	34.9748	86.7473	52.3646	69.1146	69.0755	88.0167	65.3194	64.6552	65.8665	59.9334	Sequence similar to Uniprot:F8Q2W2|F8Q2W2_SERL3|PN=Putative uncharacterized protein|GN=SERLA73DRAFT_124207|SW_ID=0.376|SW_Length_Dif=132|SW_Score=1631|Putative BBH	EC:3.2.1.3 (Glucan 1,4-alpha-glucosidase.)	Putatively contains 1 Zinc finger, LIM-type (IPR001781: PS00478), 3 Zinc finger, LIM-type (IPR001781: SM00132), 1 Zinc finger, LIM-type (IPR001781: PD000094), 1 Zinc finger, LIM-type (IPR001781: PF00412), 3 Zinc finger, LIM-type (IPR001781: PS50023) domain(s)		Putatively related to a protein involved with glucan 1,4-alpha-glucosidase activity (GO:0004339),zinc ion binding (GO:0008270)	Starch and sucrose metabolism
247213	99.3154	216.071	187.421	140.417	194.732	91.4939	87.8701	124.562	141.433	155.93				Putatively contains SignalP peptide
156102	26.9735	43.7957	47.9166	31.0767	43.6982	51.5061	36.2885	30.8413	25.0782	31.8072	Sequence similar to Uniprot:A8N1U5|A8N1U5_COPC7|PN=Putative uncharacterized protein|GN=CC1G_03638|SW_ID=0.679|SW_Length_Dif=1|SW_Score=991|Putative BBH		Putatively contains 1 Heat shock protein DnaJ, N-terminal (IPR001623: PS50076), 1 Heat shock protein DnaJ, N-terminal (IPR001623: SM00271), 1 Heat shock protein DnaJ, N-terminal (IPR001623: PF00226), 1 Heat shock protein DnaJ, N-terminal (IPR001623: SSF46565) domain(s)		Putatively related to a protein involved with heat shock protein binding (GO:0031072)
204111	0.824878	0.562685	0.673933	0.248614	0.0647381	0.488982	0.259204	0.0825737	0	0	Sequence similar to Uniprot:J4HVQ7|J4HVQ7_FIBRA|PN=Uncharacterized protein|GN=|SW_ID=0.711|SW_Length_Dif=0|SW_Score=290|Putative BBH
204113	264.044	220.104	269.371	188.2	220.174	296.377	231.793	220.431	221.683	235.707	Sequence similar to Uniprot:J4H255|J4H255_FIBRA|PN=Uncharacterized protein|GN=|SW_ID=0.501|SW_Length_Dif=-58|SW_Score=3137|Putative BBH	EC:3.2.1.3 (Glucan 1,4-alpha-glucosidase.)	Putatively contains 1 HR1 rho-binding repeat (IPR011072: SSF46585), 1 SEC7-like (IPR000904: SM00222), 1 Pleckstrin-like (IPR001849: PF00169), 1 SEC7-like (IPR000904: SSF48425), 1 SEC7-like (IPR000904: PS50190), 1 Pleckstrin-like (IPR001849: PS50003), 1 SEC7-like (IPR000904: PF01369), 1 Pleckstrin-like (IPR001849: SM00233) domain(s)		Putatively related to a protein involved with intracellular (GO:0005622),ARF guanyl-nucleotide exchange factor activity (GO:0005086),glucan 1,4-alpha-glucosidase activity (GO:0004339),signal transduction (GO:0007165),regulation of ARF protein signal transduction (GO:0032012)	Starch and sucrose metabolism
168316	79.6008	82.5272	122.049	66.529	69.3992	68.0771	94.8038	62.5496	72.2501	64.9374	Sequence similar to Uniprot:Q01869|Q01869_PHACH|PN=(ME446) ubiquitin|GN=|SW_ID=0.728|SW_Length_Dif=16|SW_Score=3731|Putative BBH		Putatively contains 1 RNA-dependent RNA polymerase, eukaryotic-type (IPR007855: PF05183) domain(s)
247222	3250.27	430.267	433.676	341.993	369.266	520.711	667.58	394.62	371.655	311.055	Sequence similar to Uniprot:A8N1Y3|A8N1Y3_COPC7|PN=Ubiquitin C|GN=CC1G_03676|SW_ID=1.000|SW_Length_Dif=1|SW_Score=1912|Putative BestHit		Putatively contains 3 Ubiquitin (IPR000626: PR00348), 4 Ubiquitin (IPR000626: PS00299), 4 Ubiquitin (IPR000626: SM00213), 4 Ubiquitin (IPR000626: PS50053), 4 Ubiquitin (IPR000626: PF00240) domain(s)		Putatively related to a protein involved with protein modification process (GO:0006464)
247224	27.386	15.0987	24.8681	12.9279	18.4504	12.6049	14.5802	13.4182	16.0418	17.5429	Sequence similar to Uniprot:A8N1Y2|A8N1Y2_COPC7|PN=WD40 repeat-containing protein|GN=CC1G_03675|SW_ID=0.664|SW_Length_Dif=-34|SW_Score=1303|Putative BestHit	EC:3.1.1.47 (2-acetyl-1-alkylglycerophosphocholine esterase.)	Putatively contains 6 WD40 repeat (IPR001680: PF00400), 5 WD40 repeat (IPR001680: PS50082), 6 WD40 repeat (IPR001680: SM00320), 4 WD40 repeat (IPR001680: PD000018), 1 WD40 repeat (IPR001680: PS50294), 1 WD40 repeat-like (IPR011046: SSF50978), 3 WD40 repeat (IPR001680: PR00320), 4 WD40 repeat (IPR001680: PS00678) domain(s)		Putatively related to a protein involved with 1-alkyl-2-acetylglycerophosphocholine esterase activity (GO:0003847)	Glycerolipid metabolism
168319	75.2289	67.0533	70.089	40.2257	43.1803	62.4266	48.8599	35.2177	43.3998	37.7316	Sequence similar to Uniprot:A8N1Y1|A8N1Y1_COPC7|PN=Putative uncharacterized protein|GN=CC1G_03674|SW_ID=0.732|SW_Length_Dif=3|SW_Score=1214|Putative BBH		Putatively contains 1 SAC3/GANP/Nin1/mts3/eIF-3 p25 (IPR005062: PF03399), 1 Armadillo-type fold (IPR016024: SSF48371) domain(s)		Putatively related to a protein involved with binding (GO:0005488)
110936	101.79	217.947	218.759	87.86	82.7353	125.234	131.676	81.459	94.5096	80.007	Sequence similar to Uniprot:A8N1X9|A8N1X9_COPC7|PN=Putative uncharacterized protein|GN=CC1G_03672|SW_ID=0.596|SW_Length_Dif=13|SW_Score=3631|Putative BBH		Putatively contains 1 DDT (IPR004022: PS50827), 1 DDT (IPR004022: PF02791), 1 WSTF/Acf1/Cbp146 (IPR013136: PS51136) domain(s)
168324	22.0243	48.2034	57.4191	33.1651	34.0522	27.1656	36.0293	28.9421	35.5654	30.3693
247230	7.75386	10.691	18.4658	12.0826	11.7176	11.3552	14.4506	10.074	12.1453	13.5742
247231	42.4812	141.046	155.746	536.11	563.61	195.049	215.334	228.77	247.01	330.381	Sequence similar to Uniprot:A8N1X8|A8N1X8_COPC7|PN=D-galacturonic acid reductase|GN=CC1G_03671|SW_ID=0.785|SW_Length_Dif=1|SW_Score=2309|Putative BestHit		Putatively contains 1 Oxidoreductase, N-terminal (IPR000683: PF01408), 1 NAD(P)-binding (IPR016040: SSF51735), 1 Oxidoreductase, C-terminal (IPR004104: PF02894) domain(s)		Putatively related to a protein involved with metabolic process (GO:0008152),electron transport (GO:0006118),binding (GO:0005488),oxidoreductase activity (GO:0016491),catalytic activity (GO:0003824)
247236	306.277	426.891	412.043	1310.29	1685.46	688.649	838.978	1396.61	1483.01	1557	Sequence similar to Uniprot:A8N1X7|A8N1X7_COPC7|PN=Cyclin|GN=CC1G_03670|SW_ID=0.633|SW_Length_Dif=-54|SW_Score=1814|Putative BestHit		Putatively contains 2 Cyclin (IPR006670: SM00385), 1 Cyclin, N-terminal (IPR006671: PF00134), 2 Cyclin-like (IPR011028: SSF47954), 1 Cyclin, C-terminal (IPR004367: PF02984) domain(s)		Putatively related to a protein involved with nucleus (GO:0005634)
24203	176.606	96.1254	131.215	81.4458	83.3826	99.1003	81.4548	73.7383	83.3176	72.2996	Sequence similar to Uniprot:J4H256|J4H256_FIBRA|PN=Uncharacterized protein|GN=|SW_ID=0.457|SW_Length_Dif=-18|SW_Score=2600|Putative BBH
134002	9.89854	1.87562	4.17838	4.8231	7.83331	4.99848	5.44328	6.52332	7.8758	7.13218	Sequence similar to Uniprot:B0CQL9|B0CQL9_LACBS|PN=Predicted protein|GN=LACBIDRAFT_300818|SW_ID=0.616|SW_Length_Dif=4|SW_Score=239|Putative BBH		Putatively contains 1 Complex 1 LYR protein (IPR008011: PF05347) domain(s)
247246	18.7247	17.7246	21.0941	13.0771	15.6666	23.3081	27.67	15.978	19.0263	15.0121	Sequence similar to Uniprot:A8N1Y4|A8N1Y4_COPC7|PN=Putative uncharacterized protein|GN=CC1G_03677|SW_ID=0.536|SW_Length_Dif=16|SW_Score=782|Putative BestHit		Putatively contains 1 Protein of unknown function DUF652 (IPR006984: PF04900) domain(s)
180137	71.022	100.346	134.18	72.0979	89.5328	79.9213	105.366	85.7941	85.6389	97.2048	Sequence similar to Uniprot:A8N1Y5|A8N1Y5_COPC7|PN=Putative uncharacterized protein|GN=CC1G_03678|SW_ID=0.533|SW_Length_Dif=2|SW_Score=799|Putative BBH		Putatively contains 1 Carbohydrate-binding-like fold (IPR013784: SSF49452) domain(s)	Putatively contains SignalP peptide	Putatively related to a protein involved with carbohydrate binding (GO:0030246)
247247	10.3935	40.3258	38.8185	17.3035	15.5371	14.0175	17.4315	14.0375	19.1092	17.3703	Sequence similar to Uniprot:A8N1Y6|A8N1Y6_COPC7|PN=Putative uncharacterized protein|GN=CC1G_03679|SW_ID=0.378|SW_Length_Dif=-43|SW_Score=231|Putative BestHit
247249	20.292	46.1402	32.6857	57.1314	70.9529	33.9571	34.1501	48.5121	63.5452	63.557	Sequence similar to Uniprot:A8N1Y7|A8N1Y7_COPC7|PN=Putative uncharacterized protein|GN=CC1G_03680|SW_ID=0.371|SW_Length_Dif=26|SW_Score=801|Putative BestHit		Putatively contains 1 SCP-like extracellular (IPR014044: SSF55797), 1 SCP-like extracellular (IPR014044: PF00188), 1 Allergen V5/Tpx-1 related (IPR001283: SM00198), 4 Allergen V5/Tpx-1 related (IPR001283: PR00837), 1 Allergen V5/Tpx-1 related (IPR001283: PD000542) domain(s)	Putatively contains SignalP peptide	Putatively related to a protein involved with extracellular region (GO:0005576)
110950	1783.55	205.474	217.276	889.539	584.973	340.277	1352.85	476.657	509.688	391.695	Sequence similar to Uniprot:A8N1Y8|A8N1Y8_COPC7|PN=Putative uncharacterized protein|GN=CC1G_03681|SW_ID=0.581|SW_Length_Dif=8|SW_Score=884|Putative BBH
190117	40.419	31.4166	31.3379	27.4967	29.4558	19.7766	35.0573	29.9743	37.265	38.4218	Sequence similar to Uniprot:A8N6F1|A8N6F1_COPC7|PN=Putative uncharacterized protein|GN=CC1G_02055|SW_ID=0.341|SW_Length_Dif=33|SW_Score=515|Putative BestHit		Putatively contains 1 BTB/POZ fold (IPR011333: SSF54695), 1 BTB/POZ-like (IPR000210: SM00225), 1 BTB/POZ-like (IPR000210: PS50097), 1 BTB/POZ (IPR013069: PF00651) domain(s)		Putatively related to a protein involved with protein binding (GO:0005515)
247258	430.092	416.481	405.775	357.904	313.85	403.084	322.644	298.958	304.669	310.423	Sequence similar to Uniprot:A8N1Z0|A8N1Z0_COPC7|PN=Putative uncharacterized protein|GN=CC1G_03683|SW_ID=0.490|SW_Length_Dif=-10|SW_Score=1955|Putative BestHit		Putatively contains 1 Protein-tyrosine phosphatase, dual specificity (IPR000340: PS50054), 1 Protein-tyrosine phosphatase (IPR000387: PS50056), 1 Protein-tyrosine phosphatase, active site (IPR016130: PS00383), 1 Protein-tyrosine phosphatase, dual specificity (IPR000340: PF00782), 1 Protein-tyrosine phosphatase, dual specificity (IPR000340: SM00195) domain(s)		Putatively related to a protein involved with phosphoric monoester hydrolase activity (GO:0016791),protein tyrosine/serine/threonine phosphatase activity (GO:0008138),protein amino acid dephosphorylation (GO:0006470),protein tyrosine phosphatase activity (GO:0004725),dephosphorylation (GO:0016311)
247259	19.0547	19.2251	23.9246	28.1928	33.1459	25.59	27.7348	26.9603	29.6379	29.0464	Sequence similar to Uniprot:A8N1Z1|TVP23_COPC7|PN=Golgi apparatus membrane protein TVP23|GN=TVP23 CC1G_03684|SW_ID=0.648|SW_Length_Dif=-21|SW_Score=1022|Putative BestHit		Putatively contains 1 Protein of unknown function DUF846, eukaryotic (IPR008564: PF05832) domain(s)		Putatively related to a protein involved with integral to membrane (GO:0016021)
247262	4.94927	6.84601	14.4222	8.50258	11.1997	6.51975	7.90572	8.83539	10.8189	12.0787
247263	13.693	19.0375	28.8443	21.3808	26.4779	16.8427	17.4315	20.3544	25.3269	24.5025
204136	16.745	38.7315	42.9295	24.0161	28.679	17.6033	27.67	31.378	30.0524	39.227	Sequence similar to Uniprot:J4I9D2|J4I9D2_FIBRA|PN=Uncharacterized protein|GN=|SW_ID=0.424|SW_Length_Dif=20|SW_Score=1022|Putative BBH		Putatively contains 5 Leucine-rich repeat, cysteine-containing subtype (IPR006553: SM00367), 1 Leucine-rich repeat 2 (IPR013101: PF07723) domain(s)
247267	228.986	228.919	235.135	190.09	170.067	189.29	167.511	153.174	169.33	142.184	Sequence similar to Uniprot:A8N1Z6|A8N1Z6_COPC7|PN=GrfA protein|GN=CC1G_03689|SW_ID=0.429|SW_Length_Dif=-249|SW_Score=2657|Putative BestHit		Putatively contains 1 Dbl homology (DH) domain (IPR000219: SSF48065), 1 Dbl homology (DH) domain (IPR000219: PF00621), 1 Dbl homology (DH) domain (IPR000219: PS50010), 3 Leucine-rich repeat (IPR001611: PF00560) domain(s)		Putatively related to a protein involved with regulation of Rho protein signal transduction (GO:0035023),intracellular (GO:0005622),Rho guanyl-nucleotide exchange factor activity (GO:0005089),protein binding (GO:0005515)
204140	1.73224	2.71965	2.15658	1.49168	2.13636	1.30395	1.49042	2.64236	1.69951	2.64581			Putatively contains 1 Tyrosine protein kinase, active site (IPR008266: PS00109), 1 Protein kinase-like (IPR011009: SSF56112) domain(s)		Putatively related to a protein involved with ATP binding (GO:0005524),protein-tyrosine kinase activity (GO:0004713),protein amino acid phosphorylation (GO:0006468)
24215	0.329951	0.0937809	0.134787	0.0497227	0	0	0.064801	0.0825737	0.0829031	0
247272	67.1451	127.167	119.353	99.346	81.311	168.21	95.387	87.7758	77.3486	69.9414	Sequence similar to Uniprot:Q7Z9M8|XG74_HYPJQ|PN=Xyloglucanase (XG) (EC 3.2.1.155) (Cel74a)|GN=cel74a TRIREDRAFT_49081|SW_ID=0.524|SW_Length_Dif=5|SW_Score=2358|Putative BestHit to Reviewed Uniprot Fungal Seqs		Putatively contains 1 Cellulose-binding region, fungal (IPR000254: SSF57180), 1 Cellulose-binding region, fungal (IPR000254: PS00562), 8 BNR repeat (IPR002860: PF02012), 1 Cellulose-binding region, fungal (IPR000254: PF00734), 1 Cellulose-binding region, fungal (IPR000254: SM00236), 1 Cellulose-binding region, fungal (IPR000254: PD001821), 1 Cellulose-binding region, fungal (IPR000254: PS51164) d…	Putatively contains SignalP peptide	Putatively related to a protein involved with carbohydrate metabolic process (GO:0005975),cellulose binding (GO:0030248),hydrolase activity, hydrolyzing O-glycosyl compounds (GO:0004553),extracellular region (GO:0005576)		Glycoside Hydrolase Family 74 protein (endoglucanase, oligoxyloglucan reducing end-specific cellobiohydrolase, xyloglucanase)
247278	0.577415	12.2853	13.6808	0.54695	0.906333	1.46694	1.29602	0.495442	0.663225	0.345106
134034	211.499	385.908	220.511	103.871	48.1651	330.063	274.627	55.2005	55.8767	21.4541	Sequence similar to Uniprot:A8N1I2|A8N1I2_COPC7|PN=Aspartate Aminotransferase|GN=CC1G_06748|SW_ID=0.699|SW_Length_Dif=0|SW_Score=2045|Putative BBH	EC:2.6.1.1 (Aspartate aminotransferase.)	Putatively contains 1 Aminotransferase, class I and II (IPR004839: PF00155), 6 Aspartate/other aminotransferase (IPR000796: PR00799), 1 Aminotransferases, class-I, pyridoxal-phosphate-binding site (IPR004838: PS00105), 1 Pyridoxal phosphate-dependent transferase, major region (IPR015424: SSF53383) domain(s)		Putatively related to a protein involved with amino acid metabolic process (GO:0006520),transferase activity, transferring nitrogenous groups (GO:0016769),pyridoxal phosphate binding (GO:0030170),aspartate transaminase activity (GO:0004069),transaminase activity (GO:0008483),biosynthetic process (GO:0009058),catalytic activity (GO:0003824)	Alanine and aspartate metabolism,Alkaloid biosynthesis I,Arginine and proline metabolism,Carbon fixation,Cysteine metabolism,Glutamate metabolism,Phenylalanine metabolism,Phenylalanine, tyrosine and tryptophan biosynthesis,Tyrosine metabolism
247281	44.6259	167.024	150.691	222.857	174.275	208.197	215.528	181.291	241.082	141.608	Sequence similar to Uniprot:A8N1I3|A8N1I3_COPC7|PN=Aspartate-tRNA ligase|GN=CC1G_06749|SW_ID=0.785|SW_Length_Dif=14|SW_Score=2789|Putative BestHit	EC:6.1.1.12 (Aspartate--tRNA ligase.)	Putatively contains 1 Aspartyl-tRNA synthetase, class IIb, archea/euk type (IPR004523: TIGR00458), 1 Nucleic acid binding, OB-fold, tRNA/helicase-type (IPR004365: PF01336), 1 Aminoacyl-tRNA synthetase, class II (D, K and N) (IPR004364: PF00152), 1 Nucleic acid-binding, OB-fold-like (IPR016027: SSF50249), 4 Aspartyl-tRNA synthetase, class IIb (IPR002312: PR01042), 1 Aminoacyl-tRNA synthetase, clas…		Putatively related to a protein involved with nucleic acid binding (GO:0003676),tRNA aminoacylation for protein translation (GO:0006418),aminoacyl-tRNA ligase activity (GO:0004812),nucleotide binding (GO:0000166),ATP binding (GO:0005524),aspartyl-tRNA aminoacylation (GO:0006422),translation (GO:0006412),cytoplasm (GO:0005737),aspartate-tRNA ligase activity (GO:0004815)	Aminoacyl-tRNA biosynthesis,Alanine and aspartate metabolism
247284	3.05205	10.1283	7.27847	6.61312	5.82643	5.92211	12.7658	8.09222	7.9587	9.08778
247285	117.71	171.15	210.806	152.35	154.724	106.707	109.643	128.113	133.308	136.834	Sequence similar to Uniprot:A8N1I5|A8N1I5_COPC7|PN=Endosome protein|GN=CC1G_06751|SW_ID=0.592|SW_Length_Dif=40|SW_Score=2292|Putative BestHit		Putatively contains 1 SPla/RYanodine receptor SPRY (IPR003877: PF00622), 1 SPla/RYanodine receptor SPRY (IPR003877: SM00449), 1 B302, (SPRY)-like (IPR001870: PS50188) domain(s)
247286	127.609	115.632	162.418	100.142	96.2655	100.078	122.02	103.465	95.6288	89.5549	Sequence similar to Uniprot:A8N1I6|A8N1I6_COPC7|PN=Nuclear protein SNF4|GN=CC1G_06752|SW_ID=0.656|SW_Length_Dif=8|SW_Score=1667|Putative BestHit	EC:2.7.1.- (Phosphotransferases with an alcohol group as acceptor.)	Putatively contains 2 Cystathionine beta-synthase, core (IPR000644: PF00571), 4 Cystathionine beta-synthase, core (IPR000644: SM00116) domain(s)		Putatively related to a protein involved with LPPG:FO 2-phospho-L-lactate transferase activity (GO:0043743),phosphoinositide 3-kinase activity (GO:0035004),cytidine kinase activity (GO:0043771),eukaryotic elongation factor-2 kinase activator activity (GO:0042557),phosphorylase kinase regulator activity (GO:0008607),GTP-dependent polynucleotide kinase activity (GO:0051735),(S)-lactate 2-kinase act…	Benzoate degradation via CoA ligation,Inositol phosphate metabolism,Nicotinate and nicotinamide metabolism,Sphingoglycolipid metabolism,Starch and sucrose metabolism
247289	32.0878	27.0089	32.3488	28.7397	24.0826	26.9483	34.0853	21.6343	26.7363	20.4188	Sequence similar to Uniprot:A8N1Q8|A8N1Q8_COPC7|PN=Putative uncharacterized protein|GN=CC1G_06738|SW_ID=0.741|SW_Length_Dif=1|SW_Score=583|Putative BestHit		Putatively contains 1 Like-Sm ribonucleoprotein, eukaryotic and archaea-type, core (IPR006649: SM00651), 1 Like-Sm ribonucleoprotein, core (IPR001163: PF01423), 1 Like-Sm ribonucleoprotein, eukaryotic and archaea-type, core (IPR006649: PD020287), 1 Like-Sm ribonucleoprotein-related, core (IPR010920: SSF50182) domain(s)		Putatively related to a protein involved with ribonucleoprotein complex (GO:0030529),mRNA metabolic process (GO:0016071)
247290	15.3427	34.9803	23.5203	48.4797	56.7753	77.9111	39.2046	50.37	57.1617	49.1776	Sequence similar to Uniprot:A8N1Q3|A8N1Q3_COPC7|PN=Putative uncharacterized protein|GN=CC1G_06733|SW_ID=0.550|SW_Length_Dif=3|SW_Score=883|Putative BestHit
247293	232.533	179.028	211.548	162.394	162.363	169.405	166.603	165.725	171.154	177.787	Sequence similar to Uncharacterized PHD Zn-finger protein (KOG1632)		Putatively contains 1 Zinc finger, PHD-type (IPR001965: PS01359), 1 Zinc finger, PHD-type (IPR001965: PS50016), 1 Zinc finger, FYVE/PHD-type (IPR011011: SSF57903), 1 Zinc finger, PHD-type (IPR001965: PF00628), 1 EGF-like region, conserved site (IPR013032: PS01186), 1 Major intrinsic protein (IPR000425: PS00221), 1 Zinc finger, PHD-type (IPR001965: SM00249) domain(s)		Putatively related to a protein involved with protein binding (GO:0005515),transport (GO:0006810),transporter activity (GO:0005215),membrane (GO:0016020),zinc ion binding (GO:0008270)
247295	394.952	321.106	292.217	233.448	266.462	416.069	379.928	272.411	298.866	256.816	Sequence similar to Uniprot:A8N1R0|A8N1R0_COPC7|PN=Putative uncharacterized protein|GN=CC1G_06740|SW_ID=0.597|SW_Length_Dif=18|SW_Score=1129|Putative BestHit
190138	11.2183	9.75321	12.1308	13.8726	11.4586	21.3522	21.5787	12.9641	14.1764	6.90211	Sequence similar to Uniprot:A8N1R1|A8N1R1_COPC7|PN=Putative uncharacterized protein|GN=CC1G_06741|SW_ID=0.507|SW_Length_Dif=-22|SW_Score=888|Putative BBH		Putatively contains 1 Phosphoglycerate mutase (IPR013078: PF00300) domain(s)
180158	56.8341	34.4176	32.2814	51.7614	55.869	42.976	56.5064	48.1405	47.9595	43.5984	Sequence similar to Uniprot:D6RJP3|D6RJP3_COPC7|PN=Putative uncharacterized protein|GN=CC1G_13648|SW_ID=0.614|SW_Length_Dif=13|SW_Score=1361|Putative BBH		Putatively contains 1 Protein of unknown function DUF52 (IPR002737: PD006364), 1 Protein of unknown function DUF52 (IPR002737: PF01875) domain(s)
247298	141.714	104.472	88.7569	103.722	153.17	162.505	136.017	118.369	154.987	129.99	Sequence similar to Uniprot:D6RJP4|D6RJP4_COPC7|PN=60S ribosomal protein L32|GN=CC1G_13649|SW_ID=0.869|SW_Length_Dif=2|SW_Score=704|Putative BestHit		Putatively contains 1 Ribosomal protein L32e (IPR001515: SSF52042), 1 Ribosomal protein L32e (IPR001515: PD003823), 1 Ribosomal protein L32e (IPR001515: PF01655) domain(s)		Putatively related to a protein involved with intracellular (GO:0005622),translation (GO:0006412),ribosome (GO:0005840),structural constituent of ribosome (GO:0003735)
247300	87.8496	132.888	145.03	73.888	90.957	94.4821	112.3	92.8954	102.22	101.691	Sequence similar to Uniprot:A8N1H7|A8N1H7_COPC7|PN=CAMK/CAMKL/PASK protein kinase|GN=CC1G_06743|SW_ID=0.615|SW_Length_Dif=-9|SW_Score=2332|Putative BestHit		Putatively contains 1 Protein kinase, core (IPR000719: PD000001), 1 Tyrosine protein kinase (IPR001245: SM00219), 1 Serine/threonine protein kinase-related (IPR017442: PF00069), 1 Protein kinase-like (IPR011009: SSF56112), 1 Protein kinase, core (IPR000719: PS50011), 1 Serine/threonine protein kinase (IPR002290: SM00220), 1 Serine/threonine protein kinase, active site (IPR008271: PS00108), 1 Prot…		Putatively related to a protein involved with GTP-dependent protein kinase activity (GO:0034211),glycogen synthase kinase 3 activity (GO:0004696),cyclin-dependent protein kinase activating kinase activity (GO:0019912),protein amino acid phosphorylation (GO:0006468),AMP-activated protein kinase activity (GO:0004679),transmembrane receptor protein kinase activity (GO:0019199),MAP kinase 1 activity …
168368	3013.61	2589.38	1831.21	5901.79	3954.53	4092.61	4239.54	3683.53	3903.24	2572.99	Sequence similar to Uniprot:A8N1H8|A8N1H8_COPC7|PN=Elongation factor 1-alpha|GN=CC1G_06744|SW_ID=0.926|SW_Length_Dif=2|SW_Score=2847|Putative BBH		Putatively contains 1 Translation elongation and initiation factors/Ribosomal, beta-barrel (IPR009000: SSF50447), 1 Translation elongation factor EFTu/EF1A, domain 2 (IPR004161: PF03144), 1 Protein synthesis factor, GTP-binding (IPR000795: PS00301), 1 Translation elongation factor EF1A/initiation factor IF2gamma, C-terminal (IPR009001: SSF50465), 1 Translation elongation factor EF1A, eukaryotic a…		Putatively related to a protein involved with translation (GO:0006412),cytoplasm (GO:0005737),translation elongation factor activity (GO:0003746),GTPase activity (GO:0003924),protein-synthesizing GTPase activity (GO:0008547),translational elongation (GO:0006414),GTP binding (GO:0005525)
134073	22.4367	42.5765	42.7947	135.942	124.621	66.4472	104.265	93.9276	106.448	86.0464	Sequence similar to Uniprot:B0CQ44|B0CQ44_LACBS|PN=Dienelactone hydrolase|GN=LACBIDRAFT_186973|SW_ID=0.784|SW_Length_Dif=3|SW_Score=1152|Putative BBH	EC:3.1.1.45 (Carboxymethylenebutenolidase.)	Putatively contains 1 Dienelactone hydrolase (IPR002925: PF01738) domain(s)		Putatively related to a protein involved with carboxymethylenebutenolidase activity (GO:0008806),hydrolase activity (GO:0016787)	1,4-Dichlorobenzene degradation
204159	21.1994	54.768	61.3953	34.607	40.9145	38.0319	42.639	30.9239	37.265	32.555
247306	12.4557	18.1935	27.766	18.3974	22.5288	17.386	25.4668	18.6204	23.5445	21.109
247309	27.221	16.3179	20.218	18.3974	16.9614	7.76937	12.6362	13.5834	17.1609	16.45
247310	31.2629	39.0129	47.1753	48.231	53.7973	57.1565	54.3032	52.8885	53.8456	51.3057	Sequence similar to Uniprot:A8N1Q7|A8N1Q7_COPC7|PN=NADH2 dehydrogenase|GN=CC1G_06737|SW_ID=0.664|SW_Length_Dif=1|SW_Score=577|Putative BestHit		Putatively contains 1 ETC complex I subunit (IPR006806: PF04716) domain(s)		Putatively related to a protein involved with electron transport (GO:0006118),oxidoreductase activity, acting on NADH or NADPH (GO:0016651),mitochondrial inner membrane (GO:0005743)
47378	27.7159	22.6012	30.1248	15.7621	13.2066	28.7956	23.0043	14.7807	13.9277	16.1624	Sequence similar to Uniprot:A8N1Q6|A8N1Q6_COPC7|PN=Putative uncharacterized protein|GN=CC1G_06736|SW_ID=0.690|SW_Length_Dif=-43|SW_Score=367|Putative BBH		Putatively contains 1 Ribosomal protein L32p (IPR002677: TIGR01031), 1 Ribosomal protein L32p (IPR002677: PF01783) domain(s)		Putatively related to a protein involved with large ribosomal subunit (GO:0015934),translation (GO:0006412),structural constituent of ribosome (GO:0003735)
247312	508.703	36.2932	42.1208	45.9438	79.0452	171.524	47.7583	69.2793	80.7062	104.797	Sequence similar to Uniprot:D6RJP2|D6RJP2_COPC7|PN=3-ketoacyl-CoA thiolase|GN=CC1G_13647|SW_ID=0.699|SW_Length_Dif=-48|SW_Score=1793|Putative BestHit	EC:2.3.1.16 (Acetyl-CoA C-acyltransferase.)	Putatively contains 2 Thiolase-like (IPR016039: SSF53901), 1 Thiolase (IPR002155: PF02803), 1 Thiolase (IPR002155: PIRSF000429), 1 Thiolase (IPR002155: PF00108), 1 Thiolase (IPR002155: TIGR01930), 1 Thiolase (IPR002155: PS00098) domain(s)		Putatively related to a protein involved with metabolic process (GO:0008152),acetyl-CoA C-acyltransferase activity (GO:0003988),catalytic activity (GO:0003824)	Benzoate degradation via hydroxylation,Bile acid biosynthesis,Fatty acid biosynthesis (path 2),Fatty acid metabolism,Valine, leucine and isoleucine degradation
83626	15.0128	16.2241	23.5876	82.2911	122.679	8.80167	31.6877	142.357	165.06	171.805	Sequence similar to Uniprot:A8P0B9|A8P0B9_COPC7|PN=General amidase|GN=CC1G_09836|SW_ID=0.517|SW_Length_Dif=-15|SW_Score=2001|Putative BestHit	EC:3.5.1.4 (Amidase.)	Putatively contains 1 Amidase, fungi type (IPR015830: PIRSF001221), 1 Amidase signature enzyme (IPR000120: PF01425), 1 Amidase signature enzyme (IPR000120: PS00571), 1 Amidase signature enzyme (IPR000120: SSF75304) domain(s)		Putatively related to a protein involved with amidase activity (GO:0004040),carbon-nitrogen ligase activity, with glutamine as amido-N-donor (GO:0016884)	Arginine and proline metabolism,Benzoate degradation via CoA ligation,Cyanoamino acid metabolism,Phenylalanine metabolism,Styrene degradation,Tryptophan metabolism
111035	80.7556	98.8451	102.303	77.6669	94.5823	89.9183	87.6757	80.0965	90.3644	98.9303	Sequence similar to Uniprot:F8QBF3|F8QBF3_SERL3|PN=Polysaccharide lyase family 8 protein|GN=SERLA73DRAFT_114809|SW_ID=0.577|SW_Length_Dif=-25|SW_Score=2376|Putative BBH		Putatively contains 1 Chondroitin AC/alginate lyase (IPR008929: SSF48230), 1 Polysaccharide lyase family 8-like, C-terminal (IPR011071: SSF49863), 1 Polysaccharide lyase family 8, central (IPR003159: PF02278), 1 Glycoside hydrolase-type carbohydrate-binding (IPR011013: SSF74650) domain(s)		Putatively related to a protein involved with carbohydrate metabolic process (GO:0005975),carbohydrate binding (GO:0030246),lyase activity (GO:0016829),catalytic activity (GO:0003824),extracellular region (GO:0005576)		Polysaccharide Lyase Family 8 protein (hyaluronate lyase)
168381	289.615	224.793	255.421	136.091	141.906	253.727	244.04	128.32	141.723	115.323	Sequence similar to Uniprot:A8N1Q2|A8N1Q2_COPC7|PN=Small nucleolar ribonucleoprotein|GN=CC1G_06732|SW_ID=0.474|SW_Length_Dif=-54|SW_Score=1743|Putative BBH		Putatively contains 1 U3 small nucleolar ribonucleoprotein complex, subunit Mpp10p (IPR012173: PIRSF017300), 1 Mpp10 protein (IPR007151: PF04006) domain(s)		Putatively related to a protein involved with ribonucleoprotein complex (GO:0030529),nucleus (GO:0005634),rRNA processing (GO:0006364)
247318	14.1879	16.693	5.12189	23.1708	23.8883	40.3681	22.7451	22.6665	24.1663	22.6619			Putatively contains 1 SRA-YDG (IPR003105: SM00466), 1 SRA-YDG (IPR003105: PF02182), 1 SRA-YDG (IPR003105: PS51015) domain(s)
168384	222.965	104.659	128.789	122.915	127.469	146.097	158.892	129.641	130.199	116.416	Sequence similar to Uniprot:B8PHR2|B8PHR2_POSPM|PN=Predicted protein|GN=POSPLDRAFT_95391|SW_ID=0.405|SW_Length_Dif=26|SW_Score=1398|Putative BBH		Putatively contains 1 Adenosine/AMP deaminase active site (IPR006650: PS00485), 1 Zinc finger, CCCH-type (IPR000571: PF00642) domain(s)		Putatively related to a protein involved with purine ribonucleoside monophosphate biosynthetic process (GO:0009168),nucleic acid binding (GO:0003676),deaminase activity (GO:0019239),zinc ion binding (GO:0008270)
247324	73.9916	111.505	128.923	94.0257	98.0782	91.2222	94.6742	94.3405	97.6599	100.943	Sequence similar to Uniprot:D6RJP0|D6RJP0_COPC7|PN=Putative uncharacterized protein|GN=CC1G_13645|SW_ID=0.377|SW_Length_Dif=10|SW_Score=315|Putative BestHit			Putatively contains SignalP peptide
247325	74.2391	52.9862	68.8085	77.6669	81.1815	55.1463	71.6699	79.6836	87.5042	84.4359	Sequence similar to Uniprot:D6RJN9|D6RJN9_COPC7|PN=GAMM1 protein|GN=CC1G_13644|SW_ID=0.605|SW_Length_Dif=0|SW_Score=1335|Putative BestHit		Putatively contains 1 Metal-dependent protein hydrolase (IPR003226: PF03690), 1 Metal-dependent protein hydrolase (IPR003226: PD034736) domain(s)
247327	201.435	335.736	427.139	203.515	210.593	247.425	228.488	202.471	197.185	213.505	Sequence similar to Uniprot:A8P019|A8P019_COPC7|PN=Glycosyl hydrolase family 16|GN=CC1G_11447|SW_ID=0.564|SW_Length_Dif=21|SW_Score=1464|Putative BestHit		Putatively contains 1 Concanavalin A-like lectin/glucanase (IPR008985: SSF49899) domain(s)				Glycoside Hydrolase Family 16 protein (xyloglucanase, lichanase, galactanase)
247330	401.551	232.577	205.482	216.741	286.79	382.329	302.88	252.882	302.514	268.435	Sequence similar to Uniprot:A8N1P5|A8N1P5_COPC7|PN=Ribosomal protein L15|GN=CC1G_06725|SW_ID=0.886|SW_Length_Dif=-32|SW_Score=1252|Putative BestHit		Putatively contains 1 Ribosomal protein L23/L15e, core (IPR012678: SSF54189), 1 Ribosomal protein L15e (IPR000439: PS01194), 1 Ribosomal protein L15e (IPR000439: PF00827) domain(s)		Putatively related to a protein involved with intracellular (GO:0005622),translation (GO:0006412),ribosome (GO:0005840),structural constituent of ribosome (GO:0003735)
247333	439.825	269.901	282.176	187.305	122.096	283.338	157.142	145.123	131.733	128.782	Sequence similar to Uniprot:G4TCT7|G4TCT7_PIRID|PN=Putative uncharacterized protein|GN=PIIN_03015|SW_ID=0.478|SW_Length_Dif=-14|SW_Score=1399|Putative BestHit		Putatively contains 1 MFS general substrate transporter (IPR016196: SSF103473), 1 Major facilitator superfamily MFS-1 (IPR011701: PF07690) domain(s)
247336	16.1676	39.1066	39.9642	20.1874	19.9393	17.6033	27.1516	17.0102	16.249	22.892	Sequence similar to Uniprot:A8NBT2|A8NBT2_COPC7|PN=Putative uncharacterized protein|GN=CC1G_02542|SW_ID=0.417|SW_Length_Dif=38|SW_Score=918|Putative BestHit		Putatively contains 1 Lipase, class 3 (IPR002921: PF01764), 1 Lipase, active site (IPR008262: PS00120) domain(s)		Putatively related to a protein involved with triacylglycerol lipase activity (GO:0004806),lipid metabolic process (GO:0006629),catalytic activity (GO:0003824)
82969	12.7856	13.0355	16.0396	5.66839	6.27959	10.6489	9.13694	6.23431	6.17628	6.2119	Sequence similar to Uniprot:B0CQ25|B0CQ25_LACBS|PN=Predicted protein|GN=LACBIDRAFT_300681|SW_ID=0.541|SW_Length_Dif=3|SW_Score=454|Putative BBH			Putatively contains SignalP peptide
247338	196.486	209.507	219.028	115.456	116.464	258.182	140.229	111.392	122.697	124.583	Sequence similar to Uniprot:A8N1P3|A8N1P3_COPC7|PN=Putative uncharacterized protein|GN=CC1G_06723|SW_ID=0.409|SW_Length_Dif=-7|SW_Score=2370|Putative BestHit		Putatively contains 1 Guanine-nucleotide dissociation stimulator CDC25 (IPR001895: PS50009), 1 Guanine nucleotide exchange factor for Ras-like GTPases, N-terminal (IPR000651: PS50212), 1 Guanine-nucleotide dissociation stimulator CDC25 (IPR001895: PF00617), 1 Guanine nucleotide exchange factor for Ras-like GTPases, N-terminal (IPR000651: PF00618), 1 Guanine-nucleotide dissociation stimulator CDC2…		Putatively related to a protein involved with intracellular (GO:0005622),guanyl-nucleotide exchange factor activity (GO:0005085),small GTPase mediated signal transduction (GO:0007264),regulation of small GTPase mediated signal transduction (GO:0051056)
24252	66.0728	62.1767	92.0592	35.6512	39.296	61.34	57.9321	37.7362	48.1667	36.0635	Sequence similar to Uniprot:A8N1P2|A8N1P2_COPC7|PN=ATP-dependent RNA helicase drs1|GN=CC1G_06722|SW_ID=0.636|SW_Length_Dif=40|SW_Score=3076|Putative BBH	EC:3.6.1.3 (Adenosinetriphosphatase.)	Putatively contains 1 DNA/RNA helicase, DEAD/DEAH box type, N-terminal (IPR011545: PF00270), 1 DEAD-like helicase, N-terminal (IPR014001: SM00487), 1 Helicase, superfamily 1 and 2, ATP-binding (IPR014021: PS51192), 1 RNA helicase, DEAD-box type, Q motif (IPR014014: PS51195), 1 DNA/RNA helicase, C-terminal (IPR001650: PS51194), 1 DNA/RNA helicase, C-terminal (IPR001650: SM00490), 1 DNA/RNA helicas…		Putatively related to a protein involved with ATP-dependent helicase activity (GO:0008026),single-stranded DNA-dependent ATP-dependent DNA helicase activity (GO:0017116),nucleic acid binding (GO:0003676),ATPase activity, coupled (GO:0042623),ATPase activity, uncoupled (GO:0042624),ATP-dependent DNA helicase activity (GO:0004003),ATP binding (GO:0005524),ATP-dependent RNA helicase activity (GO:000…	Purine metabolism
247347	78.8584	132.7	132.428	58.0761	40.5908	93.7215	88.1293	40.585	57.0373	33.9354	Sequence similar to Uniprot:D6RJN7|D6RJN7_COPC7|PN=Putative uncharacterized protein|GN=CC1G_13642|SW_ID=0.410|SW_Length_Dif=4|SW_Score=992|Putative BestHit		Putatively contains 1 bZIP transcription factor, bZIP-1 (IPR011616: PF00170), 1 Basic-leucine zipper (bZIP) transcription factor (IPR004827: SM00338), 1 Basic-leucine zipper (bZIP) transcription factor (IPR004827: PS00036) domain(s)		Putatively related to a protein involved with sequence-specific DNA binding (GO:0043565),transcription factor activity (GO:0003700),regulation of transcription, DNA-dependent (GO:0006355),nucleus (GO:0005634),protein dimerization activity (GO:0046983)
82029	21.6118	30.8539	43.873	18.5963	24.9242	18.69	28.318	24.7308	28.1456	31.3471	Sequence similar to Uniprot:J4GNW3|J4GNW3_FIBRA|PN=Uncharacterized protein|GN=|SW_ID=0.559|SW_Length_Dif=-38|SW_Score=875|Putative BBH	EC:2.4.1.198 (Phosphatidylinositol N-acetylglucosaminyltransferase.)	Putatively contains 1 Phosphatidylinositol N-acetylglucosaminyltransferase (IPR009450: PIRSF016104), 1 Phosphatidylinositol N-acetylglucosaminyltransferase (IPR009450: PF06432) domain(s)		Putatively related to a protein involved with GPI anchor biosynthetic process (GO:0006506),integral to membrane (GO:0016021),phosphatidylinositol N-acetylglucosaminyltransferase activity (GO:0017176)
83713	17.8174	24.0079	32.551	16.6571	21.9462	18.527	29.8084	23.8638	23.1714	22.6619	Sequence similar to Uniprot:B0CPU8|B0CPU8_LACBS|PN=Predicted protein|GN=LACBIDRAFT_300669|SW_ID=0.763|SW_Length_Dif=-24|SW_Score=572|Putative BBH
134137	147.983	114.506	103.449	114.81	129.541	166.254	140.1	116.718	133.64	121.132	Sequence similar to Uniprot:A8N1N8|A8N1N8_COPC7|PN=Actin-2|GN=CC1G_06718|SW_ID=0.828|SW_Length_Dif=-21|SW_Score=2132|Putative BBH		Putatively contains 6 Actin/actin-like (IPR004000: PR00190), 1 Actin/actin-like (IPR004000: SM00268), 1 Actin/actin-like (IPR004000: PS01132), 1 Actin/actin-like (IPR004000: PF00022) domain(s)		Putatively related to a protein involved with protein binding (GO:0005515)
247354	28.2933	33.1047	40.6381	24.8116	24.7947	35.2067	33.5021	24.9373	27.4824	25.1352	Sequence similar to Uniprot:G4TCT4|G4TCT4_PIRID|PN=Putative uncharacterized protein|GN=PIIN_03010|SW_ID=0.534|SW_Length_Dif=1|SW_Score=489|Putative BestHit		Putatively contains 1 Protein of unknown function UPF0132 (IPR005348: PD015391), 1 Protein of unknown function UPF0132 (IPR005348: PF03675) domain(s)		Putatively related to a protein involved with integral to membrane (GO:0016021)
134144	7.34142	19.0375	16.3766	16.6571	15.4724	17.3317	19.6347	17.8359	21.3476	20.1312	Sequence similar to Uniprot:A8N1H0|A8N1H0_COPC7|PN=Putative uncharacterized protein|GN=CC1G_11309|SW_ID=0.381|SW_Length_Dif=-11|SW_Score=556|Putative BBH			Putatively contains SignalP peptide
247358	158.954	344.176	241.335	242.398	275.46	595.471	346.296	217.871	275.777	209.537	Sequence similar to Uniprot:A8N1H1|A8N1H1_COPC7|PN=PriA protein|GN=CC1G_11310|SW_ID=0.367|SW_Length_Dif=24|SW_Score=694|Putative BestHit			Putatively contains SignalP peptide
247361	231.131	183.717	151.5	299.53	243.091	273.341	236.718	218.407	227.776	182.388	Sequence similar to Uniprot:A8N1H2|A8N1H2_COPC7|PN=Ser/Thr protein phosphatase 2A regulatory subunit A|GN=CC1G_11311|SW_ID=0.759|SW_Length_Dif=11|SW_Score=2894|Putative BestHit	EC:3.1.3.16 (Serine/threonine specific protein phosphatase.)	Putatively contains 11 HEAT (IPR000357: PF02985), 1 Armadillo-type fold (IPR016024: SSF48371), 9 HEAT (IPR000357: PS50077) domain(s)		Putatively related to a protein involved with myosin phosphatase complex (GO:0017023),CTD phosphatase activity (GO:0008420),magnesium-dependent protein serine/threonine phosphatase activity (GO:0004724),calcium-dependent protein serine/threonine phosphatase activity (GO:0004723),magnesium-dependent protein serine/threonine phosphatase complex (GO:0005963),calcium-dependent protein serine/threonin…
247363	26.5611	64.7088	66.9215	173.284	201.465	93.0152	104.07	138.6	100.064	134.534	Sequence similar to Uniprot:A8N1H3|A8N1H3_COPC7|PN=Glucose-6-phosphate 1-epimerase|GN=CC1G_11312|SW_ID=0.608|SW_Length_Dif=14|SW_Score=1252|Putative BestHit		Putatively contains 1 Aldose 1-epimerase (IPR008183: PF01263), 1 Glycoside hydrolase-type carbohydrate-binding (IPR011013: SSF74650) domain(s)		Putatively related to a protein involved with carbohydrate metabolic process (GO:0005975),isomerase activity (GO:0016853),carbohydrate binding (GO:0030246),catalytic activity (GO:0003824)
204189	10.6409	19.5064	20.1506	47.1869	52.6968	21.1349	28.5772	50.2048	48.2082	60.5085	Sequence similar to Uniprot:D6RK59|D6RK59_COPC7|PN=DNA polymerase (EC 2.7.7.7)|GN=CC1G_13640|SW_ID=0.498|SW_Length_Dif=41|SW_Score=4910|Putative BBH	EC:2.7.7.7 (DNA-directed DNA polymerase.)	Putatively contains 1 DNA-directed DNA polymerase, family B (IPR006172: SM00486), 1 DNA-directed DNA polymerase, family B (IPR006172: PS00116), 3 DNA-directed DNA polymerase, family B (IPR006172: PR00106), 1 DNA-directed DNA polymerase, family B, exonuclease (IPR006133: PF03104), 1 Polynucleotidyl transferase, Ribonuclease H fold (IPR012337: SSF53098), 1 DNA-directed DNA polymerase, family B, con…		Putatively related to a protein involved with nucleic acid binding (GO:0003676),DNA replication (GO:0006260),DNA polymerase activity (GO:0034061),DNA binding (GO:0003677),DNA-directed DNA polymerase activity (GO:0003887),nucleobase, nucleoside, nucleotide and nucleic acid metabolic process (GO:0006139),nucleotide binding (GO:0000166)	DNA polymerase,Purine metabolism,Pyrimidine metabolism
204191	54.0295	33.4798	28.44	24.3144	37.807	28.3609	29.4196	25.6804	38.5914	33.9354	Sequence similar to O-linked N-acetylglucosamine transferase OGT (KOG4626)	EC:2.4.1.- (Hexosyltransferases.)	Putatively contains 4 Tetratricopeptide TPR-1 (IPR001440: PF00515), 4 Tetratricopeptide region (IPR013026: PS50005), 4 Tetratricopeptide region (IPR013026: SM00028), 2 Tetratricopeptide region (IPR013026: PS50293) domain(s)		Putatively related to a protein involved with dolichyl pyrophosphate Man7GlcNAc2 alpha-1,3-glucosyltransferase activity (GO:0033556),alpha-1,2-mannosyltransferase activity (GO:0000026),beta-1,4-mannosyltransferase activity (GO:0019187),UDP-N-acetylglucosamine-peptide N-acetylglucosaminyltransferase activity (GO:0016253),cellulose synthase activity (GO:0016759),mannosyltransferase activity (GO:000…	Blood group glycolipid biosynthesis - lact series,Blood group glycolipid biosynthesis - neolact series,Chondroitin / heparan sulfate biosynthesis,Fructose and mannose metabolism,Globoside metabolism,Glycerolipid metabolism,Keratan sulfate biosynthesis,N-Glycans biosynthesis,O-Glycans biosynthesis,Peptidoglycan biosynthesis,Sphingoglycolipid metabolism	Glycosyltransferase Family 41 protein ()
84510	23.839	13.3169	7.81762	15.1654	23.1115	14.7781	16.2002	19.0332	21.0988	24.445	Sequence similar to Uniprot:F8PXA5|F8PXA5_SERL3|PN=Putative uncharacterized protein (Fragment)|GN=SERLA73DRAFT_38532|SW_ID=0.661|SW_Length_Dif=18|SW_Score=400|Putative BBH
134164	52.7097	18.6624	16.8483	50.8166	51.8552	33.1964	29.7436	54.8702	52.4362	59.7033	Sequence similar to Uniprot:A8N1N4|A8N1N4_COPC7|PN=Integral membrane protein|GN=CC1G_06714|SW_ID=0.449|SW_Length_Dif=-35|SW_Score=1462|Putative BBH
247370	7.50639	16.5992	22.6441	25.4083	34.3759	20.2656	18.8571	23.4096	17.0366	21.9142
51528	9.65108	11.2537	14.4222	13.7732	19.5509	24.9924	13.9322	18.5378	9.65821	20.7639	Sequence similar to Uniprot:A8N1N6|A8N1N6_COPC7|PN=Putative uncharacterized protein|GN=CC1G_06716|SW_ID=0.446|SW_Length_Dif=-39|SW_Score=586|Putative BBH		Putatively contains 1 Heat shock protein DnaJ, N-terminal (IPR001623: PS50076), 1 Heat shock protein DnaJ, N-terminal (IPR001623: SM00271), 1 Heat shock protein DnaJ, N-terminal (IPR001623: PF00226), 1 Co-chaperone Hsc20 (IPR004640: TIGR00714), 1 Heat shock cognate protein B, C-terminal oligomerisation (IPR009073: SSF47144), 1 Heat shock protein DnaJ, N-terminal (IPR001623: SSF46565), 1 Heat shoc…		Putatively related to a protein involved with chaperone binding (GO:0051087),protein binding (GO:0005515),heat shock protein binding (GO:0031072),protein folding (GO:0006457)
247373	113.998	115.35	167.809	100.191	100.797	163.103	114.309	95.6616	105.37	96.9172	Sequence similar to Uniprot:G4TW41|G4TW41_PIRID|PN=Related to ATP-dependent RNA helicase|GN=PIIN_09517|SW_ID=0.494|SW_Length_Dif=-5|SW_Score=3181|Putative BestHit		Putatively contains 1 DEAD-like helicase, N-terminal (IPR014001: SM00487), 1 Helicase, superfamily 1 and 2, ATP-binding (IPR014021: PS51192), 1 DNA/RNA helicase, C-terminal (IPR001650: PS51194), 1 Helicase-associated region (IPR007502: PF04408), 1 DNA/RNA helicase, C-terminal (IPR001650: SM00490), 1 DNA/RNA helicase, C-terminal (IPR001650: PF00271), 1 Region of unknown function DUF1605 (IPR011709…		Putatively related to a protein involved with ATP binding (GO:0005524),nucleic acid binding (GO:0003676),helicase activity (GO:0004386)
247375	72.0119	148.549	134.719	149.317	133.425	140.664	129.602	133.15	133.889	124.296	Sequence similar to Uniprot:A8N1G9|A8N1G9_COPC7|PN=AP-2 complex subunit alpha|GN=CC1G_11308|SW_ID=0.742|SW_Length_Dif=8|SW_Score=4642|Putative BestHit		Putatively contains 1 Clathrin/coatomer adaptor, adaptin-like, appendage, C-terminal subdomain (IPR009028: SSF55711), 1 Clathrin adaptor, alpha-adaptin, appendage, C-terminal subdomain (IPR003164: PF02296), 1 Clathrin adaptor, alpha/beta/gamma-adaptin, appendage, Ig-like subdomain (IPR008152: SM00809), 1 Clathrin/coatomer adaptor, adaptin-like, N-terminal (IPR002553: PF01602), 1 Adaptor protein c…		Putatively related to a protein involved with protein complex assembly (GO:0006461),clathrin adaptor complex (GO:0030131),membrane coat (GO:0030117),protein binding (GO:0005515),vesicle-mediated transport (GO:0016192),intracellular protein transport (GO:0006886),binding (GO:0005488),protein transporter activity (GO:0008565)
247380	4.0419	11.8164	14.3548	30.5297	26.2189	9.61664	17.7555	26.341	27.3166	26.6882			Putatively contains 1 C2 calcium/lipid-binding region, CaLB (IPR008973: SSF49562), 1 C2 calcium-dependent membrane targeting (IPR000008: PF00168) domain(s)
180203	191.124	67.616	44.2774	67.4737	51.8552	200.591	167.77	81.0048	87.9602	67.8708	Sequence similar to Uniprot:A8N1G7|A8N1G7_COPC7|PN=Fatty acid elongase|GN=CC1G_11306|SW_ID=0.614|SW_Length_Dif=4|SW_Score=1197|Putative BBH		Putatively contains 1 GNS1/SUR4 membrane protein (IPR002076: PS01188), 1 GNS1/SUR4 membrane protein (IPR002076: PF01151) domain(s)		Putatively related to a protein involved with integral to membrane (GO:0016021)
247382	201.6	165.617	147.591	302.364	301.938	161.147	125.195	233.766	249.041	240.769	Sequence similar to Uniprot:D6RK58|D6RK58_COPC7|PN=Putative uncharacterized protein|GN=CC1G_13639|SW_ID=0.382|SW_Length_Dif=6|SW_Score=264|Putative BestHit
156217	188.485	381.876	433.878	490.863	635.016	253.673	321.866	349.287	399.883	491.143	Sequence similar to Uniprot:A8N1G6|A8N1G6_COPC7|PN=Vacuolar protein sorting-associated protein vps13|GN=CC1G_11305|SW_ID=0.591|SW_Length_Dif=11|SW_Score=12363|Putative BBH		Putatively contains 1 Vacuolar protein sorting-associated protein (IPR009543: PF06650) domain(s)		Putatively related to a protein involved with protein localization (GO:0008104)
85128	68.8774	78.5884	107.694	90.4456	97.4955	136.046	84.8245	73.8622	98.1158	95.9969	Sequence similar to Uniprot:D8PQ69|D8PQ69_SCHCM|PN=Putative uncharacterized protein|GN=SCHCODRAFT_64474|SW_ID=0.682|SW_Length_Dif=58|SW_Score=3458|Putative BBH		Putatively contains 1 DENN (IPR001194: PF02141), 1 Calcium-binding EF-hand (IPR002048: PS00018), 1 DENN (IPR001194: PS50211), 1 DENN (IPR001194: SM00799) domain(s)		Putatively related to a protein involved with calcium ion binding (GO:0005509)
204202	84.715	110.286	120.836	78.91	76.0672	94.3734	93.7022	78.0734	88.582	73.2774	Sequence similar to Uniprot:D8PQ77|D8PQ77_SCHCM|PN=Putative uncharacterized protein|GN=SCHCODRAFT_49882|SW_ID=0.511|SW_Length_Dif=-25|SW_Score=1481|Putative BBH
247392	1189.72	496.288	267.686	144.544	103.128	250.739	515.362	99.7077	70.2604	92.9485	Sequence similar to Uniprot:A8N1G1|A8N1G1_COPC7|PN=Heat shock protein|GN=CC1G_11300|SW_ID=0.770|SW_Length_Dif=-11|SW_Score=4559|Putative BestHit		Putatively contains 1 Chaperonin clpA/B (IPR001270: PS00870), 1 AAA ATPase, core (IPR003959: PF00004), 1 ATPase AAA-2 (IPR013093: PF07724), 2 Clp, N-terminal (IPR004176: PF02861), 2 AAA+ ATPase, core (IPR003593: SM00382), 4 Chaperonin clpA/B (IPR001270: PR00300), 1 Chaperonin clpA/B (IPR001270: PS00871) domain(s)		Putatively related to a protein involved with ATP binding (GO:0005524),protein binding (GO:0005515),protein metabolic process (GO:0019538),nucleoside-triphosphatase activity (GO:0017111),nucleotide binding (GO:0000166)
247394	40.584	26.4462	28.44	25.4083	26.7368	30.3712	28.7068	25.2676	24.7466	21.9142	Sequence similar to Uniprot:A8N1G0|A8N1G0_COPC7|PN=NADH:ubiquinone oxidoreductase kDa subunit|GN=CC1G_11299|SW_ID=0.509|SW_Length_Dif=-46|SW_Score=345|Putative BestHit
84426	29.9431	43.7019	53.3755	35.6015	33.5343	38.7382	29.0956	29.6027	37.2235	32.3249	Sequence similar to Uniprot:B8P598|B8P598_POSPM|PN=Protein kinase|GN=POSPLDRAFT_44632|SW_ID=0.892|SW_Length_Dif=-28|SW_Score=1463|Putative BBH	EC:2.7.1.37 (Protein kinase.)	Putatively contains 1 Serine/threonine protein kinase (IPR002290: SM00220), 1 Protein kinase, core (IPR000719: PD000001), 1 Serine/threonine protein kinase, active site (IPR008271: PS00108), 1 Tyrosine protein kinase (IPR001245: SM00219), 1 Serine/threonine protein kinase-related (IPR017442: PF00069), 1 Protein kinase-like (IPR011009: SSF56112), 1 Protein kinase, core (IPR000719: PS50011) domain(…		Putatively related to a protein involved with ATP binding (GO:0005524),protein kinase activity (GO:0004672),protein serine/threonine kinase activity (GO:0004674),protein-tyrosine kinase activity (GO:0004713),protein amino acid phosphorylation (GO:0006468)
247395	19.2197	19.5064	23.5876	18.6957	14.5013	19.3419	14.5154	17.6708	19.8553	16.7376
247396	523.303	82.9023	103.247	38.5351	49.5246	93.7215	83.1396	36.3324	49.0786	32.555	Sequence similar to Uniprot:A8N1F8|A8N1F8_COPC7|PN=Ribose-phosphate pyrophosphokinase 3|GN=CC1G_11297|SW_ID=0.850|SW_Length_Dif=4|SW_Score=1771|Putative BestHit	EC:2.7.6.1 (Ribose-phosphate pyrophosphokinase.)	Putatively contains 1 Phosphoribosyltransferase (IPR000836: PF00156), 1 Phosphoribosyl pyrophosphate synthetase, conserved site (IPR000842: PS00114), 1 Phosphoribosyl pyrophosphokinase (IPR005946: TIGR01251) domain(s)		Putatively related to a protein involved with nucleotide biosynthetic process (GO:0009165),cellular biosynthetic process (GO:0044249),ribonucleoside monophosphate biosynthetic process (GO:0009156),ribose phosphate diphosphokinase activity (GO:0004749),nucleoside metabolic process (GO:0009116),magnesium ion binding (GO:0000287)	Pentose phosphate pathway,Purine metabolism
156227	0.494927	1.50049	1.28047	1.64085	2.39531	2.98822	1.36082	1.73405	1.69951	1.89808	Sequence similar to Uniprot:A8P8V7|A8P8V7_COPC7|PN=FAD binding domain-containing protein|GN=CC1G_11355|SW_ID=0.453|SW_Length_Dif=29|SW_Score=1723|Putative BBH		Putatively contains 1 Berberine/berberine-like (IPR012951: PF08031), 1 FAD linked oxidase, N-terminal (IPR006094: PF01565), 1 FAD-binding, type 2 (IPR016166: SSF56176) domain(s)		Putatively related to a protein involved with FAD binding (GO:0050660),oxidoreductase activity (GO:0016491),catalytic activity (GO:0003824)
84000	69.5373	113.944	104.864	37.6401	32.2396	51.0714	35.8349	33.1121	31.7519	27.3784	Sequence similar to Uniprot:F8PGP0|F8PGP0_SERL3|PN=Putative uncharacterized protein|GN=SERLA73DRAFT_43715|SW_ID=0.738|SW_Length_Dif=-24|SW_Score=881|Putative BBH		Putatively contains 1 NUDIX (IPR015797: SSF55811), 1 NUDIX hydrolase, core (IPR000086: PF00293), 1 Dcp2, box A (IPR007722: PF05026), 1 NUDIX hydrolase, core (IPR000086: PS00893), 2 NUDIX hydrolase, core (IPR000086: PR00502) domain(s)		Putatively related to a protein involved with hydrolase activity (GO:0016787)
247401	15.8377	10.691	11.659	8.70148	15.2782	7.28039	9.52574	8.75281	10.7774	15.0121	Sequence similar to Predicted histone tail methylase containing SET domain (KOG2084)		Putatively contains 1 Zinc finger, MYND-type (IPR002893: PF01753), 1 Zinc finger, MYND-type (IPR002893: PS01360), 1 Zinc finger, MYND-type (IPR002893: PS50865) domain(s)		Putatively related to a protein involved with zinc ion binding (GO:0008270)
134200	36.4596	114.694	116.86	112.125	116.529	59.5471	80.1588	96.0332	75.1931	112.389	Sequence similar to Uniprot:A8N1F4|A8N1F4_COPC7|PN=Putative uncharacterized protein|GN=CC1G_11293|SW_ID=0.404|SW_Length_Dif=-35|SW_Score=1554|Putative BBH		Putatively contains 1 Rad21/Rec8 like protein, C-terminal (IPR006909: PF04824), 1 Rad21/Rec8 like protein, N-terminal (IPR006910: PF04825) domain(s)		Putatively related to a protein involved with nuclear chromosome (GO:0000228)
247410	204.24	186.53	166.798	105.462	102.221	204.231	221.943	111.227	124.562	107.5	Sequence similar to Uniprot:A8N1F3|A8N1F3_COPC7|PN=Isopentenyl-diphosphate Delta-isomerase|GN=CC1G_11292|SW_ID=0.815|SW_Length_Dif=4|SW_Score=1408|Putative BestHit	EC:5.3.3.2 (Isopentenyl-diphosphate delta-isomerase.)	Putatively contains 1 NUDIX (IPR015797: SSF55811), 1 NUDIX hydrolase, core (IPR000086: PF00293), 1 Isopentenyl-diphosphate delta-isomerase, type 1 (IPR011876: TIGR02150), 1 Isopentenyl-diphosphate delta-isomerase (IPR002667: PD004109), 1 Isopentenyl-diphosphate delta-isomerase, type 1 (IPR011876: PIRSF018427) domain(s)		Putatively related to a protein involved with hydrolase activity (GO:0016787),isoprenoid biosynthetic process (GO:0008299),isopentenyl-diphosphate delta-isomerase activity (GO:0004452)	Sterol biosynthesis,Terpenoid biosynthesis
247416	0.412439	1.12537	0.336966	0.54695	0.906333	1.7386	1.94403	0.412869	0.953386	1.09283
204214	1.31981	2.71965	3.10009	2.03863	3.04269	8.04103	7.06331	2.60107	3.48193	3.62361
247419	46.0282	77.5568	96.5746	107.152	148.25	62.4266	122.539	101.359	117.184	131.255
204217	91.1491	75.0247	75.9522	82.5397	86.3606	122.191	112.43	98.9646	100.852	95.7093	Sequence similar to Uniprot:A8N1F0|A8N1F0_COPC7|PN=DNA ligase (EC 6.5.1.1)|GN=CC1G_11289|SW_ID=0.659|SW_Length_Dif=41|SW_Score=3470|Putative BBH	EC:6.5.1.1 (DNA ligase (ATP).)	Putatively contains 1 ATP-dependent DNA ligase (IPR000977: TIGR00574), 1 ATP dependent DNA ligase, C-terminal (IPR012309: PF04679), 1 ATP-dependent DNA ligase, conserved site (IPR016059: PS00333), 1 DNA ligase, N-terminal (IPR012308: PF04675), 1 ATP-dependent DNA ligase, conserved site (IPR016059: PS00697), 1 ATP dependent DNA ligase, central (IPR012310: PF01068), 1 Nucleic acid-binding, OB-fold-…		Putatively related to a protein involved with ATP binding (GO:0005524),DNA recombination (GO:0006310),DNA replication (GO:0006260),DNA binding (GO:0003677),DNA ligase (ATP) activity (GO:0003910),DNA repair (GO:0006281)
180219	265.281	130.168	111.401	142.058	205.738	282.523	231.145	190.167	225.579	213.505	Sequence similar to Uniprot:A8N1E9|A8N1E9_COPC7|PN=Ribosomal protein S11|GN=CC1G_11288|SW_ID=0.865|SW_Length_Dif=0|SW_Score=926|Putative BBH		Putatively contains 1 Nucleic acid-binding, OB-fold-like (IPR016027: SSF50249), 1 Ribosomal protein S17 (IPR000266: PS00056), 3 Ribosomal protein S17 (IPR000266: PR00973), 1 Ribosomal protein S17 (IPR000266: PF00366), 1 Ribosomal protein S17 (IPR000266: PD001295) domain(s)		Putatively related to a protein involved with intracellular (GO:0005622),translation (GO:0006412),ribosome (GO:0005840),structural constituent of ribosome (GO:0003735)
247423	157.139	157.271	193.351	104.617	102.998	170.492	146.45	94.423	108.976	92.8909	Sequence similar to Uniprot:A8N1E8|A8N1E8_COPC7|PN=Serine/threonine-protein phosphatase (EC 3.1.3.16)|GN=CC1G_13441|SW_ID=0.698|SW_Length_Dif=43|SW_Score=2141|Putative BestHit	EC:3.1.3.16 (Serine/threonine specific protein phosphatase.)	Putatively contains 1 Metallophosphoesterase (IPR004843: PF00149), 1 Serine/threonine-specific protein phosphatase and bis(5-nucleosyl)-tetraphosphatase (IPR006186: SM00156), 7 Serine/threonine-specific protein phosphatase and bis(5-nucleosyl)-tetraphosphatase (IPR006186: PR00114), 1 Phosphoprotein phosphatase PPZ (IPR011159: PIRSF000909), 1 Serine/threonine-specific protein phosphatase and bis(5…		Putatively related to a protein involved with regulation of cell size (GO:0008361),myosin phosphatase complex (GO:0017023),CTD phosphatase activity (GO:0008420),magnesium-dependent protein serine/threonine phosphatase activity (GO:0004724),calcium-dependent protein serine/threonine phosphatase activity (GO:0004723),hydrolase activity (GO:0016787),magnesium-dependent protein serine/threonine phosp…
247425	22.6017	35.0741	38.8859	33.0656	34.6996	27.9263	35.9645	29.355	34.4462	30.8294	Sequence similar to Uniprot:A8N1E7|A8N1E7_COPC7|PN=Putative uncharacterized protein|GN=CC1G_13440|SW_ID=0.495|SW_Length_Dif=-3|SW_Score=1123|Putative BestHit			Putatively contains SignalP peptide
67768	5.11425	7.97138	9.23288	7.30924	8.02752	9.23632	9.00733	8.13351	9.49241	7.70736	Sequence similar to Uniprot:D8PQ89|D8PQ89_SCHCM|PN=Ribosomal protein|GN=SCHCODRAFT_48784|SW_ID=0.642|SW_Length_Dif=-21|SW_Score=186|Putative BBH		Putatively contains 1 Ribosomal protein L36 (IPR000473: TIGR01022), 1 Ribosomal protein L36 (IPR000473: PF00444), 1 Ribosomal protein L36 (IPR000473: PD002101), 1 Ribosomal protein L36 (IPR000473: SSF57840) domain(s)		Putatively related to a protein involved with intracellular (GO:0005622),translation (GO:0006412),ribosome (GO:0005840),structural constituent of ribosome (GO:0003735)
82332	17.3224	23.2577	30.2596	22.4747	25.4421	28.6326	31.8821	22.3362	25.7	22.3168	Sequence similar to Uniprot:A8N1E6|A8N1E6_COPC7|PN=Dihydrofolate reductase|GN=CC1G_12670|SW_ID=0.514|SW_Length_Dif=4|SW_Score=638|Putative BBH	EC:1.5.1.3 (Dihydrofolate reductase.)	Putatively contains 1 Dihydrofolate reductase region (IPR001796: PF00186), 1 Dihydrofolate reductase region (IPR001796: PS00075), 4 Dihydrofolate reductase region (IPR001796: PR00070) domain(s)		Putatively related to a protein involved with nucleotide biosynthetic process (GO:0009165),glycine biosynthetic process (GO:0006545),dihydrofolate reductase activity (GO:0004146)	Folate biosynthesis,One carbon pool by folate
247431	7.67137	26.2586	25.879	29.4856	36.577	20.7545	22.3563	28.1989	30.2596	36.0635	Sequence similar to Uniprot:A8NQ00|A8NQ00_COPC7|PN=Putative uncharacterized protein|GN=CC1G_05405|SW_ID=0.496|SW_Length_Dif=15|SW_Score=889|Putative BestHit		Putatively contains 1 RTA1 like protein (IPR007568: PF04479) domain(s)		Putatively related to a protein involved with integral to membrane (GO:0016021),response to stress (GO:0006950)
247433	2.0622	4.68904	6.26757	4.52477	4.53167	4.94415	5.89689	3.92225	4.72548	5.17659
83334	440.32	162.053	178.929	142.257	171.685	136.426	149.949	147.146	154.697	165.421	Sequence similar to Uniprot:F8PXQ0|F8PXQ0_SERL3|PN=Glycosyltransferase family 31 protein|GN=SERLA73DRAFT_107745|SW_ID=0.473|SW_Length_Dif=54|SW_Score=1400|Putative BBH						Glycosyltransferase Family 31 protein ()
247441	66.2377	102.221	114.771	254.829	228.655	183.151	174.898	188.64	155.858	153.572	Sequence similar to Uniprot:A8N1E4|A8N1E4_COPC7|PN=Putative uncharacterized protein|GN=CC1G_12668|SW_ID=0.504|SW_Length_Dif=14|SW_Score=1139|Putative BestHit		Putatively contains 1 Thioredoxin-like fold (IPR012336: SSF52833), 2 Glutathione S-transferase, C-terminal-like (IPR010987: SSF47616) domain(s)
247442	56.0092	133.825	159.992	182.93	123.261	135.883	205.289	230.876	120.665	193.317	Sequence similar to Uniprot:A8N1E5|A8N1E5_COPC7|PN=Sgt1|GN=CC1G_12669|SW_ID=0.677|SW_Length_Dif=4|SW_Score=954|Putative BestHit		Putatively contains 1 HSP20-like chaperone (IPR008978: SSF49764), 1 SGS (IPR007699: PF05002), 1 CS domain (IPR007052: PS51203), 1 SGS (IPR007699: PS51048), 1 CS (IPR017447: PF04969) domain(s)
83812	12.7856	12.0977	12.2656	40.9218	46.7409	15.5931	24.1708	45.4155	49.9491	60.6236	Sequence similar to Uniprot:J4I8W8|J4I8W8_FIBRA|PN=Uncharacterized protein|GN=|SW_ID=0.468|SW_Length_Dif=-16|SW_Score=406|Putative BBH		Putatively contains 2 RTA1 like protein (IPR007568: PF04479) domain(s)		Putatively related to a protein involved with integral to membrane (GO:0016021),response to stress (GO:0006950)
247445	35.2223	19.7878	18.8027	10.392	15.6666	13.0938	10.0442	20.5609	15.9589	21.6841
134236	71.7644	94.2498	112.547	75.3299	85.7779	63.8936	80.9364	65.4397	78.2191	67.9283	Sequence similar to Uniprot:A8N143|A8N143_COPC7|PN=Cation transporter|GN=CC1G_10263|SW_ID=0.403|SW_Length_Dif=-65|SW_Score=1440|Putative BBH		Putatively contains 1 Mg2+ transporter protein, CorA-like (IPR002523: PF01544) domain(s)		Putatively related to a protein involved with metal ion transport (GO:0030001),metal ion transmembrane transporter activity (GO:0046873),membrane (GO:0016020)
168465	77.0436	167.399	100.079	209.084	130.318	170.111	215.01	158.5	178.615	113.425	Sequence similar to Uniprot:B8P5A6|B8P5A6_POSPM|PN=Predicted protein|GN=POSPLDRAFT_91894|SW_ID=0.422|SW_Length_Dif=74|SW_Score=1076|Putative BBH
204233	52.4623	64.4275	57.0147	27.2978	24.2768	66.1212	124.936	33.1121	32.125	32.2674	Sequence similar to Uniprot:A8N1E1|A8N1E1_COPC7|PN=Putative uncharacterized protein|GN=CC1G_12665|SW_ID=0.392|SW_Length_Dif=-39|SW_Score=1114|Putative BBH
180232	40.0891	57.1126	59.2387	73.2913	55.1568	65.3605	79.122	57.8429	57.4519	50.7305	Sequence similar to Uniprot:A8N167|A8N167_COPC7|PN=Peroxisomal membrane protein PEX16|GN=CC1G_10265|SW_ID=0.548|SW_Length_Dif=-2|SW_Score=1398|Putative BBH		Putatively contains 1 Peroxisome membrane protein, Pex16 (IPR013919: PF08610) domain(s)
247452	23.4265	36.5745	28.3726	59.7667	71.7298	61.1227	35.6405	49.4204	40.3324	89.6124	Sequence similar to Uniprot:A8N5Y6|A8N5Y6_COPC7|PN=3-oxoacyl-(Acyl-carrier-protein) reductase|GN=CC1G_01917|SW_ID=0.322|SW_Length_Dif=-50|SW_Score=384|Putative BestHit	EC:1.1.1.100 (3-oxoacyl-[acyl-carrier protein] reductase.)	Putatively contains 1 NAD(P)-binding (IPR016040: SSF51735), 6 Glucose/ribitol dehydrogenase (IPR002347: PR00081), 1 Short-chain dehydrogenase/reductase SDR (IPR002198: PF00106), 3 Short-chain dehydrogenase/reductase SDR (IPR002198: PR00080) domain(s)		Putatively related to a protein involved with metabolic process (GO:0008152),3-oxoacyl-[acyl-carrier-protein] reductase activity (GO:0004316),binding (GO:0005488),oxidoreductase activity (GO:0016491),catalytic activity (GO:0003824)	Fatty acid biosynthesis (path 1)
247454	33.985	55.4245	29.5183	226.934	149.869	266.115	100.506	121.796	82.1155	169.965			Putatively contains 1 6-phosphogluconate dehydrogenase, C-terminal-like (IPR008927: SSF48179), 1 NAD(P)-binding (IPR016040: SSF51735), 1 Acetohydroxy acid isomeroreductase, catalytic (IPR013116: PF07991) domain(s)		Putatively related to a protein involved with metabolic process (GO:0008152),binding (GO:0005488),oxidoreductase activity (GO:0016491),catalytic activity (GO:0003824)
247456	179.659	332.172	433.137	138.876	147.668	211.946	242.809	165.478	178.159	171.23	Sequence similar to Uniprot:D6RJZ9|D6RJZ9_COPC7|PN=Putative uncharacterized protein|GN=CC1G_13622|SW_ID=0.655|SW_Length_Dif=5|SW_Score=2408|Putative BestHit		Putatively contains 3 RNA recognition motif, RNP-1 (IPR000504: PS50102), 1 Splicing factor, CC1-like (IPR006509: TIGR01622), 2 RNA recognition, region 1 (IPR003954: SM00361), 3 RNA recognition motif, RNP-1 (IPR000504: SM00360), 3 RNA recognition motif, RNP-1 (IPR000504: PF00076) domain(s)		Putatively related to a protein involved with RNA binding (GO:0003723),nucleic acid binding (GO:0003676),nucleus (GO:0005634),mRNA processing (GO:0006397)
134256	48.1729	91.3426	95.0245	293.762	187.417	137.241	205.549	184.8	182.926	143.737	Sequence similar to Uniprot:J4I8A0|J4I8A0_FIBRA|PN=Uncharacterized protein|GN=|SW_ID=0.617|SW_Length_Dif=41|SW_Score=1487|Putative BBH
82471	61.371	34.4176	43.3339	32.0214	31.5922	33.6854	46.3327	32.5753	33.0369	33.4753	Sequence similar to Uniprot:A8N134|A8N134_COPC7|PN=Rab4|GN=CC1G_11235|SW_ID=0.749|SW_Length_Dif=-4|SW_Score=1136|Putative BBH		Putatively contains 1 Ras small GTPase, Rab type (IPR003579: SM00175), 1 Ras small GTPase, Ras type (IPR003577: SM00173), 1 Ras small GTPase, Rho type (IPR003578: SM00174), 1 Ras (IPR013753: PF00071), 5 Ras GTPase (IPR001806: PR00449), 1 Ran GTPase (IPR002041: SM00176), 1 Small GTP-binding protein (IPR005225: TIGR00231) domain(s)		Putatively related to a protein involved with protein binding (GO:0005515),small GTPase mediated signal transduction (GO:0007264),GTPase activity (GO:0003924),intracellular (GO:0005622),signal transduction (GO:0007165),protein transport (GO:0015031),intracellular protein transport (GO:0006886),nucleocytoplasmic transport (GO:0006913),small monomeric GTPase activity (GO:0003925),GTP binding (GO:00…
247461	327.889	36.8559	37.6054	288.591	78.3978	80.0843	115.151	243.221	145.868	161.049	Sequence similar to Chitinase (KOG4701)	EC:3.2.1.3 (Glucan 1,4-alpha-glucosidase.)			Putatively related to a protein involved with glucan 1,4-alpha-glucosidase activity (GO:0004339)	Starch and sucrose metabolism
84653	4.86678	8.25272	9.83942	65.0373	69.464	7.66071	22.8099	57.0584	59.0685	50.8456	Sequence similar to Uniprot:F8PAV0|F8PAV0_SERL9|PN=Putative uncharacterized protein|GN=SERLADRAFT_478449|SW_ID=0.691|SW_Length_Dif=-26|SW_Score=225|Putative BBH		Putatively contains 1 Isochorismatase hydrolase (IPR000868: SSF52499) domain(s)		Putatively related to a protein involved with metabolic process (GO:0008152),catalytic activity (GO:0003824)
85115	20.127	32.7295	37.6728	251.448	271.835	23.1451	79.2516	216.88	233.911	190.901	Sequence similar to Uniprot:B8PNA6|B8PNA6_POSPM|PN=Predicted protein|GN=POSPLDRAFT_105630|SW_ID=0.656|SW_Length_Dif=42|SW_Score=684|Putative BBH		Putatively contains 1 Isochorismatase hydrolase (IPR000868: SSF52499) domain(s)		Putatively related to a protein involved with metabolic process (GO:0008152),catalytic activity (GO:0003824)
247464	29.2007	89.7483	95.968	65.4848	80.081	47.9202	54.4976	71.0547	71.877	64.7073
134267	28.5408	91.0612	72.8521	45.4963	72.5714	40.2595	26.3092	39.2225	55.6694	59.0706			Putatively contains 1 Protamine P1 (IPR000221: PS00048) domain(s)		Putatively related to a protein involved with nucleus (GO:0005634),DNA binding (GO:0003677),nucleosome (GO:0000786),spermatogenesis (GO:0007283)
82265	31.2629	52.236	103.92	24.0658	24.7947	35.587	42.7038	24.0702	31.0058	22.3168	Sequence similar to Uniprot:J4HSN8|J4HSN8_FIBRA|PN=Uncharacterized protein|GN=|SW_ID=0.520|SW_Length_Dif=0|SW_Score=892|Putative BBH		Putatively contains 1 Protein of unknown function DUF947 (IPR009292: PF06102) domain(s)
247470	8.57874	28.228	26.8225	10.939	12.7534	25.8617	59.6169	12.3448	29.0161	14.667	Sequence similar to Uniprot:Q9USJ6|FMNR_SCHPO|PN=NAD(P)H-dependent FMN reductase C4B3.06c (FMN reductase C4B3.06c) (EC 1.5.1.39) (Azoreductase C4B3.06c) (FMN reductase [NAD(P)H])|GN=SPCC4B3.06c|SW_ID=0.411|SW_Length_Dif=9|SW_Score=326|Putative BestHit to Reviewed Uniprot Fungal Seqs		Putatively contains 1 NADPH-dependent FMN reductase (IPR005025: PF03358) domain(s)
84501	14.2704	14.0671	20.5549	19.193	17.6735	24.2318	15.7466	23.6161	27.3166	22.4319	Sequence similar to Predicted flavoprotein (KOG4530)		Putatively contains 1 NADPH-dependent FMN reductase (IPR005025: PF03358) domain(s)
82700	54.277	91.5302	98.8659	96.7107	92.1223	88.071	104.848	102.639	98.7376	103.647	Sequence similar to Uniprot:D8PNP9|D8PNP9_SCHCM|PN=Putative uncharacterized protein|GN=SCHCODRAFT_64222|SW_ID=0.510|SW_Length_Dif=74|SW_Score=2716|Putative BBH
247474	63.2682	88.2478	88.2852	56.7336	69.2697	108.445	95.6462	81.1287	89.2452	73.2199
190237	35.9647	15.4738	15.7026	10.1434	13.595	28.7956	21.1899	13.7485	13.9692	13.4591	Sequence similar to Uniprot:J4G0R7|J4G0R7_FIBRA|PN=Uncharacterized protein|GN=|SW_ID=0.386|SW_Length_Dif=-13|SW_Score=552|Putative BBH		Putatively contains 1 Di-trans-poly-cis-decaprenylcistransferase (IPR001441: SSF64005) domain(s)		Putatively related to a protein involved with metabolic process (GO:0008152),transferase activity (GO:0016740)
247478	113.586	44.6397	64.4954	81.8436	90.4391	110.673	74.6507	69.0729	52.229	62.2916	Sequence similar to Uniprot:P78603|SEC17_COPC7|PN=Vesicular-fusion protein SEC17|GN=SEC17 LSE17 CC1G_12659|SW_ID=0.706|SW_Length_Dif=1|SW_Score=1367|Putative BestHit		Putatively contains 2 NSF attachment protein (IPR000744: PF02071), 7 NSF attachment protein (IPR000744: PR00448) domain(s)		Putatively related to a protein involved with Golgi apparatus (GO:0005794),intracellular protein transport (GO:0006886),endoplasmic reticulum (GO:0005783)
111226	59.1438	55.4245	45.2209	106.506	109.343	92.7978	87.6757	94.8359	77.2243	83.8607	Sequence similar to Uniprot:D6RK39|D6RK39_COPC7|PN=Phosphoacetylglucosamine mutase|GN=CC1G_13637|SW_ID=0.759|SW_Length_Dif=-2|SW_Score=2777|Putative BBH	EC:5.4.2.3 (Phosphoacetylglucosamine mutase.)	Putatively contains 1 Alpha-D-phosphohexomutase, conserved site (IPR016066: PS00710), 1 Alpha-D-phosphohexomutase, alpha/beta/alpha domain II (IPR005845: PF02879), 1 Phosphoacetylglucosamine mutase (IPR016657: PIRSF016408), 3 Alpha-D-phosphohexomutase, alpha/beta/alpha I, II and III (IPR016055: SSF53738), 2 Alpha-D-phosphohexomutase, alpha/beta/alpha domain I (IPR005844: PF02878), 1 Alpha-D-phosp…		Putatively related to a protein involved with carbohydrate metabolic process (GO:0005975),phosphoacetylglucosamine mutase activity (GO:0004610),intramolecular transferase activity, phosphotransferases (GO:0016868)	Aminosugars metabolism
134287	72.1769	54.4867	68.0672	51.2641	64.7381	62.6983	60.7833	46.5303	54.0943	49.9828	Sequence similar to Uniprot:D6RK38|D6RK38_COPC7|PN=Glucosamine 6-phosphate synthetase|GN=CC1G_13636|SW_ID=0.769|SW_Length_Dif=-15|SW_Score=1733|Putative BBH		Putatively contains 1 Glutamine amidotransferase, class-II (IPR000583: PF00310) domain(s)		Putatively related to a protein involved with metabolic process (GO:0008152)
190240	45.4508	56.6437	68.9433	52.01	56.3869	39.3902	57.6081	55.9024	58.198	51.7659	Sequence similar to Uniprot:J4H0V9|J4H0V9_FIBRA|PN=Uncharacterized protein|GN=|SW_ID=0.756|SW_Length_Dif=-12|SW_Score=1410|Putative BBH			Putatively contains SignalP peptide
190241	26.1486	18.5686	16.8483	16.7566	21.493	25.9704	31.8173	20.3131	19.5651	17.7729	Sequence similar to Uniprot:A8N1D2|A8N1D2_COPC7|PN=Molybdenum cofactor synthesis 2|GN=CC1G_13486|SW_ID=0.683|SW_Length_Dif=6|SW_Score=723|Putative BBH		Putatively contains 1 Molybdopterin biosynthesis MoaE (IPR003448: SSF54690), 1 Molybdopterin biosynthesis MoaE (IPR003448: PF02391) domain(s)		Putatively related to a protein involved with Mo-molybdopterin cofactor biosynthetic process (GO:0006777)
82127	61.041	48.2034	48.0514	46.3913	44.6693	57.7542	70.9571	49.9158	48.6227	48.7749	Sequence similar to Uniprot:J4GJ61|J4GJ61_FIBRA|PN=Uncharacterized protein|GN=|SW_ID=0.592|SW_Length_Dif=-16|SW_Score=2271|Putative BBH		Putatively contains 1 Indigoidine synthase A like protein (IPR007342: SSF110581), 1 Indigoidine synthase A like protein (IPR007342: PF04227), 1 Carbohydrate/purine kinase (IPR011611: PF00294) domain(s)
156288	53.6171	27.9467	33.9662	39.5296	45.2519	37.8146	44.5183	36.0434	45.7211	35.8335	Sequence similar to Uniprot:J4H0V8|J4H0V8_FIBRA|PN=Uncharacterized protein|GN=|SW_ID=0.617|SW_Length_Dif=-9|SW_Score=2078|Putative BBH	EC:3.1.21.3 (Type I site-specific deoxyribonuclease.)	Putatively contains 1 DEAD-like helicase, N-terminal (IPR014001: SM00487), 1 Helicase, superfamily 1 and 2, ATP-binding (IPR014021: PS51192), 1 DNA/RNA helicase, C-terminal (IPR001650: PS51194), 1 DNA/RNA helicase, C-terminal (IPR001650: SM00490), 1 DNA/RNA helicase, C-terminal (IPR001650: PF00271), 1 Restriction endonuclease, type I, R subunit/Type III, Res subunit (IPR006935: PF04851) domain(s)		Putatively related to a protein involved with ATP binding (GO:0005524),nucleic acid binding (GO:0003676),hydrolase activity (GO:0016787),DNA binding (GO:0003677),Type I site-specific deoxyribonuclease activity (GO:0009035),helicase activity (GO:0004386)
247486	3289.7	977.572	773.54	1019.86	1168.91	1918.65	1091.31	972.966	1185.97	1026.17	Sequence similar to Uniprot:A8N1C8|A8N1C8_COPC7|PN=Eukaryotic ADP/ATP carrier|GN=CC1G_10549|SW_ID=0.920|SW_Length_Dif=1|SW_Score=1892|Putative BestHit		Putatively contains 1 Mitochondrial substrate carrier (IPR001993: SSF103506), 3 Mitochondrial substrate carrier (IPR001993: PF00153), 3 Mitochondrial substrate carrier (IPR001993: PS50920), 7 Adenine nucleotide translocator 1 (IPR002113: PR00927), 6 Mitochondrial carrier protein (IPR002067: PR00926) domain(s)		Putatively related to a protein involved with transporter activity (GO:0005215),transport (GO:0006810),binding (GO:0005488),membrane (GO:0016020),mitochondrial inner membrane (GO:0005743)
83623	155.82	188.031	230.283	127.887	123.326	163.157	150.014	119.071	127.795	149.603	Sequence similar to Uniprot:J4HSM9|J4HSM9_FIBRA|PN=Uncharacterized protein|GN=|SW_ID=0.563|SW_Length_Dif=-4|SW_Score=1897|Putative BBH		Putatively contains 1 Zinc finger, MIZ-type (IPR004181: PF02891), 1 Zinc finger, MIZ-type (IPR004181: PS51044) domain(s)		Putatively related to a protein involved with zinc ion binding (GO:0008270)
247489	67.5575	65.8342	69.752	100.042	99.7614	81.6056	106.468	110.649	99.6496	97.2048	Sequence similar to Uniprot:A8N1C6|A8N1C6_COPC7|PN=Nuclear movement protein nudC|GN=CC1G_10547|SW_ID=0.774|SW_Length_Dif=2|SW_Score=1010|Putative BestHit		Putatively contains 1 HSP20-like chaperone (IPR008978: SSF49764), 1 CS domain (IPR007052: PS51203), 1 CS (IPR017447: PF04969) domain(s)
111252	192.857	185.217	154.735	186.112	242.768	320.337	192.264	191.736	211.61	248.476	Sequence similar to Uniprot:B0CPP1|B0CPP1_LACBS|PN=Predicted protein|GN=LACBIDRAFT_300604|SW_ID=0.349|SW_Length_Dif=-11|SW_Score=848|Putative BBH		Putatively contains 1 WD40 repeat-like (IPR011046: SSF50978), 1 WD40 repeat (IPR001680: PS50294), 3 WD40 repeat (IPR001680: PR00320), 2 WD40 repeat (IPR001680: SM00320), 2 WD40 repeat (IPR001680: PS50082), 2 WD40 repeat (IPR001680: PF00400), 1 WD40 repeat (IPR001680: PD000018) domain(s)
180259	61.9484	88.6229	103.044	67.4737	74.9019	110.075	99.0159	70.1464	83.6493	70.344	Sequence similar to Transcription regulator XNP/ATRX, DEAD-box superfamily (KOG1015)		Putatively contains 1 BRCT (IPR001357: PS50172), 1 BRCT (IPR001357: SSF52113) domain(s)		Putatively related to a protein involved with intracellular (GO:0005622)
180260	33.1601	52.0484	63.8888	43.209	49.3951	61.7203	62.5329	50.9067	56.4156	44.7487	Sequence similar to Uniprot:A8N1A6|A8N1A6_COPC7|PN=TFIID and SAGA subunit|GN=CC1G_10527|SW_ID=0.698|SW_Length_Dif=16|SW_Score=3721|Putative BBH		Putatively contains 6 WD40 repeat (IPR001680: PF00400), 5 WD40 repeat (IPR001680: PD000018), 5 WD40 repeat (IPR001680: PS50082), 6 WD40 repeat (IPR001680: SM00320), 2 WD40 repeat (IPR001680: PS00678), 1 WD40 associated region in TFIID subunit (IPR007582: PF04494), 1 WD40 repeat-like (IPR011046: SSF50978), 1 WD40 repeat (IPR001680: PS50294), 1 LisH dimerisation motif (IPR006594: PS50896), 3 WD40 r…		Putatively related to a protein involved with regulation of transcription (GO:0045449),transcription regulator activity (GO:0030528),nucleus (GO:0005634)
134317	69.2898	143.203	142.065	178.654	202.954	126.809	149.561	153.174	193.247	181.583	Sequence similar to Uniprot:A8N1A8|A8N1A8_COPC7|PN=Putative uncharacterized protein|GN=CC1G_10529|SW_ID=0.541|SW_Length_Dif=-2|SW_Score=661|Putative BBH
247497	15.5077	18.85	18.6679	30.0822	32.628	20.2656	19.4403	25.3088	26.6534	24.9051
180263	5.69166	16.5992	12.4678	4.87283	5.04957	4.29217	5.11928	5.82145	5.80322	5.11907
190252	16.5801	9.00297	15.5678	4.77338	5.63221	11.1922	7.84092	7.63807	7.54418	5.69424	Sequence similar to Delta 6-fatty acid desaturase/delta-8 sphingolipid desaturase (KOG4232)		Putatively contains 1 Fatty acid desaturase, type 1, N-terminal (IPR010257: PD001081), 1 Cytochrome b5 (IPR001199: PF00173), 1 Cytochrome b5 (IPR001199: PD000612), 1 Cytochrome b5 (IPR001199: SSF55856), 1 Cytochrome b5 (IPR001199: PS50255) domain(s)		Putatively related to a protein involved with heme binding (GO:0020037),transition metal ion binding (GO:0046914),membrane (GO:0016020),lipid metabolic process (GO:0006629),oxidoreductase activity, acting on paired donors, with oxidation of a pair of donors resulting in the reduction of molecular oxygen to two molecules of water (GO:0016717)
247499	450.549	309.852	289.993	217.935	305.628	451.33	319.598	253.543	312.255	285.115	Sequence similar to Uniprot:A8N1B3|A8N1B3_COPC7|PN=Delta 8-sphingolipid desaturase|GN=CC1G_10534|SW_ID=0.615|SW_Length_Dif=-7|SW_Score=2245|Putative BestHit		Putatively contains 1 Fatty acid desaturase, type 1, N-terminal (IPR010257: PD001081), 1 Fatty acid desaturase, type 1 (IPR005804: PF00487), 1 Cytochrome b5 (IPR001199: PF00173), 1 Fatty acid/sphingolipid desaturase (IPR012171: PIRSF015921), 1 Cytochrome b5 (IPR001199: PD000612), 1 Cytochrome b5 (IPR001199: SSF55856), 1 Cytochrome b5 (IPR001199: PS50255) domain(s)		Putatively related to a protein involved with iron ion binding (GO:0005506),membrane (GO:0016020),lipid metabolic process (GO:0006629),fatty acid biosynthetic process (GO:0006633),oxidoreductase activity, acting on paired donors, with oxidation of a pair of donors resulting in the reduction of molecular oxygen to two molecules of water (GO:0016717),linoleoyl-CoA desaturase activity (GO:0016213),h…
204270	36.7071	35.1678	25.7442	33.6126	42.8566	64.0566	42.639	37.1169	43.9387	42.333	Sequence similar to Uniprot:A8N1B1|A8N1B1_COPC7|PN=Putative uncharacterized protein|GN=CC1G_10532|SW_ID=0.502|SW_Length_Dif=16|SW_Score=1346|Putative BestHit		Putatively contains 1 Methionine synthase, vitamin-B12 independent (IPR002629: PF01717) domain(s)		Putatively related to a protein involved with methionine biosynthetic process (GO:0009086),5-methyltetrahydropteroyltriglutamate-homocysteine S-methyltransferase activity (GO:0003871)
168512	128.764	226.106	208.582	247.917	202.242	180.271	227.646	191.736	196.688	173.013	Sequence similar to Uniprot:A8N1B5|A8N1B5_COPC7|PN=Imidazoleglycerol phosphate synthase|GN=CC1G_10536|SW_ID=0.692|SW_Length_Dif=14|SW_Score=2582|Putative BBH	EC:2.4.2.- (Pentosyltransferases.)	Putatively contains 1 Ribulose-phosphate binding barrel (IPR011060: SSF51366), 1 Glutamine amidotransferase, class I, active site (IPR012998: PS00442), 1 Histidine biosynthesis, HisF (IPR004651: TIGR00735), 1 Histidine biosynthesis (IPR006062: PF00977), 1 Glutamine amidotransferase class-I, C-terminal (IPR000991: PF00117), 1 Imidazole glycerol phosphate synthase, subunit H (IPR010139: TIGR01855) …		Putatively related to a protein involved with NAD(P)-serine ADP-ribosyltransferase activity (GO:0018127),imidazoleglycerol-phosphate synthase complex (GO:0009382),histidine biosynthetic process (GO:0000105),catalytic activity (GO:0003824),metabolic process (GO:0008152),NAD(P)-asparagine ADP-ribosyltransferase activity (GO:0018121),cytoplasm (GO:0005737),transferase activity, transferring pentosyl…
247502	30.768	78.307	45.8948	56.1369	49.6541	88.3427	77.7612	56.1914	60.5193	48.0272	Sequence similar to D-3-phosphoglycerate dehydrogenase, D-isomer-specific 2-hydroxy acid dehydrogenase superfamily (KOG0068)	EC:1.1.1.95 (Phosphoglycerate dehydrogenase.)	Putatively contains 1 D-isomer specific 2-hydroxyacid dehydrogenase, NAD-binding (IPR006140: PF02826), 1 NAD(P)-binding (IPR016040: SSF51735), 1 D-isomer specific 2-hydroxyacid dehydrogenase, NAD-binding (IPR006140: PS00671), 1 D-isomer specific 2-hydroxyacid dehydrogenase, NAD-binding (IPR006140: PS00065), 1 D-isomer specific 2-hydroxyacid dehydrogenase, NAD-binding (IPR006140: PS00670) domain(s)		Putatively related to a protein involved with metabolic process (GO:0008152),oxidoreductase activity, acting on the CH-OH group of donors, NAD or NADP as acceptor (GO:0016616),cofactor binding (GO:0048037),binding (GO:0005488),phosphoglycerate dehydrogenase activity (GO:0004617),catalytic activity (GO:0003824)	Glycine, serine and threonine metabolism
247504	1.89722	4.50148	2.29137	11.0384	7.38014	10.4316	11.5346	8.38123	9.74112	4.77396	Sequence similar to DNA repair protein RAD51/RHP55 (KOG1433)		Putatively contains 1 DNA repair Rad51/transcription factor NusA, alpha-helical (IPR010995: SSF47794) domain(s)		Putatively related to a protein involved with protein binding (GO:0005515),nucleotide binding (GO:0000166)
247505	60.1336	44.3584	41.1773	29.4358	37.7423	48.6808	48.4063	39.9657	44.6019	36.8688	Sequence similar to Uniprot:O74801|RL4P_SCHPO|PN=54S ribosomal protein yml6, mitochondrial|GN=yml6 SPBC2D10.08c|SW_ID=0.384|SW_Length_Dif=-45|SW_Score=315|Putative BestHit to Reviewed Uniprot Fungal Seqs		Putatively contains 1 Ribosomal protein L4/L1e (IPR002136: PF00573), 1 Ribosomal protein L4/L1e (IPR002136: SSF52166) domain(s)		Putatively related to a protein involved with intracellular (GO:0005622),translation (GO:0006412),ribosome (GO:0005840),structural constituent of ribosome (GO:0003735)
204276	200.693	152.957	117.332	125.053	167.931	241.177	186.108	152.39	184.998	161.452	Sequence similar to Uniprot:A8N1B9|A8N1B9_COPC7|PN=Ribosomal protein L4/L1|GN=CC1G_10540|SW_ID=0.833|SW_Length_Dif=1|SW_Score=807|Putative BBH		Putatively contains 1 Ribosomal protein S9 (IPR000754: PF00380), 1 Ribosomal protein S9 (IPR000754: PS00360), 1 Ribosomal protein S9 (IPR000754: PD001627) domain(s)		Putatively related to a protein involved with intracellular (GO:0005622),translation (GO:0006412),ribosome (GO:0005840),structural constituent of ribosome (GO:0003735)
204277	18.7247	31.7917	25.6768	22.0769	29.3263	32.3814	47.3695	30.1394	36.7261	29.6791
247509	391.735	588.1	510.908	737.388	849.169	745.317	609.972	696.922	740.864	781.089	Sequence similar to Uniprot:A8N1A4|A8N1A4_COPC7|PN=NADPH oxidase isoform 1|GN=CC1G_10525|SW_ID=0.809|SW_Length_Dif=2|SW_Score=3206|Putative BestHit		Putatively contains 1 Ferric reductase, NAD binding (IPR013121: PF08030), 1 FAD-binding 8 (IPR013112: PF08022), 1 Ferric reductase-like transmembrane component, N-terminal (IPR013130: PF01794), 4 Cytochrome b-245, heavy chain (IPR000778: PR00466) domain(s)		Putatively related to a protein involved with iron ion binding (GO:0005506),integral to membrane (GO:0016021),electron transport (GO:0006118),membrane (GO:0016020),FAD binding (GO:0050660),oxidoreductase activity (GO:0016491)
247513	23.7565	42.2014	32.6183	45.0488	51.7257	69.87	55.4696	57.8842	58.7369	56.3097	Sequence similar to Uniprot:A8N1A5|A8N1A5_COPC7|PN=Mitotic spindle checkpoint protein MAD2|GN=CC1G_10526|SW_ID=0.789|SW_Length_Dif=4|SW_Score=1035|Putative BestHit		Putatively contains 1 DNA-binding HORMA (IPR003511: PF02301), 1 DNA-binding HORMA (IPR003511: SSF56019), 1 DNA-binding HORMA (IPR003511: PS50815) domain(s)		Putatively related to a protein involved with mitosis (GO:0007067)
204280	8.99118	9.37809	7.27847	11.3368	14.7603	15.9191	15.3578	13.6247	14.9226	17.5429	Sequence similar to Ubiquitin protein ligase RSP5/NEDD4 (KOG0940)		Putatively contains 1 WW/Rsp5/WWP (IPR001202: SM00456), 1 Ribonuclease III (IPR000999: PS00517), 1 Ribonuclease III (IPR000999: SSF69065), 1 Ribonuclease III (IPR000999: SM00535), 1 Ribonuclease III (IPR000999: PF00636), 1 WW/Rsp5/WWP (IPR001202: PS50020), 2 WW/Rsp5/WWP (IPR001202: SSF51045), 1 WW/Rsp5/WWP (IPR001202: PF00397), 1 Ribonuclease III (IPR000999: PS50142) domain(s)		Putatively related to a protein involved with RNA binding (GO:0003723),protein binding (GO:0005515),ribonuclease III activity (GO:0004525),RNA processing (GO:0006396)
204281	2.96956	3.37611	3.9762	2.6353	2.26583	3.85752	3.11045	3.1378	2.90161	3.68113	Sequence similar to Uniprot:B8P5B4|B8P5B4_POSPM|PN=Predicted protein|GN=POSPLDRAFT_91914|SW_ID=0.548|SW_Length_Dif=2|SW_Score=505|Putative BBH		Putatively contains 1 Ribonuclease III (IPR000999: SM00535), 1 Ribonuclease III (IPR000999: PF00636), 1 Ribonuclease III (IPR000999: PS00517), 1 Ribonuclease III (IPR000999: SSF69065), 1 Ribonuclease III (IPR000999: PS50142) domain(s)		Putatively related to a protein involved with RNA binding (GO:0003723),ribonuclease III activity (GO:0004525),RNA processing (GO:0006396)
24346	43.801	46.5153	47.4449	53.8	54.121	90.7332	68.7538	57.0584	60.8923	59.3582	Sequence similar to Uniprot:A8N1A2|A8N1A2_COPC7|PN=Nucleoporin Nup157/170|GN=CC1G_10523|SW_ID=0.589|SW_Length_Dif=18|SW_Score=5106|Putative BBH		Putatively contains 1 Nucleoporin, non-repetitive/WGA-negative (IPR004870: PF03177), 1 Soluble quinoprotein glucose dehydrogenase (IPR011041: SSF50952) domain(s)		Putatively related to a protein involved with nuclear pore (GO:0005643),nucleocytoplasmic transport (GO:0006913),structural constituent of nuclear pore (GO:0017056),catalytic activity (GO:0003824)
85016	8.66122	17.9122	17.994	12.729	14.1129	11.3552	19.7643	12.4686	11.938	16.1049	Sequence similar to Uniprot:B8P5B5|B8P5B5_POSPM|PN=Predicted protein|GN=POSPLDRAFT_91916|SW_ID=0.533|SW_Length_Dif=18|SW_Score=533|Putative BBH		Putatively contains 1 Zinc finger, RING-type (IPR001841: PF00097) domain(s)		Putatively related to a protein involved with protein binding (GO:0005515),zinc ion binding (GO:0008270)
204284	40.3366	33.1047	40.436	25.3089	29.1321	31.1862	28.4476	25.7217	29.2648	23.9273	Sequence similar to Uniprot:A8N1A0|A8N1A0_COPC7|PN=Putative uncharacterized protein|GN=CC1G_10521|SW_ID=0.596|SW_Length_Dif=-24|SW_Score=1075|Putative BBH		Putatively contains 1 Mitochondrial substrate carrier (IPR001993: SSF103506), 3 Mitochondrial substrate carrier (IPR001993: PF00153), 3 Mitochondrial substrate carrier (IPR001993: PS50920), 3 Adenine nucleotide translocator 1 (IPR002113: PR00927) domain(s)		Putatively related to a protein involved with transporter activity (GO:0005215),transport (GO:0006810),binding (GO:0005488),membrane (GO:0016020),mitochondrial inner membrane (GO:0005743)
190271	9.56859	7.78381	11.1873	6.91146	6.15012	8.47568	6.4153	5.94531	6.30064	4.71644
83686	27.7159	16.5992	26.0138	12.729	14.9545	15.8647	18.3387	14.1614	14.2593	13.5742	Sequence similar to Uniprot:J4I0M4|J4I0M4_FIBRA|PN=Uncharacterized protein|GN=|SW_ID=0.482|SW_Length_Dif=6|SW_Score=943|Putative BBH
247521	114.081	291.19	327.194	406.434	480.033	283.664	322.126	442.801	454.641	540.608	Sequence similar to Uniprot:A8N2A6|A8N2A6_COPC7|PN=Beta-glucan synthesis-associated protein|GN=CC1G_01746|SW_ID=0.639|SW_Length_Dif=-9|SW_Score=2783|Putative BestHit		Putatively contains 1 Concanavalin A-like lectin/glucanase (IPR008985: SSF49899), 1 Beta-glucan synthesis-associated, SKN1 (IPR005629: PF03935) domain(s)				Glycoside Hydrolase Family 16 protein (xyloglucanase, lichanase, galactanase)
247524	87.1072	79.4324	86.196	79.7055	76.2614	113.607	119.363	77.9083	67.1515	69.9989	Sequence similar to Ubiquitin-conjugating enzyme (KOG0895)		Putatively contains 1 Ubiquitin-conjugating enzyme, E2 (IPR000608: PF00179), 1 Ubiquitin-conjugating enzyme/RWD-like (IPR016135: SSF54495), 1 Ubiquitin-conjugating enzyme, E2 (IPR000608: PD000461), 1 Ubiquitin-conjugating enzyme, E2 (IPR000608: SM00212), 1 Ubiquitin-conjugating enzyme, E2 (IPR000608: PS50127) domain(s)		Putatively related to a protein involved with regulation of protein metabolic process (GO:0051246),post-translational protein modification (GO:0043687),small conjugating protein ligase activity (GO:0019787)
247528	66.0728	29.7285	37.9424	36.4468	51.402	37.3256	32.2709	41.3694	34.7779	40.4924
247530	57.0816	89.6545	125.554	66.0318	55.8042	114.367	136.665	59.4944	92.7271	45.4389	Sequence similar to Uniprot:O94330|NAGS_SCHPO|PN=Amino-acid acetyltransferase, mitochondrial (EC 2.3.1.1) (Arginine-requiring protein 6) (Glutamate N-acetyltransferase) (N-acetylglutamate synthase) (AGS) (NAGS)|GN=arg6 SPBC725.14|SW_ID=0.303|SW_Length_Dif=-54|SW_Score=442|Putative BestHit to Reviewed Uniprot Fungal Seqs	EC:2.3.1.1 (Amino-acid N-acetyltransferase.)	Putatively contains 1 Acyl-CoA N-acyltransferase (IPR016181: SSF55729), 1 Protein of unknown function DUF619 (IPR006855: PF04768) domain(s)		Putatively related to a protein involved with amino-acid N-acetyltransferase activity (GO:0004042),arginine biosynthetic process (GO:0006526),acetylglutamate kinase activity (GO:0003991)	Urea cycle and metabolism of amino groups
190277	49.9051	46.9842	34.101	47.883	43.0508	91.2766	53.9144	46.6541	44.519	34.2805	Sequence similar to Uniprot:B0CR44|B0CR44_LACBS|PN=Predicted protein|GN=LACBIDRAFT_301012|SW_ID=0.748|SW_Length_Dif=39|SW_Score=1202|Putative BBH		Putatively contains 1 Mitochondrial substrate carrier (IPR001993: SSF103506), 3 Mitochondrial substrate carrier (IPR001993: PF00153), 3 Mitochondrial substrate carrier (IPR001993: PS50920) domain(s)		Putatively related to a protein involved with transport (GO:0006810),binding (GO:0005488),membrane (GO:0016020)
24355	78.6109	86.0909	91.5875	70.3079	85.519	99.8066	77.5668	97.9737	90.7789	98.9878	Sequence similar to Uniprot:J4GUW8|J4GUW8_FIBRA|PN=Uncharacterized protein|GN=|SW_ID=0.585|SW_Length_Dif=29|SW_Score=2754|Putative BBH		Putatively contains 5 Beta-Ig-H3/fasciclin (IPR000782: SSF82153), 5 Beta-Ig-H3/fasciclin (IPR000782: PF02469), 4 Beta-Ig-H3/fasciclin (IPR000782: PS50213), 5 Beta-Ig-H3/fasciclin (IPR000782: SM00554) domain(s)	Putatively contains SignalP peptide
134380	112.513	96.4068	80.6698	145.439	119.83	144.032	119.752	113.621	116.064	97.4924	Sequence similar to Uniprot:A8N2M4|A8N2M4_COPC7|PN=WD repeat-containing protein|GN=CC1G_01741|SW_ID=0.540|SW_Length_Dif=-14|SW_Score=4515|Putative BBH		Putatively contains 2 WD40 repeat-like (IPR011046: SSF50978) domain(s)
247540	51.3899	65.6466	86.4656	50.9161	48.4888	81.2796	75.4283	49.0901	54.8819	46.5893
247542	346.201	171.713	129.665	231.31	201.853	378.689	230.951	170.267	211.237	188.485	Sequence similar to Uniprot:A8N2A6|A8N2A6_COPC7|PN=Beta-glucan synthesis-associated protein|GN=CC1G_01746|SW_ID=0.647|SW_Length_Dif=-14|SW_Score=2760|Putative BestHit		Putatively contains 1 Concanavalin A-like lectin/glucanase (IPR008985: SSF49899), 1 Beta-glucan synthesis-associated, SKN1 (IPR005629: PF03935) domain(s)				Glycoside Hydrolase Family 16 protein (xyloglucanase, lichanase, galactanase)
247546	397.014	197.034	167.809	307.436	224.188	874.245	419.91	306.926	259.445	239.791	Sequence similar to Methylmalonate semialdehyde dehydrogenase (KOG2449)	EC:1.2.1.27 (Methylmalonate-semialdehyde dehydrogenase (acylating).)	Putatively contains 1 Aldehyde dehydrogenase, conserved site (IPR016160: PS00070), 1 Methylmalonate-semialdehyde dehydrogenase (IPR010061: TIGR01722), 1 Aldehyde dehydrogenase (IPR015590: PF00171), 1 Aldehyde/histidinol dehydrogenase (IPR016161: SSF53720), 1 TonB box, conserved site (IPR010916: PS00430) domain(s)		Putatively related to a protein involved with metabolic process (GO:0008152),methylmalonate-semialdehyde dehydrogenase (acylating) activity (GO:0004491),valine metabolic process (GO:0006573),oxidoreductase activity (GO:0016491)	Inositol metabolism,Propanoate metabolism,Valine, leucine and isoleucine degradation
190285	8.00132	10.5035	9.77203	19.2924	17.6088	12.7679	14.0618	14.6155	16.3734	14.0343	Sequence similar to Uniprot:J4H4L2|J4H4L2_FIBRA|PN=Uncharacterized protein|GN=|SW_ID=0.525|SW_Length_Dif=-22|SW_Score=411|Putative BBH		Putatively contains 1 Thioredoxin-like fold (IPR012336: SSF52833), 1 SH3-binding, glutamic acid-rich protein (IPR006993: PF04908) domain(s)
[truncated: 12,950 more rows]

## Sheet: Log Values
# ../../../../Data/Genomes/Comparisons/PC_vs_fungal_review.txt read
# ../../../../Data/Genomes/Comparisons/PC_vs_Piri.txt read
# ../../../../Data/Genomes/Comparisons/PC_vs_CC.txt read
[truncated: 13,917 more rows]
