# Supplementary material for: Dynamics of the Phanerochaete carnosa transcriptome during growth on aspen and spruce
Source: BMC Genomics. 2018 Nov 13;19:815. doi: 10.1186/s12864-018-5210-z (PMC6234650; doi:10.1186/s12864-018-5210-z)
Supplement: Supplementary file 7 — Transcript abundances (CPM values) of all annotated CAZymes and cytochrome P450s encoded by P. carnosa. (XLSX 586 kb) [file 12864_2018_5210_MOESM7_ESM.xlsx]

## Sheet: CPM_Selected
# ../../../../Data/Genomes/Comparisons/PC_vs_fungal_review.txt read
# ../../../../Data/Genomes/Comparisons/PC_vs_Piri.txt read
# ../../../../Data/Genomes/Comparisons/PC_vs_CC.txt read
# ../../../../Data/Genomes/Comparisons/PC_vs_AG.txt read
# ../Data/Sep10_ProteinOfInterest_FullList_ColorCodes_HS.csv read
#ProteinID	Name
# 343 codes to select from ../Data/Sep10_ProteinOfInterest_FullList_ColorCodes_HS.csv
# matrixfile=../YuenchenResults/Pcar_AH_WH_read_cpm_20140501_yg.csv, firstcolstatus=header, firstrowstatus=header, NAiszero=1, normalizingrowheader=, normalizemethod=, mode=showmatrix, replicatetag=1 logvalues=0 selectedcode= outputformat=samplepair selectedcolumn= shownonsigvalues=0 nomissingvalues=0 correlationthres= randsize=1000 randcolumns=1 logbase=10 minexprdif=0 logdifratio=0 minvalues=, …
# 13909 x 10 matrix read for Pcar_AH_WH_read_cpm_20140501_yg.csv in ../YuenchenResults/Pcar_AH_WH_read_cpm_20140501_yg.csv
# 13909 rows containing at least one non-NA value
# NA in Pcar_AH_WH_read_cpm_20140501_yg.csv set to 0
#Code	AH1	AH2	AH3	AH4	AH5	WH1	WH2	WH3	WH4	WH5	Similarity	EC	Domain	SignalP	GO	KEGG Pathway	CATEGORY	Family
266539	6.02161	2.25074	2.15658	1.49168	1.42424	2.93389	2.85124	1.65147	1.57516	1.32291							Glycoside Hydrolase Family 79 protein (b-glucuronidase)	GH79
266402	1.31981	4.59526	5.39146	29.4358	3.10743	15.7561	15.0338	11.0236	4.47677	4.31382	Sequence similar to Uniprot:D6RPR4|D6RPR4_COPC7|PN=Putative uncharacterized protein|GN=CC1G_15200|SW_ID=0.350|SW_Length_Dif=0|SW_Score=566|Putative BestHit		Putatively contains 1 Glycoside hydrolase, family 12 (IPR002594: PD004316), 1 Concanavalin A-like lectin/glucanase (IPR008985: SSF49899), 1 Glycoside hydrolase, family 12 (IPR002594: PF01670) domain(s)	Putatively contains SignalP peptide	Putatively related to a protein involved with polysaccharide catabolic process (GO:0000272),cellulase activity (GO:0008810)		Glycoside Hydrolase Family 12 protein (endoglucanase)	GH12
266219	0.0824878	0.187562	0.336966	0	0	0.0543313	0.259204	0.0412869	0.124355	0							Glycoside Hydrolase Family 79 protein (b-glucuronidase)	PL14
266185	38.3568	19.0375	26.8225	7.0109	8.28647	16.6254	15.3578	11.0236	9.94837	11.0434							Glycoside Hydrolase Family 79 protein (b-glucuronidase)	GH79
266084	283.016	95.8441	121.308	140.467	126.045	229.115	122.085	133.687	136.541	85.011	Sequence similar to Uniprot:G4TFT9|G4TFT9_PIRID|PN=Probable beta-glucosidase|GN=PIIN_04111|SW_ID=0.587|SW_Length_Dif=-5|SW_Score=2168|Putative BestHit	EC:3.2.1.21 (Beta-glucosidase.)	Putatively contains 1 Glycoside hydrolase, family 3, C-terminal (IPR002772: SSF52279), 1 Glycoside hydrolase, catalytic core (IPR017853: SSF51445), 1 Glycoside hydrolase, family 3, C-terminal (IPR002772: PF01915), 1 Glycoside hydrolase, family 3, N-terminal (IPR001764: PF00933), 5 Glycoside hydrolase, family 3, N-terminal (IPR001764: PR00133) domain(s)	Putatively contains SignalP peptide	Putatively related to a protein involved with carbohydrate metabolic process (GO:0005975),beta-glucosidase activity (GO:0008422),hydrolase activity, hydrolyzing O-glycosyl compounds (GO:0004553)	Cyanoamino acid metabolism,Flavonoids, stilbene and lignin biosynthesis,Starch and sucrose metabolism	Glycoside Hydrolase Family 3 protein (beta-glucosidase, beta-xylosidase, a-L-arabinofuranosidase)	GH3
265945	2.63961	3.84502	4.78492	30.4303	6.99171	24.9381	18.2739	9.70241	4.76693	4.14127	Sequence similar to Uniprot:D6RPR4|D6RPR4_COPC7|PN=Putative uncharacterized protein|GN=CC1G_15200|SW_ID=0.355|SW_Length_Dif=0|SW_Score=580|Putative BestHit		Putatively contains 1 Glycoside hydrolase, family 12 (IPR002594: PD004316), 1 Concanavalin A-like lectin/glucanase (IPR008985: SSF49899), 1 Glycoside hydrolase, family 12 (IPR002594: PF01670) domain(s)	Putatively contains SignalP peptide	Putatively related to a protein involved with polysaccharide catabolic process (GO:0000272),cellulase activity (GO:0008810)		Glycoside Hydrolase Family 12 protein (endoglucanase)	GH12
265869	0	0	0	0	0	0	0	0	0	0							Polysaccharide Lyase Family 14 protein (alginate lyase)	CE15
265650	37.6145	25.8835	22.8463	16.3588	15.5371	18.201	18.4035	20.7673	17.99	22.9495							Glycoside Hydrolase Family 79 protein (b-glucuronidase)	GH79
265415	101.79	239.61	208.245	338.811	444.103	253.781	275.469	317.909	370.204	385.943	Sequence similar to Uniprot:A8N6Z6|A8N6Z6_COPC7|PN=Glycosyl hydrolase family 16|GN=CC1G_06868|SW_ID=0.501|SW_Length_Dif=-24|SW_Score=1104|Putative BestHit		Putatively contains 2 Concanavalin A-like lectin/glucanase (IPR008985: SSF49899) domain(s)	Putatively contains SignalP peptide			Glycoside Hydrolase Family 16 protein (xyloglucanase, lichanase, galactanase)	GH16
265143	50.895	19.8815	22.8463	11.834	7.76857	21.7868	17.2371	14.6568	14.135	15.9899							Glycoside Hydrolase Family 79 protein (b-glucuronidase)	GH79
264999	7.42391	27.7591	27.4291	110.782	53.5384	28.6869	60.8481	53.9206	50.7782	49.4076	Sequence similar to Uniprot:A8NAX6|A8NAX6_COPC7|PN=Putative uncharacterized protein|GN=CC1G_07029|SW_ID=0.593|SW_Length_Dif=36|SW_Score=2062|Putative BestHit	EC:3.2.1.45 (Glucosylceramidase.)	Putatively contains 1 Glycoside hydrolase, family 30 (IPR001139: PF02055), 1 Glycoside hydrolase, catalytic core (IPR017853: SSF51445) domain(s)	Putatively contains SignalP peptide	Putatively related to a protein involved with glucosylceramidase activity (GO:0004348),lysosome organization and biogenesis (GO:0007040),sphingolipid metabolic process (GO:0006665),lysosome (GO:0005764)	Sphingoglycolipid metabolism	Glycoside Hydrolase Family 30 protein (b-1,6-glucanase (EC 3.2.1.75) b-xylosidase (EC 3.2.1.37) b-fucosidase (EC 3.2.1.38) b-glucosidase)	GH30
264768	43.8835	65.4591	55.869	75.9266	82.541	45.3123	53.0072	75.0595	90.8618	77.6488	Sequence similar to Uniprot:D6RNQ2|D6RNQ2_COPC7|PN=Mannosyl-oligosaccharide alpha-1,2-mannosidase|GN=CC1G_01001|SW_ID=0.556|SW_Length_Dif=-24|SW_Score=2122|Putative BestHit	EC:3.2.1.113 (Mannosyl-oligosaccharide 1,2-alpha-mannosidase.)	Putatively contains 7 Glycoside hydrolase, family 47 (IPR001382: PR00747), 1 Glycoside hydrolase, family 47 (IPR001382: SSF48225), 1 Glycoside hydrolase, family 47 (IPR001382: PF01532) domain(s)		Putatively related to a protein involved with calcium ion binding (GO:0005509),mannosyl-oligosaccharide 1,2-alpha-mannosidase activity (GO:0004571),membrane (GO:0016020)	N-Glycans biosynthesis	Glycoside Hydrolase Family 47 protein (a-mannosidase)	GH47
264426	252.413	182.216	167.27	77.6172	149.674	545.703	181.119	129.145	157.599	182.964	Sequence similar to Uniprot:P13860|GUX1_PHACH|PN=Exoglucanase 1 (EC 3.2.1.91) (1,4-beta-cellobiohydrolase) (Exocellobiohydrolase I) (Exoglucanase I)|GN=CBH1|SW_ID=0.789|SW_Length_Dif=-8|SW_Score=2286|Putative BestHit to Reviewed Uniprot Fungal Seqs		Putatively contains 1 Cellulose-binding region, fungal (IPR000254: SSF57180), 1 Cellulose-binding region, fungal (IPR000254: PS00562), 1 Glycoside hydrolase, family 7 (IPR001722: PF00840), 1 Cellulose-binding region, fungal (IPR000254: PF00734), 1 Cellulose-binding region, fungal (IPR000254: SM00236), 1 Concanavalin A-like lectin/glucanase (IPR008985: SSF49899), 1 Glycoside hydrolase, family 7 (I…	Putatively contains SignalP peptide	Putatively related to a protein involved with carbohydrate metabolic process (GO:0005975),cellulose binding (GO:0030248),hydrolase activity, hydrolyzing O-glycosyl compounds (GO:0004553),extracellular region (GO:0005576)		Glycoside Hydrolase Family 7 protein (endoglucanase, cellobiohydrolase)	GH7
264060	29.3657	202.285	219.433	1635.93	32.1101	435.846	126.297	676.32	36.4359	34.7406	Sequence similar to Uniprot:P13860|GUX1_PHACH|PN=Exoglucanase 1 (EC 3.2.1.91) (1,4-beta-cellobiohydrolase) (Exocellobiohydrolase I) (Exoglucanase I)|GN=CBH1|SW_ID=0.729|SW_Length_Dif=-4|SW_Score=2107|Putative BestHit to Reviewed Uniprot Fungal Seqs		Putatively contains 1 Cellulose-binding region, fungal (IPR000254: SSF57180), 1 Cellulose-binding region, fungal (IPR000254: PS00562), 1 Glycoside hydrolase, family 7 (IPR001722: PF00840), 1 Cellulose-binding region, fungal (IPR000254: PF00734), 1 Cellulose-binding region, fungal (IPR000254: SM00236), 1 Concanavalin A-like lectin/glucanase (IPR008985: SSF49899), 1 Glycoside hydrolase, family 7 (I…	Putatively contains SignalP peptide	Putatively related to a protein involved with carbohydrate metabolic process (GO:0005975),cellulose binding (GO:0030248),hydrolase activity, hydrolyzing O-glycosyl compounds (GO:0004553),extracellular region (GO:0005576)		Glycoside Hydrolase Family 7 protein (endoglucanase, cellobiohydrolase)	GH7
264040	171.905	156.52	221.252	331.253	253.967	131.808	258.102	322.079	337.291	226.159	Sequence similar to Uniprot:A8N8Y9|A8N8Y9_COPC7|PN=Endo-1,3(4)-beta-glucanase|GN=CC1G_00864|SW_ID=0.471|SW_Length_Dif=-11|SW_Score=1078|Putative BestHit		Putatively contains 1 Concanavalin A-like lectin/glucanase (IPR008985: SSF49899) domain(s)	Putatively contains SignalP peptide			Glycoside Hydrolase Family 16 protein (xyloglucanase, lichanase, galactanase)	GH16
264038	185.68	385.815	334.675	564.8	487.607	388.74	358.155	425.378	488.88	407.972	Sequence similar to Uniprot:A8N8Y9|A8N8Y9_COPC7|PN=Endo-1,3(4)-beta-glucanase|GN=CC1G_00864|SW_ID=0.450|SW_Length_Dif=-11|SW_Score=1041|Putative BestHit		Putatively contains 1 Concanavalin A-like lectin/glucanase (IPR008985: SSF49899) domain(s)	Putatively contains SignalP peptide			Glycoside Hydrolase Family 16 protein (xyloglucanase, lichanase, galactanase)	GH16
263533	21.6118	148.361	29.7204	49.3249	46.7409	64.1652	106.403	51.1131	50.2807	59.2431	Sequence similar to beta-1,6-N-acetylglucosaminyltransferase, contains WSC domain (KOG4157)		Putatively contains 1 Galactose oxidase/kelch, beta-propeller (IPR011043: SSF50965), 2 Carbohydrate-binding WSC (IPR002889: PF01822), 1 Immunoglobulin E-set (IPR014756: SSF81296), 2 Carbohydrate-binding WSC, subgroup (IPR013994: SM00321), 2 Carbohydrate-binding WSC (IPR002889: PS51212), 1 Glyoxal oxidase, N-terminal (IPR009880: PF07250), 1 Region of unknown function DUF1929 (IPR015202: PF09118) d…	Putatively contains SignalP peptide			Auxiliary Activities Family 5 protein (Copper radical oxidase)	AA5
263528	28.3758	58.9882	48.9275	449.792	494.016	96.3837	129.019	319.808	521.378	523.525	Sequence similar to beta-1,6-N-acetylglucosaminyltransferase, contains WSC domain (KOG4157)		Putatively contains 1 Galactose oxidase/kelch, beta-propeller (IPR011043: SSF50965), 4 Carbohydrate-binding WSC (IPR002889: PS51212), 4 Carbohydrate-binding WSC (IPR002889: PF01822), 4 Carbohydrate-binding WSC, subgroup (IPR013994: SM00321), 1 Glyoxal oxidase, N-terminal (IPR009880: PF07250) domain(s)				Auxiliary Activities Family 5 protein (Copper radical oxidase)	AA5
263501	9.89854	6.28332	2.83052	41.4687	9.38702	6.13943	6.09129	64.0359	9.82402	9.95055	Sequence similar to Uniprot:P31837|LIGA_PHACH|PN=Ligninase A (EC 1.11.1.14) (Diarylpropane peroxidase) (Lignin peroxidase)|GN=LIPA LPOB|SW_ID=0.874|SW_Length_Dif=1|SW_Score=1751|Putative BestHit to Reviewed Uniprot Fungal Seqs		Putatively contains 1 Haem peroxidase, plant/fungal/bacterial (IPR002016: PS00436), 1 Haem peroxidase, plant/fungal/bacterial (IPR002016: PF00141), 1 Haem peroxidase (IPR010255: SSF48113), 1 Haem peroxidase, plant/fungal/bacterial (IPR002016: PS00435), 5 Haem peroxidase, plant/fungal/bacterial (IPR002016: PR00458), 1 Haem peroxidase, plant/fungal/bacterial (IPR002016: PS50873), 14 Fungal lignin p…	Putatively contains SignalP peptide	Putatively related to a protein involved with peroxidase activity (GO:0004601),heme binding (GO:0020037),electron transport (GO:0006118),response to oxidative stress (GO:0006979)		Auxiliary Activities Family 2 protein (Lignin peroxidase)	AA2
263356	48.6678	171.807	224.757	1379.11	1331.79	273.83	430.343	922.39	942.816	1242.67	Sequence similar to Uniprot:A8P2Q5|A8P2Q5_COPC7|PN=Endo-1,4-beta-glucanase|GN=CC1G_12331|SW_ID=0.708|SW_Length_Dif=1|SW_Score=2476|Putative BestHit	EC:3.2.1.58 (Glucan 1,3-beta-glucosidase.)	Putatively contains 1 Glycoside hydrolase, catalytic core (IPR017853: SSF51445), 1 Glycoside hydrolase, family 5 (IPR001547: PF00150) domain(s)		Putatively related to a protein involved with carbohydrate metabolic process (GO:0005975),glucan 1,3-beta-glucosidase activity (GO:0004338),hydrolase activity, hydrolyzing O-glycosyl compounds (GO:0004553)	Starch and sucrose metabolism	Glycoside Hydrolase Family 5 protein (endo-glucanase, chitinase, beta-mannosidase, mannanase, other)	GH5
263354	20.7044	45.8589	44.6817	261.144	312.167	55.3636	85.0189	217.623	171.527	292.937	Sequence similar to Uniprot:A8P2Q5|A8P2Q5_COPC7|PN=Endo-1,4-beta-glucanase|GN=CC1G_12331|SW_ID=0.638|SW_Length_Dif=-25|SW_Score=2068|Putative BestHit		Putatively contains 1 Glycoside hydrolase, catalytic core (IPR017853: SSF51445), 1 Glycoside hydrolase, family 5 (IPR001547: PF00150) domain(s)		Putatively related to a protein involved with carbohydrate metabolic process (GO:0005975),hydrolase activity, hydrolyzing O-glycosyl compounds (GO:0004553)		Glycoside Hydrolase Family 5 protein (endo-glucanase, chitinase, beta-mannosidase, mannanase, other)	GH5
263097	74.0741	144.704	85.5221	313.85	99.1787	188.964	156.624	158.5	97.4526	95.0191	Sequence similar to Uniprot:A8NRC9|A8NRC9_COPC7|PN=Endoglucanase II|GN=CC1G_07179|SW_ID=0.558|SW_Length_Dif=-4|SW_Score=1286|Putative BestHit		Putatively contains 1 Cellulose-binding region, fungal (IPR000254: SSF57180), 1 Glycoside hydrolase, family 61 (IPR005103: PF03443), 1 Cellulose-binding region, fungal (IPR000254: PS00562), 1 Cellulose-binding region, fungal (IPR000254: PF00734), 1 Cellulose-binding region, fungal (IPR000254: SM00236), 1 Cellulose-binding region, fungal (IPR000254: PD001821), 1 Cellulose-binding region, fungal (I…	Putatively contains SignalP peptide	Putatively related to a protein involved with carbohydrate metabolic process (GO:0005975),cellulose binding (GO:0030248),hydrolase activity, hydrolyzing O-glycosyl compounds (GO:0004553),extracellular region (GO:0005576)		Auxiliary Activities Family 9 protein (lytic polysaccaride monooxygenase)	AA9
262882	53.6996	6.18954	3.23488	1802.1	1634.31	106.272	1299.52	11153.8	11123.4	16623.7	Sequence similar to Uniprot:Q02567|PEM1_PHACH|PN=Manganese peroxidase 1 (MnP-1) (MnP1) (EC 1.11.1.13) (Manganese peroxidase isozyme 1) (Peroxidase manganese-dependent 1) (Peroxidase manganese-dependent I)|GN=MNP1|SW_ID=0.828|SW_Length_Dif=1|SW_Score=1664|Putative BestHit to Reviewed Uniprot Fungal Seqs	EC:1.11.1.11 (L-ascorbate peroxidase.)	Putatively contains 1 Haem peroxidase, plant/fungal/bacterial (IPR002016: PS00436), 1 Haem peroxidase, plant/fungal/bacterial (IPR002016: PF00141), 1 Haem peroxidase (IPR010255: SSF48113), 1 Haem peroxidase, plant/fungal/bacterial (IPR002016: PS00435), 5 Haem peroxidase, plant/fungal/bacterial (IPR002016: PR00458), 1 Haem peroxidase, plant/fungal/bacterial (IPR002016: PS50873), 14 Fungal lignin p…	Putatively contains SignalP peptide	Putatively related to a protein involved with peroxidase activity (GO:0004601),L-ascorbate peroxidase activity (GO:0016688),heme binding (GO:0020037),electron transport (GO:0006118),response to oxidative stress (GO:0006979)	Ascorbate and aldarate metabolism	Auxiliary Activities Family 2 protein (Mn peroxidase)	AA2
262713	19.3846	64.8026	57.2843	163.637	130.706	164.895	64.2826	103.671	64.2085	174.393	Sequence similar to Uniprot:F8PDN5|F8PDN5_SERL9|PN=Glycoside hydrolase family 3 protein|GN=SERLADRAFT_491363|SW_ID=0.646|SW_Length_Dif=-1|SW_Score=2643|Putative BBH	EC:3.2.1.21 (Beta-glucosidase.)	Putatively contains 1 Glycoside hydrolase, family 3, C-terminal (IPR002772: SSF52279), 1 Glycoside hydrolase, catalytic core (IPR017853: SSF51445), 1 Glycoside hydrolase, family 3, C-terminal (IPR002772: PF01915), 1 Glycoside hydrolase, family 3, N-terminal (IPR001764: PF00933) domain(s)	Putatively contains SignalP peptide	Putatively related to a protein involved with carbohydrate metabolic process (GO:0005975),beta-glucosidase activity (GO:0008422),hydrolase activity, hydrolyzing O-glycosyl compounds (GO:0004553)	Cyanoamino acid metabolism,Flavonoids, stilbene and lignin biosynthesis,Starch and sucrose metabolism	Glycoside Hydrolase Family 3 protein (beta-glucosidase, beta-xylosidase, a-L-arabinofuranosidase)	GH3
262694	46.2757	85.8095	79.4567	357.307	136.792	33.7941	68.1058	191.819	114.945	119.292	Sequence similar to Uniprot:G4TM83|G4TM83_PIRID|PN=Related to endo-1,4-beta-xylanase|GN=PIIN_06360|SW_ID=0.464|SW_Length_Dif=-24|SW_Score=1002|Putative BestHit		Putatively contains 1 Cellulose-binding region, fungal (IPR000254: SSF57180), 1 Cellulose-binding region, fungal (IPR000254: PS00562), 1 Cellulose-binding region, fungal (IPR000254: PF00734), 1 Glycoside hydrolase, catalytic core (IPR017853: SSF51445), 1 Glycoside hydrolase, family 10 (IPR001000: SM00633), 4 Glycoside hydrolase, family 10 (IPR001000: PR00134), 1 Glycoside hydrolase, family 10 (IP…	Putatively contains SignalP peptide	Putatively related to a protein involved with carbohydrate metabolic process (GO:0005975),cellulose binding (GO:0030248),hydrolase activity, hydrolyzing O-glycosyl compounds (GO:0004553),extracellular region (GO:0005576)		Glycoside Hydrolase Family 10 protein (xylanase)	GH10
262410	75.4764	62.4581	60.654	75.3796	101.121	55.7982	81.5844	91.9458	110.137	162.2	Sequence similar to Uniprot:A8NSM8|A8NSM8_COPC7|PN=Putative uncharacterized protein|GN=CC1G_05039|SW_ID=0.436|SW_Length_Dif=-17|SW_Score=325|Putative BestHit		Putatively contains 1 Barwin-related endoglucanase (IPR009009: SSF50685), 1 Rare lipoprotein A (IPR005132: PF03330) domain(s)	Putatively contains SignalP peptide			Distantly related to plant expansins (putative endoglucanase)	Putative
262385	161.594	212.132	215.928	129.627	129.8	195.104	152.606	116.346	125.723	117.163	Sequence similar to Uniprot:A8NRU0|A8NRU0_COPC7|PN=Beta-glucan synthesis-associated protein|GN=CC1G_02942|SW_ID=0.506|SW_Length_Dif=-32|SW_Score=2381|Putative BestHit		Putatively contains 1 Concanavalin A-like lectin/glucanase (IPR008985: SSF49899), 1 Beta-glucan synthesis-associated, SKN1 (IPR005629: PF03935) domain(s)				Glycoside Hydrolase Family 16 protein (xyloglucanase, lichanase, galactanase)	GH16
262352	9.81605	8.53406	1.88701	5.4695	3.49586	19.8852	4.47127	2.80751	2.81871	4.37134	Sequence similar to Uniprot:A8PB24|A8PB24_COPC7|PN=Acetyl xylan esterase|GN=CC1G_12850|SW_ID=0.436|SW_Length_Dif=-8|SW_Score=1032|Putative BestHit		Putatively contains 1 Cellulose-binding region, fungal (IPR000254: SSF57180), 1 Esterase, PHB depolymerase (IPR010126: TIGR01840), 1 Cellulose-binding region, fungal (IPR000254: PS00562), 1 Cellulose-binding region, fungal (IPR000254: PF00734), 1 Cellulose-binding region, fungal (IPR000254: SM00236), 1 Cellulose-binding region, fungal (IPR000254: PD001821), 1 Cellulose-binding region, fungal (IPR…	Putatively contains SignalP peptide	Putatively related to a protein involved with carbohydrate metabolic process (GO:0005975),cellulose binding (GO:0030248),hydrolase activity, hydrolyzing O-glycosyl compounds (GO:0004553),extracellular region (GO:0005576)		Carbohydrate Esterase Family 1 protein (acetylxylan esterase)	CE1
262323	91.479	140.484	160.261	152.45	150.063	120.289	127.917	109.823	134.842	100.196							Carbohydrate-Binding Module Family 48 protein (glycogen binding often associated with GH13)	CBM48
262212	1073.33	130.731	81.4785	116.152	205.284	191.735	149.625	287.191	256.212	357.414	Sequence similar to Uniprot:A8N069|A8N069_COPC7|PN=Alpha amylase|GN=CC1G_02838|SW_ID=0.591|SW_Length_Dif=7|SW_Score=2524|Putative BestHit	EC:3.2.1.20 (Alpha-glucosidase.)	Putatively contains 1 Glycosyl hydrolase, family 13, subfamily, catalytic region (IPR006589: SM00642), 1 Glycosyl hydrolase, family 13, catalytic region (IPR006047: PF00128), 1 Glycoside hydrolase, catalytic core (IPR017853: SSF51445) domain(s)		Putatively related to a protein involved with carbohydrate metabolic process (GO:0005975),cation binding (GO:0043169),alpha-glucosidase activity (GO:0004558),catalytic activity (GO:0003824)	Galactose metabolism,Starch and sucrose metabolism	Glycoside Hydrolase Family 13 protein (amylase)	GH13
262199	49.7402	132.419	121.712	123.511	80.5989	70.196	112.3	248.96	156.148	87.3693	Sequence similar to Uniprot:A8NLZ6|A8NLZ6_COPC7|PN=Glycosyl hydrolase family 61|GN=CC1G_08455|SW_ID=0.408|SW_Length_Dif=-28|SW_Score=830|Putative BestHit		Putatively contains 1 Glycoside hydrolase, family 61 (IPR005103: PF03443) domain(s)	Putatively contains SignalP peptide			Auxiliary Activities Family 9 protein (lytic polysaccaride monooxygenase)	AA9
262183	39.5117	89.467	86.2634	209.78	167.931	129.852	110.745	177.203	125.64	181.641	Sequence similar to Uniprot:A8NRB3|A8NRB3_COPC7|PN=Putative uncharacterized protein|GN=CC1G_07166|SW_ID=0.628|SW_Length_Dif=6|SW_Score=1410|Putative BestHit		Putatively contains 1 Cellulose-binding region, fungal (IPR000254: SSF57180), 1 Cellulose-binding region, fungal (IPR000254: PF00734), 1 Cellulose-binding region, fungal (IPR000254: SM00236), 1 Cellulose-binding region, fungal (IPR000254: PS51164) domain(s)	Putatively contains SignalP peptide	Putatively related to a protein involved with carbohydrate metabolic process (GO:0005975),cellulose binding (GO:0030248),hydrolase activity, hydrolyzing O-glycosyl compounds (GO:0004553),extracellular region (GO:0005576)		Carbohydrate-Binding Module Family 1 protein (cellulose binding)	CBM1
261990	23.2616	14.536	14.6243	27.1486	21.8167	61.3943	53.72	27.7448	32.2908	26.1705	Sequence similar to Uniprot:A8NSG1|A8NSG1_COPC7|PN=Glucoamylase (EC 3.2.1.3) (1,4-alpha-D-glucan glucohydrolase) (Glucan 1,4-alpha-glucosidase)|GN=CC1G_04997|SW_ID=0.585|SW_Length_Dif=-7|SW_Score=2326|Putative BestHit	EC:3.2.1.3 (Glucan 1,4-alpha-glucosidase.)	Putatively contains 1 Six-hairpin glycosidase-like (IPR008928: SSF48208), 1 Glucan 1,4-alpha-glucosidase, starch-binding (IPR008291: PIRSF001031), 1 Glycoside hydrolase, carbohydrate-binding (IPR002044: PD001568), 7 Glycoside hydrolase, family 15 (IPR000165: PR00736), 1 Carbohydrate-binding-like fold (IPR013784: SSF49452), 1 Glycoside hydrolase 15-related (IPR011613: PF00723), 1 Glycoside hydrola…	Putatively contains SignalP peptide	Putatively related to a protein involved with carbohydrate metabolic process (GO:0005975),glucan 1,4-alpha-glucosidase activity (GO:0004339),polysaccharide catabolic process (GO:0000272),polysaccharide metabolic process (GO:0005976),carbohydrate binding (GO:0030246),catalytic activity (GO:0003824)	Starch and sucrose metabolism	Glycoside Hydrolase Family 15 protein (glucoamylase)	GH15
261864	11.7133	38.3564	29.1813	386.196	481.392	71.9346	78.0852	350.608	127.92	747.614	Sequence similar to Uniprot:A8NCE9|A8NCE9_COPC7|PN=Arabinogalactan endo-1,4-beta-galactosidase|GN=CC1G_03507|SW_ID=0.598|SW_Length_Dif=-6|SW_Score=1408|Putative BestHit	EC:3.2.1.89 (Arabinogalactan endo-1,4-beta-galactosidase.)	Putatively contains 1 Glycosyl hydrolase 53 (IPR011683: PF07745), 1 Glycoside hydrolase, catalytic core (IPR017853: SSF51445) domain(s)	Putatively contains SignalP peptide	Putatively related to a protein involved with arabinogalactan endo-1,4-beta-galactosidase activity (GO:0031218),glucosidase activity (GO:0015926)		Glycoside Hydrolase Family 53 protein (endo-b-1,4-galactanase)	GH52
261700	25.0763	107.66	90.8461	170.847	155.048	69.3267	62.4681	98.4279	99.6496	77.6488	Sequence similar to Uniprot:F8NZC6|F8NZC6_SERL9|PN=Glycoside hydrolase family 71 protein|GN=SERLADRAFT_392609|SW_ID=0.593|SW_Length_Dif=0|SW_Score=1529|Putative BBH	EC:3.2.1.59 (Glucan endo-1,3-alpha-glucosidase.)	Putatively contains 1 Glycoside hydrolase, family 71 (IPR005197: PD139156), 1 Glycoside hydrolase, catalytic core (IPR017853: SSF51445), 1 Glycoside hydrolase, family 71 (IPR005197: PF03659) domain(s)	Putatively contains SignalP peptide	Putatively related to a protein involved with glucan endo-1,3-alpha-glucosidase activity (GO:0051118)		Glycoside Hydrolase Family 71 protein (a-1,3-glucanase)	GH71
261448	0.742391	2.71965	3.70663	17.9996	4.66114	19.0703	10.757	10.1566	4.31096	4.60141	Sequence similar to Uniprot:A8PB03|A8PB03_COPC7|PN=Putative uncharacterized protein|GN=CC1G_13046|SW_ID=0.378|SW_Length_Dif=-51|SW_Score=592|Putative BestHit		Putatively contains 1 Glycoside hydrolase, family 61 (IPR005103: PF03443) domain(s)	Putatively contains SignalP peptide			Auxiliary Activities Family 9 protein (lytic polysaccaride monooxygenase)	AA9
261445	279.551	2853.85	2587.9	739.277	293.005	407.213	769.447	386.858	247.715	107.443	Sequence similar to Uniprot:A8NG05|A8NG05_COPC7|PN=Alpha-amylase|GN=CC1G_05144|SW_ID=0.386|SW_Length_Dif=24|SW_Score=1235|Putative BestHit	EC:3.2.1.1 (Alpha-amylase.)	Putatively contains 1 Glycosyl hydrolase, family 13, subfamily, catalytic region (IPR006589: SM00642), 1 Alpha-amylase, fungi (IPR013777: PIRSF001024), 1 Alpha-amylase, domain of unknown function DUF1966, C-terminal (IPR015340: PF09260), 1 Glycosyl hydrolase, family 13, catalytic region (IPR006047: PF00128), 1 Glycoside hydrolase, catalytic core (IPR017853: SSF51445) domain(s)	Putatively contains SignalP peptide	Putatively related to a protein involved with carbohydrate metabolic process (GO:0005975),calcium ion binding (GO:0005509),alpha-amylase activity (GO:0004556),cation binding (GO:0043169),catalytic activity (GO:0003824)	Starch and sucrose metabolism	Glycoside Hydrolase Family 13 protein (amylase)	GH13
261395	4.53683	8.25272	7.07629	5.51922	3.88428	13.3112	17.0427	6.02788	5.3887	4.889	Sequence similar to Uniprot:A8NHE9|A8NHE9_COPC7|PN=Putative uncharacterized protein|GN=CC1G_10810|SW_ID=0.420|SW_Length_Dif=-22|SW_Score=625|Putative BestHit		Putatively contains 1 Barwin-related endoglucanase (IPR009009: SSF50685) domain(s)	Putatively contains SignalP peptide			Distantly related to plant expansins (putative endoglucanase)	GH16
261211	22.7666	44.7335	42.2556	83.1861	56.5163	49.7131	69.7258	66.1828	60.8509	61.0837			Putatively contains 3 Glycoside hydrolase, family 3, N-terminal (IPR001764: PR00133), 1 Glycoside hydrolase, catalytic core (IPR017853: SSF51445), 1 Glycoside hydrolase, family 3, N-terminal (IPR001764: PF00933) domain(s)		Putatively related to a protein involved with carbohydrate metabolic process (GO:0005975),hydrolase activity, hydrolyzing O-glycosyl compounds (GO:0004553)		Glycoside Hydrolase Family 3 protein (beta-glucosidase, beta-xylosidase, a-L-arabinofuranosidase)	GH3
261196	38.1094	87.9665	64.6302	189.095	134.59	80.6276	108.736	172.496	115.526	226.907			Putatively contains 1 Glycoside hydrolase, catalytic core (IPR017853: SSF51445) domain(s)	Putatively contains SignalP peptide			Glycoside Hydrolase Family 30 protein (b-1,6-glucanase (EC 3.2.1.75) b-xylosidase (EC 3.2.1.37) b-fucosidase (EC 3.2.1.38) b-glucosidase)	GH30
261057	8.57874	62.083	20.2854	38.6346	257.593	18.69	48.6007	49.3791	131.899	130.853	Sequence similar to Uniprot:A8NSM8|A8NSM8_COPC7|PN=Putative uncharacterized protein|GN=CC1G_05039|SW_ID=0.308|SW_Length_Dif=4|SW_Score=221|Putative BestHit		Putatively contains 1 Barwin-related endoglucanase (IPR009009: SSF50685), 1 Rare lipoprotein A (IPR005132: PF03330) domain(s)	Putatively contains SignalP peptide			Distantly related to plant expansins (putative endoglucanase)	GH51
260832	4.7843	22.9763	23.9246	28.2922	32.4985	15.9734	21.2547	28.0338	33.7416	33.7628							Glycoside Hydrolase Family 79 protein (b-glucuronidase)	GH79
260755	101.048	369.966	310.885	112.523	98.0782	199.885	229.266	84.0187	87.2555	69.2512	Sequence similar to Uniprot:A8N6Z6|A8N6Z6_COPC7|PN=Glycosyl hydrolase family 16|GN=CC1G_06868|SW_ID=0.435|SW_Length_Dif=13|SW_Score=980|Putative BestHit		Putatively contains 1 Concanavalin A-like lectin/glucanase (IPR008985: SSF49899) domain(s)	Putatively contains SignalP peptide			Glycoside Hydrolase Family 16 protein (xyloglucanase, lichanase, galactanase)	GH16
260703	108.554	152.769	111.603	117.942	62.4722	147.401	71.2811	60.9807	38.1769	100.886	Sequence similar to Uniprot:A8NIM0|A8NIM0_COPC7|PN=Putative uncharacterized protein|GN=CC1G_09442|SW_ID=0.571|SW_Length_Dif=-9|SW_Score=3889|Putative BestHit			Putatively contains SignalP peptide			Glycoside Hydrolase Family 115 protein (glucuronidase)	GH115
260543	626.165	545.805	510.437	562.563	595.072	509.519	265.036	623.308	596.985	735.478	Sequence similar to Uniprot:A8NN89|A8NN89_COPC7|PN=Pyranose dehydrogenase|GN=CC1G_06476|SW_ID=0.454|SW_Length_Dif=8|SW_Score=1684|Putative BestHit	EC:1.1.99.1 (Choline dehydrogenase.)	Putatively contains 1 Glucose-methanol-choline oxidoreductase, N-terminal (IPR000172: PS00624), 1 Glucose-methanol-choline oxidoreductase, N-terminal (IPR000172: PF00732), 1 Glucose-methanol-choline oxidoreductase (IPR012132: PIRSF000137), 1 Glucose-methanol-choline oxidoreductase, N-terminal (IPR000172: PS00623), 1 Glucose-methanol-choline oxidoreductase, C-terminal (IPR007867: PF05199) domain(s)	Putatively contains SignalP peptide	Putatively related to a protein involved with choline dehydrogenase activity (GO:0008812),alcohol metabolic process (GO:0006066),oxidoreductase activity, acting on CH-OH group of donors (GO:0016614),FAD binding (GO:0050660)	Glycine, serine and threonine metabolism	Auxiliary Activities Family 3 protein (Aryl alcohol oxidase)	AA3
260353	0.0824878	0.375124	1.07829	0.0994454	0.258952	0.162994	0.064801	0.247721	0.124355	0.402623							Polysaccharide Lyase Family 14 protein (alginate lyase)	GH79
260328	36.3771	65.1777	90.7787	39.0323	46.6114	31.4578	42.639	38.5206	36.6432	40.8375	Sequence similar to Uniprot:G4TSP0|G4TSP0_PIRID|PN=Related to polysaccharide lyase family 14 protein-Laccaria bicolor|GN=PIIN_08286|SW_ID=0.461|SW_Length_Dif=8|SW_Score=687|Putative BestHit						Polysaccharide Lyase Family 14 protein (alginate lyase)	PL14
260114	143.034	131.481	92.531	121.274	134.331	221.074	170.945	139.426	173.972	141.148	Sequence similar to Uniprot:G4T796|G4T796_PIRID|PN=Related to EXG1-exo-beta-1,3-glucanase (I/II), major isoform|GN=PIIN_00963|SW_ID=0.445|SW_Length_Dif=89|SW_Score=1683|Putative BestHit		Putatively contains 1 Glycoside hydrolase, catalytic core (IPR017853: SSF51445) domain(s)				Glycoside Hydrolase Family 5 protein (endo-glucanase, chitinase, beta-mannosidase, mannanase, other)	GH5
260054	720.614	194.314	189.712	202.073	231.698	281.871	183.322	224.311	223.217	254.17	Sequence similar to Uniprot:A8N5D8|A8N5D8_COPC7|PN=Alpha glucosidase|GN=CC1G_04516|SW_ID=0.630|SW_Length_Dif=2|SW_Score=4453|Putative BestHit	EC:3.2.1.84 (Glucan 1,3-alpha-glucosidase.)	Putatively contains 1 Glycoside hydrolase, family 31 (IPR000322: PF01055), 1 Glycoside hydrolase, catalytic core (IPR017853: SSF51445) domain(s)	Putatively contains SignalP peptide	Putatively related to a protein involved with carbohydrate metabolic process (GO:0005975),hydrolase activity, hydrolyzing O-glycosyl compounds (GO:0004553),glucan 1,3-alpha-glucosidase activity (GO:0033919)		Glycoside Hydrolase Family 31 protein (a-glucosidase (EC 3.2.1.20) a-1,3-glucosidase (EC 3.2.1.84) a-xylosidase, a-mannosidase)	GH31
259886	24.4164	66.0217	109.312	17.751	43.7629	51.2344	71.7347	8.87667	23.6274	9.37537	Sequence similar to Uniprot:A8NSM8|A8NSM8_COPC7|PN=Putative uncharacterized protein|GN=CC1G_05039|SW_ID=0.324|SW_Length_Dif=1|SW_Score=236|Putative BestHit		Putatively contains 1 Barwin-related endoglucanase (IPR009009: SSF50685), 1 Rare lipoprotein A (IPR005132: PF03330) domain(s)	Putatively contains SignalP peptide			Distantly related to plant expansins (putative endoglucanase)	Putative
259638	83.0653	167.962	175.29	94.6721	86.0369	141.642	108.282	119.236	108.935	113.252	Sequence similar to Uniprot:A8NBY3|A8NBY3_COPC7|PN=Glucosidase|GN=CC1G_07730|SW_ID=0.454|SW_Length_Dif=33|SW_Score=1636|Putative BestHit		Putatively contains 1 Concanavalin A-like lectin/glucanase (IPR008985: SSF49899), 1 Beta-glucan synthesis-associated, SKN1 (IPR005629: PF03935) domain(s)				Glycoside Hydrolase Family 16 protein (xyloglucanase, lichanase, galactanase)	GH16
259608	122.989	78.5884	72.5826	191.134	109.213	60.2534	71.0219	112.754	89.1209	119.867	Sequence similar to Uniprot:Q01738|CDH_PHACH|PN=Cellobiose dehydrogenase (CDH) (EC 1.1.99.18) (Cellobiose-quinone oxidoreductase)|GN=CDH-1, CDH-2|SW_ID=0.839|SW_Length_Dif=2|SW_Score=3526|Putative BestHit to Reviewed Uniprot Fungal Seqs	EC:1.1.99.1 (Choline dehydrogenase.)	Putatively contains 1 Glucose-methanol-choline oxidoreductase, N-terminal (IPR000172: PS00624), 1 FAD-dependent pyridine nucleotide-disulphide oxidoreductase (IPR013027: PF07992), 1 Carbohydrate-binding family 9/cellobiose dehydrogenase, cytochrome (IPR008960: SSF49344), 1 Glucose-methanol-choline oxidoreductase, N-terminal (IPR000172: PS00623), 1 Glucose-methanol-choline oxidoreductase, C-termin…	Putatively contains SignalP peptide	Putatively related to a protein involved with choline dehydrogenase activity (GO:0008812),carbohydrate binding (GO:0030246),oxidoreductase activity, acting on CH-OH group of donors (GO:0016614),FAD binding (GO:0050660),carbohydrate catabolic process (GO:0016052),catalytic activity (GO:0003824)	Glycine, serine and threonine metabolism	Auxiliary Activities Family 3 protein (Cellobiose dehydrogenase)	AA3
259593	32.8302	6.09576	4.85232	4.32588	5.30852	19.8309	8.81293	6.64718	5.34725	10.1806	Sequence similar to Uniprot:G4TCP2|G4TCP2_PIRID|PN=Related to alpha-amylase-Herpetosiphon aurantiacus (EC 3.2.1.1)|GN=PIIN_02939|SW_ID=0.579|SW_Length_Dif=7|SW_Score=1737|Putative BestHit	EC:3.2.1.1 (Alpha-amylase.)	Putatively contains 5 Glycoside hydrolase family 13 (IPR006046: PR00110), 1 Glycoside hydrolase, carbohydrate-binding (IPR002044: PD001568), 1 Glycosyl hydrolase, family 13, catalytic region (IPR006047: PF00128), 1 Glycoside hydrolase, catalytic core (IPR017853: SSF51445), 1 Alpha-amylase, C-terminal all beta (IPR006048: PF02806), 1 Alpha-amylase, C-terminal all beta (IPR006048: SM00632), 1 Carbo…	Putatively contains SignalP peptide	Putatively related to a protein involved with carbohydrate metabolic process (GO:0005975),carbohydrate binding (GO:0030246),alpha-amylase activity (GO:0004556),cation binding (GO:0043169),catalytic activity (GO:0003824)	Starch and sucrose metabolism	Glycoside Hydrolase Family 13 protein (amylase)	GH13
259591	35.7997	19.0375	25.0703	17.2538	24.3415	14.3435	18.1443	23.4509	21.8864	37.3865	Sequence similar to Uniprot:G4TCP2|G4TCP2_PIRID|PN=Related to alpha-amylase-Herpetosiphon aurantiacus (EC 3.2.1.1)|GN=PIIN_02939|SW_ID=0.581|SW_Length_Dif=8|SW_Score=1752|Putative BestHit	EC:3.2.1.1 (Alpha-amylase.)	Putatively contains 5 Glycoside hydrolase family 13 (IPR006046: PR00110), 1 Glycoside hydrolase, carbohydrate-binding (IPR002044: PD001568), 1 Glycosyl hydrolase, family 13, catalytic region (IPR006047: PF00128), 1 Glycoside hydrolase, catalytic core (IPR017853: SSF51445), 1 Alpha-amylase, C-terminal all beta (IPR006048: PF02806), 1 Alpha-amylase, C-terminal all beta (IPR006048: SM00632), 1 Carbo…	Putatively contains SignalP peptide	Putatively related to a protein involved with carbohydrate metabolic process (GO:0005975),carbohydrate binding (GO:0030246),alpha-amylase activity (GO:0004556),cation binding (GO:0043169),catalytic activity (GO:0003824)	Starch and sucrose metabolism	Glycoside Hydrolase Family 13 protein (amylase)	GH13
259567	35.5523	44.077	34.6401	103.423	83.5121	119.311	99.5343	182.818	164.936	114.69			Putatively contains 1 Six-hairpin glycosidase-like (IPR008928: SSF48208), 1 Glycoside hydrolase 15-related (IPR011613: PF00723) domain(s)		Putatively related to a protein involved with glucan 1,4-alpha-glucosidase activity (GO:0004339),polysaccharide metabolic process (GO:0005976),catalytic activity (GO:0003824)		Glycoside Hydrolase Family 15 protein (glucoamylase)	GH15
259392	24.2514	82.3396	87.6787	122.417	136.403	70.033	104.783	153.67	123.94	178.247	Sequence similar to Uniprot:G4TTL9|G4TTL9_PIRID|PN=Related to glycoside hydrolase family 95 protein-Laccaria bicolor|GN=PIIN_08613|SW_ID=0.428|SW_Length_Dif=53|SW_Score=1815|Putative BestHit		Putatively contains 1 Six-hairpin glycosidase-like (IPR008928: SSF48208), 1 Uncharacterised conserved protein UCP007663 (IPR016518: PIRSF007663) domain(s)		Putatively related to a protein involved with catalytic activity (GO:0003824)		Glycoside Hydrolase Family 95 protein (a-1,2-L-fucosidase)	GH95
259381	203.91	642.493	556.668	553.265	655.085	614.269	418.809	553.079	635.577	599.794	Sequence similar to Uniprot:A8NN54|A8NN54_COPC7|PN=Glucan 1,3-beta-glucosidase|GN=CC1G_06452|SW_ID=0.405|SW_Length_Dif=76|SW_Score=1584|Putative BestHit		Putatively contains 1 Glycoside hydrolase, family 16 (IPR000757: PF00722), 1 Concanavalin A-like lectin/glucanase (IPR008985: SSF49899) domain(s)		Putatively related to a protein involved with carbohydrate metabolic process (GO:0005975),hydrolase activity, hydrolyzing O-glycosyl compounds (GO:0004553)		Glycoside Hydrolase Family 16 protein (xyloglucanase, lichanase, galactanase)	GH16
259359	2700.82	8293.7	6530.41	2723.51	1840.83	2597.69	2103.7	1649.99	1554.93	1029.8	Sequence similar to Uniprot:A8N7I6|A8N7I6_COPC7|PN=Copper radical oxidase|GN=CC1G_03329|SW_ID=0.421|SW_Length_Dif=35|SW_Score=1708|Putative BestHit		Putatively contains 1 Galactose oxidase/kelch, beta-propeller (IPR011043: SSF50965), 1 Immunoglobulin E-set (IPR014756: SSF81296), 1 Glyoxal oxidase, N-terminal (IPR009880: PF07250), 1 Region of unknown function DUF1929 (IPR015202: PF09118) domain(s)	Putatively contains SignalP peptide			Auxiliary Activities Family 5 protein (Copper radical oxidase)	AA5
259133	38.7693	123.791	106.481	47.1869	42.2092	47.5399	52.3592	44.0118	46.5087	44.6337	Sequence similar to Uniprot:A8N069|A8N069_COPC7|PN=Alpha amylase|GN=CC1G_02838|SW_ID=0.587|SW_Length_Dif=22|SW_Score=2504|Putative BestHit	EC:3.2.1.20 (Alpha-glucosidase.)	Putatively contains 1 Glycosyl hydrolase, family 13, subfamily, catalytic region (IPR006589: SM00642), 1 Glycosyl hydrolase, family 13, catalytic region (IPR006047: PF00128), 1 Glycoside hydrolase, catalytic core (IPR017853: SSF51445) domain(s)		Putatively related to a protein involved with carbohydrate metabolic process (GO:0005975),cation binding (GO:0043169),alpha-glucosidase activity (GO:0004558),catalytic activity (GO:0003824)	Galactose metabolism,Starch and sucrose metabolism	Glycoside Hydrolase Family 13 protein (amylase)	GH13
259050	41.3264	78.7759	52.9711	89.5009	65.3207	112.683	122.992	68.8252	66.7785	104.625	Sequence similar to Uniprot:Q2UN00|MANBA_ASPOR|PN=Probable beta-mannosidase A (EC 3.2.1.25) (Mannanase A) (Mannase A)|GN=mndA AO090001000556|SW_ID=0.392|SW_Length_Dif=45|SW_Score=1703|Putative BestHit to Reviewed Uniprot Fungal Seqs	EC:3.2.1.25 (Beta-mannosidase.)	Putatively contains 1 Glycoside hydrolase, catalytic core (IPR017853: SSF51445), 1 Glycoside hydrolase family 2, immunoglobulin-like beta-sandwich (IPR006102: SSF49303), 1 Galactose-binding like (IPR008979: SSF49785) domain(s)	Putatively contains SignalP peptide	Putatively related to a protein involved with carbohydrate metabolic process (GO:0005975),beta-mannosidase activity (GO:0004567),hydrolase activity, hydrolyzing O-glycosyl compounds (GO:0004553)	N-Glycan degradation	Glycoside Hydrolase Family 2 protein (beta-galactosidase, beta-mannosidase, beta-glucuronidase)	GH2
258624	4.45434	74.8372	17.5896	76.0758	10.0344	76.2811	17.9499	35.5067	16.249	16.6801	Sequence similar to Uniprot:G4TKV8|G4TKV8_PIRID|PN=Probable endo-1,4-beta-xylanase B|GN=PIIN_05886|SW_ID=0.589|SW_Length_Dif=6|SW_Score=923|Putative BestHit		Putatively contains 1 Cellulose-binding region, fungal (IPR000254: SSF57180), 1 Cellulose-binding region, fungal (IPR000254: PS00562), 1 Glycoside hydrolase, family 11 (IPR001137: PS00777), 1 Cellulose-binding region, fungal (IPR000254: PF00734), 6 Glycoside hydrolase, family 11 (IPR001137: PR00911), 1 Glycoside hydrolase, family 11 (IPR001137: PS00776), 1 Cellulose-binding region, fungal (IPR000…	Putatively contains SignalP peptide	Putatively related to a protein involved with carbohydrate metabolic process (GO:0005975),cellulose binding (GO:0030248),hydrolase activity, hydrolyzing O-glycosyl compounds (GO:0004553),extracellular region (GO:0005576)		Glycoside Hydrolase Family 11 protein (xylanase)	GH115
258567	15.6727	47.3594	39.6272	27.3972	39.3607	39.1185	56.1176	38.8096	48.9957	39.4571	Sequence similar to Uniprot:A8PBB7|A8PBB7_COPC7|PN=Glycosyl hydrolase family 16|GN=CC1G_02606|SW_ID=0.451|SW_Length_Dif=27|SW_Score=1033|Putative BestHit		Putatively contains 1 Glycoside hydrolase, family 16 (IPR000757: PF00722), 1 Concanavalin A-like lectin/glucanase (IPR008985: SSF49899) domain(s)		Putatively related to a protein involved with carbohydrate metabolic process (GO:0005975),hydrolase activity, hydrolyzing O-glycosyl compounds (GO:0004553)		Glycoside Hydrolase Family 16 protein (xyloglucanase, lichanase, galactanase)	GH16
258413	5.19673	13.692	8.15459	81.5453	40.5908	16.4624	11.8586	42.4429	23.3787	76.4409	Sequence similar to Uniprot:A8NN63|A8NN63_COPC7|PN=GDSL lipase/acylhydrolase|GN=CC1G_06458|SW_ID=0.500|SW_Length_Dif=-1|SW_Score=1091|Putative BestHit		Putatively contains 1 Esterase, SGNH hydrolase-type (IPR013830: SSF52266) domain(s)	Putatively contains SignalP peptide			Carbohydrate Esterase Family 16 protein (acetyl esterase)	AA9
258261	270.56	60.3011	63.6193	356.214	1204.65	204.286	340.14	4652.37	2435.74	7348.16	Sequence similar to Uniprot:A8N7I6|A8N7I6_COPC7|PN=Copper radical oxidase|GN=CC1G_03329|SW_ID=0.327|SW_Length_Dif=-82|SW_Score=1042|Putative BestHit		Putatively contains 1 Galactose oxidase/kelch, beta-propeller (IPR011043: SSF50965), 1 Immunoglobulin E-set (IPR014756: SSF81296), 1 Glyoxal oxidase, N-terminal (IPR009880: PF07250), 1 Region of unknown function DUF1929 (IPR015202: PF09118) domain(s)	Putatively contains SignalP peptide			Auxiliary Activities Family 5 protein (Glyoxal oxidase)	AA5
258037	6.68152	9.75321	8.0198	35.0545	18.1914	8.96466	16.1354	15.4826	16.6221	22.4894	Sequence similar to Uniprot:P13860|GUX1_PHACH|PN=Exoglucanase 1 (EC 3.2.1.91) (1,4-beta-cellobiohydrolase) (Exocellobiohydrolase I) (Exoglucanase I)|GN=CBH1|SW_ID=0.671|SW_Length_Dif=-30|SW_Score=1892|Putative BestHit to Reviewed Uniprot Fungal Seqs		Putatively contains 1 Cellulose-binding region, fungal (IPR000254: SSF57180), 1 Cellulose-binding region, fungal (IPR000254: PS00562), 1 Glycoside hydrolase, family 7 (IPR001722: PF00840), 1 Cellulose-binding region, fungal (IPR000254: PF00734), 1 Cellulose-binding region, fungal (IPR000254: SM00236), 7 Glycoside hydrolase, family 7 (IPR001722: PR00734), 1 Concanavalin A-like lectin/glucanase (IP…	Putatively contains SignalP peptide	Putatively related to a protein involved with carbohydrate metabolic process (GO:0005975),cellulose binding (GO:0030248),hydrolase activity, hydrolyzing O-glycosyl compounds (GO:0004553),extracellular region (GO:0005576)		Glycoside Hydrolase Family 7 protein (endoglucanase, cellobiohydrolase)	GH7
257901	1379.94	668.001	812.561	950.698	665.572	1004.91	278.515	242.354	348.483	261.13	Sequence similar to Uniprot:A8N6K7|A8N6K7_COPC7|PN=Putative uncharacterized protein|GN=CC1G_07378|SW_ID=0.475|SW_Length_Dif=6|SW_Score=997|Putative BestHit		Putatively contains 1 Carbohydrate-binding family V/XII (IPR003610: SSF51055), 1 Immunoglobulin/major histocompatibility complex, conserved site (IPR003006: PS00290), 2 Protein of unknown function DM9 (IPR006616: SM00696), 1 Carbohydrate-binding family V/XII (IPR003610: PF02839) domain(s)		Putatively related to a protein involved with carbohydrate metabolic process (GO:0005975),hydrolase activity, hydrolyzing O-glycosyl compounds (GO:0004553),carbohydrate binding (GO:0030246),extracellular region (GO:0005576)		Carbohydrate-Binding Module Family 12 protein (chitin binding)	CBM12
257835	12.8681	43.9832	33.1575	84.3297	30.9448	59.5471	37.3254	70.8482	40.5396	59.5307			Putatively contains 1 Bacterioferritin (IPR002024: PS00549) domain(s)	Putatively contains SignalP peptide	Putatively related to a protein involved with ferric iron binding (GO:0008199),iron ion transport (GO:0006826),binding (GO:0005488),cellular iron ion homeostasis (GO:0006879)		Glycoside Hydrolase Family 79 protein (b-glucuronidase)	GH79
257662	36.0472	52.3297	42.5926	195.858	71.1471	80.7363	173.731	91.4504	58.7369	70.0565	Sequence similar to Uniprot:A8NNP9|A8NNP9_COPC7|PN=Glucan 1,3-beta-glucosidase|GN=CC1G_07313|SW_ID=0.550|SW_Length_Dif=-7|SW_Score=2940|Putative BestHit		Putatively contains 2 Pectin lyase fold/virulence factor (IPR011050: SSF51126) domain(s)	Putatively contains SignalP peptide			Glycoside Hydrolase Family 55 protein (exo-b-1,3-glucanase endo-b-1,3-glucanase)	GH55
257303	6.35156	24.4768	29.7204	24.9111	27.7079	12.4962	23.1339	31.8734	31.5032	44.6337	Sequence similar to Uniprot:G4TGK5|G4TGK5_PIRID|PN=Beta-galactosidase (EC 3.2.1.23)|GN=PIIN_04392|SW_ID=0.411|SW_Length_Dif=-131|SW_Score=1889|Putative BestHit	EC:3.2.1.23 (Beta-galactosidase.)	Putatively contains 4 Glycoside hydrolase, family 35 (IPR001944: PR00742), 1 Glycoside hydrolase, catalytic core (IPR017853: SSF51445), 2 Glycoside hydrolase, family 35 (IPR001944: PF01301) domain(s)		Putatively related to a protein involved with carbohydrate metabolic process (GO:0005975),beta-galactosidase activity (GO:0004565),beta-galactosidase complex (GO:0009341)	Galactose metabolism,Glycerolipid metabolism,Glycosaminoglycan degradation,N-Glycan degradation,Sphingoglycolipid metabolism	Glycoside Hydrolase Family 35 protein (b-galactosidase (EC 3.2.1.23) exo-b-glucosaminidase (EC 3.2.1.165) exo-b-1,4-galactanase (EC 3.2.1.-))	GH10
257261	74.6515	129.043	146.783	906.893	703.768	352.175	476.87	772.105	672.676	1285.75	Sequence similar to Uniprot:A8PFG1|A8PFG1_COPC7|PN=Beta-glucosidase|GN=CC1G_04900|SW_ID=0.632|SW_Length_Dif=-75|SW_Score=3470|Putative BestHit	EC:3.2.1.21 (Beta-glucosidase.)	Putatively contains 1 Glycoside hydrolase, family 3, C-terminal (IPR002772: SSF52279), 1 PA14 (IPR011658: PF07691), 1 Glycoside hydrolase, catalytic core (IPR017853: SSF51445), 1 Glycoside hydrolase, family 3, C-terminal (IPR002772: PF01915), 1 Glycoside hydrolase, family 3, N-terminal (IPR001764: PF00933), 1 PA14 (IPR011658: SM00758), 4 Glycoside hydrolase, family 3, N-terminal (IPR001764: PR001…		Putatively related to a protein involved with carbohydrate metabolic process (GO:0005975),beta-glucosidase activity (GO:0008422),hydrolase activity, hydrolyzing O-glycosyl compounds (GO:0004553)	Cyanoamino acid metabolism,Flavonoids, stilbene and lignin biosynthesis,Starch and sucrose metabolism	Glycoside Hydrolase Family 3 protein (beta-glucosidase, beta-xylosidase, a-L-arabinofuranosidase)	GH3
257200	15.1778	31.4166	35.5837	25.0105	30.1032	26.731	30.5861	26.1759	30.0109	25.4803			Putatively contains 1 Glycoside hydrolase, family 43 (IPR006710: PF04616) domain(s)	Putatively contains SignalP peptide	Putatively related to a protein involved with carbohydrate metabolic process (GO:0005975),hydrolase activity, hydrolyzing O-glycosyl compounds (GO:0004553)		Glycoside Hydrolase Family 43 protein (b-xylosidase, a-L-arabinofuranosidase arabinanase xylanase galactan 1,3-b-galactosidase)	GH14
257172	87.7671	38.075	22.3072	64.2915	22.982	76.1725	60.9129	29.4788	24.415	11.331				Putatively contains SignalP peptide			Polysaccharide Lyase Family 14 protein (alginate lyase)	PL14
257164	22.1067	128.761	57.2169	56.5347	30.4269	114.585	78.6684	42.7732	29.0161	39.7447	Sequence similar to Uniprot:A8PFW6|A8PFW6_COPC7|PN=Alpha-glucosidase|GN=CC1G_04876|SW_ID=0.573|SW_Length_Dif=-41|SW_Score=3454|Putative BestHit	EC:3.2.1.20 (Alpha-glucosidase.)	Putatively contains 1 Glycoside hydrolase, family 31 (IPR000322: PS00707), 1 Glycoside hydrolase, family 31 (IPR000322: PF01055), 1 Glycoside hydrolase, catalytic core (IPR017853: SSF51445) domain(s)	Putatively contains SignalP peptide	Putatively related to a protein involved with carbohydrate metabolic process (GO:0005975),hydrolase activity, hydrolyzing O-glycosyl compounds (GO:0004553),alpha-glucosidase activity (GO:0004558)	Galactose metabolism,Starch and sucrose metabolism	Glycoside Hydrolase Family 31 protein (a-glucosidase (EC 3.2.1.20) a-1,3-glucosidase (EC 3.2.1.84) a-xylosidase, a-mannosidase)	GH31
257149	15.1778	17.7246	21.0267	11.4362	11.7823	15.4844	13.8026	11.3126	10.0727	11.9061	Sequence similar to Uncharacterized conserved low complexity protein (KOG4672)						Polysaccharide Lyase Family 14 protein (alginate lyase)	GH43
257147	34.2325	16.7868	10.9177	97.1582	473.624	63.2416	37.7142	218.284	273	307.432			Putatively contains 1 Polysaccharide deacetylase (IPR002509: PF01522), 1 Glycoside hydrolase/deacetylase, beta/alpha-barrel (IPR011330: SSF88713) domain(s)		Putatively related to a protein involved with hydrolase activity, acting on carbon-nitrogen (but not peptide) bonds (GO:0016810),carbohydrate metabolic process (GO:0005975),catalytic activity (GO:0003824)		Carbohydrate Esterase Family 4 protein (acetylxylan esterase chitin esterase)	CE4
257123	665.1	586.224	577.628	244.984	226.972	401.508	333.012	203.627	251.943	189.463	Sequence similar to Protein phosphatase, regulatory subunit PPP1R3C/D (KOG3986)	EC:3.1.3.16 (Serine/threonine specific protein phosphatase.)	Putatively contains 1 Putative phosphatase regulatory subunit (IPR005036: PS51159), 1 Putative phosphatase regulatory subunit (IPR005036: PF03370) domain(s)		Putatively related to a protein involved with myosin phosphatase complex (GO:0017023),CTD phosphatase activity (GO:0008420),magnesium-dependent protein serine/threonine phosphatase activity (GO:0004724),calcium-dependent protein serine/threonine phosphatase activity (GO:0004723),magnesium-dependent protein serine/threonine phosphatase complex (GO:0005963),calcium-dependent protein serine/threonin…		Carbohydrate-Binding Module Family 21 protein (starch binding)	CBM21
256997	6.51654	20.2567	14.4222	26.0547	41.8855	8.58434	16.0706	38.9748	44.4361	59.1281	Sequence similar to Uniprot:Q70LM3|PEM2_PHLRA|PN=Manganese peroxidase 2 (MnP2) (EC 1.11.1.13) (Manganese peroxidase isozyme 2)|GN=mnp2|SW_ID=0.741|SW_Length_Dif=-1|SW_Score=1534|Putative BestHit to Reviewed Uniprot Fungal Seqs	EC:1.11.1.11 (L-ascorbate peroxidase.)	Putatively contains 13 Fungal lignin peroxidase (IPR001621: PR00462), 1 Haem peroxidase, plant/fungal/bacterial (IPR002016: PS00436), 1 Haem peroxidase, plant/fungal/bacterial (IPR002016: PF00141), 1 Haem peroxidase, plant/fungal/bacterial (IPR002016: PS00435), 1 Peptidase aspartic, active site (IPR001969: PS00141), 1 Haem peroxidase, plant/fungal/bacterial (IPR002016: PS50873), 1 Haem peroxidase…	Putatively contains SignalP peptide	Putatively related to a protein involved with peroxidase activity (GO:0004601),L-ascorbate peroxidase activity (GO:0016688),heme binding (GO:0020037),electron transport (GO:0006118),proteolysis (GO:0006508),aspartic-type endopeptidase activity (GO:0004190),response to oxidative stress (GO:0006979)	Ascorbate and aldarate metabolism	Auxiliary Activities Family 2 protein (Mn peroxidase)	AA2
256991	304.463	32.4482	35.4489	19271	17552.8	190.051	1082.95	37373	25568.1	34954.8	Sequence similar to Uniprot:P78733|PEM3_PHACH|PN=Manganese peroxidase H3 (EC 1.11.1.13) (Peroxidase manganese-dependent H3)|GN=|SW_ID=0.832|SW_Length_Dif=3|SW_Score=1676|Putative BestHit to Reviewed Uniprot Fungal Seqs	EC:1.11.1.11 (L-ascorbate peroxidase.)	Putatively contains 1 Haem peroxidase, plant/fungal/bacterial (IPR002016: PS00436), 1 Haem peroxidase, plant/fungal/bacterial (IPR002016: PF00141), 1 Haem peroxidase (IPR010255: SSF48113), 1 Haem peroxidase, plant/fungal/bacterial (IPR002016: PS00435), 5 Haem peroxidase, plant/fungal/bacterial (IPR002016: PR00458), 1 Haem peroxidase, plant/fungal/bacterial (IPR002016: PS50873), 14 Fungal lignin p…	Putatively contains SignalP peptide	Putatively related to a protein involved with peroxidase activity (GO:0004601),L-ascorbate peroxidase activity (GO:0016688),heme binding (GO:0020037),electron transport (GO:0006118),response to oxidative stress (GO:0006979)	Ascorbate and aldarate metabolism	Auxiliary Activities Family 2 protein (Mn peroxidase)	AA2
256984	45.0384	10.9724	8.15459	1.59113	0.453167	25.427	4.34166	2.02306	0.994837	1.72553	Sequence similar to Uniprot:Q70LM3|PEM2_PHLRA|PN=Manganese peroxidase 2 (MnP2) (EC 1.11.1.13) (Manganese peroxidase isozyme 2)|GN=mnp2|SW_ID=0.745|SW_Length_Dif=-4|SW_Score=1545|Putative BestHit to Reviewed Uniprot Fungal Seqs	EC:1.11.1.11 (L-ascorbate peroxidase.)	Putatively contains 1 Haem peroxidase, plant/fungal/bacterial (IPR002016: PS00436), 1 Haem peroxidase, plant/fungal/bacterial (IPR002016: PF00141), 1 Haem peroxidase (IPR010255: SSF48113), 1 Haem peroxidase, plant/fungal/bacterial (IPR002016: PS00435), 5 Haem peroxidase, plant/fungal/bacterial (IPR002016: PR00458), 1 Haem peroxidase, plant/fungal/bacterial (IPR002016: PS50873), 14 Fungal lignin p…	Putatively contains SignalP peptide	Putatively related to a protein involved with peroxidase activity (GO:0004601),L-ascorbate peroxidase activity (GO:0016688),heme binding (GO:0020037),electron transport (GO:0006118),response to oxidative stress (GO:0006979)	Ascorbate and aldarate metabolism	Auxiliary Activities Family 2 protein (Mn peroxidase)	AA2
256980	161.594	4.50148	6.73933	366.258	534.219	20.4829	28.1236	776.234	452.651	2866.62	Sequence similar to Uniprot:Q70LM3|PEM2_PHLRA|PN=Manganese peroxidase 2 (MnP2) (EC 1.11.1.13) (Manganese peroxidase isozyme 2)|GN=mnp2|SW_ID=0.765|SW_Length_Dif=-3|SW_Score=1553|Putative BestHit to Reviewed Uniprot Fungal Seqs	EC:1.11.1.11 (L-ascorbate peroxidase.)	Putatively contains 1 Haem peroxidase, plant/fungal/bacterial (IPR002016: PS00436), 1 Haem peroxidase, plant/fungal/bacterial (IPR002016: PF00141), 1 Haem peroxidase (IPR010255: SSF48113), 1 Haem peroxidase, plant/fungal/bacterial (IPR002016: PS00435), 5 Haem peroxidase, plant/fungal/bacterial (IPR002016: PR00458), 1 Haem peroxidase, plant/fungal/bacterial (IPR002016: PS50873), 14 Fungal lignin p…	Putatively contains SignalP peptide	Putatively related to a protein involved with peroxidase activity (GO:0004601),L-ascorbate peroxidase activity (GO:0016688),heme binding (GO:0020037),electron transport (GO:0006118),response to oxidative stress (GO:0006979)	Ascorbate and aldarate metabolism	Auxiliary Activities Family 2 protein (Mn peroxidase)	AA2
256919	69.1248	630.395	878.404	47.1869	33.0164	92.9608	96.4238	50.5764	44.8506	41.1826	Sequence similar to Uniprot:A8NHB2|A8NHB2_COPC7|PN=Glucuronyl hydrolase|GN=CC1G_11511|SW_ID=0.531|SW_Length_Dif=0|SW_Score=1423|Putative BestHit		Putatively contains 1 Six-hairpin glycosidase-like (IPR008928: SSF48208), 1 Glycosyl hydrolase, family 88 (IPR010905: PF07470) domain(s)	Putatively contains SignalP peptide	Putatively related to a protein involved with catalytic activity (GO:0003824)		Glycoside Hydrolase Family 88 protein (d-4,5-unsaturated b-glucuronyl hydrolase)	GH88
256742	62.1958	76.8066	90.3744	170.748	200.3	129.037	142.173	241.982	268.275	379.501	Sequence similar to Uniprot:A8NGP8|A8NGP8_COPC7|PN=Beta-glucosidase|GN=CC1G_03784|SW_ID=0.651|SW_Length_Dif=-1|SW_Score=3779|Putative BestHit	EC:3.2.1.21 (Beta-glucosidase.)	Putatively contains 1 Glycoside hydrolase, catalytic core (IPR017853: SSF51445), 1 Glycoside hydrolase, family 3, N-terminal (IPR001764: PF00933), 1 PA14 (IPR011658: SM00758), 5 Glycoside hydrolase, family 3, N-terminal (IPR001764: PR00133), 1 Glycoside hydrolase, family 3, C-terminal (IPR002772: SSF52279), 1 PA14 (IPR011658: PF07691), 1 Immunoglobulin-like (IPR007110: PS50835), 1 Glycoside hydro…		Putatively related to a protein involved with carbohydrate metabolic process (GO:0005975),beta-glucosidase activity (GO:0008422),hydrolase activity, hydrolyzing O-glycosyl compounds (GO:0004553)	Cyanoamino acid metabolism,Flavonoids, stilbene and lignin biosynthesis,Starch and sucrose metabolism	Glycoside Hydrolase Family 3 protein (beta-glucosidase, beta-xylosidase, a-L-arabinofuranosidase)	GH3
256611	76.8787	67.5222	32.0118	75.4791	29.4558	130.449	63.2457	50.4112	31.0887	18.6932	Sequence similar to Uniprot:A8NG05|A8NG05_COPC7|PN=Alpha-amylase|GN=CC1G_05144|SW_ID=0.531|SW_Length_Dif=9|SW_Score=2019|Putative BestHit	EC:3.2.1.1 (Alpha-amylase.)	Putatively contains 1 Glycosyl hydrolase, family 13, subfamily, catalytic region (IPR006589: SM00642), 1 Alpha-amylase, fungi (IPR013777: PIRSF001024), 1 Alpha-amylase, domain of unknown function DUF1966, C-terminal (IPR015340: PF09260), 1 Glycosyl hydrolase, family 13, catalytic region (IPR006047: PF00128), 1 Glycoside hydrolase, catalytic core (IPR017853: SSF51445) domain(s)	Putatively contains SignalP peptide	Putatively related to a protein involved with carbohydrate metabolic process (GO:0005975),calcium ion binding (GO:0005509),alpha-amylase activity (GO:0004556),cation binding (GO:0043169),catalytic activity (GO:0003824)	Starch and sucrose metabolism	Glycoside Hydrolase Family 13 protein (amylase)	GH13
256571	307.35	91.9991	74.8065	81.4458	74.1898	155.985	122.215	97.9324	106.199	83.343	Sequence similar to Uniprot:A8NGU4|A8NGU4_COPC7|PN=Glucosidase I|GN=CC1G_03818|SW_ID=0.649|SW_Length_Dif=-42|SW_Score=3404|Putative BestHit	EC:3.2.1.106 (Mannosyl-oligosaccharide glucosidase.)	Putatively contains 1 Six-hairpin glycosidase-like (IPR008928: SSF48208), 1 Glycoside hydrolase, family 63 (IPR004888: PF03200) domain(s)		Putatively related to a protein involved with mannosyl-oligosaccharide glucosidase activity (GO:0004573),oligosaccharide metabolic process (GO:0009311),catalytic activity (GO:0003824)	N-Glycans biosynthesis	Glycoside Hydrolase Family 63 protein (a-glucosidase)	GH63
256543	161.181	208.194	218.759	403.699	273.907	240.09	361.913	456.88	377.043	495.284	Sequence similar to Maltase glucoamylase and related hydrolases, glycosyl hydrolase family 31 (KOG1065)	EC:3.2.1.20 (Alpha-glucosidase.)	Putatively contains 1 Glycoside hydrolase, family 31 (IPR000322: PF01055), 1 Glycoside hydrolase, catalytic core (IPR017853: SSF51445) domain(s)		Putatively related to a protein involved with carbohydrate metabolic process (GO:0005975),hydrolase activity, hydrolyzing O-glycosyl compounds (GO:0004553),alpha-glucosidase activity (GO:0004558)	Galactose metabolism,Starch and sucrose metabolism	Glycoside Hydrolase Family 31 protein (a-glucosidase (EC 3.2.1.20) a-1,3-glucosidase (EC 3.2.1.84) a-xylosidase, a-mannosidase)	GH31
256446	138.002	183.06	172.662	131.019	116.917	134.579	106.468	70.3941	98.0329	64.8224	Sequence similar to Uniprot:A8NHE9|A8NHE9_COPC7|PN=Putative uncharacterized protein|GN=CC1G_10810|SW_ID=0.429|SW_Length_Dif=-22|SW_Score=638|Putative BestHit		Putatively contains 1 Barwin-related endoglucanase (IPR009009: SSF50685), 1 Rare lipoprotein A (IPR005132: PF03330) domain(s)	Putatively contains SignalP peptide			Distantly related to plant expansins (putative endoglucanase)	Putative
256302	872.969	3416.81	2584.06	647.638	547.814	988.992	949.334	448.664	562.332	458.128	Sequence similar to Uniprot:A8NF19|A8NF19_COPC7|PN=Alpha-1,3-glucan synthase|GN=CC1G_12015|SW_ID=0.682|SW_Length_Dif=3|SW_Score=11284|Putative BestHit	EC:2.4.1.183 (Alpha-1,3-glucan synthase.)	Putatively contains 1 Starch synthase catalytic region (IPR013534: PF08323), 1 Glycosyl hydrolase, family 13, subfamily, catalytic region (IPR006589: SM00642), 1 Glycosyl hydrolase, family 13, catalytic region (IPR006047: PF00128), 1 Glycoside hydrolase, catalytic core (IPR017853: SSF51445), 1 Glycosyl transferase, group 1 (IPR001296: PF00534) domain(s)	Putatively contains SignalP peptide	Putatively related to a protein involved with carbohydrate metabolic process (GO:0005975),alpha-1,3-glucan synthase activity (GO:0047657),cation binding (GO:0043169),catalytic activity (GO:0003824),biosynthetic process (GO:0009058)		Glycoside Hydrolase Family 13 / Glycosyltransferase Family 5 protein (amylase)	GH13
256205	24.9113	67.0533	63.4845	90.3462	55.9984	130.612	176.194	80.9635	64.0841	56.6549	Sequence similar to Uniprot:A8N266|A8N266_COPC7|PN=Galactan 1,3-beta-galactosidase|GN=CC1G_03773|SW_ID=0.637|SW_Length_Dif=0|SW_Score=1937|Putative BestHit		Putatively contains 1 Glycoside hydrolase, family 43 (IPR006710: PF04616), 1 Carbohydrate binding family 6 (IPR005084: PS51175), 1 Galactose-binding like (IPR008979: SSF49785) domain(s)	Putatively contains SignalP peptide	Putatively related to a protein involved with carbohydrate metabolic process (GO:0005975),hydrolase activity, hydrolyzing O-glycosyl compounds (GO:0004553),carbohydrate binding (GO:0030246)		Glycoside Hydrolase Family 43 protein (b-xylosidase, a-L-arabinofuranosidase arabinanase xylanase galactan 1,3-b-galactosidase)	GH43
256104	120.762	67.4285	59.5757	85.2745	103.516	60.851	59.7465	106.231	100.064	114.288	Sequence similar to Uniprot:A8NNP9|A8NNP9_COPC7|PN=Glucan 1,3-beta-glucosidase|GN=CC1G_07313|SW_ID=0.592|SW_Length_Dif=10|SW_Score=3217|Putative BestHit		Putatively contains 1 Aldehyde dehydrogenase, conserved site (IPR016160: PS00070), 2 Pectin lyase fold/virulence factor (IPR011050: SSF51126) domain(s)		Putatively related to a protein involved with metabolic process (GO:0008152),oxidoreductase activity (GO:0016491)		Glycoside Hydrolase Family 55 protein (exo-b-1,3-glucanase endo-b-1,3-glucanase)	GH55
256101	212.324	348.959	338.247	428.262	402.8	287.847	318.302	439.044	403.116	444.611	Sequence similar to Uniprot:A8NGA5|A8NGA5_COPC7|PN=Exo-beta-1,3-glucanase|GN=CC1G_05089|SW_ID=0.550|SW_Length_Dif=1|SW_Score=3052|Putative BestHit		Putatively contains 1 Glycoside hydrolase, catalytic core (IPR017853: SSF51445) domain(s)				Glycoside Hydrolase Family 5 protein (endo-glucanase, chitinase, beta-mannosidase, mannanase, other)	GH5
255931	135.775	469.748	314.457	103.075	77.4267	236.45	148.783	77.3716	68.2293	38.2492	Sequence similar to von Willebrand factor and related coagulation proteins (KOG1216)		Putatively contains 1 Barwin-related endoglucanase (IPR009009: SSF50685), 1 Rare lipoprotein A (IPR005132: PF03330) domain(s)	Putatively contains SignalP peptide			Distantly related to plant expansins (putative endoglucanase)	Putative
255913	25.6537	28.228	32.3488	16.2096	13.0124	23.4168	22.4211	16.3083	16.8708	14.4944	Sequence similar to Uniprot:G4U2Z8|G4U2Z8_PIRID|PN=Putative uncharacterized protein|GN=PIIN_00667|SW_ID=0.399|SW_Length_Dif=7|SW_Score=414|Putative BestHit		Putatively contains 1 Esterase, SGNH hydrolase-type (IPR013830: SSF52266) domain(s)				Carbohydrate Esterase Family 16 protein (acetyl esterase)	CE16
255866	395.777	677.192	882.313	631.827	332.559	347.775	353.1	336.983	299.902	312.608	Sequence similar to Uniprot:A8NEJ3|A8NEJ3_COPC7|PN=Exocellobiohydrolase|GN=CC1G_01107|SW_ID=0.587|SW_Length_Dif=-2|SW_Score=1903|Putative BestHit		Putatively contains 1 Cellulose-binding region, fungal (IPR000254: SSF57180), 8 Glycoside hydrolase, family 6 (IPR001524: PR00733), 1 Cellulose-binding region, fungal (IPR000254: PS00562), 1 Cellulose-binding region, fungal (IPR000254: PF00734), 1 Aminoacyl-tRNA synthetase, class I, conserved site (IPR001412: PS00178), 1 Glycoside hydrolase, family 6 (IPR001524: PS00655), 1 Glycoside hydrolase, f…	Putatively contains SignalP peptide	Putatively related to a protein involved with carbohydrate metabolic process (GO:0005975),tRNA aminoacylation for protein translation (GO:0006418),cellulose binding (GO:0030248),aminoacyl-tRNA ligase activity (GO:0004812),nucleotide binding (GO:0000166),extracellular region (GO:0005576),ATP binding (GO:0005524),hydrolase activity, hydrolyzing O-glycosyl compounds (GO:0004553),translation (GO:0006…		Glycoside Hydrolase Family 6 protein (endoglucanase, cellobiohydrolase)	GH6
255713	4.45434	16.4117	11.8612	85.3739	18.1914	63.1873	49.9615	107.883	53.4725	77.3037	Sequence similar to Uniprot:G4TMC8|G4TMC8_PIRID|PN=Putative uncharacterized protein|GN=PIIN_06405|SW_ID=0.358|SW_Length_Dif=-24|SW_Score=404|Putative BestHit		Putatively contains 1 Lipase, GDSL (IPR001087: PF00657), 1 Esterase, SGNH hydrolase-type (IPR013830: SSF52266) domain(s)	Putatively contains SignalP peptide	Putatively related to a protein involved with hydrolase activity, acting on ester bonds (GO:0016788),lipid metabolic process (GO:0006629)		Carbohydrate Esterase Family 16 protein (acetyl esterase)	GH16
255107	4.94927	9.75321	15.0961	5.07172	4.79062	6.51975	7.45211	4.29383	4.72548	5.34914	Sequence similar to beta-1,6-N-acetylglucosaminyltransferase, contains WSC domain (KOG4157)		Putatively contains 1 Barwin-related endoglucanase (IPR009009: SSF50685) domain(s)				Distantly related to plant expansins (putative endoglucanase)	Putative
255063	5.52669	36.2932	13.7482	86.07	93.8055	96.1664	45.3607	40.9978	21.6377	125.561	Sequence similar to Uniprot:A8N7I9|A8N7I9_COPC7|PN=Glycosyl hydrolase|GN=CC1G_03332|SW_ID=0.404|SW_Length_Dif=-1|SW_Score=1968|Putative BestHit		Putatively contains 1 Glycosyl hydrolase 92 (IPR012939: PF07971), 1 Alpha-1,2-mannosidase, putative (IPR005887: TIGR01180) domain(s)	Putatively contains SignalP peptide			Glycoside Hydrolase Family 92 protein (mannosyl-oligosaccharide a-1,2-mannosidase)	GH92
254412	804.586	165.054	204.336	650.671	834.085	1196.81	204.512	467.78	477.729	654.723	Sequence similar to Uniprot:A8P8W4|A8P8W4_COPC7|PN=NADH-quinone oxidoreductase|GN=CC1G_11360|SW_ID=0.724|SW_Length_Dif=1|SW_Score=1033|Putative BestHit		Putatively contains 1 Flavodoxin/nitric oxide synthase (IPR008254: PS50902), 1 Flavodoxin/nitric oxide synthase (IPR008254: PF00258), 1 Flavoprotein WrbA (IPR010089: TIGR01755) domain(s)		Putatively related to a protein involved with FMN binding (GO:0010181),oxidoreductase activity (GO:0016491),negative regulation of transcription (GO:0016481)		Auxiliary Activities Family 6 protein (Quinone reductase)	AA6
254017	759.796	28.6032	60.9909	126.942	35.1528	21.5695	8.22972	55.9437	32.8296	44.231	Sequence similar to Uniprot:A8P0G9|A8P0G9_COPC7|PN=Putative uncharacterized protein|GN=CC1G_10307|SW_ID=0.582|SW_Length_Dif=-1|SW_Score=962|Putative BestHit		Putatively contains 1 Cellulose-binding region, fungal (IPR000254: SSF57180), 1 Cellulose-binding region, fungal (IPR000254: PS00562), 1 Cellulose-binding region, fungal (IPR000254: PF00734), 1 Cellulose-binding region, fungal (IPR000254: SM00236), 1 Cellulose-binding region, fungal (IPR000254: PS51164) domain(s)	Putatively contains SignalP peptide	Putatively related to a protein involved with carbohydrate metabolic process (GO:0005975),cellulose binding (GO:0030248),hydrolase activity, hydrolyzing O-glycosyl compounds (GO:0004553),extracellular region (GO:0005576)		Carbohydrate-Binding Module Family 1 protein (cellulose binding)	CBM1
253878	0.907366	19.0375	11.7938	7.06063	10.2286	15.1041	6.22089	8.87667	8.45612	23.0646	Sequence similar to Uniprot:Q2EQQ2|RGXA_ASPNG|PN=Putative galacturan 1,4-alpha-galacturonidase A (EC 3.2.1.67) (Exopolygalacturonase A) (Exorhamnogalacturonase A) (Poly(1,4-alpha-D-galacturonide)galacturonohydrolase A)|GN=rgxA|SW_ID=0.388|SW_Length_Dif=-14|SW_Score=742|Putative BestHit to Reviewed Uniprot Fungal Seqs		Putatively contains 1 Glycoside hydrolase, family 28 (IPR000743: PF00295), 1 Pectin lyase fold/virulence factor (IPR011050: SSF51126) domain(s)	Putatively contains SignalP peptide	Putatively related to a protein involved with carbohydrate metabolic process (GO:0005975),polygalacturonase activity (GO:0004650)		Glycoside Hydrolase Family 28 protein (pectinase)	AA9
253876	9.32113	54.2054	56.8799	33.5628	39.296	25.264	39.2694	32.534	36.809	44.2886	Sequence similar to Uniprot:G4T8T8|G4T8T8_PIRID|PN=Probable EXG1-exo-beta-1,3-glucanase (I/II), major isoform|GN=PIIN_01558|SW_ID=0.614|SW_Length_Dif=51|SW_Score=1466|Putative BestHit	EC:3.2.1.58 (Glucan 1,3-beta-glucosidase.)	Putatively contains 1 Glycoside hydrolase, catalytic core (IPR017853: SSF51445), 1 Glycoside hydrolase, family 5 (IPR001547: PF00150) domain(s)		Putatively related to a protein involved with carbohydrate metabolic process (GO:0005975),glucan 1,3-beta-glucosidase activity (GO:0004338),hydrolase activity, hydrolyzing O-glycosyl compounds (GO:0004553)	Starch and sucrose metabolism	Glycoside Hydrolase Family 5 protein (endo-glucanase, chitinase, beta-mannosidase, mannanase, other)	GH5
253820	41.6564	58.1442	56.1386	89.6998	96.0066	86.0608	90.5918	99.0472	102.717	81.4449	Sequence similar to Uniprot:Q25BW5|BGL1A_PHACH|PN=Beta-glucosidase 1A (EC 3.2.1.21) (Cellobiase 1A)|GN=BGL1A|SW_ID=0.883|SW_Length_Dif=2|SW_Score=2259|Putative BestHit to Reviewed Uniprot Fungal Seqs	EC:3.2.1.21 (Beta-glucosidase.)	Putatively contains 1 Glycoside hydrolase, family 1 (IPR001360: PS00653), 5 Glycoside hydrolase, family 1 (IPR001360: PR00131), 1 Glycoside hydrolase, catalytic core (IPR017853: SSF51445), 1 Glycoside hydrolase, family 1 (IPR001360: PF00232) domain(s)		Putatively related to a protein involved with carbohydrate metabolic process (GO:0005975),beta-glucosidase activity (GO:0008422),hydrolase activity, hydrolyzing O-glycosyl compounds (GO:0004553)	Cyanoamino acid metabolism,Flavonoids, stilbene and lignin biosynthesis,Starch and sucrose metabolism	Glycoside Hydrolase Family 1 protein (beta-glucosidase, beta-galactosidase, beta-mannosidase, and other)	GH1
253799	21.2819	45.8589	42.1882	114.71	14.7603	24.9924	20.6715	41.0804	18.6532	15.9899	Sequence similar to Uniprot:P07982|GUN2_HYPJE|PN=Endoglucanase EG-II (EGLII) (EC 3.2.1.4) (Cellulase) (Endo-1,4-beta-glucanase)|GN=egl2|SW_ID=0.594|SW_Length_Dif=-10|SW_Score=1335|Putative BestHit to Reviewed Uniprot Fungal Seqs		Putatively contains 1 Cellulose-binding region, fungal (IPR000254: SSF57180), 1 Cellulose-binding region, fungal (IPR000254: PS00562), 1 Cellulose-binding region, fungal (IPR000254: PF00734), 1 Glycoside hydrolase, family 5 (IPR001547: PS00659), 1 Cellulose-binding region, fungal (IPR000254: SM00236), 1 Glycoside hydrolase, catalytic core (IPR017853: SSF51445), 1 Glycoside hydrolase, family 5 (IP…	Putatively contains SignalP peptide	Putatively related to a protein involved with carbohydrate metabolic process (GO:0005975),cellulose binding (GO:0030248),hydrolase activity, hydrolyzing O-glycosyl compounds (GO:0004553),extracellular region (GO:0005576)		Glycoside Hydrolase Family 5 protein (endo-glucanase, chitinase, beta-mannosidase, mannanase, other)	GH5
253391	8.57874	71.8362	26.7551	365.462	27.7726	95.6231	49.7671	150.78	28.2285	25.1352	Sequence similar to Uniprot:Q00023|CEL1_AGABI|PN=Cellulose-growth-specific protein|GN=cel1|SW_ID=0.631|SW_Length_Dif=-3|SW_Score=1076|Putative BestHit to Reviewed Uniprot Fungal Seqs		Putatively contains 1 Cellulose-binding region, fungal (IPR000254: SSF57180), 1 Glycoside hydrolase, family 61 (IPR005103: PF03443), 1 Cellulose-binding region, fungal (IPR000254: PS00562), 1 Cellulose-binding region, fungal (IPR000254: PF00734), 1 Cellulose-binding region, fungal (IPR000254: SM00236), 1 Cellulose-binding region, fungal (IPR000254: PD001821), 1 Cellulose-binding region, fungal (I…	Putatively contains SignalP peptide	Putatively related to a protein involved with carbohydrate metabolic process (GO:0005975),cellulose binding (GO:0030248),hydrolase activity, hydrolyzing O-glycosyl compounds (GO:0004553),extracellular region (GO:0005576)		Auxiliary Activities Family 9 protein (lytic polysaccaride monooxygenase)	Putative
253139	141.219	175.558	193.082	122.169	101.445	306.917	163.169	103.011	108.396	103.647			Putatively contains 4 BNR repeat (IPR002860: PF02012) domain(s)	Putatively contains SignalP peptide			Glycoside Hydrolase Family 74 protein (endoglucanase, oligoxyloglucan reducing end-specific cellobiohydrolase, xyloglucanase)	GH74
252891	160.274	296.348	317.22	150.212	217.261	296.54	195.116	158.913	181.475	168.239	Sequence similar to Uniprot:G4T703|G4T703_PIRID|PN=Related to glycoside hydrolase family 17 protein-Laccaria bicolor|GN=PIIN_00907|SW_ID=0.479|SW_Length_Dif=-32|SW_Score=1121|Putative BestHit	EC:3.2.1.58 (Glucan 1,3-beta-glucosidase.)	Putatively contains 1 Glycoside hydrolase, catalytic core (IPR017853: SSF51445), 1 Glycoside hydrolase, family 17 (IPR000490: PF00332) domain(s)		Putatively related to a protein involved with carbohydrate metabolic process (GO:0005975),glucan 1,3-beta-glucosidase activity (GO:0004338),hydrolase activity, hydrolyzing O-glycosyl compounds (GO:0004553)	Starch and sucrose metabolism	Glycoside Hydrolase Family 17 protein (lichenase)	GH17
252890	6.764	16.1303	23.992	42.4135	9.25754	12.2245	5.96169	13.0054	7.33693	12.4238	Sequence similar to Uniprot:G4TM83|G4TM83_PIRID|PN=Related to endo-1,4-beta-xylanase|GN=PIIN_06360|SW_ID=0.481|SW_Length_Dif=-22|SW_Score=1057|Putative BestHit		Putatively contains 1 Cellulose-binding region, fungal (IPR000254: SSF57180), 1 Cellulose-binding region, fungal (IPR000254: PS00562), 1 Cellulose-binding region, fungal (IPR000254: PF00734), 1 Glycoside hydrolase, catalytic core (IPR017853: SSF51445), 1 Glycoside hydrolase, family 10 (IPR001000: SM00633), 4 Glycoside hydrolase, family 10 (IPR001000: PR00134), 1 Glycoside hydrolase, family 10 (IP…	Putatively contains SignalP peptide	Putatively related to a protein involved with carbohydrate metabolic process (GO:0005975),cellulose binding (GO:0030248),hydrolase activity, hydrolyzing O-glycosyl compounds (GO:0004553),extracellular region (GO:0005576)		Glycoside Hydrolase Family 10 protein (xylanase)	GH10
252537	3.46449	14.2547	3.16748	5.37005	3.75481	12.8222	2.78644	4.37641	3.02596	5.57921			Putatively contains 1 TonB box, conserved site (IPR010916: PS00430) domain(s)				Glycoside Hydrolase Family 79 protein (b-glucuronidase)	GH79
252324	406.995	455.212	82.085	3213.68	3073.05	475.073	709.506	3725.35	3007.39	3894.75	Sequence similar to Uniprot:A8P219|A8P219_COPC7|PN=Alcohol oxidase|GN=CC1G_07964|SW_ID=0.836|SW_Length_Dif=8|SW_Score=3789|Putative BestHit	EC:1.1.99.1 (Choline dehydrogenase.)	Putatively contains 1 Glucose-methanol-choline oxidoreductase, N-terminal (IPR000172: PS00624), 1 Glucose-methanol-choline oxidoreductase, N-terminal (IPR000172: PF00732), 1 Glucose-methanol-choline oxidoreductase (IPR012132: PIRSF000137), 1 Glucose-methanol-choline oxidoreductase, N-terminal (IPR000172: PS00623), 1 Glucose-methanol-choline oxidoreductase, C-terminal (IPR007867: PF05199) domain(s)		Putatively related to a protein involved with choline dehydrogenase activity (GO:0008812),alcohol metabolic process (GO:0006066),oxidoreductase activity, acting on CH-OH group of donors (GO:0016614),FAD binding (GO:0050660)	Glycine, serine and threonine metabolism	Auxiliary Activities Family 3 protein (Methanol oxidase)	AA3
252166	5.11425	45.2962	27.9008	145.489	39.0371	69.544	43.287	83.193	32.7882	101.691	Sequence similar to Uniprot:A8NC98|A8NC98_COPC7|PN=Alpha-mannosidase 1|GN=CC1G_11067|SW_ID=0.539|SW_Length_Dif=-15|SW_Score=1829|Putative BestHit	EC:3.2.1.113 (Mannosyl-oligosaccharide 1,2-alpha-mannosidase.)	Putatively contains 7 Glycoside hydrolase, family 47 (IPR001382: PR00747), 1 Glycoside hydrolase, family 47 (IPR001382: SSF48225), 1 Glycoside hydrolase, family 47 (IPR001382: PF01532) domain(s)	Putatively contains SignalP peptide	Putatively related to a protein involved with calcium ion binding (GO:0005509),mannosyl-oligosaccharide 1,2-alpha-mannosidase activity (GO:0004571),membrane (GO:0016020)	N-Glycans biosynthesis	Glycoside Hydrolase Family 47 protein (a-mannosidase)	GH47
251916	3.79444	5.81442	2.42616	17.4527	17.544	32.3271	8.81293	21.4279	20.3113	23.3522			Putatively contains 1 Glycoside hydrolase, family 16 (IPR000757: PF00722), 1 Concanavalin A-like lectin/glucanase (IPR008985: SSF49899) domain(s)		Putatively related to a protein involved with carbohydrate metabolic process (GO:0005975),hydrolase activity, hydrolyzing O-glycosyl compounds (GO:0004553)		Glycoside Hydrolase Family 16 protein (xyloglucanase, lichanase, galactanase)	GH16
251888	45.6158	24.6644	14.0852	33.8114	39.1665	48.1918	35.1869	35.1351	35.9385	43.1382	Sequence similar to Uniprot:A7XZT2|AGALB_TALEM|PN=Probable alpha-galactosidase B (EC 3.2.1.22) (Melibiase B)|GN=|SW_ID=0.420|SW_Length_Dif=-17|SW_Score=888|Putative BestHit to Reviewed Uniprot Fungal Seqs	EC:3.2.1.22 (Alpha-galactosidase.)	Putatively contains 1 Glycoside hydrolase, catalytic core (IPR017853: SSF51445), 1 Glycoside hydrolase, clan GH-D (IPR000111: PF02065), 6 Glycoside hydrolase, family 27 (IPR002241: PR00740), 1 Glycoside hydrolase, clan GH-D (IPR000111: PD002572) domain(s)	Putatively contains SignalP peptide	Putatively related to a protein involved with carbohydrate metabolic process (GO:0005975),hydrolase activity, hydrolyzing O-glycosyl compounds (GO:0004553),alpha-galactosidase activity (GO:0004557)	Galactose metabolism,Globoside metabolism,Glycerolipid metabolism,Sphingoglycolipid metabolism	Glycoside Hydrolase Family 27 protein (a-galactosidase, beta-arabinopyranosidase, and others)	GH27
251791	16.5801	51.2044	22.9811	227.183	15.4724	30.5342	23.0691	77.4128	20.2698	21.8567	Sequence similar to Uniprot:A8NTI7|A8NTI7_COPC7|PN=Endoglucanase|GN=CC1G_06324|SW_ID=0.610|SW_Length_Dif=17|SW_Score=1651|Putative BestHit		Putatively contains 1 Cellulose-binding region, fungal (IPR000254: SSF57180), 1 Cellulose-binding region, fungal (IPR000254: PS00562), 1 Cellulose-binding region, fungal (IPR000254: PF00734), 1 Glycoside hydrolase, family 5 (IPR001547: PS00659), 1 Cellulose-binding region, fungal (IPR000254: SM00236), 1 Glycoside hydrolase, catalytic core (IPR017853: SSF51445), 1 Glycoside hydrolase, family 5 (IP…	Putatively contains SignalP peptide	Putatively related to a protein involved with carbohydrate metabolic process (GO:0005975),cellulose binding (GO:0030248),hydrolase activity, hydrolyzing O-glycosyl compounds (GO:0004553),extracellular region (GO:0005576)		Glycoside Hydrolase Family 5 protein (endo-glucanase, chitinase, beta-mannosidase, mannanase, other)	GH5
251256	10.0635	55.5183	38.2794	118.042	13.9187	98.9916	32.4005	38.8509	12.394	13.1715	Sequence similar to Uniprot:A8NCG7|A8NCG7_COPC7|PN=Endoglucanase II|GN=CC1G_03525|SW_ID=0.583|SW_Length_Dif=5|SW_Score=1385|Putative BestHit		Putatively contains 1 Cellulose-binding region, fungal (IPR000254: SSF57180), 1 Glycoside hydrolase, family 61 (IPR005103: PF03443), 1 Cellulose-binding region, fungal (IPR000254: PS00562), 1 Cellulose-binding region, fungal (IPR000254: PF00734), 1 Cellulose-binding region, fungal (IPR000254: SM00236), 1 Cellulose-binding region, fungal (IPR000254: PD001821), 1 Cellulose-binding region, fungal (I…	Putatively contains SignalP peptide	Putatively related to a protein involved with carbohydrate metabolic process (GO:0005975),cellulose binding (GO:0030248),hydrolase activity, hydrolyzing O-glycosyl compounds (GO:0004553),extracellular region (GO:0005576)		Auxiliary Activities Family 9 protein (lytic polysaccaride monooxygenase)	AA9
251219	30.9329	26.7276	26.6203	28.6403	17.4145	33.7397	38.8806	28.1163	26.7363	24.8476	Sequence similar to Uniprot:A8NBA9|A8NBA9_COPC7|PN=Endoglucanase II|GN=CC1G_07479|SW_ID=0.456|SW_Length_Dif=-6|SW_Score=675|Putative BestHit		Putatively contains 1 Glycoside hydrolase, family 61 (IPR005103: PF03443) domain(s)	Putatively contains SignalP peptide			Auxiliary Activities Family 9 protein (lytic polysaccaride monooxygenase)	AA9
251218	0.907366	2.81343	2.22398	4.67394	1.42424	6.57409	2.98084	3.1378	2.7358	2.41574	Sequence similar to Uniprot:A8PFT1|A8PFT1_COPC7|PN=Putative uncharacterized protein|GN=CC1G_04849|SW_ID=0.504|SW_Length_Dif=4|SW_Score=789|Putative BestHit		Putatively contains 1 Glycoside hydrolase, family 61 (IPR005103: PF03443) domain(s)	Putatively contains SignalP peptide			Auxiliary Activities Family 9 protein (lytic polysaccaride monooxygenase)	AA2
251215	5.19673	5.15795	2.49355	95.5173	6.02064	38.0319	10.6274	31.0477	4.47677	3.96872	Sequence similar to Uniprot:A8PFT1|A8PFT1_COPC7|PN=Putative uncharacterized protein|GN=CC1G_04849|SW_ID=0.490|SW_Length_Dif=7|SW_Score=783|Putative BestHit		Putatively contains 1 Glycoside hydrolase, family 61 (IPR005103: PF03443) domain(s)	Putatively contains SignalP peptide			Auxiliary Activities Family 9 protein (lytic polysaccaride monooxygenase)	CE16
250578	253.32	334.329	419.995	815.95	774.138	354.349	957.694	744.526	922.629	601.174	Sequence similar to Uniprot:A8NXC9|A8NXC9_COPC7|PN=Beta-mannosidase|GN=CC1G_00268|SW_ID=0.664|SW_Length_Dif=6|SW_Score=4071|Putative BestHit	EC:3.2.1.25 (Beta-mannosidase.)	Putatively contains 1 Glycoside hydrolase, catalytic core (IPR017853: SSF51445), 1 Glycoside hydrolase family 2, immunoglobulin-like beta-sandwich (IPR006102: SSF49303), 1 Galactose-binding like (IPR008979: SSF49785), 1 Glycoside hydrolase family 2, immunoglobulin-like beta-sandwich (IPR006102: PF00703) domain(s)		Putatively related to a protein involved with carbohydrate metabolic process (GO:0005975),beta-mannosidase activity (GO:0004567),hydrolase activity, hydrolyzing O-glycosyl compounds (GO:0004553)	N-Glycan degradation	Glycoside Hydrolase Family 2 protein (beta-galactosidase, beta-mannosidase, beta-glucuronidase)	GH2
250203	126.536	367.34	406.045	637.644	620.514	327.509	374.355	399.781	461.77	388.244	Sequence similar to Uniprot:A8NWW5|A8NWW5_COPC7|PN=Putative uncharacterized protein|GN=CC1G_00138|SW_ID=0.304|SW_Length_Dif=-5|SW_Score=590|Putative BestHit		Putatively contains 1 Immunoglobulin E-set (IPR014756: SSF81296) domain(s)				Carbohydrate-Binding Module Family 48 protein (glycogen binding often associated with GH13)	CBM48
249799	41.9863	171.338	68.7411	106.307	61.048	222.65	114.892	82.2434	67.4002	98.3551	Sequence similar to Uniprot:G4TFT9|G4TFT9_PIRID|PN=Probable beta-glucosidase|GN=PIIN_04111|SW_ID=0.538|SW_Length_Dif=-48|SW_Score=1859|Putative BestHit	EC:3.2.1.21 (Beta-glucosidase.)	Putatively contains 1 Glycoside hydrolase, family 3, C-terminal (IPR002772: SSF52279), 1 Glycoside hydrolase, catalytic core (IPR017853: SSF51445), 1 Glycoside hydrolase, family 3, C-terminal (IPR002772: PF01915), 1 Glycoside hydrolase, family 3, N-terminal (IPR001764: PF00933), 5 Glycoside hydrolase, family 3, N-terminal (IPR001764: PR00133) domain(s)		Putatively related to a protein involved with carbohydrate metabolic process (GO:0005975),beta-glucosidase activity (GO:0008422),hydrolase activity, hydrolyzing O-glycosyl compounds (GO:0004553)	Cyanoamino acid metabolism,Flavonoids, stilbene and lignin biosynthesis,Starch and sucrose metabolism	Glycoside Hydrolase Family 3 protein (beta-glucosidase, beta-xylosidase, a-L-arabinofuranosidase)	GH3
249739	38.2744	93.9685	135.528	188.797	239.207	150.715	44.0647	57.5952	84.0638	72.6447	Sequence similar to Uniprot:A8NYJ9|A8NYJ9_COPC7|PN=1,4-alpha-glucan branching enzyme|GN=CC1G_01359|SW_ID=0.794|SW_Length_Dif=0|SW_Score=3838|Putative BestHit	EC:2.4.1.18 (1,4-alpha-glucan branching enzyme.)	Putatively contains 1 Immunoglobulin E-set (IPR014756: SSF81296), 1 Glycosyl hydrolase, family 13, subfamily, catalytic region (IPR006589: SM00642), 1 Glycoside hydrolase, family 13, N-terminal (IPR004193: PF02922), 1 Glycosyl hydrolase, family 13, catalytic region (IPR006047: PF00128), 1 Glycoside hydrolase, catalytic core (IPR017853: SSF51445), 1 Alpha-amylase, C-terminal all beta (IPR006048: P…		Putatively related to a protein involved with carbohydrate metabolic process (GO:0005975),hydrolase activity, hydrolyzing O-glycosyl compounds (GO:0004553),cation binding (GO:0043169),1,4-alpha-glucan branching enzyme activity (GO:0003844),catalytic activity (GO:0003824)	Starch and sucrose metabolism	Glycoside Hydrolase Family 13 protein (amylase)	GH13
249609	44.7084	110.755	103.044	113.467	140.417	100.948	107.699	149.706	145.08	198.953	Sequence similar to Uniprot:D6RMY9|D6RMY9_COPC7|PN=Beta-glucosidase|GN=CC1G_14674|SW_ID=0.508|SW_Length_Dif=-3|SW_Score=2614|Putative BestHit	EC:3.2.1.21 (Beta-glucosidase.)	Putatively contains 1 Glycoside hydrolase, family 3, C-terminal (IPR002772: SSF52279), 1 Glycoside hydrolase, catalytic core (IPR017853: SSF51445), 1 Glycoside hydrolase, family 3, C-terminal (IPR002772: PF01915), 1 Glycoside hydrolase, family 3, N-terminal (IPR001764: PF00933), 1 Glycoside hydrolase, family 3, N-terminal (IPR001764: PS00775) domain(s)		Putatively related to a protein involved with carbohydrate metabolic process (GO:0005975),beta-glucosidase activity (GO:0008422),hydrolase activity, hydrolyzing O-glycosyl compounds (GO:0004553)	Cyanoamino acid metabolism,Flavonoids, stilbene and lignin biosynthesis,Starch and sucrose metabolism	Glycoside Hydrolase Family 3 protein (beta-glucosidase, beta-xylosidase, a-L-arabinofuranosidase)	GH3
249300	14.6828	30.9477	27.1595	323.397	26.8663	16.4624	25.0132	36.9517	27.358	28.0111	Sequence similar to Uniprot:P13860|GUX1_PHACH|PN=Exoglucanase 1 (EC 3.2.1.91) (1,4-beta-cellobiohydrolase) (Exocellobiohydrolase I) (Exoglucanase I)|GN=CBH1|SW_ID=0.758|SW_Length_Dif=-7|SW_Score=2193|Putative BestHit to Reviewed Uniprot Fungal Seqs		Putatively contains 1 Cellulose-binding region, fungal (IPR000254: SSF57180), 1 Cellulose-binding region, fungal (IPR000254: PS00562), 1 Glycoside hydrolase, family 7 (IPR001722: PF00840), 1 Cellulose-binding region, fungal (IPR000254: PF00734), 1 Cellulose-binding region, fungal (IPR000254: SM00236), 1 Concanavalin A-like lectin/glucanase (IPR008985: SSF49899), 1 Glycoside hydrolase, family 7 (I…	Putatively contains SignalP peptide	Putatively related to a protein involved with carbohydrate metabolic process (GO:0005975),cellulose binding (GO:0030248),hydrolase activity, hydrolyzing O-glycosyl compounds (GO:0004553),extracellular region (GO:0005576)		Glycoside Hydrolase Family 7 protein (endoglucanase, cellobiohydrolase)	GH7
249241	6.92898	35.1678	36.6619	27.2978	14.7603	18.9616	29.4844	14.4917	15.42	21.4541	Sequence similar to Uniprot:G4T9W1|G4T9W1_PIRID|PN=Related to CDA2-sporulation-specific chitin deacetylase|GN=PIIN_01972|SW_ID=0.442|SW_Length_Dif=38|SW_Score=896|Putative BestHit		Putatively contains 1 Polysaccharide deacetylase (IPR002509: PF01522), 1 Glycoside hydrolase/deacetylase, beta/alpha-barrel (IPR011330: SSF88713) domain(s)	Putatively contains SignalP peptide	Putatively related to a protein involved with hydrolase activity, acting on carbon-nitrogen (but not peptide) bonds (GO:0016810),carbohydrate metabolic process (GO:0005975),catalytic activity (GO:0003824)		Carbohydrate Esterase Family 4 protein (acetylxylan esterase chitin esterase)	CE4
249148	175.204	592.977	628.038	1021.65	1510.27	667.786	781.435	1149.01	1536.07	1069.83	Sequence similar to Uniprot:A8PG38|A8PG38_COPC7|PN=Exo-beta-1,3-glucanase|GN=CC1G_08284|SW_ID=0.472|SW_Length_Dif=48|SW_Score=2043|Putative BestHit		Putatively contains 1 Glycoside hydrolase, catalytic core (IPR017853: SSF51445) domain(s)				Glycoside Hydrolase Family 5 protein (endo-glucanase, chitinase, beta-mannosidase, mannanase, other)	GH5
249084	10.2285	60.3949	33.2249	27.3475	30.4916	22.1672	24.9484	30.7587	33.2027	37.9616			Putatively contains 1 Glycosyl hydrolase 92 (IPR012939: PF07971) domain(s)				Glycoside Hydrolase Family 92 protein (mannosyl-oligosaccharide a-1,2-mannosidase)	GH92
249059	6.35156	15.6614	14.7591	42.7615	10.1639	11.7356	9.13694	9.33083	11.6479	8.51261	Sequence similar to Uniprot:A8NBS6|A8NBS6_COPC7|PN=XylanaseF1|GN=CC1G_02536|SW_ID=0.519|SW_Length_Dif=5|SW_Score=1251|Putative BestHit		Putatively contains 1 Cellulose-binding region, fungal (IPR000254: SSF57180), 1 Cellulose-binding region, fungal (IPR000254: PS00562), 1 Cellulose-binding region, fungal (IPR000254: PF00734), 1 Glycoside hydrolase, catalytic core (IPR017853: SSF51445), 1 Glycoside hydrolase, family 10 (IPR001000: SM00633), 4 Glycoside hydrolase, family 10 (IPR001000: PR00134), 1 Glycoside hydrolase, family 10 (IP…	Putatively contains SignalP peptide	Putatively related to a protein involved with carbohydrate metabolic process (GO:0005975),cellulose binding (GO:0030248),hydrolase activity, hydrolyzing O-glycosyl compounds (GO:0004553),extracellular region (GO:0005576)		Glycoside Hydrolase Family 10 protein (xylanase)	GH35
248847	22.9316	57.4877	40.436	68.7168	44.4751	73.4016	55.7936	33.4423	36.7261	45.554	Sequence similar to Uniprot:F8ND26|F8ND26_SERL9|PN=Family 3 glycoside hydrolase|GN=SERLADRAFT_431585|SW_ID=0.769|SW_Length_Dif=-10|SW_Score=3244|Putative BBH	EC:3.2.1.21 (Beta-glucosidase.)	Putatively contains 1 Glycoside hydrolase, family 3, C-terminal (IPR002772: SSF52279), 1 Glycoside hydrolase, catalytic core (IPR017853: SSF51445), 1 Glycoside hydrolase, family 3, C-terminal (IPR002772: PF01915), 1 Glycoside hydrolase, family 3, N-terminal (IPR001764: PF00933), 5 Glycoside hydrolase, family 3, N-terminal (IPR001764: PR00133) domain(s)	Putatively contains SignalP peptide	Putatively related to a protein involved with carbohydrate metabolic process (GO:0005975),beta-glucosidase activity (GO:0008422),hydrolase activity, hydrolyzing O-glycosyl compounds (GO:0004553)	Cyanoamino acid metabolism,Flavonoids, stilbene and lignin biosynthesis,Starch and sucrose metabolism	Glycoside Hydrolase Family 3 protein (beta-glucosidase, beta-xylosidase, a-L-arabinofuranosidase)	GH3
248821	20.127	45.9526	30.1922	130.075	80.081	113.009	55.8584	65.8938	23.6274	115.265	Sequence similar to Uniprot:J4H3U8|J4H3U8_FIBRA|PN=Uncharacterized protein|GN=|SW_ID=0.588|SW_Length_Dif=64|SW_Score=1739|Putative BBH			Putatively contains SignalP peptide			Glycoside Hydrolase Family 79 protein (b-glucuronidase)	GH79
248819	51.7199	61.8016	64.8997	74.3852	91.4749	87.8537	72.8363	89.4686	83.7736	112.389			Putatively contains 1 Glycosyl hydrolase 92 (IPR012939: PF07971), 1 Alpha-1,2-mannosidase, putative (IPR005887: TIGR01180) domain(s)				Glycoside Hydrolase Family 92 protein (mannosyl-oligosaccharide a-1,2-mannosidase)	GH92
248681	354.863	1325.78	1579.16	320.413	306.47	390.044	529.489	379.467	547.617	303.233	Sequence similar to Uniprot:G4T8W8|G4T8W8_PIRID|PN=Related to carbohydrate binding domain-containing protein from family CBM21-Postia placenta|GN=PIIN_01603|SW_ID=0.352|SW_Length_Dif=102|SW_Score=941|Putative BestHit		Putatively contains 1 Putative phosphatase regulatory subunit (IPR005036: PS51159), 1 Putative phosphatase regulatory subunit (IPR005036: PF03370) domain(s)				Carbohydrate-Binding Module Family 21 protein (starch binding)	CBM21
248627	66.7327	97.3446	92.4636	107.103	95.2944	87.3104	151.505	98.2627	106.282	89.8425	Sequence similar to Uniprot:A8N3K6|A8N3K6_COPC7|PN=Mannosyl-oligosaccharide 1,2-alpha-mannosidase|GN=CC1G_00625|SW_ID=0.556|SW_Length_Dif=-19|SW_Score=2113|Putative BestHit	EC:3.2.1.113 (Mannosyl-oligosaccharide 1,2-alpha-mannosidase.)	Putatively contains 7 Glycoside hydrolase, family 47 (IPR001382: PR00747), 1 Glycoside hydrolase, family 47 (IPR001382: SSF48225), 1 Glycoside hydrolase, family 47 (IPR001382: PF01532) domain(s)		Putatively related to a protein involved with calcium ion binding (GO:0005509),mannosyl-oligosaccharide 1,2-alpha-mannosidase activity (GO:0004571),membrane (GO:0016020)	N-Glycans biosynthesis	Glycoside Hydrolase Family 47 protein (a-mannosidase)	GH47
248589	49.6577	89.9359	41.4469	138.627	31.2685	114.748	59.6817	84.1013	31.4203	34.6256	Sequence similar to Uniprot:A8N5K9|A8N5K9_COPC7|PN=Man5C|GN=CC1G_09314|SW_ID=0.600|SW_Length_Dif=10|SW_Score=1890|Putative BestHit		Putatively contains 1 Cellulose-binding region, fungal (IPR000254: SSF57180), 1 Cellulose-binding region, fungal (IPR000254: PS00562), 1 Cellulose-binding region, fungal (IPR000254: PF00734), 1 Glycoside hydrolase, family 5 (IPR001547: PS00659), 1 Cellulose-binding region, fungal (IPR000254: SM00236), 1 Glycoside hydrolase, catalytic core (IPR017853: SSF51445), 1 Glycoside hydrolase, family 5 (IP…	Putatively contains SignalP peptide	Putatively related to a protein involved with carbohydrate metabolic process (GO:0005975),cellulose binding (GO:0030248),hydrolase activity, hydrolyzing O-glycosyl compounds (GO:0004553),extracellular region (GO:0005576)		Glycoside Hydrolase Family 5 protein (endo-glucanase, chitinase, beta-mannosidase, mannanase, other)	GH5
248451	7.17644	3.84502	2.56094	6.96118	7.50962	11.3552	4.98967	8.71153	5.55451	10.2957	Sequence similar to Uniprot:A8PB24|A8PB24_COPC7|PN=Acetyl xylan esterase|GN=CC1G_12850|SW_ID=0.434|SW_Length_Dif=-10|SW_Score=1025|Putative BestHit		Putatively contains 1 Cellulose-binding region, fungal (IPR000254: SSF57180), 1 Esterase, PHB depolymerase (IPR010126: TIGR01840), 1 Cellulose-binding region, fungal (IPR000254: PS00562), 1 Cellulose-binding region, fungal (IPR000254: PF00734), 1 Cellulose-binding region, fungal (IPR000254: SM00236), 1 Cellulose-binding region, fungal (IPR000254: PD001821), 1 Cellulose-binding region, fungal (IPR…	Putatively contains SignalP peptide	Putatively related to a protein involved with carbohydrate metabolic process (GO:0005975),cellulose binding (GO:0030248),hydrolase activity, hydrolyzing O-glycosyl compounds (GO:0004553),extracellular region (GO:0005576)		Carbohydrate Esterase Family 1 protein (acetylxylan esterase)	CE1
248300	20.3745	142.735	31.4727	26.0547	25.6363	74.1079	45.8791	26.2997	26.8606	31.8072	Sequence similar to Uniprot:A8N2Z2|A8N2Z2_COPC7|PN=Exo-beta-1,3-glucanase|GN=CC1G_06564|SW_ID=0.609|SW_Length_Dif=-23|SW_Score=1833|Putative BestHit	EC:3.2.1.58 (Glucan 1,3-beta-glucosidase.)	Putatively contains 1 Glycoside hydrolase, catalytic core (IPR017853: SSF51445), 1 Glycoside hydrolase, family 5 (IPR001547: PF00150) domain(s)	Putatively contains SignalP peptide	Putatively related to a protein involved with carbohydrate metabolic process (GO:0005975),glucan 1,3-beta-glucosidase activity (GO:0004338),hydrolase activity, hydrolyzing O-glycosyl compounds (GO:0004553)	Starch and sucrose metabolism	Glycoside Hydrolase Family 5 protein (endo-glucanase, chitinase, beta-mannosidase, mannanase, other)	GH5
247802	7.09395	25.4146	13.6134	237.028	6.73276	70.196	11.2754	104.621	6.30064	6.95963	Sequence similar to Uniprot:G4TTY9|G4TTY9_PIRID|PN=Probable cellulase|GN=PIIN_08751|SW_ID=0.580|SW_Length_Dif=10|SW_Score=1143|Putative BestHit		Putatively contains 1 Cellulose-binding region, fungal (IPR000254: SSF57180), 1 Cellulose-binding region, fungal (IPR000254: PS00562), 1 Cellulose-binding region, fungal (IPR000254: PF00734), 1 Glycoside hydrolase, family 5 (IPR001547: PS00659), 1 Cellulose-binding region, fungal (IPR000254: SM00236), 1 Glycoside hydrolase, catalytic core (IPR017853: SSF51445), 1 Glycoside hydrolase, family 5 (IP…	Putatively contains SignalP peptide	Putatively related to a protein involved with carbohydrate metabolic process (GO:0005975),cellulose binding (GO:0030248),hydrolase activity, hydrolyzing O-glycosyl compounds (GO:0004553),extracellular region (GO:0005576)		Glycoside Hydrolase Family 5 protein (endo-glucanase, chitinase, beta-mannosidase, mannanase, other)	GH5
247750	39.1817	99.1264	94.081	284.861	86.749	210.697	104.265	145.99	77.8875	105.89	Sequence similar to Uniprot:A8NLL9|A8NLL9_COPC7|PN=Cip2|GN=CC1G_05859|SW_ID=0.393|SW_Length_Dif=-40|SW_Score=1118|Putative BestHit			Putatively contains SignalP peptide			Carbohydrate Esterase Family 15 protein (glucuronoyl esterase)	CE15
247542	346.201	171.713	129.665	231.31	201.853	378.689	230.951	170.267	211.237	188.485	Sequence similar to Uniprot:A8N2A6|A8N2A6_COPC7|PN=Beta-glucan synthesis-associated protein|GN=CC1G_01746|SW_ID=0.647|SW_Length_Dif=-14|SW_Score=2760|Putative BestHit		Putatively contains 1 Concanavalin A-like lectin/glucanase (IPR008985: SSF49899), 1 Beta-glucan synthesis-associated, SKN1 (IPR005629: PF03935) domain(s)				Glycoside Hydrolase Family 16 protein (xyloglucanase, lichanase, galactanase)	GH16
247521	114.081	291.19	327.194	406.434	480.033	283.664	322.126	442.801	454.641	540.608	Sequence similar to Uniprot:A8N2A6|A8N2A6_COPC7|PN=Beta-glucan synthesis-associated protein|GN=CC1G_01746|SW_ID=0.639|SW_Length_Dif=-9|SW_Score=2783|Putative BestHit		Putatively contains 1 Concanavalin A-like lectin/glucanase (IPR008985: SSF49899), 1 Beta-glucan synthesis-associated, SKN1 (IPR005629: PF03935) domain(s)				Glycoside Hydrolase Family 16 protein (xyloglucanase, lichanase, galactanase)	GH16
247327	201.435	335.736	427.139	203.515	210.593	247.425	228.488	202.471	197.185	213.505	Sequence similar to Uniprot:A8P019|A8P019_COPC7|PN=Glycosyl hydrolase family 16|GN=CC1G_11447|SW_ID=0.564|SW_Length_Dif=21|SW_Score=1464|Putative BestHit		Putatively contains 1 Concanavalin A-like lectin/glucanase (IPR008985: SSF49899) domain(s)				Glycoside Hydrolase Family 16 protein (xyloglucanase, lichanase, galactanase)	GH16
247272	67.1451	127.167	119.353	99.346	81.311	168.21	95.387	87.7758	77.3486	69.9414	Sequence similar to Uniprot:Q7Z9M8|XG74_HYPJQ|PN=Xyloglucanase (XG) (EC 3.2.1.155) (Cel74a)|GN=cel74a TRIREDRAFT_49081|SW_ID=0.524|SW_Length_Dif=5|SW_Score=2358|Putative BestHit to Reviewed Uniprot Fungal Seqs		Putatively contains 1 Cellulose-binding region, fungal (IPR000254: SSF57180), 1 Cellulose-binding region, fungal (IPR000254: PS00562), 8 BNR repeat (IPR002860: PF02012), 1 Cellulose-binding region, fungal (IPR000254: PF00734), 1 Cellulose-binding region, fungal (IPR000254: SM00236), 1 Cellulose-binding region, fungal (IPR000254: PD001821), 1 Cellulose-binding region, fungal (IPR000254: PS51164) d…	Putatively contains SignalP peptide	Putatively related to a protein involved with carbohydrate metabolic process (GO:0005975),cellulose binding (GO:0030248),hydrolase activity, hydrolyzing O-glycosyl compounds (GO:0004553),extracellular region (GO:0005576)		Glycoside Hydrolase Family 74 protein (endoglucanase, oligoxyloglucan reducing end-specific cellobiohydrolase, xyloglucanase)	GH74
247121	12.2082	16.5054	14.6917	18.0493	27.19	38.4122	21.9675	25.3914	16.8708	41.9303	Sequence similar to Uniprot:G4TJS3|G4TJS3_PIRID|PN=Related to alpha-galactosidase|GN=PIIN_05502|SW_ID=0.532|SW_Length_Dif=-65|SW_Score=1209|Putative BestHit	EC:3.2.1.22 (Alpha-galactosidase.)	Putatively contains 1 Glycoside hydrolase, clan GH-D (IPR000111: PS00512), 1 Glycoside hydrolase, catalytic core (IPR017853: SSF51445), 1 Glycoside hydrolase, clan GH-D (IPR000111: PF02065), 6 Glycoside hydrolase, family 27 (IPR002241: PR00740), 1 Glycoside hydrolase, clan GH-D (IPR000111: PD002572) domain(s)		Putatively related to a protein involved with carbohydrate metabolic process (GO:0005975),hydrolase activity, hydrolyzing O-glycosyl compounds (GO:0004553),alpha-galactosidase activity (GO:0004557)	Galactose metabolism,Globoside metabolism,Glycerolipid metabolism,Sphingoglycolipid metabolism	Glycoside Hydrolase Family 27 protein (a-galactosidase, beta-arabinopyranosidase, and others)	GH27
246982	242.679	821.802	801.913	637.097	892.026	497.186	534.219	652.043	773.776	964.628	Sequence similar to Uniprot:D6RJX7|D6RJX7_COPC7|PN=1,3-beta-glucanosyltransferase|GN=CC1G_13682|SW_ID=0.541|SW_Length_Dif=11|SW_Score=1918|Putative BestHit		Putatively contains 1 Glycolipid anchored surface protein GAS1 (IPR004886: PF03198), 1 Glycoside hydrolase, family 5 (IPR001547: PS00659), 1 Glycoside hydrolase, catalytic core (IPR017853: SSF51445), 1 X8 (IPR012946: SM00768), 1 X8 (IPR012946: PF07983) domain(s)	Putatively contains SignalP peptide	Putatively related to a protein involved with carbohydrate metabolic process (GO:0005975),hydrolase activity, hydrolyzing O-glycosyl compounds (GO:0004553)		Glycoside Hydrolase Family 72 protein (b-1,3-glucanosyltransglycosylase)	GH72
246779	35.8822	93.0306	107.762	105.86	114.133	61.5573	93.9614	111.268	127.298	109.111	Sequence similar to Uniprot:A8N2G5|A8N2G5_COPC7|PN=Endo-1,3(4)-beta-glucanase|GN=CC1G_01665|SW_ID=0.552|SW_Length_Dif=-20|SW_Score=1560|Putative BestHit		Putatively contains 1 Concanavalin A-like lectin/glucanase (IPR008985: SSF49899) domain(s)	Putatively contains SignalP peptide			Glycoside Hydrolase Family 16 protein (xyloglucanase, lichanase, galactanase)	GH16
246477	6.764	12.004	8.69373	60.9103	67.975	21.4065	12.701	36.0434	20.56	114.805	Sequence similar to Uniprot:A8P570|A8P570_COPC7|PN=Xylanase glycosyl hydrolase family 10|GN=CC1G_12361|SW_ID=0.388|SW_Length_Dif=-2|SW_Score=875|Putative BestHit		Putatively contains 1 Glycoside hydrolase, family 10 (IPR001000: PF00331), 1 Glycoside hydrolase, catalytic core (IPR017853: SSF51445), 1 Glycoside hydrolase, family 10 (IPR001000: SM00633), 1 Glycoside hydrolase, family 10 (IPR001000: PS00591), 4 Glycoside hydrolase, family 10 (IPR001000: PR00134) domain(s)	Putatively contains SignalP peptide	Putatively related to a protein involved with carbohydrate metabolic process (GO:0005975),hydrolase activity, hydrolyzing O-glycosyl compounds (GO:0004553)		Glycoside Hydrolase Family 10 protein (xylanase)	GH10
246124	1222.39	228.825	271.325	759.266	327.186	439.812	657.795	474.386	380.069	295.871	Sequence similar to Uniprot:P29064|AGLU_CANTS|PN=Alpha-glucosidase (EC 3.2.1.20) (Maltase) [Cleaved into: Alpha-glucosidase subunit 1, Alpha-glucosidase subunit 2]|GN=|SW_ID=0.432|SW_Length_Dif=-74|SW_Score=2022|Putative BestHit to Reviewed Uniprot Fungal Seqs	EC:3.2.1.20 (Alpha-glucosidase.)	Putatively contains 1 Glycoside hydrolase, family 31 (IPR000322: PS00707), 1 Glycoside hydrolase, family 31 (IPR000322: PS00129), 1 Glycoside hydrolase, family 31 (IPR000322: PF01055), 1 Glycoside hydrolase, catalytic core (IPR017853: SSF51445) domain(s)	Putatively contains SignalP peptide	Putatively related to a protein involved with carbohydrate metabolic process (GO:0005975),hydrolase activity, hydrolyzing O-glycosyl compounds (GO:0004553),alpha-glucosidase activity (GO:0004558)	Galactose metabolism,Starch and sucrose metabolism	Glycoside Hydrolase Family 31 protein (a-glucosidase (EC 3.2.1.20) a-1,3-glucosidase (EC 3.2.1.84) a-xylosidase, a-mannosidase)	GH31
246104	213.808	283.031	250.905	372.175	226.324	179.348	146.385	168.533	104.334	168.297	Sequence similar to Uniprot:A8PFW6|A8PFW6_COPC7|PN=Alpha-glucosidase|GN=CC1G_04876|SW_ID=0.370|SW_Length_Dif=42|SW_Score=2036|Putative BestHit	EC:3.2.1.20 (Alpha-glucosidase.)	Putatively contains 1 Glycoside hydrolase, family 31 (IPR000322: PS00707), 1 Glycoside hydrolase, family 31 (IPR000322: PS00129), 1 Glycoside hydrolase, family 31 (IPR000322: PF01055) domain(s)	Putatively contains SignalP peptide	Putatively related to a protein involved with carbohydrate metabolic process (GO:0005975),hydrolase activity, hydrolyzing O-glycosyl compounds (GO:0004553),alpha-glucosidase activity (GO:0004558)	Galactose metabolism,Starch and sucrose metabolism	Glycoside Hydrolase Family 31 protein (a-glucosidase (EC 3.2.1.20) a-1,3-glucosidase (EC 3.2.1.84) a-xylosidase, a-mannosidase)	GH31
246008	25.4063	45.39	57.9582	18.1488	14.825	26.6767	36.4181	18.2075	19.8553	14.4944	Sequence similar to Uniprot:A8NLH8|A8NLH8_COPC7|PN=Endoglucanase-4|GN=CC1G_05827|SW_ID=0.409|SW_Length_Dif=-9|SW_Score=844|Putative BBH		Putatively contains 1 Glycoside hydrolase, family 61 (IPR005103: PF03443) domain(s)	Putatively contains SignalP peptide			Auxiliary Activities Family 9 protein (lytic polysaccaride monooxygenase)	AA9
214333	45.4508	24.0079	23.0485	16.0107	15.0192	46.2903	23.1987	14.4917	44.4361	20.9939	Sequence similar to Neutral trehalase (KOG0602)	EC:3.2.1.28 (Alpha,alpha-trehalase.)	Putatively contains 1 Six-hairpin glycosidase-like (IPR008928: SSF48208), 1 Glycoside hydrolase, family 37 (IPR001661: PS00928), 4 Glycoside hydrolase, family 37 (IPR001661: PR00744), 2 Glycoside hydrolase, family 37 (IPR001661: PF01204) domain(s)		Putatively related to a protein involved with trehalose metabolic process (GO:0005991),alpha,alpha-trehalase activity (GO:0004555),catalytic activity (GO:0003824)	Starch and sucrose metabolism	Glycoside Hydrolase Family 37 protein (a,a-trehalase)	GH37
213770	35.1398	82.5272	110.323	517.365	193.502	295.997	217.083	139.797	66.1567	82.8829	Sequence similar to Uniprot:A8N9L1|A8N9L1_COPC7|PN=Glycogen debranching enzyme|GN=CC1G_12049|SW_ID=0.630|SW_Length_Dif=14|SW_Score=7121|Putative BBH		Putatively contains 1 Six-hairpin glycosidase-like (IPR008928: SSF48208), 1 Glycoside hydrolase, catalytic core (IPR017853: SSF51445), 1 Amylo-alpha-1,6-glucosidase (IPR010401: PF06202) domain(s)		Putatively related to a protein involved with amylo-alpha-1,6-glucosidase activity (GO:0004135),glycogen biosynthetic process (GO:0005978),catalytic activity (GO:0003824)		Glycoside Hydrolase Family 13 protein (amylase)	GH13
213241	22.2717	13.692	13.7482	40.9715	55.2863	12.1702	29.4196	84.2252	67.4417	138.1	Sequence similar to Uniprot:P50622|LIG6_PHACH|PN=Ligninase LG6 (EC 1.11.1.14) (Diarylpropane peroxidase) (Lignin peroxidase)|GN=GLG6|SW_ID=0.833|SW_Length_Dif=1|SW_Score=1659|Putative BestHit to Reviewed Uniprot Fungal Seqs		Putatively contains 1 Haem peroxidase, plant/fungal/bacterial (IPR002016: PS00436), 1 Haem peroxidase, plant/fungal/bacterial (IPR002016: PF00141), 1 Haem peroxidase (IPR010255: SSF48113), 1 Haem peroxidase, plant/fungal/bacterial (IPR002016: PS00435), 5 Haem peroxidase, plant/fungal/bacterial (IPR002016: PR00458), 1 Haem peroxidase, plant/fungal/bacterial (IPR002016: PS50873), 14 Fungal lignin p…	Putatively contains SignalP peptide	Putatively related to a protein involved with peroxidase activity (GO:0004601),heme binding (GO:0020037),electron transport (GO:0006118),response to oxidative stress (GO:0006979)		Auxiliary Activities Family 2 protein (Lignin peroxidase)	AA2
213078	76.9612	48.2034	36.325	73.7388	54.0563	49.0611	34.4093	26.052	26.4875	13.5166	Sequence similar to Uniprot:A8P437|A8P437_COPC7|PN=Alcohol oxidase AOX1|GN=CC1G_07862|SW_ID=0.482|SW_Length_Dif=4|SW_Score=1822|Putative BestHit	EC:1.1.99.1 (Choline dehydrogenase.)	Putatively contains 1 Glucose-methanol-choline oxidoreductase, N-terminal (IPR000172: PS00624), 1 Glucose-methanol-choline oxidoreductase, N-terminal (IPR000172: PF00732), 1 Glucose-methanol-choline oxidoreductase (IPR012132: PIRSF000137), 1 Glucose-methanol-choline oxidoreductase, C-terminal (IPR007867: PF05199) domain(s)		Putatively related to a protein involved with choline dehydrogenase activity (GO:0008812),alcohol metabolic process (GO:0006066),oxidoreductase activity, acting on CH-OH group of donors (GO:0016614),FAD binding (GO:0050660)	Glycine, serine and threonine metabolism	Auxiliary Activities Family 3 protein (Methanol oxidase)	AA3
213022	624.928	475.094	555.523	532.53	528.457	407.213	646.584	575.786	527.098	584.552	Sequence similar to Uniprot:A8NLZ6|A8NLZ6_COPC7|PN=Glycosyl hydrolase family 61|GN=CC1G_08455|SW_ID=0.388|SW_Length_Dif=-2|SW_Score=778|Putative BestHit		Putatively contains 1 Glycoside hydrolase, family 61 (IPR005103: PF03443) domain(s)				Auxiliary Activities Family 9 protein (lytic polysaccaride monooxygenase)	AA9
212237	10.9709	7.59625	6.0654	18.1985	8.157	4.61816	3.75846	23.0794	6.01048	7.07467	Sequence similar to Uniprot:B6ZKF5|B6ZKF5_9HOMO|PN=Lignin peroxidase|GN=ylpB|SW_ID=0.841|SW_Length_Dif=0|SW_Score=1660|Putative BBH		Putatively contains 1 Haem peroxidase, plant/fungal/bacterial (IPR002016: PS00436), 1 Haem peroxidase, plant/fungal/bacterial (IPR002016: PF00141), 1 Haem peroxidase (IPR010255: SSF48113), 1 Haem peroxidase, plant/fungal/bacterial (IPR002016: PS00435), 5 Haem peroxidase, plant/fungal/bacterial (IPR002016: PR00458), 1 Haem peroxidase, plant/fungal/bacterial (IPR002016: PS50873), 14 Fungal lignin p…	Putatively contains SignalP peptide	Putatively related to a protein involved with peroxidase activity (GO:0004601),heme binding (GO:0020037),electron transport (GO:0006118),response to oxidative stress (GO:0006979)		Auxiliary Activities Family 2 protein (Lignin peroxidase)	AA2
211183	3.62947	11.2537	9.77203	13.0771	18.3209	5.10714	8.10012	14.244	17.0366	18.003	Sequence similar to Uniprot:B0CQ69|B0CQ69_LACBS|PN=Expansin family protein|GN=LACBIDRAFT_243825|SW_ID=0.702|SW_Length_Dif=-33|SW_Score=421|Putative BBH		Putatively contains 1 Barwin-related endoglucanase (IPR009009: SSF50685), 1 Rare lipoprotein A (IPR005132: PF03330) domain(s)	Putatively contains SignalP peptide			Distantly related to plant expansins (putative endoglucanase)	Putative
210357	69.8672	120.602	111.536	237.028	75.6141	101.165	89.4253	149.624	63.6281	68.6185	Sequence similar to Uniprot:G4TT10|G4TT10_PIRID|PN=Related to alpha-galactosidase|GN=PIIN_08399|SW_ID=0.566|SW_Length_Dif=11|SW_Score=1512|Putative BBH	EC:3.2.1.22 (Alpha-galactosidase.)	Putatively contains 1 Cellulose-binding region, fungal (IPR000254: SSF57180), 1 Cellulose-binding region, fungal (IPR000254: PS00562), 1 Cellulose-binding region, fungal (IPR000254: PF00734), 1 Glycoside hydrolase, catalytic core (IPR017853: SSF51445), 7 Glycoside hydrolase, family 27 (IPR002241: PR00740), 1 Glycoside hydrolase, clan GH-D (IPR000111: PD002572), 1 Glycoside hydrolase, clan GH-D (I…	Putatively contains SignalP peptide	Putatively related to a protein involved with carbohydrate metabolic process (GO:0005975),motor activity (GO:0003774),cellulose binding (GO:0030248),alpha-galactosidase activity (GO:0004557),extracellular region (GO:0005576),structural molecule activity (GO:0005198),flagellin-based flagellum (GO:0009288),ciliary or flagellar motility (GO:0001539),hydrolase activity, hydrolyzing O-glycosyl compoun…	Galactose metabolism,Globoside metabolism,Glycerolipid metabolism,Sphingoglycolipid metabolism	Glycoside Hydrolase Family 27 protein (a-galactosidase, beta-arabinopyranosidase, and others)	GH27
210087	0.907366	0.844028	1.14569	0.248614	0.647381	0.760638	0.388806	0.825737	0.207258	0.402623	Sequence similar to Uniprot:A8PBB7|A8PBB7_COPC7|PN=Glycosyl hydrolase family 16|GN=CC1G_02606|SW_ID=0.493|SW_Length_Dif=33|SW_Score=1161|Putative BestHit		Putatively contains 1 Concanavalin A-like lectin/glucanase (IPR008985: SSF49899) domain(s)	Putatively contains SignalP peptide			Glycoside Hydrolase Family 16 protein (xyloglucanase, lichanase, galactanase)	GH16
208424	54.5245	57.2063	68.539	49.9713	60.9185	49.9848	58.4505	48.0992	55.2964	51.9384	Sequence similar to Uniprot:A8P0W5|A8P0W5_COPC7|PN=Cytoplasmic protein|GN=CC1G_09533|SW_ID=0.602|SW_Length_Dif=12|SW_Score=3379|Putative BBH		Putatively contains 1 Glycoside hydrolase, family 5 (IPR001547: PS00659), 1 Glycoside hydrolase, catalytic core (IPR017853: SSF51445) domain(s)		Putatively related to a protein involved with carbohydrate metabolic process (GO:0005975),hydrolase activity, hydrolyzing O-glycosyl compounds (GO:0004553)		Glycoside Hydrolase Family 5 protein (endo-glucanase, chitinase, beta-mannosidase, mannanase, other)	GH5
208092	42.2338	149.112	53.1733	120.031	121.319	116.052	53.072	114.53	42.2391	238.295	Sequence similar to Uniprot:G0TES6|G0TES6_PLEPU|PN=Alfa-L-arabinofuranosidase (EC 3.2.1.55)|GN=abf|SW_ID=0.578|SW_Length_Dif=28|SW_Score=2028|Putative BBH		Putatively contains 1 Glycoside hydrolase, catalytic core (IPR017853: SSF51445), 1 Carbohydrate-binding, CenC-like (IPR003305: PF02018), 1 Alpha-L-arabinofuranosidase, C-terminal (IPR010720: SM00813), 1 Alpha-L-arabinofuranosidase, C-terminal (IPR010720: PF06964), 1 Galactose-binding like (IPR008979: SSF49785) domain(s)	Putatively contains SignalP peptide	Putatively related to a protein involved with alpha-N-arabinofuranosidase activity (GO:0046556),L-arabinose metabolic process (GO:0046373)		Glycoside Hydrolase Family 51 protein (a-L-arabinofuranosidase, endoglucanase)	GH51
207322	16.3326	49.1412	39.9642	155.234	30.2327	78.4	44.8423	64.9442	26.4046	23.6397	Sequence similar to Uniprot:G4TM83|G4TM83_PIRID|PN=Related to endo-1,4-beta-xylanase|GN=PIIN_06360|SW_ID=0.480|SW_Length_Dif=-26|SW_Score=1058|Putative BBH		Putatively contains 1 Cellulose-binding region, fungal (IPR000254: SSF57180), 1 Cellulose-binding region, fungal (IPR000254: PS00562), 1 Cellulose-binding region, fungal (IPR000254: PF00734), 1 Glycoside hydrolase, catalytic core (IPR017853: SSF51445), 1 Glycoside hydrolase, family 10 (IPR001000: SM00633), 4 Glycoside hydrolase, family 10 (IPR001000: PR00134), 1 Glycoside hydrolase, family 10 (IP…	Putatively contains SignalP peptide	Putatively related to a protein involved with carbohydrate metabolic process (GO:0005975),cellulose binding (GO:0030248),hydrolase activity, hydrolyzing O-glycosyl compounds (GO:0004553),extracellular region (GO:0005576)		Glycoside Hydrolase Family 10 protein (xylanase)	GH10
205470	41.2439	110.005	100.618	135.146	188.323	138.762	111.328	177.121	190.138	277.983		EC:3.2.1.21 (Beta-glucosidase.)	Putatively contains 1 Glycoside hydrolase, catalytic core (IPR017853: SSF51445), 1 Glycoside hydrolase, family 3, C-terminal (IPR002772: PF01915), 1 Glycoside hydrolase, family 3, N-terminal (IPR001764: PF00933), 1 Glycoside hydrolase, family 3, N-terminal (IPR001764: PS00775), 5 Glycoside hydrolase, family 3, N-terminal (IPR001764: PR00133) domain(s)		Putatively related to a protein involved with carbohydrate metabolic process (GO:0005975),beta-glucosidase activity (GO:0008422),hydrolase activity, hydrolyzing O-glycosyl compounds (GO:0004553)	Cyanoamino acid metabolism,Flavonoids, stilbene and lignin biosynthesis,Starch and sucrose metabolism	Glycoside Hydrolase Family 3 protein (beta-glucosidase, beta-xylosidase, a-L-arabinofuranosidase)	GH3
205265	4.70181	17.1619	17.657	19.0935	17.3498	5.97644	13.025	13.2944	14.9226	14.8971	Sequence similar to Uniprot:P13860|GUX1_PHACH|PN=Exoglucanase 1 (EC 3.2.1.91) (1,4-beta-cellobiohydrolase) (Exocellobiohydrolase I) (Exoglucanase I)|GN=CBH1|SW_ID=0.533|SW_Length_Dif=-147|SW_Score=1301|Putative BestHit to Reviewed Uniprot Fungal Seqs		Putatively contains 1 Cellulose-binding region, fungal (IPR000254: SSF57180), 2 Glycoside hydrolase, family 7 (IPR001722: PD186135), 1 Glycoside hydrolase, family 7 (IPR001722: PF00840), 1 Concanavalin A-like lectin/glucanase (IPR008985: SSF49899) domain(s)	Putatively contains SignalP peptide	Putatively related to a protein involved with carbohydrate metabolic process (GO:0005975),cellulose binding (GO:0030248),hydrolase activity, hydrolyzing O-glycosyl compounds (GO:0004553),extracellular region (GO:0005576)		Glycoside Hydrolase Family 7 protein (endoglucanase, cellobiohydrolase)	GH7
203521	71.352	49.6101	24.8007	14.0218	21.2988	130.884	26.698	19.8177	17.9071	41.5852	Sequence similar to Uniprot:J4IB95|J4IB95_FIBRA|PN=Uncharacterized protein|GN=|SW_ID=0.704|SW_Length_Dif=-31|SW_Score=3743|Putative BBH	EC:3.2.1.20 (Alpha-glucosidase.)	Putatively contains 1 Glycoside hydrolase, family 31 (IPR000322: PS00707), 1 Glycoside hydrolase, family 31 (IPR000322: PS00129), 1 Glycoside hydrolase, family 31 (IPR000322: PF01055) domain(s)	Putatively contains SignalP peptide	Putatively related to a protein involved with carbohydrate metabolic process (GO:0005975),hydrolase activity, hydrolyzing O-glycosyl compounds (GO:0004553),alpha-glucosidase activity (GO:0004558)	Galactose metabolism,Starch and sucrose metabolism	Glycoside Hydrolase Family 31 protein (a-glucosidase (EC 3.2.1.20) a-1,3-glucosidase (EC 3.2.1.84) a-xylosidase, a-mannosidase)	GH31
202980	14.4354	44.6397	50.4776	47.3858	51.0783	41.6178	51.3224	56.274	52.9751	60.5085	Sequence similar to Alpha-mannosidase (KOG4342)		Putatively contains 1 Glycoside hydrolase/deacetylase, beta/alpha-barrel (IPR011330: SSF88713), 1 Glycoside hydrolase, family 38, central region (IPR015341: PF09261), 1 Glycoside hydrolase, family 38, core (IPR000602: PF01074) domain(s)		Putatively related to a protein involved with carbohydrate metabolic process (GO:0005975),alpha-mannosidase activity (GO:0004559),catalytic activity (GO:0003824)		Glycoside Hydrolase Family 38 protein (a-mannosidase)	GH38
202223	12.7856	34.3238	47.3775	41.8665	41.2382	35.6957	41.0838	46.2	39.5033	44.7487	Sequence similar to Alpha-mannosidase (KOG4342)		Putatively contains 1 Glycoside hydrolase/deacetylase, beta/alpha-barrel (IPR011330: SSF88713), 1 Glycoside hydrolase, family 38, central region (IPR015341: PF09261), 1 Glycoside hydrolase, family 38, core (IPR000602: PF01074) domain(s)		Putatively related to a protein involved with carbohydrate metabolic process (GO:0005975),alpha-mannosidase activity (GO:0004559),catalytic activity (GO:0003824)		Glycoside Hydrolase Family 38 protein (a-mannosidase)	GH38
200402	9.73357	31.4166	17.657	127.29	23.3057	16.0821	27.1516	42.1539	25.6585	19.0383	Sequence similar to Uniprot:F8Q3E6|F8Q3E6_SERL3|PN=Glycoside hydrolase family 18 protein|GN=SERLA73DRAFT_184520|SW_ID=0.648|SW_Length_Dif=4|SW_Score=1127|Putative BBH		Putatively contains 1 Glycoside hydrolase, catalytic core (IPR017853: SSF51445), 1 Glycoside hydrolase, chitinase active site (IPR001579: PS01095) domain(s)	Putatively contains SignalP peptide	Putatively related to a protein involved with carbohydrate metabolic process (GO:0005975),hydrolase activity, hydrolyzing O-glycosyl compounds (GO:0004553)		Glycoside Hydrolase Family 18 protein (chitinase)	GH18
198942	10.6409	23.2577	19.4093	53.6011	58.9116	26.5137	31.5581	55.6547	29.2234	72.9899	Sequence similar to Uniprot:E7D8Q5|E7D8Q5_LEUGO|PN=Pectinesterase (EC 3.1.1.11)|GN=|SW_ID=0.519|SW_Length_Dif=-14|SW_Score=947|Putative BBH	EC:3.1.1.11 (Pectinesterase.)	Putatively contains 1 Pectinesterase, catalytic (IPR000070: PF01095), 1 Pectinesterase, catalytic (IPR000070: PS00503), 1 Pectin lyase fold/virulence factor (IPR011050: SSF51126) domain(s)	Putatively contains SignalP peptide	Putatively related to a protein involved with cell wall (GO:0005618),cell wall modification (GO:0042545),pectinesterase activity (GO:0030599)	Pentose and glucuronate interconversions,Starch and sucrose metabolism	Carbohydrate Esterase Family 8 protein (pectin methyl estease)	CE8
198799	1.97971	13.4107	6.87411	5.81756	4.53167	4.3465	5.96169	6.19303	4.39387	2.01312	Sequence similar to Uniprot:A8NHE9|A8NHE9_COPC7|PN=Putative uncharacterized protein|GN=CC1G_10810|SW_ID=0.371|SW_Length_Dif=-16|SW_Score=495|Putative BestHit		Putatively contains 1 Barwin-related endoglucanase (IPR009009: SSF50685) domain(s)	Putatively contains SignalP peptide			Distantly related to plant expansins (putative endoglucanase)	Putative
196640	5.85664	41.076	15.5005	31.7231	8.48069	16.408	14.0618	14.6568	7.37838	9.03027	Sequence similar to Uniprot:B3Y002|B3Y002_PHACH|PN=Endoglucanase V-like protein|GN=egv|SW_ID=0.888|SW_Length_Dif=1|SW_Score=1019|Putative BBH		Putatively contains 1 Barwin-related endoglucanase (IPR009009: SSF50685), 1 Expansin 45, endoglucanase-like (IPR007112: PS50842) domain(s)	Putatively contains SignalP peptide			Glycoside Hydrolase Family 45 protein (endoglucanase)	GH45
195521	5.77415	13.5044	12.2656	6.61312	7.57435	5.54179	7.12811	6.68847	7.9587	8.1675	Sequence similar to Uniprot:B8P4N6|B8P4N6_POSPM|PN=Putative uncharacterized protein|GN=POSPLDRAFT_134781|SW_ID=0.581|SW_Length_Dif=-3|SW_Score=1826|Putative BBH	EC:3.2.1.58 (Glucan 1,3-beta-glucosidase.)	Putatively contains 1 Glycosyl hydrolase 53 (IPR011683: PF07745), 1 Glycoside hydrolase, catalytic core (IPR017853: SSF51445) domain(s)		Putatively related to a protein involved with glucan 1,3-beta-glucosidase activity (GO:0004338),glucosidase activity (GO:0015926)	Starch and sucrose metabolism	Glycoside Hydrolase Family 5 protein (endo-glucanase, chitinase, beta-mannosidase, mannanase, other)	GH5
195373	7.75386	4.68904	6.40236	9.04953	9.96966	4.56383	12.6362	9.90884	9.11934	9.20282	Sequence similar to Uniprot:A8NFA3|A8NFA3_COPC7|PN=Putative uncharacterized protein|GN=CC1G_04214|SW_ID=0.357|SW_Length_Dif=1|SW_Score=639|Putative BBH		Putatively contains 1 Esterase, SGNH hydrolase-type (IPR013830: SSF52266) domain(s)				Carbohydrate Esterase Family 16 protein (acetyl esterase)	CE16
194899	0.164976	0.187562	0.269573	0	0.194214	0.488982	0.518408	0.536729	0.165806	0.115035	Sequence similar to Uniprot:E2LX97|E2LX97_MONPE|PN=Putative uncharacterized protein (Fragment)|GN=MPER_11899|SW_ID=0.494|SW_Length_Dif=-34|SW_Score=1231|Putative BBH		Putatively contains 1 Glycoside hydrolase, family 5 (IPR001547: PS00659), 1 Glycoside hydrolase, catalytic core (IPR017853: SSF51445) domain(s)		Putatively related to a protein involved with carbohydrate metabolic process (GO:0005975),hydrolase activity, hydrolyzing O-glycosyl compounds (GO:0004553)		Glycoside Hydrolase Family 5 protein (endo-glucanase, chitinase, beta-mannosidase, mannanase, other)	GH5
194783	0.329951	0.375124	0.741326	1.39224	1.61845	0.325988	1.23122	2.02306	1.40935	2.07063			Putatively contains 1 Glycoside hydrolase, catalytic core (IPR017853: SSF51445), 1 Glycoside hydrolase, family 5 (IPR001547: PF00150) domain(s)		Putatively related to a protein involved with carbohydrate metabolic process (GO:0005975),hydrolase activity, hydrolyzing O-glycosyl compounds (GO:0004553)		Glycoside Hydrolase Family 5 protein (endo-glucanase, chitinase, beta-mannosidase, mannanase, other)	GH5
194761	1.15483	0.656466	0.471753	1.39224	1.68319	1.14096	1.23122	1.52761	0.953386	1.15035			Putatively contains 1 Glycoside hydrolase, catalytic core (IPR017853: SSF51445), 1 Glycoside hydrolase, family 5 (IPR001547: PF00150) domain(s)		Putatively related to a protein involved with carbohydrate metabolic process (GO:0005975),hydrolase activity, hydrolyzing O-glycosyl compounds (GO:0004553)		Glycoside Hydrolase Family 5 protein (endo-glucanase, chitinase, beta-mannosidase, mannanase, other)	GH30
192563	4.61932	25.6022	10.7829	18.8449	15.9256	44.769	11.2106	21.0563	3.64774	20.8789	Sequence similar to Uniprot:I6XPK9|I6XPK9_PHACH|PN=Arabinan endo-1,5-alpha-L-arabinosidase (EC 3.2.1.99)|GN=|SW_ID=0.862|SW_Length_Dif=-1|SW_Score=1488|Putative BBH		Putatively contains 1 Glycoside hydrolase, family 43 (IPR006710: PF04616), 1 Glycoside hydrolase, family 43, endo-1, 5-alpha-L-arabinosidase (IPR016840: PIRSF026534) domain(s)	Putatively contains SignalP peptide	Putatively related to a protein involved with carbohydrate metabolic process (GO:0005975),hydrolase activity, hydrolyzing O-glycosyl compounds (GO:0004553)		Glycoside Hydrolase Family 43 protein (b-xylosidase, a-L-arabinofuranosidase arabinanase xylanase galactan 1,3-b-galactosidase)	GH43
190446	44.296	46.3278	30.8661	377.296	491.815	69.2181	121.696	406.634	400.256	465.375	Sequence similar to Uniprot:A8N2B8|A8N2B8_COPC7|PN=Esterase D|GN=CC1G_01758|SW_ID=0.700|SW_Length_Dif=3|SW_Score=1399|Putative BBH	EC:3.1.1.1 (Carboxylesterase.)	Putatively contains 1 Putative esterase (IPR000801: PF00756), 1 S-formylglutathione hydrolase (IPR014186: TIGR02821) domain(s)		Putatively related to a protein involved with carboxylesterase activity (GO:0004091)		Carbohydrate Esterase Family 1 protein (acetylxylan esterase)	CE1
189847	11.4658	27.1965	19.3419	16.2593	18.9035	10.6489	13.7378	17.0928	17.6169	17.7154	Sequence similar to Uniprot:J4HVX9|J4HVX9_FIBRA|PN=Uncharacterized protein|GN=|SW_ID=0.706|SW_Length_Dif=3|SW_Score=1407|Putative BBH		Putatively contains 1 Glycoside hydrolase, catalytic core (IPR017853: SSF51445), 1 Glycoside hydrolase, family 5 (IPR001547: PF00150) domain(s)	Putatively contains SignalP peptide	Putatively related to a protein involved with carbohydrate metabolic process (GO:0005975),hydrolase activity, hydrolyzing O-glycosyl compounds (GO:0004553)		Glycoside Hydrolase Family 5 protein (endo-glucanase, chitinase, beta-mannosidase, mannanase, other)	GH5
189750	0.164976	0	0	0	0	0.108663	0.129602	0.0825737	0.0414516	0							Glycoside Hydrolase Family 79 protein (b-glucuronidase)	GH79
189439	0	0	0	0.198891	0.0647381	0	0	0.123861	0.248709	0.172553	Sequence similar to Maltase glucoamylase and related hydrolases, glycosyl hydrolase family 31 (KOG1065)		Putatively contains 1 Glycoside hydrolase, family 31 (IPR000322: PF01055) domain(s)		Putatively related to a protein involved with carbohydrate metabolic process (GO:0005975),hydrolase activity, hydrolyzing O-glycosyl compounds (GO:0004553)		Glycoside Hydrolase Family 31 protein (a-glucosidase (EC 3.2.1.20) a-1,3-glucosidase (EC 3.2.1.84) a-xylosidase, a-mannosidase)	PL14
189433	0	0	0	0	0	0	0	0	0	0	Sequence similar to Maltase glucoamylase and related hydrolases, glycosyl hydrolase family 31 (KOG1065)	EC:3.2.1.20 (Alpha-glucosidase.)	Putatively contains 1 Glycoside hydrolase, family 31 (IPR000322: PF01055) domain(s)		Putatively related to a protein involved with carbohydrate metabolic process (GO:0005975),hydrolase activity, hydrolyzing O-glycosyl compounds (GO:0004553),alpha-glucosidase activity (GO:0004558)	Galactose metabolism,Starch and sucrose metabolism	Glycoside Hydrolase Family 31 protein (a-glucosidase (EC 3.2.1.20) a-1,3-glucosidase (EC 3.2.1.84) a-xylosidase, a-mannosidase)	GH31
186775	1.15483	2.34452	2.35876	1.34251	2.84848	1.35828	1.10162	1.15603	0.704677	1.89808			Putatively contains 1 Catalase (IPR002226: PD000510), 1 Glycoside hydrolase, catalytic core (IPR017853: SSF51445) domain(s)		Putatively related to a protein involved with catalase activity (GO:0004096),electron transport (GO:0006118),response to oxidative stress (GO:0006979)		Glycoside Hydrolase Family 30 protein (b-1,6-glucanase (EC 3.2.1.75) b-xylosidase (EC 3.2.1.37) b-fucosidase (EC 3.2.1.38) b-glucosidase)	AA3
185435	0.824878	3.9388	3.84142	1.79002	2.91321	2.39058	1.94403	2.10563	3.15032	4.08375	Sequence similar to Uniprot:A8NN63|A8NN63_COPC7|PN=GDSL lipase/acylhydrolase|GN=CC1G_06458|SW_ID=0.424|SW_Length_Dif=16|SW_Score=810|Putative BestHit		Putatively contains 1 2-oxo acid dehydrogenase, lipoyl-binding site (IPR003016: PS00189) domain(s)	Putatively contains SignalP peptide			Carbohydrate Esterase Family 16 protein (acetyl esterase)	CE16
184879	33.655	86.466	106.279	69.2637	65.8386	73.8362	100.117	67.8756	64.7888	77.7063	Sequence similar to Uniprot:A2QL84|BGALC_ASPNC|PN=Probable beta-galactosidase C (EC 3.2.1.23) (Lactase C)|GN=lacC An06g00290|SW_ID=0.344|SW_Length_Dif=-40|SW_Score=1375|Putative BestHit to Reviewed Uniprot Fungal Seqs		Putatively contains 6 Glycoside hydrolase, family 35 (IPR001944: PR00742), 1 Glycoside hydrolase, catalytic core (IPR017853: SSF51445), 2 Glycoside hydrolase, family 35 (IPR001944: PF01301) domain(s)		Putatively related to a protein involved with carbohydrate metabolic process (GO:0005975),beta-galactosidase activity (GO:0004565),beta-galactosidase complex (GO:0009341)		Glycoside Hydrolase Family 35 protein (b-galactosidase (EC 3.2.1.23) exo-b-glucosaminidase (EC 3.2.1.165) exo-b-1,4-galactanase (EC 3.2.1.-))	GH35
183787	16.5801	90.4048	114.838	32.7175	42.6624	25.1011	52.424	52.5582	49.7004	52.226			Putatively contains 1 Glycoside hydrolase, catalytic core (IPR017853: SSF51445) domain(s)				Glycoside Hydrolase Family 5 protein (endo-glucanase, chitinase, beta-mannosidase, mannanase, other)	GH5
179599	27.4685	105.316	74.4696	61.6064	47.8414	51.2887	66.3562	36.0021	34.9851	28.8738	Sequence similar to Uniprot:D6RQR6|D6RQR6_COPC7|PN=Glucose oxidase|GN=CC1G_15386|SW_ID=0.464|SW_Length_Dif=35|SW_Score=1762|Putative BBH	EC:1.1.99.1 (Choline dehydrogenase.)	Putatively contains 1 Glucose-methanol-choline oxidoreductase, N-terminal (IPR000172: PS00624), 1 Glucose-methanol-choline oxidoreductase, N-terminal (IPR000172: PF00732), 1 Glucose-methanol-choline oxidoreductase (IPR012132: PIRSF000137), 1 Glucose-methanol-choline oxidoreductase, N-terminal (IPR000172: PS00623), 1 Glucose-methanol-choline oxidoreductase, C-terminal (IPR007867: PF05199) domain(s)	Putatively contains SignalP peptide	Putatively related to a protein involved with choline dehydrogenase activity (GO:0008812),alcohol metabolic process (GO:0006066),oxidoreductase activity, acting on CH-OH group of donors (GO:0016614),FAD binding (GO:0050660)	Glycine, serine and threonine metabolism	Auxiliary Activities Family 3 protein (Glucose oxidase)	AA3
179285	0	0	0	0	0	0	0	0	0	0	Sequence similar to Uniprot:A8NLL5|A8NLL5_COPC7|PN=Cip2|GN=CC1G_05856|SW_ID=0.441|SW_Length_Dif=-17|SW_Score=1222|Putative BestHit		Putatively contains 1 Cellulose-binding region, fungal (IPR000254: SSF57180), 1 Cellulose-binding region, fungal (IPR000254: PF00734), 1 Cellulose-binding region, fungal (IPR000254: SM00236), 1 Cellulose-binding region, fungal (IPR000254: PD001821), 1 Cellulose-binding region, fungal (IPR000254: PS51164) domain(s)	Putatively contains SignalP peptide	Putatively related to a protein involved with carbohydrate metabolic process (GO:0005975),cellulose binding (GO:0030248),hydrolase activity, hydrolyzing O-glycosyl compounds (GO:0004553),extracellular region (GO:0005576)		Carbohydrate Esterase Family 15 protein (glucuronoyl esterase)	CE15
177066	285.655	49.9852	46.8383	43.9052	61.048	66.2842	55.0808	87.8171	69.0998	105.142	Sequence similar to Uniprot:A8N069|A8N069_COPC7|PN=Alpha amylase|GN=CC1G_02838|SW_ID=0.577|SW_Length_Dif=0|SW_Score=2449|Putative BestHit	EC:3.2.1.20 (Alpha-glucosidase.)	Putatively contains 1 Glycosyl hydrolase, family 13, subfamily, catalytic region (IPR006589: SM00642), 1 Glycosyl hydrolase, family 13, catalytic region (IPR006047: PF00128), 1 Glycoside hydrolase, catalytic core (IPR017853: SSF51445) domain(s)		Putatively related to a protein involved with carbohydrate metabolic process (GO:0005975),cation binding (GO:0043169),alpha-glucosidase activity (GO:0004558),catalytic activity (GO:0003824)	Galactose metabolism,Starch and sucrose metabolism	Glycoside Hydrolase Family 13 protein (amylase)	GH13
175869	17.5699	23.6328	21.8354	46.093	49.3951	36.7279	53.5904	52.4756	44.5604	61.889	Sequence similar to Uniprot:G4T7H4|G4T7H4_PIRID|PN=Probable beta-galactosidase|GN=PIIN_01084|SW_ID=0.462|SW_Length_Dif=66|SW_Score=2455|Putative BBH	EC:3.2.1.23 (Beta-galactosidase.)	Putatively contains 2 Glycoside hydrolase, catalytic core (IPR017853: SSF51445), 6 Glycoside hydrolase, family 35 (IPR001944: PR00742), 1 Glycoside hydrolase, family 35 (IPR001944: PF01301) domain(s)		Putatively related to a protein involved with carbohydrate metabolic process (GO:0005975),beta-galactosidase activity (GO:0004565),beta-galactosidase complex (GO:0009341)	Galactose metabolism,Glycerolipid metabolism,Glycosaminoglycan degradation,N-Glycan degradation,Sphingoglycolipid metabolism	Glycoside Hydrolase Family 35 protein (b-galactosidase (EC 3.2.1.23) exo-b-glucosaminidase (EC 3.2.1.165) exo-b-1,4-galactanase (EC 3.2.1.-))	GH35
169913	5.36171	6.28332	7.88501	3.13253	2.65426	5.86778	4.53607	4.41769	4.35241	6.2119	Sequence similar to Uniprot:B8P364|B8P364_POSPM|PN=Predicted protein|GN=POSPLDRAFT_94157|SW_ID=0.629|SW_Length_Dif=7|SW_Score=844|Putative BBH		Putatively contains 1 Barwin-related endoglucanase (IPR009009: SSF50685), 1 Rare lipoprotein A (IPR005132: PF03330) domain(s)	Putatively contains SignalP peptide			Distantly related to plant expansins (putative endoglucanase)	Putative
168586	1.23732	40.1382	9.63724	35.154	14.3071	41.0744	13.025	29.8917	5.43015	72.5872	Sequence similar to Uniprot:A8N1L2|A8N1L2_COPC7|PN=Man5C|GN=CC1G_06771|SW_ID=0.583|SW_Length_Dif=-9|SW_Score=1780|Putative BBH		Putatively contains 1 Glycoside hydrolase, catalytic core (IPR017853: SSF51445), 1 Glycoside hydrolase, family 5 (IPR001547: PF00150) domain(s)	Putatively contains SignalP peptide	Putatively related to a protein involved with carbohydrate metabolic process (GO:0005975),hydrolase activity, hydrolyzing O-glycosyl compounds (GO:0004553)		Glycoside Hydrolase Family 5 protein (endo-glucanase, chitinase, beta-mannosidase, mannanase, other)	GH28
166617	21.6943	52.1422	22.8463	134.301	76.0672	72.9669	56.8304	124.562	47.3791	166.456	Sequence similar to Uniprot:F8Q4F7|F8Q4F7_SERL3|PN=Glycoside hydrolase family 5 protein|GN=SERLA73DRAFT_124745|SW_ID=0.703|SW_Length_Dif=30|SW_Score=1740|Putative BBH	EC:3.2.1.58 (Glucan 1,3-beta-glucosidase.)	Putatively contains 1 Glycoside hydrolase, catalytic core (IPR017853: SSF51445), 1 Glycoside hydrolase, family 5 (IPR001547: PF00150) domain(s)		Putatively related to a protein involved with carbohydrate metabolic process (GO:0005975),glucan 1,3-beta-glucosidase activity (GO:0004338),hydrolase activity, hydrolyzing O-glycosyl compounds (GO:0004553)	Starch and sucrose metabolism	Glycoside Hydrolase Family 5 protein (endo-glucanase, chitinase, beta-mannosidase, mannanase, other)	GH5
164667	0.329951	0.937809	0.673933	0.895009	0.971071	0.325988	0.777612	0.949598	0.953386	0.632694	Sequence similar to Uniprot:D8WUM3|D8WUM3_9APHY|PN=Loosenin|GN=|SW_ID=0.589|SW_Length_Dif=1|SW_Score=416|Putative BBH		Putatively contains 1 Barwin-related endoglucanase (IPR009009: SSF50685), 1 Rare lipoprotein A (IPR005132: PF03330) domain(s)	Putatively contains SignalP peptide			Distantly related to plant expansins (putative endoglucanase)	Putative
161126	7.67137	14.1609	14.7591	9.29815	7.05645	6.57409	10.1738	9.61984	9.98983	6.49949	Sequence similar to Uniprot:Q66NB8|Q66NB8_PHACH|PN=Cellulose binding iron reductase|GN=cir1|SW_ID=0.790|SW_Length_Dif=-5|SW_Score=1134|Putative BBH		Putatively contains 1 Cellulose-binding region, fungal (IPR000254: SSF57180), 1 Cellulose-binding region, fungal (IPR000254: PF00734), 1 Carbohydrate-binding family 9/cellobiose dehydrogenase, cytochrome (IPR008960: SSF49344), 1 Cellulose-binding region, fungal (IPR000254: SM00236), 1 Cellulose-binding region, fungal (IPR000254: PD001821), 1 Cellulose-binding region, fungal (IPR000254: PS51164) d…	Putatively contains SignalP peptide	Putatively related to a protein involved with carbohydrate metabolic process (GO:0005975),cellulose binding (GO:0030248),hydrolase activity, hydrolyzing O-glycosyl compounds (GO:0004553),carbohydrate binding (GO:0030246),carbohydrate catabolic process (GO:0016052),catalytic activity (GO:0003824),extracellular region (GO:0005576)		Carbohydrate-Binding Module Family 1 protein (cellulose binding)	CBM1
157044	0	0	0	0	0	0	0	0	0	0	Sequence similar to Uniprot:A8NLL5|A8NLL5_COPC7|PN=Cip2|GN=CC1G_05856|SW_ID=0.441|SW_Length_Dif=-18|SW_Score=1274|Putative BBH		Putatively contains 1 Cellulose-binding region, fungal (IPR000254: SSF57180), 1 Cellulose-binding region, fungal (IPR000254: PF00734), 1 Cellulose-binding region, fungal (IPR000254: SM00236), 1 Cellulose-binding region, fungal (IPR000254: PD001821), 1 Cellulose-binding region, fungal (IPR000254: PS51164) domain(s)	Putatively contains SignalP peptide	Putatively related to a protein involved with carbohydrate metabolic process (GO:0005975),cellulose binding (GO:0030248),hydrolase activity, hydrolyzing O-glycosyl compounds (GO:0004553),extracellular region (GO:0005576)		Carbohydrate Esterase Family 15 protein (glucuronoyl esterase)	GH31
154301	2.47464	6.3771	3.23488	8.99981	16.055	13.3112	6.15609	4.21126	4.35241	26.5731	Sequence similar to Uniprot:F8Q1H6|F8Q1H6_SERL3|PN=Carbohydrate esterase family 8 protein|GN=SERLA73DRAFT_109516|SW_ID=0.761|SW_Length_Dif=-1|SW_Score=1560|Putative BBH	EC:3.1.1.11 (Pectinesterase.)	Putatively contains 1 Pectinesterase, catalytic (IPR000070: PF01095), 1 Pectin lyase fold/virulence factor (IPR011050: SSF51126) domain(s)	Putatively contains SignalP peptide	Putatively related to a protein involved with cell wall (GO:0005618),cell wall modification (GO:0042545),pectinesterase activity (GO:0030599)	Pentose and glucuronate interconversions,Starch and sucrose metabolism	Carbohydrate Esterase Family 8 protein (pectin methyl estease)	AA9
153747	4.53683	24.8519	27.766	6.51368	9.19281	6.0851	7.71132	10.6107	8.41467	14.8395	Sequence similar to Uniprot:B8PEM7|B8PEM7_POSPM|PN=Putative uncharacterized protein|GN=POSPLDRAFT_95351|SW_ID=0.553|SW_Length_Dif=-9|SW_Score=806|Putative BBH		Putatively contains 1 Glycoside hydrolase, family 16 (IPR000757: PF00722), 1 Concanavalin A-like lectin/glucanase (IPR008985: SSF49899) domain(s)	Putatively contains SignalP peptide	Putatively related to a protein involved with carbohydrate metabolic process (GO:0005975),hydrolase activity, hydrolyzing O-glycosyl compounds (GO:0004553)		Glycoside Hydrolase Family 16 protein (xyloglucanase, lichanase, galactanase)	Putative
152156	1.40229	0.844028	0.336966	0.348059	0.258952	2.11892	0.712811	0.66059	0.621773	1.55298	Sequence similar to Uniprot:P50622|LIG6_PHACH|PN=Ligninase LG6 (EC 1.11.1.14) (Diarylpropane peroxidase) (Lignin peroxidase)|GN=GLG6|SW_ID=0.604|SW_Length_Dif=19|SW_Score=1220|Putative BestHit to Reviewed Uniprot Fungal Seqs	EC:1.11.1.11 (L-ascorbate peroxidase.)	Putatively contains 1 Haem peroxidase, plant/fungal/bacterial (IPR002016: PS00436), 1 Haem peroxidase, plant/fungal/bacterial (IPR002016: PF00141), 1 Haem peroxidase (IPR010255: SSF48113), 1 Haem peroxidase, plant/fungal/bacterial (IPR002016: PS00435), 5 Haem peroxidase, plant/fungal/bacterial (IPR002016: PR00458), 1 Haem peroxidase, plant/fungal/bacterial (IPR002016: PS50873), 14 Fungal lignin p…	Putatively contains SignalP peptide	Putatively related to a protein involved with peroxidase activity (GO:0004601),L-ascorbate peroxidase activity (GO:0016688),heme binding (GO:0020037),electron transport (GO:0006118),response to oxidative stress (GO:0006979)	Ascorbate and aldarate metabolism	Auxiliary Activities Family 2 protein (Lignin peroxidase)	AA2
149766	3.13454	22.2261	15.6352	5.56894	6.08538	21.6239	11.405	10.6933	5.18145	11.2159	Sequence similar to Uniprot:J4IC79|J4IC79_FIBRA|PN=Uncharacterized protein|GN=|SW_ID=0.664|SW_Length_Dif=10|SW_Score=2389|Putative BBH		Putatively contains 1 Six-hairpin glycosidase-like (IPR008928: SSF48208), 1 Bacterial alpha-L-rhamnosidase (IPR008902: PF05592) domain(s)	Putatively contains SignalP peptide	Putatively related to a protein involved with catalytic activity (GO:0003824)		Glycoside Hydrolase Family 78 protein (a-L-rhamnosidase)	GH78
149023	17.9824	9.00297	9.50245	6.46395	7.70383	10.1056	10.4978	6.31689	7.70999	7.70736	Sequence similar to Uniprot:G4TCT5|G4TCT5_PIRID|PN=Related to endo-1,3(4)-beta-glucanase|GN=PIIN_03013|SW_ID=0.485|SW_Length_Dif=15|SW_Score=833|Putative BestHit		Putatively contains 1 Concanavalin A-like lectin/glucanase (IPR008985: SSF49899) domain(s)				Glycoside Hydrolase Family 16 protein (xyloglucanase, lichanase, galactanase)	GH16
147502	4.20688	7.40869	5.93061	4.67394	5.11431	6.62842	5.37848	5.16086	6.5079	3.62361	Sequence similar to Uniprot:A8NN70|A8NN70_COPC7|PN=Alpha-1,3-glucanase|GN=CC1G_06463|SW_ID=0.501|SW_Length_Dif=-47|SW_Score=1272|Putative BBH	EC:3.2.1.59 (Glucan endo-1,3-alpha-glucosidase.)	Putatively contains 1 Glycoside hydrolase, family 71 (IPR005197: PD139156), 1 Glycoside hydrolase, family 71 (IPR005197: PF03659) domain(s)		Putatively related to a protein involved with glucan endo-1,3-alpha-glucosidase activity (GO:0051118)		Glycoside Hydrolase Family 71 protein (a-1,3-glucanase)	GH71
147295	1.15483	2.4383	1.55005	2.43641	2.33057	2.06459	2.33283	2.14692	1.78242	2.70333	Sequence similar to Uniprot:A8NIE4|A8NIE4_COPC7|PN=Aryl-alcohol oxidase|GN=CC1G_01658|SW_ID=0.385|SW_Length_Dif=-28|SW_Score=1316|Putative BestHit	EC:1.1.99.1 (Choline dehydrogenase.)	Putatively contains 1 Glucose-methanol-choline oxidoreductase, N-terminal (IPR000172: PF00732), 1 Glucose-methanol-choline oxidoreductase (IPR012132: PIRSF000137), 1 Glucose-methanol-choline oxidoreductase, N-terminal (IPR000172: PS00623), 1 Glucose-methanol-choline oxidoreductase, C-terminal (IPR007867: PF05199) domain(s)		Putatively related to a protein involved with choline dehydrogenase activity (GO:0008812),alcohol metabolic process (GO:0006066),oxidoreductase activity, acting on CH-OH group of donors (GO:0016614),FAD binding (GO:0050660)	Glycine, serine and threonine metabolism	Auxiliary Activities Family 3 protein (Aryl alcohol oxidase)	GH5
146663	81.498	150.706	133.91	125.649	107.724	81.1709	92.795	106.52	112.79	126.539	Sequence similar to Uniprot:F8NTD4|F8NTD4_SERL9|PN=Glycoside hydrolase family 17 protein|GN=SERLADRAFT_466019|SW_ID=0.736|SW_Length_Dif=3|SW_Score=1328|Putative BBH		Putatively contains 1 Glycoside hydrolase, catalytic core (IPR017853: SSF51445) domain(s)	Putatively contains SignalP peptide			Glycoside Hydrolase Family 17 protein (lichenase)	GH17
146440	53.4521	86.8411	102.775	71.004	69.9819	72.5866	81.9084	60.1137	69.6801	67.6407	Sequence similar to Uniprot:A8N5W5|A8N5W5_COPC7|PN=Putative uncharacterized protein|GN=CC1G_01896|SW_ID=0.574|SW_Length_Dif=18|SW_Score=1250|Putative BBH			Putatively contains SignalP peptide			Polysaccharide Lyase Family 14 protein (alginate lyase)	PL14
144982	15.0128	12.848	11.3221	9.44732	11.8471	11.5726	10.6274	13.5008	15.5443	19.3259	Sequence similar to Uniprot:Q02567|PEM1_PHACH|PN=Manganese peroxidase 1 (MnP-1) (MnP1) (EC 1.11.1.13) (Manganese peroxidase isozyme 1) (Peroxidase manganese-dependent 1) (Peroxidase manganese-dependent I)|GN=MNP1|SW_ID=0.762|SW_Length_Dif=4|SW_Score=1555|Putative BestHit to Reviewed Uniprot Fungal Seqs	EC:1.11.1.11 (L-ascorbate peroxidase.)	Putatively contains 1 Haem peroxidase, plant/fungal/bacterial (IPR002016: PS00436), 1 Haem peroxidase, plant/fungal/bacterial (IPR002016: PF00141), 1 Haem peroxidase (IPR010255: SSF48113), 1 Haem peroxidase, plant/fungal/bacterial (IPR002016: PS00435), 5 Haem peroxidase, plant/fungal/bacterial (IPR002016: PR00458), 1 Haem peroxidase, plant/fungal/bacterial (IPR002016: PS50873), 14 Fungal lignin p…	Putatively contains SignalP peptide	Putatively related to a protein involved with peroxidase activity (GO:0004601),L-ascorbate peroxidase activity (GO:0016688),heme binding (GO:0020037),electron transport (GO:0006118),response to oxidative stress (GO:0006979)	Ascorbate and aldarate metabolism	Auxiliary Activities Family 2 protein (Mn peroxidase)	AA2
143144	9.81605	16.3179	15.9722	5.61867	5.9559	9.94262	9.46094	7.55549	7.66854	9.31785	Sequence similar to Uniprot:Q0ZKA3|Q0ZKA3_PHACH|PN=Copper radical oxidase|GN=cro6|SW_ID=0.854|SW_Length_Dif=-27|SW_Score=3492|Putative BBH		Putatively contains 1 Galactose oxidase/kelch, beta-propeller (IPR011043: SSF50965), 1 Immunoglobulin E-set (IPR014756: SSF81296), 1 Glyoxal oxidase, N-terminal (IPR009880: PF07250), 1 Region of unknown function DUF1929 (IPR015202: PF09118) domain(s)	Putatively contains SignalP peptide			Auxiliary Activities Family 5 protein (Copper radical oxidase)	AA5
143000	20.3745	7.22113	6.26757	4.27615	5.63221	5.16147	3.75846	5.07828	5.13999	6.38446	Sequence similar to Uniprot:A8PBB7|A8PBB7_COPC7|PN=Glycosyl hydrolase family 16|GN=CC1G_02606|SW_ID=0.545|SW_Length_Dif=5|SW_Score=1169|Putative BestHit		Putatively contains 1 Concanavalin A-like lectin/glucanase (IPR008985: SSF49899) domain(s)	Putatively contains SignalP peptide			Glycoside Hydrolase Family 16 protein (xyloglucanase, lichanase, galactanase)	GH16
142355	62.1958	468.248	749.211	977.101	726.491	188.53	555.604	762.733	729.672	782.987	Sequence similar to Uniprot:Q25BW4|BGL1B_PHACH|PN=Beta-glucosidase 1B (EC 3.2.1.21) (Cellobiase 1B)|GN=BGL1B|SW_ID=0.915|SW_Length_Dif=1|SW_Score=2707|Putative BBH to Reviewed Uniprot Fungal Seqs	EC:3.2.1.21 (Beta-glucosidase.)	Putatively contains 1 Glycoside hydrolase, family 1 (IPR001360: PS00653), 5 Glycoside hydrolase, family 1 (IPR001360: PR00131), 1 Glycoside hydrolase, catalytic core (IPR017853: SSF51445), 1 Glycoside hydrolase, family 1 (IPR001360: PF00232), 1 Glycoside hydrolase, family 1 (IPR001360: PS00572) domain(s)		Putatively related to a protein involved with carbohydrate metabolic process (GO:0005975),beta-glucosidase activity (GO:0008422),hydrolase activity, hydrolyzing O-glycosyl compounds (GO:0004553)	Cyanoamino acid metabolism,Flavonoids, stilbene and lignin biosynthesis,Starch and sucrose metabolism	Glycoside Hydrolase Family 1 protein (beta-glucosidase, beta-galactosidase, beta-mannosidase, and other)	GH1
141788	0.494927	2.62586	1.14569	1.24307	1.94214	0.760638	1.16642	1.15603	1.32645	1.03532	Sequence similar to Uniprot:F1T2K0|F1T2K0_9HOMO|PN=1,4-benzoquinone reductase|GN=bqr|SW_ID=0.771|SW_Length_Dif=-4|SW_Score=819|Putative BBH		Putatively contains 1 Flavodoxin/nitric oxide synthase (IPR008254: PF00258), 1 Flavoprotein WrbA (IPR010089: TIGR01755) domain(s)		Putatively related to a protein involved with FMN binding (GO:0010181),oxidoreductase activity (GO:0016491),negative regulation of transcription (GO:0016481)		Auxiliary Activities Family 6 protein (Quinone reductase)	AA6
141262	45.0384	139.452	202.247	48.6288	52.0494	153.214	103.682	45.4568	57.742	22.777	Sequence similar to Uniprot:Q1P9T1|Q1P9T1_PHACH|PN=Fet3 protein|GN=|SW_ID=0.892|SW_Length_Dif=1|SW_Score=3038|Putative BBH	EC:1.-.-.- (Oxidoreductases.)	Putatively contains 1 Multicopper oxidase, copper-binding site (IPR002355: PS00080), 2 Multicopper oxidase, copper-binding site (IPR002355: PS00079), 1 Multicopper oxidase, type 2 (IPR011706: PF07731), 1 Multicopper oxidase, type 1 (IPR001117: PF00394), 3 Cupredoxin (IPR008972: SSF49503), 1 Multicopper oxidase, type 3 (IPR011707: PF07732) domain(s)	Putatively contains SignalP peptide	Putatively related to a protein involved with F420H2 dehydrogenase activity (GO:0043738),malolactic enzyme activity (GO:0043883),sulfur oxygenase reductase activity (GO:0043826),copper ion binding (GO:0005507),regulation of oxidoreductase activity (GO:0051341),oxidoreductase activity (GO:0016491)		Auxiliary Activities Family 1 protein (Iron ferroxidase)	AA1
140518	42.6462	50.4541	43.7382	80.4016	85.1953	89.9726	81.066	65.5222	82.1155	57.3451	Sequence similar to Uniprot:A8NUF3|A8NUF3_COPC7|PN=Alpha,alpha-trehalase|GN=CC1G_07090|SW_ID=0.829|SW_Length_Dif=8|SW_Score=4447|Putative BBH	EC:3.2.1.28 (Alpha,alpha-trehalase.)	Putatively contains 1 Six-hairpin glycosidase-like (IPR008928: SSF48208), 1 Glycoside hydrolase, family 37 (IPR001661: PS00928), 1 Neutral trehalase Ca2+ binding (IPR011120: PF07492), 6 Glycoside hydrolase, family 37 (IPR001661: PR00744), 1 Glycoside hydrolase, family 37 (IPR001661: PF01204) domain(s)		Putatively related to a protein involved with trehalose metabolic process (GO:0005991),calcium ion binding (GO:0005509),cytoplasm (GO:0005737),trehalose catabolic process (GO:0005993),alpha,alpha-trehalase activity (GO:0004555),catalytic activity (GO:0003824)	Starch and sucrose metabolism	Glycoside Hydrolase Family 37 protein (a,a-trehalase)	GH37
136813	59.0613	219.072	201.034	253.188	363.181	133.383	156.754	188.268	209.165	208.731	Sequence similar to Uniprot:A8NEH8|A8NEH8_COPC7|PN=Beta-glucan synthesis-associated protein KRE6|GN=CC1G_01092|SW_ID=0.540|SW_Length_Dif=-61|SW_Score=2066|Putative BestHit		Putatively contains 1 Concanavalin A-like lectin/glucanase (IPR008985: SSF49899), 3 Beta-glucan synthesis-associated, SKN1 (IPR005629: PF03935) domain(s)				Glycoside Hydrolase Family 16 protein (xyloglucanase, lichanase, galactanase)	GH16
133445	4.45434	13.2231	10.9177	133.605	196.027	14.0718	16.9779	30.1394	68.9754	31.6347	Sequence similar to Uniprot:Q874E3|Q874E3_PHACH|PN=Putative laminarinase|GN=lam16A|SW_ID=0.858|SW_Length_Dif=0|SW_Score=1538|Putative BBH		Putatively contains 1 Concanavalin A-like lectin/glucanase (IPR008985: SSF49899) domain(s)	Putatively contains SignalP peptide			Glycoside Hydrolase Family 16 protein (xyloglucanase, lichanase, galactanase)	CE16
133076	0.577415	1.03159	1.0109	2.23752	2.33057	0.651975	1.36082	1.03217	1.03629	1.15035	Sequence similar to Uniprot:B6E8Y7|B6E8Y7_IRPLA|PN=Rhamnogalacturonan-hydrolase|GN=|SW_ID=0.671|SW_Length_Dif=-23|SW_Score=1545|Putative BBH		Putatively contains 1 Glycoside hydrolase, family 28 (IPR000743: PF00295), 1 Pectin lyase fold/virulence factor (IPR011050: SSF51126) domain(s)	Putatively contains SignalP peptide	Putatively related to a protein involved with carbohydrate metabolic process (GO:0005975),polygalacturonase activity (GO:0004650)		Glycoside Hydrolase Family 28 protein (pectinase)	GH28
132559	5.69166	6.93979	8.62634	8.65175	12.4944	4.61816	10.757	11.0649	12.7671	15.9899	Sequence similar to Uniprot:A8NSV9|A8NSV9_COPC7|PN=Putative uncharacterized protein|GN=CC1G_12262|SW_ID=0.427|SW_Length_Dif=-38|SW_Score=1286|Putative BBH	EC:1.1.99.1 (Choline dehydrogenase.)	Putatively contains 1 Glucose-methanol-choline oxidoreductase, N-terminal (IPR000172: PS00624), 1 Glucose-methanol-choline oxidoreductase, N-terminal (IPR000172: PF00732), 1 Glucose-methanol-choline oxidoreductase (IPR012132: PIRSF000137), 1 Glucose-methanol-choline oxidoreductase, N-terminal (IPR000172: PS00623), 1 Glucose-methanol-choline oxidoreductase, C-terminal (IPR007867: PF05199) domain(s)	Putatively contains SignalP peptide	Putatively related to a protein involved with choline dehydrogenase activity (GO:0008812),alcohol metabolic process (GO:0006066),oxidoreductase activity, acting on CH-OH group of donors (GO:0016614),FAD binding (GO:0050660)	Glycine, serine and threonine metabolism	Auxiliary Activities Family 3 protein (Aryl alcohol oxidase)	AA3
127529	13.363	21.6634	18.3984	11.6351	10.8113	12.5505	32.8541	10.4043	12.2282	7.07467	Sequence similar to Uniprot:A8N6Z6|A8N6Z6_COPC7|PN=Glycosyl hydrolase family 16|GN=CC1G_06868|SW_ID=0.361|SW_Length_Dif=10|SW_Score=776|Putative BestHit		Putatively contains 1 Concanavalin A-like lectin/glucanase (IPR008985: SSF49899) domain(s)	Putatively contains SignalP peptide			Glycoside Hydrolase Family 16 protein (xyloglucanase, lichanase, galactanase)	GH16
126707	265.446	24.5706	21.2289	50.2199	50.4957	28.3066	57.9969	56.6456	52.9336	48.3148	Sequence similar to Uniprot:F8QIE1|F8QIE1_SERL3|PN=Putative uncharacterized protein|GN=SERLA73DRAFT_117989|SW_ID=0.619|SW_Length_Dif=0|SW_Score=2003|Putative BBH	EC:1.1.99.1 (Choline dehydrogenase.)	Putatively contains 1 Glucose-methanol-choline oxidoreductase, N-terminal (IPR000172: PS00624), 1 Glucose-methanol-choline oxidoreductase, N-terminal (IPR000172: PF00732), 1 Glucose-methanol-choline oxidoreductase (IPR012132: PIRSF000137), 1 Glucose-methanol-choline oxidoreductase, N-terminal (IPR000172: PS00623), 1 Glucose-methanol-choline oxidoreductase, C-terminal (IPR007867: PF05199) domain(s)		Putatively related to a protein involved with choline dehydrogenase activity (GO:0008812),alcohol metabolic process (GO:0006066),oxidoreductase activity, acting on CH-OH group of donors (GO:0016614),FAD binding (GO:0050660)	Glycine, serine and threonine metabolism	Auxiliary Activities Family 3 protein (Methanol oxidase)	AA3
123913	2.30966	10.5035	2.56094	5.22089	4.46693	3.96618	4.21206	5.82145	4.1037	5.34914	Sequence similar to Uniprot:Q0ZKA8|Q0ZKA8_PHACH|PN=Copper radical oxidase|GN=cro1|SW_ID=0.770|SW_Length_Dif=23|SW_Score=2658|Putative BBH		Putatively contains 1 Galactose oxidase/kelch, beta-propeller (IPR011043: SSF50965), 1 Immunoglobulin E-set (IPR014756: SSF81296), 1 Glyoxal oxidase, N-terminal (IPR009880: PF07250), 1 Region of unknown function DUF1929 (IPR015202: PF09118) domain(s)	Putatively contains SignalP peptide			Auxiliary Activities Family 5 protein (Copper radical oxidase)	AA5
123038	115.648	120.04	113.221	148.621	64.997	121.919	90.3974	125.801	72.2501	74.5428	Sequence similar to Uniprot:A8N7I9|A8N7I9_COPC7|PN=Glycosyl hydrolase|GN=CC1G_03332|SW_ID=0.645|SW_Length_Dif=-20|SW_Score=3765|Putative BBH		Putatively contains 1 Glycosyl hydrolase 92 (IPR012939: PF07971), 1 Alpha-1,2-mannosidase, putative (IPR005887: TIGR01180) domain(s)	Putatively contains SignalP peptide			Glycoside Hydrolase Family 92 protein (mannosyl-oligosaccharide a-1,2-mannosidase)	GH92
122298	204.817	183.904	177.244	105.263	114.004	220.585	145.025	109.08	104.79	109.974	Sequence similar to Uniprot:J4GTE1|J4GTE1_FIBRA|PN=Uncharacterized protein|GN=|SW_ID=0.640|SW_Length_Dif=3|SW_Score=3130|Putative BBH		Putatively contains 1 Glycoside hydrolase, family 5 (IPR001547: PS00659), 1 Glycoside hydrolase, catalytic core (IPR017853: SSF51445), 1 Glycoside hydrolase, family 5 (IPR001547: PF00150) domain(s)		Putatively related to a protein involved with carbohydrate metabolic process (GO:0005975),hydrolase activity, hydrolyzing O-glycosyl compounds (GO:0004553)		Glycoside Hydrolase Family 5 protein (endo-glucanase, chitinase, beta-mannosidase, mannanase, other)	GH5
122169	6061.78	65.4591	38.2794	89.4512	136.403	213.468	79.3164	190.498	174.553	188.37	Sequence similar to Uniprot:A8N3N2|A8N3N2_COPC7|PN=Putative uncharacterized protein|GN=CC1G_00677|SW_ID=0.560|SW_Length_Dif=-29|SW_Score=2160|Putative BBH		Putatively contains 1 Tubulin (IPR000217: PS00227), 1 Polysaccharide deacetylase (IPR002509: PF01522), 1 Glycoside hydrolase/deacetylase, beta/alpha-barrel (IPR011330: SSF88713) domain(s)	Putatively contains SignalP peptide	Putatively related to a protein involved with hydrolase activity, acting on carbon-nitrogen (but not peptide) bonds (GO:0016810),carbohydrate metabolic process (GO:0005975),microtubule-based process (GO:0007017),microtubule (GO:0005874),catalytic activity (GO:0003824),GTP binding (GO:0005525)		Carbohydrate Esterase Family 4 protein (acetylxylan esterase chitin esterase)	CE4
121402	45.9457	112.912	98.2594	88.5562	75.9378	116.323	69.7906	77.3716	77.3486	75.4631	Sequence similar to Uniprot:A8NHE8|A8NHE8_COPC7|PN=Putative uncharacterized protein|GN=CC1G_10809|SW_ID=0.466|SW_Length_Dif=8|SW_Score=877|Putative BBH		Putatively contains 1 Barwin-related endoglucanase (IPR009009: SSF50685) domain(s)	Putatively contains SignalP peptide			Distantly related to plant expansins (putative endoglucanase)	Putative
121157	169.595	81.7769	69.1455	199.836	364.799	89.7553	109.19	239.67	338.867	403.831	Sequence similar to Uniprot:A8P437|A8P437_COPC7|PN=Alcohol oxidase AOX1|GN=CC1G_07862|SW_ID=0.495|SW_Length_Dif=2|SW_Score=1970|Putative BBH	EC:1.1.99.1 (Choline dehydrogenase.)	Putatively contains 1 Glucose-methanol-choline oxidoreductase, N-terminal (IPR000172: PS00624), 1 Glucose-methanol-choline oxidoreductase, N-terminal (IPR000172: PF00732), 1 Glucose-methanol-choline oxidoreductase (IPR012132: PIRSF000137), 1 Glucose-methanol-choline oxidoreductase, N-terminal (IPR000172: PS00623), 1 Glucose-methanol-choline oxidoreductase, C-terminal (IPR007867: PF05199) domain(s)		Putatively related to a protein involved with choline dehydrogenase activity (GO:0008812),alcohol metabolic process (GO:0006066),oxidoreductase activity, acting on CH-OH group of donors (GO:0016614),FAD binding (GO:0050660)	Glycine, serine and threonine metabolism	Auxiliary Activities Family 3 protein (Methanol oxidase)	AA3
121155	56.2567	46.0464	43.7382	40.524	45.0577	58.1888	57.4785	33.1121	34.6535	48.1998	Sequence similar to Uniprot:A8NTS7|A8NTS7_COPC7|PN=Arabinofuranosidase|GN=CC1G_06378|SW_ID=0.452|SW_Length_Dif=63|SW_Score=1564|Putative BBH		Putatively contains 1 Glycoside hydrolase, family 43 (IPR006710: PF04616) domain(s)	Putatively contains SignalP peptide	Putatively related to a protein involved with carbohydrate metabolic process (GO:0005975),hydrolase activity, hydrolyzing O-glycosyl compounds (GO:0004553)		Glycoside Hydrolase Family 43 protein (b-xylosidase, a-L-arabinofuranosidase arabinanase xylanase galactan 1,3-b-galactosidase)	GH43
119699	8.1663	21.8509	23.5203	7.90591	12.9476	9.67097	17.1723	11.8906	14.3837	15.2997	Sequence similar to Uniprot:A8PBB7|A8PBB7_COPC7|PN=Glycosyl hydrolase family 16|GN=CC1G_02606|SW_ID=0.542|SW_Length_Dif=-8|SW_Score=1158|Putative BestHit			Putatively contains SignalP peptide			Glycoside Hydrolase Family 16 protein (xyloglucanase, lichanase, galactanase)	GH16
116533	4.86678	5.34551	6.94151	5.71811	11.3292	5.86778	4.47127	5.28472	5.13999	9.72048	Sequence similar to Uniprot:J4G127|J4G127_FIBRA|PN=Uncharacterized protein|GN=|SW_ID=0.627|SW_Length_Dif=-9|SW_Score=1372|Putative BBH	EC:3.2.1.15 (Polygalacturonase.)	Putatively contains 3 Parallel beta-helix repeat (IPR006626: SM00710), 1 Glycoside hydrolase, family 28 (IPR000743: PF00295), 1 Pectin lyase fold/virulence factor (IPR011050: SSF51126) domain(s)	Putatively contains SignalP peptide	Putatively related to a protein involved with carbohydrate metabolic process (GO:0005975),polygalacturonase activity (GO:0004650)	Pentose and glucuronate interconversions,Starch and sucrose metabolism	Glycoside Hydrolase Family 28 protein (pectinase)	GH28
115084	44.0485	97.6259	55.4647	73.5896	115.428	55.9612	41.1486	55.0354	66.737	76.0383	Sequence similar to Uniprot:B0CXT7|B0CXT7_LACBS|PN=Glycoside hydrolase family 79 protein|GN=LACBIDRAFT_311608|SW_ID=0.512|SW_Length_Dif=5|SW_Score=1412|Putative BBH			Putatively contains SignalP peptide			Glycoside Hydrolase Family 79 protein (b-glucuronidase)	GH79
114139	12.4557	80.9329	64.091	47.3858	68.0397	19.7223	32.1413	44.5072	44.8091	50.558	Sequence similar to Uniprot:Q8NJJ0|Q8NJJ0_PHACH|PN=Family 9 glycosyl hydrolase|GN=cel9|SW_ID=0.814|SW_Length_Dif=0|SW_Score=2571|Putative BBH	EC:3.2.1.4 (Cellulase.)	Putatively contains 1 Six-hairpin glycosidase-like (IPR008928: SSF48208), 1 Glycoside hydrolase, family 9 (IPR001701: PF00759) domain(s)	Putatively contains SignalP peptide	Putatively related to a protein involved with carbohydrate metabolic process (GO:0005975),hydrolase activity, hydrolyzing O-glycosyl compounds (GO:0004553),cellulase activity (GO:0008810),catalytic activity (GO:0003824)	Starch and sucrose metabolism	Glycoside Hydrolase Family 9 protein (endoglucanase (EC 3.2.1.4) cellobiohydrolase (EC 3.2.1.91) b-glucosidase)	GH9
114036	12.2082	24.0079	31.9444	23.668	26.2189	24.7751	30.6509	28.2402	26.2803	26.3431	Sequence similar to Uniprot:A8P8W4|A8P8W4_COPC7|PN=NADH-quinone oxidoreductase|GN=CC1G_11360|SW_ID=0.700|SW_Length_Dif=3|SW_Score=1026|Putative BestHit		Putatively contains 1 Flavodoxin/nitric oxide synthase (IPR008254: PS50902), 1 Flavodoxin/nitric oxide synthase (IPR008254: PF00258), 1 Flavoprotein WrbA (IPR010089: TIGR01755) domain(s)		Putatively related to a protein involved with FMN binding (GO:0010181),oxidoreductase activity (GO:0016491),negative regulation of transcription (GO:0016481)		Auxiliary Activities Family 6 protein (Quinone reductase)	AA6
111035	80.7556	98.8451	102.303	77.6669	94.5823	89.9183	87.6757	80.0965	90.3644	98.9303	Sequence similar to Uniprot:F8QBF3|F8QBF3_SERL3|PN=Polysaccharide lyase family 8 protein|GN=SERLA73DRAFT_114809|SW_ID=0.577|SW_Length_Dif=-25|SW_Score=2376|Putative BBH		Putatively contains 1 Chondroitin AC/alginate lyase (IPR008929: SSF48230), 1 Polysaccharide lyase family 8-like, C-terminal (IPR011071: SSF49863), 1 Polysaccharide lyase family 8, central (IPR003159: PF02278), 1 Glycoside hydrolase-type carbohydrate-binding (IPR011013: SSF74650) domain(s)		Putatively related to a protein involved with carbohydrate metabolic process (GO:0005975),carbohydrate binding (GO:0030246),lyase activity (GO:0016829),catalytic activity (GO:0003824),extracellular region (GO:0005576)		Polysaccharide Lyase Family 8 protein (hyaluronate lyase)	PL8
102946	152.355	1841.58	1336.75	957.312	1254.24	706.035	988.798	779.042	1007.19	602.497	Sequence similar to Uniprot:B8P4H5|B8P4H5_POSPM|PN=Putative uncharacterized protein|GN=POSPLDRAFT_122634|SW_ID=0.724|SW_Length_Dif=0|SW_Score=1616|Putative BBH		Putatively contains 1 Glycoside hydrolase, family 16, active site (IPR008263: PS01034), 1 Glycoside hydrolase, family 16 (IPR000757: PF00722), 1 Concanavalin A-like lectin/glucanase (IPR008985: SSF49899) domain(s)		Putatively related to a protein involved with carbohydrate metabolic process (GO:0005975),hydrolase activity, hydrolyzing O-glycosyl compounds (GO:0004553)		Glycoside Hydrolase Family 16 protein (xyloglucanase, lichanase, galactanase)	GH16
100402	35.6347	117.132	125.284	114.959	112.256	103.012	115.281	135.751	122.738	139.94	Sequence similar to Alpha-mannosidase (KOG4342)		Putatively contains 1 Glycosyl hydrolases 38, C-terminal (IPR011682: PF07748), 1 Glycoside hydrolase, family 38, central region (IPR015341: PF09261) domain(s)		Putatively related to a protein involved with mannose metabolic process (GO:0006013),mannosidase activity (GO:0015923)		Glycoside Hydrolase Family 38 protein (a-mannosidase)	GH38
100299	9.56859	15.0049	8.28937	17.4527	20.6514	12.2245	15.0338	17.2992	15.8345	13.6317	Sequence similar to Uniprot:A8NN89|A8NN89_COPC7|PN=Pyranose dehydrogenase|GN=CC1G_06476|SW_ID=0.430|SW_Length_Dif=8|SW_Score=1569|Putative BestHit	EC:1.1.99.1 (Choline dehydrogenase.)	Putatively contains 1 Glucose-methanol-choline oxidoreductase, N-terminal (IPR000172: PF00732), 1 Glucose-methanol-choline oxidoreductase (IPR012132: PIRSF000137), 1 Glucose-methanol-choline oxidoreductase, N-terminal (IPR000172: PS00623), 1 Glucose-methanol-choline oxidoreductase, C-terminal (IPR007867: PF05199) domain(s)	Putatively contains SignalP peptide	Putatively related to a protein involved with choline dehydrogenase activity (GO:0008812),alcohol metabolic process (GO:0006066),oxidoreductase activity, acting on CH-OH group of donors (GO:0016614),FAD binding (GO:0050660)	Glycine, serine and threonine metabolism	Auxiliary Activities Family 3 protein (Aryl alcohol oxidase)	AA3
97638	1.40229	1.87562	1.14569	4.12699	4.46693	2.39058	3.62885	4.41769	4.35241	5.69424	Sequence similar to Uniprot:J0WRC7|J0WRC7_AURDE|PN=Uncharacterized protein|GN=|SW_ID=0.538|SW_Length_Dif=5|SW_Score=390|Putative BBH		Putatively contains 1 Barwin-related endoglucanase (IPR009009: SSF50685), 1 Rare lipoprotein A (IPR005132: PF03330) domain(s)	Putatively contains SignalP peptide			Distantly related to plant expansins (putative endoglucanase)	Putative
97292	17.1575	12.5666	14.1526	22.4747	11.7176	12.5505	17.0427	13.5421	10.3629	10.4107	Sequence similar to Uniprot:C6H0M6|C6H0M6_PHACH|PN=Endo-beta-glucanase|GN=cin1|SW_ID=0.763|SW_Length_Dif=10|SW_Score=1359|Putative BBH		Putatively contains 1 Concanavalin A-like lectin/glucanase (IPR008985: SSF49899) domain(s)	Putatively contains SignalP peptide			Glycoside Hydrolase Family 16 protein (xyloglucanase, lichanase, galactanase)	GH16
95998	11.0534	141.515	25.4747	73.8382	120.413	80.6276	34.7981	55.6134	40.5811	172.61	Sequence similar to Uniprot:B8PAX4|B8PAX4_POSPM|PN=Putative uncharacterized protein|GN=POSPLDRAFT_127993|SW_ID=0.634|SW_Length_Dif=-19|SW_Score=3446|Putative BBH	EC:3.2.1.23 (Beta-galactosidase.)	Putatively contains 6 Glycoside hydrolase, family 35 (IPR001944: PR00742), 1 Glycoside hydrolase, family 35 (IPR001944: PF01301), 1 Glycoside hydrolase, catalytic core (IPR017853: SSF51445) domain(s)	Putatively contains SignalP peptide	Putatively related to a protein involved with carbohydrate metabolic process (GO:0005975),beta-galactosidase activity (GO:0004565),beta-galactosidase complex (GO:0009341)	Galactose metabolism,Glycerolipid metabolism,Glycosaminoglycan degradation,N-Glycan degradation,Sphingoglycolipid metabolism	Glycoside Hydrolase Family 35 protein (b-galactosidase (EC 3.2.1.23) exo-b-glucosaminidase (EC 3.2.1.165) exo-b-1,4-galactanase (EC 3.2.1.-))	GH35
94399	0.907366	2.06318	2.0218	1.34251	2.97795	2.22758	3.49925	1.98177	3.19177	3.33602	Sequence similar to Uniprot:Q70LM3|PEM2_PHLRA|PN=Manganese peroxidase 2 (MnP2) (EC 1.11.1.13) (Manganese peroxidase isozyme 2)|GN=mnp2|SW_ID=0.718|SW_Length_Dif=-3|SW_Score=1477|Putative BestHit to Reviewed Uniprot Fungal Seqs	EC:1.11.1.11 (L-ascorbate peroxidase.)	Putatively contains 1 Haem peroxidase, plant/fungal/bacterial (IPR002016: PS00436), 1 Haem peroxidase, plant/fungal/bacterial (IPR002016: PF00141), 1 Haem peroxidase (IPR010255: SSF48113), 1 Haem peroxidase, plant/fungal/bacterial (IPR002016: PS00435), 5 Haem peroxidase, plant/fungal/bacterial (IPR002016: PR00458), 1 Haem peroxidase, plant/fungal/bacterial (IPR002016: PS50873), 14 Fungal lignin p…	Putatively contains SignalP peptide	Putatively related to a protein involved with peroxidase activity (GO:0004601),L-ascorbate peroxidase activity (GO:0016688),heme binding (GO:0020037),electron transport (GO:0006118),response to oxidative stress (GO:0006979)	Ascorbate and aldarate metabolism	Auxiliary Activities Family 2 protein (Mn peroxidase)	GH28
93346	0.164976	0.937809	0.741326	0.149168	0.647381	0.488982	0.777612	0.454155	0.53887	0.0575176			Putatively contains 1 Glycoside hydrolase, catalytic core (IPR017853: SSF51445) domain(s)				Glycoside Hydrolase Family 5 protein (endo-glucanase, chitinase, beta-mannosidase, mannanase, other)	GH5
92332	20.622	216.446	229.542	107.252	41.9503	61.2857	137.508	53.9206	42.2806	25.8829	Sequence similar to Uniprot:J4G7M8|J4G7M8_FIBRA|PN=Uncharacterized protein|GN=|SW_ID=0.627|SW_Length_Dif=13|SW_Score=1211|Putative BBH		Putatively contains 1 Concanavalin A-like lectin/glucanase (IPR008985: SSF49899) domain(s)	Putatively contains SignalP peptide			Glycoside Hydrolase Family 16 protein (xyloglucanase, lichanase, galactanase)	GH16
90334	8.57874	27.1965	11.9286	36.4965	32.3043	21.1892	17.7555	17.7121	14.7153	30.3118	Sequence similar to Uniprot:D8QGY8|D8QGY8_SCHCM|PN=Glycoside hydrolase family 51 protein|GN=SCHCODRAFT_60918|SW_ID=0.495|SW_Length_Dif=-5|SW_Score=1283|Putative BBH	EC:3.2.1.55 (Alpha-L-arabinofuranosidase.)	Putatively contains 1 Glycoside hydrolase, catalytic core (IPR017853: SSF51445), 1 Alpha-L-arabinofuranosidase, C-terminal (IPR010720: SM00813), 1 Alpha-L-arabinofuranosidase, C-terminal (IPR010720: PF06964) domain(s)		Putatively related to a protein involved with alpha-N-arabinofuranosidase activity (GO:0046556),L-arabinose metabolic process (GO:0046373)	Nucleotide sugars metabolism	Glycoside Hydrolase Family 51 protein (a-L-arabinofuranosidase, endoglucanase)	AA9
89569	41.7389	95.4689	115.512	62.0042	77.0383	65.2519	80.6772	68.6187	67.4002	70.9767	Sequence similar to Uniprot:B8PEF6|B8PEF6_POSPM|PN=Putative uncharacterized protein|GN=POSPLDRAFT_134782|SW_ID=0.608|SW_Length_Dif=12|SW_Score=1434|Putative BBH	EC:3.2.1.58 (Glucan 1,3-beta-glucosidase.)	Putatively contains 1 Glycoside hydrolase, catalytic core (IPR017853: SSF51445), 1 Glycoside hydrolase, family 5 (IPR001547: PF00150) domain(s)		Putatively related to a protein involved with carbohydrate metabolic process (GO:0005975),glucan 1,3-beta-glucosidase activity (GO:0004338),hydrolase activity, hydrolyzing O-glycosyl compounds (GO:0004553)	Starch and sucrose metabolism	Glycoside Hydrolase Family 5 protein (endo-glucanase, chitinase, beta-mannosidase, mannanase, other)	GH5
86332	154.912	54.6743	61.3953	80.8491	57.2932	60.3077	83.4636	129.682	99.4423	128.494	Sequence similar to Uniprot:B8PIG5|B8PIG5_POSPM|PN=Alpha-mannosidase|GN=POSPLDRAFT_104130|SW_ID=0.600|SW_Length_Dif=17|SW_Score=2849|Putative BBH	EC:3.2.1.- (Glycosidases, i.e. enzymes hydrolyzing O- and S-glycosyl)	Putatively contains 1 Protease-associated PA (IPR003137: PF02225), 7 Glycoside hydrolase, family 47 (IPR001382: PR00747), 1 Glycoside hydrolase, family 47 (IPR001382: SSF48225), 1 Glycoside hydrolase, family 47 (IPR001382: PF01532) domain(s)	Putatively contains SignalP peptide	Putatively related to a protein involved with membrane (GO:0016020),glucosidase activity (GO:0015926),mannosidase activity (GO:0015923),galactosidase activity (GO:0015925),amylase activity (GO:0016160),hexosaminidase activity (GO:0015929),calcium ion binding (GO:0005509),lytic transglycosylase activity (GO:0008933),trehalase activity (GO:0015927),mannosyl-oligosaccharide 1,2-alpha-mannosidase act…	Aminosugars metabolism,Glycosaminoglycan degradation,N-Glycans biosynthesis,Nucleotide sugars metabolism	Glycoside Hydrolase Family 47 protein (a-mannosidase)	GH47
82797	1.23732	24.4768	9.0307	50.0708	46.223	110.347	98.3679	49.9571	25.244	121.765	Sequence similar to Uniprot:B0DD94|B0DD94_LACBS|PN=Glycoside hydrolase family 28 protein|GN=LACBIDRAFT_298629|SW_ID=0.594|SW_Length_Dif=23|SW_Score=1127|Putative BBH		Putatively contains 1 Glycoside hydrolase, family 28 (IPR000743: PS00502), 1 Glycoside hydrolase, family 28 (IPR000743: PF00295), 1 Pectin lyase fold/virulence factor (IPR011050: SSF51126) domain(s)	Putatively contains SignalP peptide	Putatively related to a protein involved with carbohydrate metabolic process (GO:0005975),polygalacturonase activity (GO:0004650)		Glycoside Hydrolase Family 28 protein (pectinase)	GH5
80382	5.52669	2.81343	3.10009	18.0991	3.36638	4.45517	4.98967	8.4638	3.35758	2.81836	Sequence similar to Protein predicted to be involved in carbohydrate metabolism (KOG2175)		Putatively contains 1 Glycoside hydrolase, family 3, C-terminal (IPR002772: SSF52279), 1 Glycoside hydrolase, catalytic core (IPR017853: SSF51445), 1 Glycoside hydrolase, family 3, C-terminal (IPR002772: PF01915), 1 Glycoside hydrolase, family 3, N-terminal (IPR001764: PF00933), 5 Glycoside hydrolase, family 3, N-terminal (IPR001764: PR00133) domain(s)		Putatively related to a protein involved with carbohydrate metabolic process (GO:0005975),hydrolase activity, hydrolyzing O-glycosyl compounds (GO:0004553)		Glycoside Hydrolase Family 3 protein (beta-glucosidase, beta-xylosidase, a-L-arabinofuranosidase)	GH3
76274	3.382	1.31293	1.48265	2.58558	0.712119	1.57561	2.07363	1.73405	0.911934	1.32291	Sequence similar to Protein predicted to be involved in carbohydrate metabolism (KOG2175)		Putatively contains 1 Glycoside hydrolase, family 3, C-terminal (IPR002772: SSF52279), 1 Glycoside hydrolase, catalytic core (IPR017853: SSF51445), 1 Glycoside hydrolase, family 3, C-terminal (IPR002772: PF01915), 1 Glycoside hydrolase, family 3, N-terminal (IPR001764: PF00933), 5 Glycoside hydrolase, family 3, N-terminal (IPR001764: PR00133) domain(s)		Putatively related to a protein involved with carbohydrate metabolic process (GO:0005975),hydrolase activity, hydrolyzing O-glycosyl compounds (GO:0004553)		Glycoside Hydrolase Family 3 protein (beta-glucosidase, beta-xylosidase, a-L-arabinofuranosidase)	GH3
57963	2.47464	16.693	10.7829	15.2152	2.719	17.0057	7.19291	6.31689	3.23322	3.2785	Sequence similar to Uniprot:Q00023|CEL1_AGABI|PN=Cellulose-growth-specific protein|GN=cel1|SW_ID=0.660|SW_Length_Dif=-29|SW_Score=1103|Putative BBH to Reviewed Uniprot Fungal Seqs		Putatively contains 1 Cellulose-binding region, fungal (IPR000254: SSF57180), 1 Glycoside hydrolase, family 61 (IPR005103: PF03443), 1 Cellulose-binding region, fungal (IPR000254: PS00562), 1 Cellulose-binding region, fungal (IPR000254: PF00734), 1 Cellulose-binding region, fungal (IPR000254: SM00236), 1 Cellulose-binding region, fungal (IPR000254: PD001821), 1 Cellulose-binding region, fungal (I…		Putatively related to a protein involved with carbohydrate metabolic process (GO:0005975),cellulose binding (GO:0030248),hydrolase activity, hydrolyzing O-glycosyl compounds (GO:0004553),extracellular region (GO:0005576)		Auxiliary Activities Family 9 protein (lytic polysaccaride monooxygenase)	CE8
30290	5.11425	9.28431	9.50245	8.30369	4.46693	10.8119	6.8041	9.08311	6.54935	5.92431	Sequence similar to Uniprot:F8PAR0|F8PAR0_SERL9|PN=Glycoside hydrolase family 12 protein|GN=SERLADRAFT_478367|SW_ID=0.676|SW_Length_Dif=-34|SW_Score=733|Putative BBH		Putatively contains 1 Glycoside hydrolase, family 12 (IPR002594: PD004316), 1 Concanavalin A-like lectin/glucanase (IPR008985: SSF49899), 1 Glycoside hydrolase, family 12 (IPR002594: PF01670) domain(s)	Putatively contains SignalP peptide	Putatively related to a protein involved with polysaccharide catabolic process (GO:0000272),cellulase activity (GO:0008810)		Glycoside Hydrolase Family 12 protein (endoglucanase)	GH12
29063	4.70181	7.87759	3.70663	12.1821	6.40907	10.4859	13.9322	20.8086	13.223	11.9061	Sequence similar to Uniprot:A8PA08|A8PA08_COPC7|PN=Alginate lyase|GN=CC1G_06067|SW_ID=0.519|SW_Length_Dif=-13|SW_Score=969|Putative BBH			Putatively contains SignalP peptide			Polysaccharide Lyase Family 14 protein (alginate lyase)	PL14
28202	30.3555	49.235	57.756	61.6562	46.0288	47.7572	54.044	47.1909	52.7678	43.5984	Sequence similar to Uniprot:G4TK36|G4TK36_PIRID|PN=Related to alpha-mannosidase|GN=PIIN_05614|SW_ID=0.402|SW_Length_Dif=10|SW_Score=1048|Putative BestHit	EC:3.2.1.113 (Mannosyl-oligosaccharide 1,2-alpha-mannosidase.)	Putatively contains 7 Glycoside hydrolase, family 47 (IPR001382: PR00747), 1 Glycoside hydrolase, family 47 (IPR001382: SSF48225), 1 Glycoside hydrolase, family 47 (IPR001382: PF01532) domain(s)		Putatively related to a protein involved with calcium ion binding (GO:0005509),mannosyl-oligosaccharide 1,2-alpha-mannosidase activity (GO:0004571),membrane (GO:0016020)	N-Glycans biosynthesis	Glycoside Hydrolase Family 47 protein (a-mannosidase)	GH47
26878	50.2351	40.3258	47.5797	35.7506	34.3112	29.0129	46.3327	42.7732	45.3066	39.1695	Sequence similar to Uniprot:D6RLT6|D6RLT6_COPC7|PN=Exo-beta-1,3-glucanase|GN=CC1G_14441|SW_ID=0.582|SW_Length_Dif=8|SW_Score=1544|Putative BBH	EC:3.2.1.58 (Glucan 1,3-beta-glucosidase.)	Putatively contains 1 Glycoside hydrolase, catalytic core (IPR017853: SSF51445), 1 Glycoside hydrolase, family 5 (IPR001547: PF00150) domain(s)		Putatively related to a protein involved with carbohydrate metabolic process (GO:0005975),glucan 1,3-beta-glucosidase activity (GO:0004338),hydrolase activity, hydrolyzing O-glycosyl compounds (GO:0004553)	Starch and sucrose metabolism	Glycoside Hydrolase Family 5 protein (endo-glucanase, chitinase, beta-mannosidase, mannanase, other)	GH5
# 341 rows printed
	122.63	162.821	146.744	252.171	222.751	119.59	119.518	350.114	284.25	385.52
2.5	306.575	407.053	366.86	630.428	556.878	298.974	298.796	875.286	710.626	963.799
2	245.26	325.642	293.488	504.343	445.502	239.179	239.037	700.229	568.501	771.039
3	367.889	488.463	440.232	756.514	668.254	358.769	358.555	1050.34	852.751	1156.56

## Sheet: Data barAll selected
		Aspen					Spruce
Family	Protein ID	AH1	AH2	AH3	AH4	AH5	WH1	WH2	WH3	WH4	WH5			Similarity	EC	Domain	SignalP	GO	KEGG Pathway	CATEGORY
AA1	141262	45.0384	139.452	202.247	48.6288	52.0494	153.214	103.682	45.4568	57.742	22.777	Iron ferroxidase		Sequence similar to Uniprot:Q1P9T1|Q1P9T1_PHACH|PN=Fet3 protein|GN=|SW_ID=0.892|SW_Length_Dif=1|SW_Score=3038|Putative BBH	EC:1.-.-.- (Oxidoreductases.)	Putatively contains 1 Multicopper oxidase, copper-binding site (IPR002355: PS00080), 2 Multicopper oxidase, copper-binding site (IPR002355: PS00079), 1 Multicopper oxidase, type 2 (IPR011706: PF07731), 1 Multicopper oxidase, type 1 (IPR001117: PF00394), 3 Cupredoxin (IPR008972: SSF49503), 1 Multicopper oxidase, type 3 (IPR011707: PF07732) domain(s)	Putatively contains SignalP peptide	Putatively related to a protein involved with F420H2 dehydrogenase activity (GO:0043738),malolactic enzyme activity (GO:0043883),sulfur oxygenase reductase activity (GO:0043826),copper ion binding (GO:0005507),regulation of oxidoreductase activity (GO:0051341),oxidoreductase activity (GO:0016491)		Auxiliary Activities Family 1 protein (Iron ferroxidase)
AA2	263501	9.89854	6.28332	2.83052	41.4687	9.38702	6.13943	6.09129	64.0359	9.82402	9.95055	Lignin peroxidase		Sequence similar to Uniprot:P31837|LIGA_PHACH|PN=Ligninase A (EC 1.11.1.14) (Diarylpropane peroxidase) (Lignin peroxidase)|GN=LIPA LPOB|SW_ID=0.874|SW_Length_Dif=1|SW_Score=1751|Putative BestHit to Reviewed Uniprot Fungal Seqs		Putatively contains 1 Haem peroxidase, plant/fungal/bacterial (IPR002016: PS00436), 1 Haem peroxidase, plant/fungal/bacterial (IPR002016: PF00141), 1 Haem peroxidase (IPR010255: SSF48113), 1 Haem peroxidase, plant/fungal/bacterial (IPR002016: PS00435), 5 Haem peroxidase, plant/fungal/bacterial (IPR002016: PR00458), 1 Haem peroxidase, plant/fungal/bacterial (IPR002016: PS50873), 14 Fungal lignin p…	Putatively contains SignalP peptide	Putatively related to a protein involved with peroxidase activity (GO:0004601),heme binding (GO:0020037),electron transport (GO:0006118),response to oxidative stress (GO:0006979)		Auxiliary Activities Family 2 protein (Lignin peroxidase)
AA2	213241	22.2717	13.692	13.7482	40.9715	55.2863	12.1702	29.4196	84.2252	67.4417	138.1			Sequence similar to Uniprot:P50622|LIG6_PHACH|PN=Ligninase LG6 (EC 1.11.1.14) (Diarylpropane peroxidase) (Lignin peroxidase)|GN=GLG6|SW_ID=0.833|SW_Length_Dif=1|SW_Score=1659|Putative BestHit to Reviewed Uniprot Fungal Seqs		Putatively contains 1 Haem peroxidase, plant/fungal/bacterial (IPR002016: PS00436), 1 Haem peroxidase, plant/fungal/bacterial (IPR002016: PF00141), 1 Haem peroxidase (IPR010255: SSF48113), 1 Haem peroxidase, plant/fungal/bacterial (IPR002016: PS00435), 5 Haem peroxidase, plant/fungal/bacterial (IPR002016: PR00458), 1 Haem peroxidase, plant/fungal/bacterial (IPR002016: PS50873), 14 Fungal lignin p…	Putatively contains SignalP peptide	Putatively related to a protein involved with peroxidase activity (GO:0004601),heme binding (GO:0020037),electron transport (GO:0006118),response to oxidative stress (GO:0006979)		Auxiliary Activities Family 2 protein (Lignin peroxidase)
AA2	212237	10.9709	7.59625	6.0654	18.1985	8.157	4.61816	3.75846	23.0794	6.01048	7.07467			Sequence similar to Uniprot:B6ZKF5|B6ZKF5_9HOMO|PN=Lignin peroxidase|GN=ylpB|SW_ID=0.841|SW_Length_Dif=0|SW_Score=1660|Putative BBH		Putatively contains 1 Haem peroxidase, plant/fungal/bacterial (IPR002016: PS00436), 1 Haem peroxidase, plant/fungal/bacterial (IPR002016: PF00141), 1 Haem peroxidase (IPR010255: SSF48113), 1 Haem peroxidase, plant/fungal/bacterial (IPR002016: PS00435), 5 Haem peroxidase, plant/fungal/bacterial (IPR002016: PR00458), 1 Haem peroxidase, plant/fungal/bacterial (IPR002016: PS50873), 14 Fungal lignin p…	Putatively contains SignalP peptide	Putatively related to a protein involved with peroxidase activity (GO:0004601),heme binding (GO:0020037),electron transport (GO:0006118),response to oxidative stress (GO:0006979)		Auxiliary Activities Family 2 protein (Lignin peroxidase)
AA2	152156	1.40229	0.844028	0.336966	0.348059	0.258952	2.11892	0.712811	0.66059	0.621773	1.55298			Sequence similar to Uniprot:P50622|LIG6_PHACH|PN=Ligninase LG6 (EC 1.11.1.14) (Diarylpropane peroxidase) (Lignin peroxidase)|GN=GLG6|SW_ID=0.604|SW_Length_Dif=19|SW_Score=1220|Putative BestHit to Reviewed Uniprot Fungal Seqs	EC:1.11.1.11 (L-ascorbate peroxidase.)	Putatively contains 1 Haem peroxidase, plant/fungal/bacterial (IPR002016: PS00436), 1 Haem peroxidase, plant/fungal/bacterial (IPR002016: PF00141), 1 Haem peroxidase (IPR010255: SSF48113), 1 Haem peroxidase, plant/fungal/bacterial (IPR002016: PS00435), 5 Haem peroxidase, plant/fungal/bacterial (IPR002016: PR00458), 1 Haem peroxidase, plant/fungal/bacterial (IPR002016: PS50873), 14 Fungal lignin p…	Putatively contains SignalP peptide	Putatively related to a protein involved with peroxidase activity (GO:0004601),L-ascorbate peroxidase activity (GO:0016688),heme binding (GO:0020037),electron transport (GO:0006118),response to oxidative stress (GO:0006979)	Ascorbate and aldarate metabolism	Auxiliary Activities Family 2 protein (Lignin peroxidase)
AA2	262882	53.6996	6.18954	3.23488	1802.1	1634.31	106.272	1299.52	11153.8	11123.4	16623.7	Mn peroxidase		Sequence similar to Uniprot:Q02567|PEM1_PHACH|PN=Manganese peroxidase 1 (MnP-1) (MnP1) (EC 1.11.1.13) (Manganese peroxidase isozyme 1) (Peroxidase manganese-dependent 1) (Peroxidase manganese-dependent I)|GN=MNP1|SW_ID=0.828|SW_Length_Dif=1|SW_Score=1664|Putative BestHit to Reviewed Uniprot Fungal Seqs	EC:1.11.1.11 (L-ascorbate peroxidase.)	Putatively contains 1 Haem peroxidase, plant/fungal/bacterial (IPR002016: PS00436), 1 Haem peroxidase, plant/fungal/bacterial (IPR002016: PF00141), 1 Haem peroxidase (IPR010255: SSF48113), 1 Haem peroxidase, plant/fungal/bacterial (IPR002016: PS00435), 5 Haem peroxidase, plant/fungal/bacterial (IPR002016: PR00458), 1 Haem peroxidase, plant/fungal/bacterial (IPR002016: PS50873), 14 Fungal lignin p…	Putatively contains SignalP peptide	Putatively related to a protein involved with peroxidase activity (GO:0004601),L-ascorbate peroxidase activity (GO:0016688),heme binding (GO:0020037),electron transport (GO:0006118),response to oxidative stress (GO:0006979)	Ascorbate and aldarate metabolism	Auxiliary Activities Family 2 protein (Mn peroxidase)
AA2	256997	6.51654	20.2567	14.4222	26.0547	41.8855	8.58434	16.0706	38.9748	44.4361	59.1281			Sequence similar to Uniprot:Q70LM3|PEM2_PHLRA|PN=Manganese peroxidase 2 (MnP2) (EC 1.11.1.13) (Manganese peroxidase isozyme 2)|GN=mnp2|SW_ID=0.741|SW_Length_Dif=-1|SW_Score=1534|Putative BestHit to Reviewed Uniprot Fungal Seqs	EC:1.11.1.11 (L-ascorbate peroxidase.)	Putatively contains 13 Fungal lignin peroxidase (IPR001621: PR00462), 1 Haem peroxidase, plant/fungal/bacterial (IPR002016: PS00436), 1 Haem peroxidase, plant/fungal/bacterial (IPR002016: PF00141), 1 Haem peroxidase, plant/fungal/bacterial (IPR002016: PS00435), 1 Peptidase aspartic, active site (IPR001969: PS00141), 1 Haem peroxidase, plant/fungal/bacterial (IPR002016: PS50873), 1 Haem peroxidase…	Putatively contains SignalP peptide	Putatively related to a protein involved with peroxidase activity (GO:0004601),L-ascorbate peroxidase activity (GO:0016688),heme binding (GO:0020037),electron transport (GO:0006118),proteolysis (GO:0006508),aspartic-type endopeptidase activity (GO:0004190),response to oxidative stress (GO:0006979)	Ascorbate and aldarate metabolism	Auxiliary Activities Family 2 protein (Mn peroxidase)
AA2	256991	304.463	32.4482	35.4489	19271	17552.8	190.051	1082.95	37373	25568.1	34954.8			Sequence similar to Uniprot:P78733|PEM3_PHACH|PN=Manganese peroxidase H3 (EC 1.11.1.13) (Peroxidase manganese-dependent H3)|GN=|SW_ID=0.832|SW_Length_Dif=3|SW_Score=1676|Putative BestHit to Reviewed Uniprot Fungal Seqs	EC:1.11.1.11 (L-ascorbate peroxidase.)	Putatively contains 1 Haem peroxidase, plant/fungal/bacterial (IPR002016: PS00436), 1 Haem peroxidase, plant/fungal/bacterial (IPR002016: PF00141), 1 Haem peroxidase (IPR010255: SSF48113), 1 Haem peroxidase, plant/fungal/bacterial (IPR002016: PS00435), 5 Haem peroxidase, plant/fungal/bacterial (IPR002016: PR00458), 1 Haem peroxidase, plant/fungal/bacterial (IPR002016: PS50873), 14 Fungal lignin p…	Putatively contains SignalP peptide	Putatively related to a protein involved with peroxidase activity (GO:0004601),L-ascorbate peroxidase activity (GO:0016688),heme binding (GO:0020037),electron transport (GO:0006118),response to oxidative stress (GO:0006979)	Ascorbate and aldarate metabolism	Auxiliary Activities Family 2 protein (Mn peroxidase)
AA2	256984	45.0384	10.9724	8.15459	1.59113	0.453167	25.427	4.34166	2.02306	0.994837	1.72553			Sequence similar to Uniprot:Q70LM3|PEM2_PHLRA|PN=Manganese peroxidase 2 (MnP2) (EC 1.11.1.13) (Manganese peroxidase isozyme 2)|GN=mnp2|SW_ID=0.745|SW_Length_Dif=-4|SW_Score=1545|Putative BestHit to Reviewed Uniprot Fungal Seqs	EC:1.11.1.11 (L-ascorbate peroxidase.)	Putatively contains 1 Haem peroxidase, plant/fungal/bacterial (IPR002016: PS00436), 1 Haem peroxidase, plant/fungal/bacterial (IPR002016: PF00141), 1 Haem peroxidase (IPR010255: SSF48113), 1 Haem peroxidase, plant/fungal/bacterial (IPR002016: PS00435), 5 Haem peroxidase, plant/fungal/bacterial (IPR002016: PR00458), 1 Haem peroxidase, plant/fungal/bacterial (IPR002016: PS50873), 14 Fungal lignin p…	Putatively contains SignalP peptide	Putatively related to a protein involved with peroxidase activity (GO:0004601),L-ascorbate peroxidase activity (GO:0016688),heme binding (GO:0020037),electron transport (GO:0006118),response to oxidative stress (GO:0006979)	Ascorbate and aldarate metabolism	Auxiliary Activities Family 2 protein (Mn peroxidase)
AA2	256980	161.594	4.50148	6.73933	366.258	534.219	20.4829	28.1236	776.234	452.651	2866.62			Sequence similar to Uniprot:Q70LM3|PEM2_PHLRA|PN=Manganese peroxidase 2 (MnP2) (EC 1.11.1.13) (Manganese peroxidase isozyme 2)|GN=mnp2|SW_ID=0.765|SW_Length_Dif=-3|SW_Score=1553|Putative BestHit to Reviewed Uniprot Fungal Seqs	EC:1.11.1.11 (L-ascorbate peroxidase.)	Putatively contains 1 Haem peroxidase, plant/fungal/bacterial (IPR002016: PS00436), 1 Haem peroxidase, plant/fungal/bacterial (IPR002016: PF00141), 1 Haem peroxidase (IPR010255: SSF48113), 1 Haem peroxidase, plant/fungal/bacterial (IPR002016: PS00435), 5 Haem peroxidase, plant/fungal/bacterial (IPR002016: PR00458), 1 Haem peroxidase, plant/fungal/bacterial (IPR002016: PS50873), 14 Fungal lignin p…	Putatively contains SignalP peptide	Putatively related to a protein involved with peroxidase activity (GO:0004601),L-ascorbate peroxidase activity (GO:0016688),heme binding (GO:0020037),electron transport (GO:0006118),response to oxidative stress (GO:0006979)	Ascorbate and aldarate metabolism	Auxiliary Activities Family 2 protein (Mn peroxidase)
AA2	144982	15.0128	12.848	11.3221	9.44732	11.8471	11.5726	10.6274	13.5008	15.5443	19.3259			Sequence similar to Uniprot:Q02567|PEM1_PHACH|PN=Manganese peroxidase 1 (MnP-1) (MnP1) (EC 1.11.1.13) (Manganese peroxidase isozyme 1) (Peroxidase manganese-dependent 1) (Peroxidase manganese-dependent I)|GN=MNP1|SW_ID=0.762|SW_Length_Dif=4|SW_Score=1555|Putative BestHit to Reviewed Uniprot Fungal Seqs	EC:1.11.1.11 (L-ascorbate peroxidase.)	Putatively contains 1 Haem peroxidase, plant/fungal/bacterial (IPR002016: PS00436), 1 Haem peroxidase, plant/fungal/bacterial (IPR002016: PF00141), 1 Haem peroxidase (IPR010255: SSF48113), 1 Haem peroxidase, plant/fungal/bacterial (IPR002016: PS00435), 5 Haem peroxidase, plant/fungal/bacterial (IPR002016: PR00458), 1 Haem peroxidase, plant/fungal/bacterial (IPR002016: PS50873), 14 Fungal lignin p…	Putatively contains SignalP peptide	Putatively related to a protein involved with peroxidase activity (GO:0004601),L-ascorbate peroxidase activity (GO:0016688),heme binding (GO:0020037),electron transport (GO:0006118),response to oxidative stress (GO:0006979)	Ascorbate and aldarate metabolism	Auxiliary Activities Family 2 protein (Mn peroxidase)
AA2	94399	0.907366	2.06318	2.0218	1.34251	2.97795	2.22758	3.49925	1.98177	3.19177	3.33602			Sequence similar to Uniprot:Q70LM3|PEM2_PHLRA|PN=Manganese peroxidase 2 (MnP2) (EC 1.11.1.13) (Manganese peroxidase isozyme 2)|GN=mnp2|SW_ID=0.718|SW_Length_Dif=-3|SW_Score=1477|Putative BestHit to Reviewed Uniprot Fungal Seqs	EC:1.11.1.11 (L-ascorbate peroxidase.)	Putatively contains 1 Haem peroxidase, plant/fungal/bacterial (IPR002016: PS00436), 1 Haem peroxidase, plant/fungal/bacterial (IPR002016: PF00141), 1 Haem peroxidase (IPR010255: SSF48113), 1 Haem peroxidase, plant/fungal/bacterial (IPR002016: PS00435), 5 Haem peroxidase, plant/fungal/bacterial (IPR002016: PR00458), 1 Haem peroxidase, plant/fungal/bacterial (IPR002016: PS50873), 14 Fungal lignin p…	Putatively contains SignalP peptide	Putatively related to a protein involved with peroxidase activity (GO:0004601),L-ascorbate peroxidase activity (GO:0016688),heme binding (GO:0020037),electron transport (GO:0006118),response to oxidative stress (GO:0006979)	Ascorbate and aldarate metabolism	Auxiliary Activities Family 2 protein (Mn peroxidase)
AA3	260543	626.165	545.805	510.437	562.563	595.072	509.519	265.036	623.308	596.985	735.478	Oxidase		Sequence similar to Uniprot:A8NN89|A8NN89_COPC7|PN=Pyranose dehydrogenase|GN=CC1G_06476|SW_ID=0.454|SW_Length_Dif=8|SW_Score=1684|Putative BestHit	EC:1.1.99.1 (Choline dehydrogenase.)	Putatively contains 1 Glucose-methanol-choline oxidoreductase, N-terminal (IPR000172: PS00624), 1 Glucose-methanol-choline oxidoreductase, N-terminal (IPR000172: PF00732), 1 Glucose-methanol-choline oxidoreductase (IPR012132: PIRSF000137), 1 Glucose-methanol-choline oxidoreductase, N-terminal (IPR000172: PS00623), 1 Glucose-methanol-choline oxidoreductase, C-terminal (IPR007867: PF05199) domain(s)	Putatively contains SignalP peptide	Putatively related to a protein involved with choline dehydrogenase activity (GO:0008812),alcohol metabolic process (GO:0006066),oxidoreductase activity, acting on CH-OH group of donors (GO:0016614),FAD binding (GO:0050660)	Glycine, serine and threonine metabolism	Auxiliary Activities Family 3 protein (Aryl alcohol oxidase)
AA3	259608	122.989	78.5884	72.5826	191.134	109.213	60.2534	71.0219	112.754	89.1209	119.867			Sequence similar to Uniprot:Q01738|CDH_PHACH|PN=Cellobiose dehydrogenase (CDH) (EC 1.1.99.18) (Cellobiose-quinone oxidoreductase)|GN=CDH-1, CDH-2|SW_ID=0.839|SW_Length_Dif=2|SW_Score=3526|Putative BestHit to Reviewed Uniprot Fungal Seqs	EC:1.1.99.1 (Choline dehydrogenase.)	Putatively contains 1 Glucose-methanol-choline oxidoreductase, N-terminal (IPR000172: PS00624), 1 FAD-dependent pyridine nucleotide-disulphide oxidoreductase (IPR013027: PF07992), 1 Carbohydrate-binding family 9/cellobiose dehydrogenase, cytochrome (IPR008960: SSF49344), 1 Glucose-methanol-choline oxidoreductase, N-terminal (IPR000172: PS00623), 1 Glucose-methanol-choline oxidoreductase, C-termin…	Putatively contains SignalP peptide	Putatively related to a protein involved with choline dehydrogenase activity (GO:0008812),carbohydrate binding (GO:0030246),oxidoreductase activity, acting on CH-OH group of donors (GO:0016614),FAD binding (GO:0050660),carbohydrate catabolic process (GO:0016052),catalytic activity (GO:0003824)	Glycine, serine and threonine metabolism	Auxiliary Activities Family 3 protein (Cellobiose dehydrogenase)
AA3	252324	406.995	455.212	82.085	3213.68	3073.05	475.073	709.506	3725.35	3007.39	3894.75			Sequence similar to Uniprot:A8P219|A8P219_COPC7|PN=Alcohol oxidase|GN=CC1G_07964|SW_ID=0.836|SW_Length_Dif=8|SW_Score=3789|Putative BestHit	EC:1.1.99.1 (Choline dehydrogenase.)	Putatively contains 1 Glucose-methanol-choline oxidoreductase, N-terminal (IPR000172: PS00624), 1 Glucose-methanol-choline oxidoreductase, N-terminal (IPR000172: PF00732), 1 Glucose-methanol-choline oxidoreductase (IPR012132: PIRSF000137), 1 Glucose-methanol-choline oxidoreductase, N-terminal (IPR000172: PS00623), 1 Glucose-methanol-choline oxidoreductase, C-terminal (IPR007867: PF05199) domain(s)		Putatively related to a protein involved with choline dehydrogenase activity (GO:0008812),alcohol metabolic process (GO:0006066),oxidoreductase activity, acting on CH-OH group of donors (GO:0016614),FAD binding (GO:0050660)	Glycine, serine and threonine metabolism	Auxiliary Activities Family 3 protein (Methanol oxidase)
AA3	213078	76.9612	48.2034	36.325	73.7388	54.0563	49.0611	34.4093	26.052	26.4875	13.5166			Sequence similar to Uniprot:A8P437|A8P437_COPC7|PN=Alcohol oxidase AOX1|GN=CC1G_07862|SW_ID=0.482|SW_Length_Dif=4|SW_Score=1822|Putative BestHit	EC:1.1.99.1 (Choline dehydrogenase.)	Putatively contains 1 Glucose-methanol-choline oxidoreductase, N-terminal (IPR000172: PS00624), 1 Glucose-methanol-choline oxidoreductase, N-terminal (IPR000172: PF00732), 1 Glucose-methanol-choline oxidoreductase (IPR012132: PIRSF000137), 1 Glucose-methanol-choline oxidoreductase, C-terminal (IPR007867: PF05199) domain(s)		Putatively related to a protein involved with choline dehydrogenase activity (GO:0008812),alcohol metabolic process (GO:0006066),oxidoreductase activity, acting on CH-OH group of donors (GO:0016614),FAD binding (GO:0050660)	Glycine, serine and threonine metabolism	Auxiliary Activities Family 3 protein (Methanol oxidase)
AA3	179599	27.4685	105.316	74.4696	61.6064	47.8414	51.2887	66.3562	36.0021	34.9851	28.8738			Sequence similar to Uniprot:D6RQR6|D6RQR6_COPC7|PN=Glucose oxidase|GN=CC1G_15386|SW_ID=0.464|SW_Length_Dif=35|SW_Score=1762|Putative BBH	EC:1.1.99.1 (Choline dehydrogenase.)	Putatively contains 1 Glucose-methanol-choline oxidoreductase, N-terminal (IPR000172: PS00624), 1 Glucose-methanol-choline oxidoreductase, N-terminal (IPR000172: PF00732), 1 Glucose-methanol-choline oxidoreductase (IPR012132: PIRSF000137), 1 Glucose-methanol-choline oxidoreductase, N-terminal (IPR000172: PS00623), 1 Glucose-methanol-choline oxidoreductase, C-terminal (IPR007867: PF05199) domain(s)	Putatively contains SignalP peptide	Putatively related to a protein involved with choline dehydrogenase activity (GO:0008812),alcohol metabolic process (GO:0006066),oxidoreductase activity, acting on CH-OH group of donors (GO:0016614),FAD binding (GO:0050660)	Glycine, serine and threonine metabolism	Auxiliary Activities Family 3 protein (Glucose oxidase)
AA3	147295	1.15483	2.4383	1.55005	2.43641	2.33057	2.06459	2.33283	2.14692	1.78242	2.70333			Sequence similar to Uniprot:A8NIE4|A8NIE4_COPC7|PN=Aryl-alcohol oxidase|GN=CC1G_01658|SW_ID=0.385|SW_Length_Dif=-28|SW_Score=1316|Putative BestHit	EC:1.1.99.1 (Choline dehydrogenase.)	Putatively contains 1 Glucose-methanol-choline oxidoreductase, N-terminal (IPR000172: PF00732), 1 Glucose-methanol-choline oxidoreductase (IPR012132: PIRSF000137), 1 Glucose-methanol-choline oxidoreductase, N-terminal (IPR000172: PS00623), 1 Glucose-methanol-choline oxidoreductase, C-terminal (IPR007867: PF05199) domain(s)		Putatively related to a protein involved with choline dehydrogenase activity (GO:0008812),alcohol metabolic process (GO:0006066),oxidoreductase activity, acting on CH-OH group of donors (GO:0016614),FAD binding (GO:0050660)	Glycine, serine and threonine metabolism	Auxiliary Activities Family 3 protein (Aryl alcohol oxidase)
AA3	132559	5.69166	6.93979	8.62634	8.65175	12.4944	4.61816	10.757	11.0649	12.7671	15.9899			Sequence similar to Uniprot:A8NSV9|A8NSV9_COPC7|PN=Putative uncharacterized protein|GN=CC1G_12262|SW_ID=0.427|SW_Length_Dif=-38|SW_Score=1286|Putative BBH	EC:1.1.99.1 (Choline dehydrogenase.)	Putatively contains 1 Glucose-methanol-choline oxidoreductase, N-terminal (IPR000172: PS00624), 1 Glucose-methanol-choline oxidoreductase, N-terminal (IPR000172: PF00732), 1 Glucose-methanol-choline oxidoreductase (IPR012132: PIRSF000137), 1 Glucose-methanol-choline oxidoreductase, N-terminal (IPR000172: PS00623), 1 Glucose-methanol-choline oxidoreductase, C-terminal (IPR007867: PF05199) domain(s)	Putatively contains SignalP peptide	Putatively related to a protein involved with choline dehydrogenase activity (GO:0008812),alcohol metabolic process (GO:0006066),oxidoreductase activity, acting on CH-OH group of donors (GO:0016614),FAD binding (GO:0050660)	Glycine, serine and threonine metabolism	Auxiliary Activities Family 3 protein (Aryl alcohol oxidase)
AA3	126707	265.446	24.5706	21.2289	50.2199	50.4957	28.3066	57.9969	56.6456	52.9336	48.3148			Sequence similar to Uniprot:F8QIE1|F8QIE1_SERL3|PN=Putative uncharacterized protein|GN=SERLA73DRAFT_117989|SW_ID=0.619|SW_Length_Dif=0|SW_Score=2003|Putative BBH	EC:1.1.99.1 (Choline dehydrogenase.)	Putatively contains 1 Glucose-methanol-choline oxidoreductase, N-terminal (IPR000172: PS00624), 1 Glucose-methanol-choline oxidoreductase, N-terminal (IPR000172: PF00732), 1 Glucose-methanol-choline oxidoreductase (IPR012132: PIRSF000137), 1 Glucose-methanol-choline oxidoreductase, N-terminal (IPR000172: PS00623), 1 Glucose-methanol-choline oxidoreductase, C-terminal (IPR007867: PF05199) domain(s)		Putatively related to a protein involved with choline dehydrogenase activity (GO:0008812),alcohol metabolic process (GO:0006066),oxidoreductase activity, acting on CH-OH group of donors (GO:0016614),FAD binding (GO:0050660)	Glycine, serine and threonine metabolism	Auxiliary Activities Family 3 protein (Methanol oxidase)
AA3	121157	169.595	81.7769	69.1455	199.836	364.799	89.7553	109.19	239.67	338.867	403.831			Sequence similar to Uniprot:A8P437|A8P437_COPC7|PN=Alcohol oxidase AOX1|GN=CC1G_07862|SW_ID=0.495|SW_Length_Dif=2|SW_Score=1970|Putative BBH	EC:1.1.99.1 (Choline dehydrogenase.)	Putatively contains 1 Glucose-methanol-choline oxidoreductase, N-terminal (IPR000172: PS00624), 1 Glucose-methanol-choline oxidoreductase, N-terminal (IPR000172: PF00732), 1 Glucose-methanol-choline oxidoreductase (IPR012132: PIRSF000137), 1 Glucose-methanol-choline oxidoreductase, N-terminal (IPR000172: PS00623), 1 Glucose-methanol-choline oxidoreductase, C-terminal (IPR007867: PF05199) domain(s)		Putatively related to a protein involved with choline dehydrogenase activity (GO:0008812),alcohol metabolic process (GO:0006066),oxidoreductase activity, acting on CH-OH group of donors (GO:0016614),FAD binding (GO:0050660)	Glycine, serine and threonine metabolism	Auxiliary Activities Family 3 protein (Methanol oxidase)
AA3	100299	9.56859	15.0049	8.28937	17.4527	20.6514	12.2245	15.0338	17.2992	15.8345	13.6317			Sequence similar to Uniprot:A8NN89|A8NN89_COPC7|PN=Pyranose dehydrogenase|GN=CC1G_06476|SW_ID=0.430|SW_Length_Dif=8|SW_Score=1569|Putative BestHit	EC:1.1.99.1 (Choline dehydrogenase.)	Putatively contains 1 Glucose-methanol-choline oxidoreductase, N-terminal (IPR000172: PF00732), 1 Glucose-methanol-choline oxidoreductase (IPR012132: PIRSF000137), 1 Glucose-methanol-choline oxidoreductase, N-terminal (IPR000172: PS00623), 1 Glucose-methanol-choline oxidoreductase, C-terminal (IPR007867: PF05199) domain(s)	Putatively contains SignalP peptide	Putatively related to a protein involved with choline dehydrogenase activity (GO:0008812),alcohol metabolic process (GO:0006066),oxidoreductase activity, acting on CH-OH group of donors (GO:0016614),FAD binding (GO:0050660)	Glycine, serine and threonine metabolism	Auxiliary Activities Family 3 protein (Aryl alcohol oxidase)
AA5	263533	21.6118	148.361	29.7204	49.3249	46.7409	64.1652	106.403	51.1131	50.2807	59.2431	Copper radical oxidase		Sequence similar to beta-1,6-N-acetylglucosaminyltransferase, contains WSC domain (KOG4157)		Putatively contains 1 Galactose oxidase/kelch, beta-propeller (IPR011043: SSF50965), 2 Carbohydrate-binding WSC (IPR002889: PF01822), 1 Immunoglobulin E-set (IPR014756: SSF81296), 2 Carbohydrate-binding WSC, subgroup (IPR013994: SM00321), 2 Carbohydrate-binding WSC (IPR002889: PS51212), 1 Glyoxal oxidase, N-terminal (IPR009880: PF07250), 1 Region of unknown function DUF1929 (IPR015202: PF09118) d…	Putatively contains SignalP peptide			Auxiliary Activities Family 5 protein (Copper radical oxidase)
AA5	263528	28.3758	58.9882	48.9275	449.792	494.016	96.3837	129.019	319.808	521.378	523.525			Sequence similar to beta-1,6-N-acetylglucosaminyltransferase, contains WSC domain (KOG4157)		Putatively contains 1 Galactose oxidase/kelch, beta-propeller (IPR011043: SSF50965), 4 Carbohydrate-binding WSC (IPR002889: PS51212), 4 Carbohydrate-binding WSC (IPR002889: PF01822), 4 Carbohydrate-binding WSC, subgroup (IPR013994: SM00321), 1 Glyoxal oxidase, N-terminal (IPR009880: PF07250) domain(s)				Auxiliary Activities Family 5 protein (Copper radical oxidase)
AA5	259359	2700.82	8293.7	6530.41	2723.51	1840.83	2597.69	2103.7	1649.99	1554.93	1029.8			Sequence similar to Uniprot:A8N7I6|A8N7I6_COPC7|PN=Copper radical oxidase|GN=CC1G_03329|SW_ID=0.421|SW_Length_Dif=35|SW_Score=1708|Putative BestHit		Putatively contains 1 Galactose oxidase/kelch, beta-propeller (IPR011043: SSF50965), 1 Immunoglobulin E-set (IPR014756: SSF81296), 1 Glyoxal oxidase, N-terminal (IPR009880: PF07250), 1 Region of unknown function DUF1929 (IPR015202: PF09118) domain(s)	Putatively contains SignalP peptide			Auxiliary Activities Family 5 protein (Copper radical oxidase)
AA5	258261	270.56	60.3011	63.6193	356.214	1204.65	204.286	340.14	4652.37	2435.74	7348.16			Sequence similar to Uniprot:A8N7I6|A8N7I6_COPC7|PN=Copper radical oxidase|GN=CC1G_03329|SW_ID=0.327|SW_Length_Dif=-82|SW_Score=1042|Putative BestHit		Putatively contains 1 Galactose oxidase/kelch, beta-propeller (IPR011043: SSF50965), 1 Immunoglobulin E-set (IPR014756: SSF81296), 1 Glyoxal oxidase, N-terminal (IPR009880: PF07250), 1 Region of unknown function DUF1929 (IPR015202: PF09118) domain(s)	Putatively contains SignalP peptide			Auxiliary Activities Family 5 protein (Glyoxal oxidase)
AA5	143144	9.81605	16.3179	15.9722	5.61867	5.9559	9.94262	9.46094	7.55549	7.66854	9.31785			Sequence similar to Uniprot:Q0ZKA3|Q0ZKA3_PHACH|PN=Copper radical oxidase|GN=cro6|SW_ID=0.854|SW_Length_Dif=-27|SW_Score=3492|Putative BBH		Putatively contains 1 Galactose oxidase/kelch, beta-propeller (IPR011043: SSF50965), 1 Immunoglobulin E-set (IPR014756: SSF81296), 1 Glyoxal oxidase, N-terminal (IPR009880: PF07250), 1 Region of unknown function DUF1929 (IPR015202: PF09118) domain(s)	Putatively contains SignalP peptide			Auxiliary Activities Family 5 protein (Copper radical oxidase)
AA5	123913	2.30966	10.5035	2.56094	5.22089	4.46693	3.96618	4.21206	5.82145	4.1037	5.34914			Sequence similar to Uniprot:Q0ZKA8|Q0ZKA8_PHACH|PN=Copper radical oxidase|GN=cro1|SW_ID=0.770|SW_Length_Dif=23|SW_Score=2658|Putative BBH		Putatively contains 1 Galactose oxidase/kelch, beta-propeller (IPR011043: SSF50965), 1 Immunoglobulin E-set (IPR014756: SSF81296), 1 Glyoxal oxidase, N-terminal (IPR009880: PF07250), 1 Region of unknown function DUF1929 (IPR015202: PF09118) domain(s)	Putatively contains SignalP peptide			Auxiliary Activities Family 5 protein (Copper radical oxidase)
AA6	254412	804.586	165.054	204.336	650.671	834.085	1196.81	204.512	467.78	477.729	654.723	Quinone reductase		Sequence similar to Uniprot:A8P8W4|A8P8W4_COPC7|PN=NADH-quinone oxidoreductase|GN=CC1G_11360|SW_ID=0.724|SW_Length_Dif=1|SW_Score=1033|Putative BestHit		Putatively contains 1 Flavodoxin/nitric oxide synthase (IPR008254: PS50902), 1 Flavodoxin/nitric oxide synthase (IPR008254: PF00258), 1 Flavoprotein WrbA (IPR010089: TIGR01755) domain(s)		Putatively related to a protein involved with FMN binding (GO:0010181),oxidoreductase activity (GO:0016491),negative regulation of transcription (GO:0016481)		Auxiliary Activities Family 6 protein (Quinone reductase)
AA6	141788	0.494927	2.62586	1.14569	1.24307	1.94214	0.760638	1.16642	1.15603	1.32645	1.03532			Sequence similar to Uniprot:F1T2K0|F1T2K0_9HOMO|PN=1,4-benzoquinone reductase|GN=bqr|SW_ID=0.771|SW_Length_Dif=-4|SW_Score=819|Putative BBH		Putatively contains 1 Flavodoxin/nitric oxide synthase (IPR008254: PF00258), 1 Flavoprotein WrbA (IPR010089: TIGR01755) domain(s)		Putatively related to a protein involved with FMN binding (GO:0010181),oxidoreductase activity (GO:0016491),negative regulation of transcription (GO:0016481)		Auxiliary Activities Family 6 protein (Quinone reductase)
AA6	114036	12.2082	24.0079	31.9444	23.668	26.2189	24.7751	30.6509	28.2402	26.2803	26.3431			Sequence similar to Uniprot:A8P8W4|A8P8W4_COPC7|PN=NADH-quinone oxidoreductase|GN=CC1G_11360|SW_ID=0.700|SW_Length_Dif=3|SW_Score=1026|Putative BestHit		Putatively contains 1 Flavodoxin/nitric oxide synthase (IPR008254: PS50902), 1 Flavodoxin/nitric oxide synthase (IPR008254: PF00258), 1 Flavoprotein WrbA (IPR010089: TIGR01755) domain(s)		Putatively related to a protein involved with FMN binding (GO:0010181),oxidoreductase activity (GO:0016491),negative regulation of transcription (GO:0016481)		Auxiliary Activities Family 6 protein (Quinone reductase)
AA9	263097	74.0741	144.704	85.5221	313.85	99.1787	188.964	156.624	158.5	97.4526	95.0191	LPMO's		Sequence similar to Uniprot:A8NRC9|A8NRC9_COPC7|PN=Endoglucanase II|GN=CC1G_07179|SW_ID=0.558|SW_Length_Dif=-4|SW_Score=1286|Putative BestHit		Putatively contains 1 Cellulose-binding region, fungal (IPR000254: SSF57180), 1 Glycoside hydrolase, family 61 (IPR005103: PF03443), 1 Cellulose-binding region, fungal (IPR000254: PS00562), 1 Cellulose-binding region, fungal (IPR000254: PF00734), 1 Cellulose-binding region, fungal (IPR000254: SM00236), 1 Cellulose-binding region, fungal (IPR000254: PD001821), 1 Cellulose-binding region, fungal (I…	Putatively contains SignalP peptide	Putatively related to a protein involved with carbohydrate metabolic process (GO:0005975),cellulose binding (GO:0030248),hydrolase activity, hydrolyzing O-glycosyl compounds (GO:0004553),extracellular region (GO:0005576)		Auxiliary Activities Family 9 protein (lytic polysaccaride monooxygenase)
AA9	262199	49.7402	132.419	121.712	123.511	80.5989	70.196	112.3	248.96	156.148	87.3693			Sequence similar to Uniprot:A8NLZ6|A8NLZ6_COPC7|PN=Glycosyl hydrolase family 61|GN=CC1G_08455|SW_ID=0.408|SW_Length_Dif=-28|SW_Score=830|Putative BestHit		Putatively contains 1 Glycoside hydrolase, family 61 (IPR005103: PF03443) domain(s)	Putatively contains SignalP peptide			Auxiliary Activities Family 9 protein (lytic polysaccaride monooxygenase)
AA9	261448	0.742391	2.71965	3.70663	17.9996	4.66114	19.0703	10.757	10.1566	4.31096	4.60141			Sequence similar to Uniprot:A8PB03|A8PB03_COPC7|PN=Putative uncharacterized protein|GN=CC1G_13046|SW_ID=0.378|SW_Length_Dif=-51|SW_Score=592|Putative BestHit		Putatively contains 1 Glycoside hydrolase, family 61 (IPR005103: PF03443) domain(s)	Putatively contains SignalP peptide			Auxiliary Activities Family 9 protein (lytic polysaccaride monooxygenase)
AA9	253391	8.57874	71.8362	26.7551	365.462	27.7726	95.6231	49.7671	150.78	28.2285	25.1352			Sequence similar to Uniprot:Q00023|CEL1_AGABI|PN=Cellulose-growth-specific protein|GN=cel1|SW_ID=0.631|SW_Length_Dif=-3|SW_Score=1076|Putative BestHit to Reviewed Uniprot Fungal Seqs		Putatively contains 1 Cellulose-binding region, fungal (IPR000254: SSF57180), 1 Glycoside hydrolase, family 61 (IPR005103: PF03443), 1 Cellulose-binding region, fungal (IPR000254: PS00562), 1 Cellulose-binding region, fungal (IPR000254: PF00734), 1 Cellulose-binding region, fungal (IPR000254: SM00236), 1 Cellulose-binding region, fungal (IPR000254: PD001821), 1 Cellulose-binding region, fungal (I…	Putatively contains SignalP peptide	Putatively related to a protein involved with carbohydrate metabolic process (GO:0005975),cellulose binding (GO:0030248),hydrolase activity, hydrolyzing O-glycosyl compounds (GO:0004553),extracellular region (GO:0005576)		Auxiliary Activities Family 9 protein (lytic polysaccaride monooxygenase)
AA9	251256	10.0635	55.5183	38.2794	118.042	13.9187	98.9916	32.4005	38.8509	12.394	13.1715			Sequence similar to Uniprot:A8NCG7|A8NCG7_COPC7|PN=Endoglucanase II|GN=CC1G_03525|SW_ID=0.583|SW_Length_Dif=5|SW_Score=1385|Putative BestHit		Putatively contains 1 Cellulose-binding region, fungal (IPR000254: SSF57180), 1 Glycoside hydrolase, family 61 (IPR005103: PF03443), 1 Cellulose-binding region, fungal (IPR000254: PS00562), 1 Cellulose-binding region, fungal (IPR000254: PF00734), 1 Cellulose-binding region, fungal (IPR000254: SM00236), 1 Cellulose-binding region, fungal (IPR000254: PD001821), 1 Cellulose-binding region, fungal (I…	Putatively contains SignalP peptide	Putatively related to a protein involved with carbohydrate metabolic process (GO:0005975),cellulose binding (GO:0030248),hydrolase activity, hydrolyzing O-glycosyl compounds (GO:0004553),extracellular region (GO:0005576)		Auxiliary Activities Family 9 protein (lytic polysaccaride monooxygenase)
AA9	251219	30.9329	26.7276	26.6203	28.6403	17.4145	33.7397	38.8806	28.1163	26.7363	24.8476			Sequence similar to Uniprot:A8NBA9|A8NBA9_COPC7|PN=Endoglucanase II|GN=CC1G_07479|SW_ID=0.456|SW_Length_Dif=-6|SW_Score=675|Putative BestHit		Putatively contains 1 Glycoside hydrolase, family 61 (IPR005103: PF03443) domain(s)	Putatively contains SignalP peptide			Auxiliary Activities Family 9 protein (lytic polysaccaride monooxygenase)
AA9	251218	0.907366	2.81343	2.22398	4.67394	1.42424	6.57409	2.98084	3.1378	2.7358	2.41574			Sequence similar to Uniprot:A8PFT1|A8PFT1_COPC7|PN=Putative uncharacterized protein|GN=CC1G_04849|SW_ID=0.504|SW_Length_Dif=4|SW_Score=789|Putative BestHit		Putatively contains 1 Glycoside hydrolase, family 61 (IPR005103: PF03443) domain(s)	Putatively contains SignalP peptide			Auxiliary Activities Family 9 protein (lytic polysaccaride monooxygenase)
AA9	251215	5.19673	5.15795	2.49355	95.5173	6.02064	38.0319	10.6274	31.0477	4.47677	3.96872			Sequence similar to Uniprot:A8PFT1|A8PFT1_COPC7|PN=Putative uncharacterized protein|GN=CC1G_04849|SW_ID=0.490|SW_Length_Dif=7|SW_Score=783|Putative BestHit		Putatively contains 1 Glycoside hydrolase, family 61 (IPR005103: PF03443) domain(s)	Putatively contains SignalP peptide			Auxiliary Activities Family 9 protein (lytic polysaccaride monooxygenase)
AA9	246008	25.4063	45.39	57.9582	18.1488	14.825	26.6767	36.4181	18.2075	19.8553	14.4944			Sequence similar to Uniprot:A8NLH8|A8NLH8_COPC7|PN=Endoglucanase-4|GN=CC1G_05827|SW_ID=0.409|SW_Length_Dif=-9|SW_Score=844|Putative BBH		Putatively contains 1 Glycoside hydrolase, family 61 (IPR005103: PF03443) domain(s)	Putatively contains SignalP peptide			Auxiliary Activities Family 9 protein (lytic polysaccaride monooxygenase)
AA9	213022	624.928	475.094	555.523	532.53	528.457	407.213	646.584	575.786	527.098	584.552			Sequence similar to Uniprot:A8NLZ6|A8NLZ6_COPC7|PN=Glycosyl hydrolase family 61|GN=CC1G_08455|SW_ID=0.388|SW_Length_Dif=-2|SW_Score=778|Putative BestHit		Putatively contains 1 Glycoside hydrolase, family 61 (IPR005103: PF03443) domain(s)				Auxiliary Activities Family 9 protein (lytic polysaccaride monooxygenase)
AA9	57963	2.47464	16.693	10.7829	15.2152	2.719	17.0057	7.19291	6.31689	3.23322	3.2785			Sequence similar to Uniprot:Q00023|CEL1_AGABI|PN=Cellulose-growth-specific protein|GN=cel1|SW_ID=0.660|SW_Length_Dif=-29|SW_Score=1103|Putative BBH to Reviewed Uniprot Fungal Seqs		Putatively contains 1 Cellulose-binding region, fungal (IPR000254: SSF57180), 1 Glycoside hydrolase, family 61 (IPR005103: PF03443), 1 Cellulose-binding region, fungal (IPR000254: PS00562), 1 Cellulose-binding region, fungal (IPR000254: PF00734), 1 Cellulose-binding region, fungal (IPR000254: SM00236), 1 Cellulose-binding region, fungal (IPR000254: PD001821), 1 Cellulose-binding region, fungal (I…		Putatively related to a protein involved with carbohydrate metabolic process (GO:0005975),cellulose binding (GO:0030248),hydrolase activity, hydrolyzing O-glycosyl compounds (GO:0004553),extracellular region (GO:0005576)		Auxiliary Activities Family 9 protein (lytic polysaccaride monooxygenase)
CBM1	262183	39.5117	89.467	86.2634	209.78	167.931	129.852	110.745	177.203	125.64	181.641	Cellulose binding		Sequence similar to Uniprot:A8NRB3|A8NRB3_COPC7|PN=Putative uncharacterized protein|GN=CC1G_07166|SW_ID=0.628|SW_Length_Dif=6|SW_Score=1410|Putative BestHit		Putatively contains 1 Cellulose-binding region, fungal (IPR000254: SSF57180), 1 Cellulose-binding region, fungal (IPR000254: PF00734), 1 Cellulose-binding region, fungal (IPR000254: SM00236), 1 Cellulose-binding region, fungal (IPR000254: PS51164) domain(s)	Putatively contains SignalP peptide	Putatively related to a protein involved with carbohydrate metabolic process (GO:0005975),cellulose binding (GO:0030248),hydrolase activity, hydrolyzing O-glycosyl compounds (GO:0004553),extracellular region (GO:0005576)		Carbohydrate-Binding Module Family 1 protein (cellulose binding)
CBM1	254017	759.796	28.6032	60.9909	126.942	35.1528	21.5695	8.22972	55.9437	32.8296	44.231			Sequence similar to Uniprot:A8P0G9|A8P0G9_COPC7|PN=Putative uncharacterized protein|GN=CC1G_10307|SW_ID=0.582|SW_Length_Dif=-1|SW_Score=962|Putative BestHit		Putatively contains 1 Cellulose-binding region, fungal (IPR000254: SSF57180), 1 Cellulose-binding region, fungal (IPR000254: PS00562), 1 Cellulose-binding region, fungal (IPR000254: PF00734), 1 Cellulose-binding region, fungal (IPR000254: SM00236), 1 Cellulose-binding region, fungal (IPR000254: PS51164) domain(s)	Putatively contains SignalP peptide	Putatively related to a protein involved with carbohydrate metabolic process (GO:0005975),cellulose binding (GO:0030248),hydrolase activity, hydrolyzing O-glycosyl compounds (GO:0004553),extracellular region (GO:0005576)		Carbohydrate-Binding Module Family 1 protein (cellulose binding)
CBM1	161126	7.67137	14.1609	14.7591	9.29815	7.05645	6.57409	10.1738	9.61984	9.98983	6.49949			Sequence similar to Uniprot:Q66NB8|Q66NB8_PHACH|PN=Cellulose binding iron reductase|GN=cir1|SW_ID=0.790|SW_Length_Dif=-5|SW_Score=1134|Putative BBH		Putatively contains 1 Cellulose-binding region, fungal (IPR000254: SSF57180), 1 Cellulose-binding region, fungal (IPR000254: PF00734), 1 Carbohydrate-binding family 9/cellobiose dehydrogenase, cytochrome (IPR008960: SSF49344), 1 Cellulose-binding region, fungal (IPR000254: SM00236), 1 Cellulose-binding region, fungal (IPR000254: PD001821), 1 Cellulose-binding region, fungal (IPR000254: PS51164) d…	Putatively contains SignalP peptide	Putatively related to a protein involved with carbohydrate metabolic process (GO:0005975),cellulose binding (GO:0030248),hydrolase activity, hydrolyzing O-glycosyl compounds (GO:0004553),carbohydrate binding (GO:0030246),carbohydrate catabolic process (GO:0016052),catalytic activity (GO:0003824),extracellular region (GO:0005576)		Carbohydrate-Binding Module Family 1 protein (cellulose binding)
CBM12	257901	1379.94	668.001	812.561	950.698	665.572	1004.91	278.515	242.354	348.483	261.13	Chitin binding		Sequence similar to Uniprot:A8N6K7|A8N6K7_COPC7|PN=Putative uncharacterized protein|GN=CC1G_07378|SW_ID=0.475|SW_Length_Dif=6|SW_Score=997|Putative BestHit		Putatively contains 1 Carbohydrate-binding family V/XII (IPR003610: SSF51055), 1 Immunoglobulin/major histocompatibility complex, conserved site (IPR003006: PS00290), 2 Protein of unknown function DM9 (IPR006616: SM00696), 1 Carbohydrate-binding family V/XII (IPR003610: PF02839) domain(s)		Putatively related to a protein involved with carbohydrate metabolic process (GO:0005975),hydrolase activity, hydrolyzing O-glycosyl compounds (GO:0004553),carbohydrate binding (GO:0030246),extracellular region (GO:0005576)		Carbohydrate-Binding Module Family 12 protein (chitin binding)
CBM21	257123	665.1	586.224	577.628	244.984	226.972	401.508	333.012	203.627	251.943	189.463	Starch binding		Sequence similar to Protein phosphatase, regulatory subunit PPP1R3C/D (KOG3986)	EC:3.1.3.16 (Serine/threonine specific protein phosphatase.)	Putatively contains 1 Putative phosphatase regulatory subunit (IPR005036: PS51159), 1 Putative phosphatase regulatory subunit (IPR005036: PF03370) domain(s)		Putatively related to a protein involved with myosin phosphatase complex (GO:0017023),CTD phosphatase activity (GO:0008420),magnesium-dependent protein serine/threonine phosphatase activity (GO:0004724),calcium-dependent protein serine/threonine phosphatase activity (GO:0004723),magnesium-dependent protein serine/threonine phosphatase complex (GO:0005963),calcium-dependent protein serine/threonin…		Carbohydrate-Binding Module Family 21 protein (starch binding)
CBM21	248681	354.863	1325.78	1579.16	320.413	306.47	390.044	529.489	379.467	547.617	303.233			Sequence similar to Uniprot:G4T8W8|G4T8W8_PIRID|PN=Related to carbohydrate binding domain-containing protein from family CBM21-Postia placenta|GN=PIIN_01603|SW_ID=0.352|SW_Length_Dif=102|SW_Score=941|Putative BestHit		Putatively contains 1 Putative phosphatase regulatory subunit (IPR005036: PS51159), 1 Putative phosphatase regulatory subunit (IPR005036: PF03370) domain(s)				Carbohydrate-Binding Module Family 21 protein (starch binding)
CBM48	262323	91.479	140.484	160.261	152.45	150.063	120.289	127.917	109.823	134.842	100.196	Glycogen binding								Carbohydrate-Binding Module Family 48 protein (glycogen binding often associated with GH13)
CBM48	250203	126.536	367.34	406.045	637.644	620.514	327.509	374.355	399.781	461.77	388.244			Sequence similar to Uniprot:A8NWW5|A8NWW5_COPC7|PN=Putative uncharacterized protein|GN=CC1G_00138|SW_ID=0.304|SW_Length_Dif=-5|SW_Score=590|Putative BestHit		Putatively contains 1 Immunoglobulin E-set (IPR014756: SSF81296) domain(s)				Carbohydrate-Binding Module Family 48 protein (glycogen binding often associated with GH13)
CE1	262352	9.81605	8.53406	1.88701	5.4695	3.49586	19.8852	4.47127	2.80751	2.81871	4.37134	Acetylxylan esterase		Sequence similar to Uniprot:A8PB24|A8PB24_COPC7|PN=Acetyl xylan esterase|GN=CC1G_12850|SW_ID=0.436|SW_Length_Dif=-8|SW_Score=1032|Putative BestHit		Putatively contains 1 Cellulose-binding region, fungal (IPR000254: SSF57180), 1 Esterase, PHB depolymerase (IPR010126: TIGR01840), 1 Cellulose-binding region, fungal (IPR000254: PS00562), 1 Cellulose-binding region, fungal (IPR000254: PF00734), 1 Cellulose-binding region, fungal (IPR000254: SM00236), 1 Cellulose-binding region, fungal (IPR000254: PD001821), 1 Cellulose-binding region, fungal (IPR…	Putatively contains SignalP peptide	Putatively related to a protein involved with carbohydrate metabolic process (GO:0005975),cellulose binding (GO:0030248),hydrolase activity, hydrolyzing O-glycosyl compounds (GO:0004553),extracellular region (GO:0005576)		Carbohydrate Esterase Family 1 protein (acetylxylan esterase)
CE1	248451	7.17644	3.84502	2.56094	6.96118	7.50962	11.3552	4.98967	8.71153	5.55451	10.2957			Sequence similar to Uniprot:A8PB24|A8PB24_COPC7|PN=Acetyl xylan esterase|GN=CC1G_12850|SW_ID=0.434|SW_Length_Dif=-10|SW_Score=1025|Putative BestHit		Putatively contains 1 Cellulose-binding region, fungal (IPR000254: SSF57180), 1 Esterase, PHB depolymerase (IPR010126: TIGR01840), 1 Cellulose-binding region, fungal (IPR000254: PS00562), 1 Cellulose-binding region, fungal (IPR000254: PF00734), 1 Cellulose-binding region, fungal (IPR000254: SM00236), 1 Cellulose-binding region, fungal (IPR000254: PD001821), 1 Cellulose-binding region, fungal (IPR…	Putatively contains SignalP peptide	Putatively related to a protein involved with carbohydrate metabolic process (GO:0005975),cellulose binding (GO:0030248),hydrolase activity, hydrolyzing O-glycosyl compounds (GO:0004553),extracellular region (GO:0005576)		Carbohydrate Esterase Family 1 protein (acetylxylan esterase)
CE1	190446	44.296	46.3278	30.8661	377.296	491.815	69.2181	121.696	406.634	400.256	465.375			Sequence similar to Uniprot:A8N2B8|A8N2B8_COPC7|PN=Esterase D|GN=CC1G_01758|SW_ID=0.700|SW_Length_Dif=3|SW_Score=1399|Putative BBH	EC:3.1.1.1 (Carboxylesterase.)	Putatively contains 1 Putative esterase (IPR000801: PF00756), 1 S-formylglutathione hydrolase (IPR014186: TIGR02821) domain(s)		Putatively related to a protein involved with carboxylesterase activity (GO:0004091)		Carbohydrate Esterase Family 1 protein (acetylxylan esterase)
CE15	247750	39.1817	99.1264	94.081	284.861	86.749	210.697	104.265	145.99	77.8875	105.89	Glucuronyl esterase		Sequence similar to Uniprot:A8NLL9|A8NLL9_COPC7|PN=Cip2|GN=CC1G_05859|SW_ID=0.393|SW_Length_Dif=-40|SW_Score=1118|Putative BestHit			Putatively contains SignalP peptide			Carbohydrate Esterase Family 15 protein (glucuronoyl esterase)
CE15	179285	0	0	0	0	0	0	0	0	0	0			Sequence similar to Uniprot:A8NLL5|A8NLL5_COPC7|PN=Cip2|GN=CC1G_05856|SW_ID=0.441|SW_Length_Dif=-17|SW_Score=1222|Putative BestHit		Putatively contains 1 Cellulose-binding region, fungal (IPR000254: SSF57180), 1 Cellulose-binding region, fungal (IPR000254: PF00734), 1 Cellulose-binding region, fungal (IPR000254: SM00236), 1 Cellulose-binding region, fungal (IPR000254: PD001821), 1 Cellulose-binding region, fungal (IPR000254: PS51164) domain(s)	Putatively contains SignalP peptide	Putatively related to a protein involved with carbohydrate metabolic process (GO:0005975),cellulose binding (GO:0030248),hydrolase activity, hydrolyzing O-glycosyl compounds (GO:0004553),extracellular region (GO:0005576)		Carbohydrate Esterase Family 15 protein (glucuronoyl esterase)
CE15	157044	0	0	0	0	0	0	0	0	0	0			Sequence similar to Uniprot:A8NLL5|A8NLL5_COPC7|PN=Cip2|GN=CC1G_05856|SW_ID=0.441|SW_Length_Dif=-18|SW_Score=1274|Putative BBH		Putatively contains 1 Cellulose-binding region, fungal (IPR000254: SSF57180), 1 Cellulose-binding region, fungal (IPR000254: PF00734), 1 Cellulose-binding region, fungal (IPR000254: SM00236), 1 Cellulose-binding region, fungal (IPR000254: PD001821), 1 Cellulose-binding region, fungal (IPR000254: PS51164) domain(s)	Putatively contains SignalP peptide	Putatively related to a protein involved with carbohydrate metabolic process (GO:0005975),cellulose binding (GO:0030248),hydrolase activity, hydrolyzing O-glycosyl compounds (GO:0004553),extracellular region (GO:0005576)		Carbohydrate Esterase Family 15 protein (glucuronoyl esterase)
CE16	258413	5.19673	13.692	8.15459	81.5453	40.5908	16.4624	11.8586	42.4429	23.3787	76.4409	Acetyl esterase		Sequence similar to Uniprot:A8NN63|A8NN63_COPC7|PN=GDSL lipase/acylhydrolase|GN=CC1G_06458|SW_ID=0.500|SW_Length_Dif=-1|SW_Score=1091|Putative BestHit		Putatively contains 1 Esterase, SGNH hydrolase-type (IPR013830: SSF52266) domain(s)	Putatively contains SignalP peptide			Carbohydrate Esterase Family 16 protein (acetyl esterase)
CE16	255913	25.6537	28.228	32.3488	16.2096	13.0124	23.4168	22.4211	16.3083	16.8708	14.4944			Sequence similar to Uniprot:G4U2Z8|G4U2Z8_PIRID|PN=Putative uncharacterized protein|GN=PIIN_00667|SW_ID=0.399|SW_Length_Dif=7|SW_Score=414|Putative BestHit		Putatively contains 1 Esterase, SGNH hydrolase-type (IPR013830: SSF52266) domain(s)				Carbohydrate Esterase Family 16 protein (acetyl esterase)
CE16	195373	7.75386	4.68904	6.40236	9.04953	9.96966	4.56383	12.6362	9.90884	9.11934	9.20282			Sequence similar to Uniprot:A8NFA3|A8NFA3_COPC7|PN=Putative uncharacterized protein|GN=CC1G_04214|SW_ID=0.357|SW_Length_Dif=1|SW_Score=639|Putative BBH		Putatively contains 1 Esterase, SGNH hydrolase-type (IPR013830: SSF52266) domain(s)				Carbohydrate Esterase Family 16 protein (acetyl esterase)
CE16	185435	0.824878	3.9388	3.84142	1.79002	2.91321	2.39058	1.94403	2.10563	3.15032	4.08375			Sequence similar to Uniprot:A8NN63|A8NN63_COPC7|PN=GDSL lipase/acylhydrolase|GN=CC1G_06458|SW_ID=0.424|SW_Length_Dif=16|SW_Score=810|Putative BestHit		Putatively contains 1 2-oxo acid dehydrogenase, lipoyl-binding site (IPR003016: PS00189) domain(s)	Putatively contains SignalP peptide			Carbohydrate Esterase Family 16 protein (acetyl esterase)
CE16	133445	4.45434	13.2231	10.9177	133.605	196.027	14.0718	16.9779	30.1394	68.9754	31.6347			Sequence similar to Uniprot:Q874E3|Q874E3_PHACH|PN=Putative laminarinase|GN=lam16A|SW_ID=0.858|SW_Length_Dif=0|SW_Score=1538|Putative BBH		Putatively contains 1 Concanavalin A-like lectin/glucanase (IPR008985: SSF49899) domain(s)	Putatively contains SignalP peptide			Glycoside Hydrolase Family 16 protein (xyloglucanase, lichanase, galactanase)
CE4	257147	34.2325	16.7868	10.9177	97.1582	473.624	63.2416	37.7142	218.284	273	307.432	Acetylxylan esterase chitin esterase				Putatively contains 1 Polysaccharide deacetylase (IPR002509: PF01522), 1 Glycoside hydrolase/deacetylase, beta/alpha-barrel (IPR011330: SSF88713) domain(s)		Putatively related to a protein involved with hydrolase activity, acting on carbon-nitrogen (but not peptide) bonds (GO:0016810),carbohydrate metabolic process (GO:0005975),catalytic activity (GO:0003824)		Carbohydrate Esterase Family 4 protein (acetylxylan esterase chitin esterase)
CE4	249241	6.92898	35.1678	36.6619	27.2978	14.7603	18.9616	29.4844	14.4917	15.42	21.4541			Sequence similar to Uniprot:G4T9W1|G4T9W1_PIRID|PN=Related to CDA2-sporulation-specific chitin deacetylase|GN=PIIN_01972|SW_ID=0.442|SW_Length_Dif=38|SW_Score=896|Putative BestHit		Putatively contains 1 Polysaccharide deacetylase (IPR002509: PF01522), 1 Glycoside hydrolase/deacetylase, beta/alpha-barrel (IPR011330: SSF88713) domain(s)	Putatively contains SignalP peptide	Putatively related to a protein involved with hydrolase activity, acting on carbon-nitrogen (but not peptide) bonds (GO:0016810),carbohydrate metabolic process (GO:0005975),catalytic activity (GO:0003824)		Carbohydrate Esterase Family 4 protein (acetylxylan esterase chitin esterase)
CE4	122169	6061.78	65.4591	38.2794	89.4512	136.403	213.468	79.3164	190.498	174.553	188.37			Sequence similar to Uniprot:A8N3N2|A8N3N2_COPC7|PN=Putative uncharacterized protein|GN=CC1G_00677|SW_ID=0.560|SW_Length_Dif=-29|SW_Score=2160|Putative BBH		Putatively contains 1 Tubulin (IPR000217: PS00227), 1 Polysaccharide deacetylase (IPR002509: PF01522), 1 Glycoside hydrolase/deacetylase, beta/alpha-barrel (IPR011330: SSF88713) domain(s)	Putatively contains SignalP peptide	Putatively related to a protein involved with hydrolase activity, acting on carbon-nitrogen (but not peptide) bonds (GO:0016810),carbohydrate metabolic process (GO:0005975),microtubule-based process (GO:0007017),microtubule (GO:0005874),catalytic activity (GO:0003824),GTP binding (GO:0005525)		Carbohydrate Esterase Family 4 protein (acetylxylan esterase chitin esterase)
CE8	198942	10.6409	23.2577	19.4093	53.6011	58.9116	26.5137	31.5581	55.6547	29.2234	72.9899	Pectin-methyl esterase		Sequence similar to Uniprot:E7D8Q5|E7D8Q5_LEUGO|PN=Pectinesterase (EC 3.1.1.11)|GN=|SW_ID=0.519|SW_Length_Dif=-14|SW_Score=947|Putative BBH	EC:3.1.1.11 (Pectinesterase.)	Putatively contains 1 Pectinesterase, catalytic (IPR000070: PF01095), 1 Pectinesterase, catalytic (IPR000070: PS00503), 1 Pectin lyase fold/virulence factor (IPR011050: SSF51126) domain(s)	Putatively contains SignalP peptide	Putatively related to a protein involved with cell wall (GO:0005618),cell wall modification (GO:0042545),pectinesterase activity (GO:0030599)	Pentose and glucuronate interconversions,Starch and sucrose metabolism	Carbohydrate Esterase Family 8 protein (pectin methyl estease)
CE8	154301	2.47464	6.3771	3.23488	8.99981	16.055	13.3112	6.15609	4.21126	4.35241	26.5731			Sequence similar to Uniprot:F8Q1H6|F8Q1H6_SERL3|PN=Carbohydrate esterase family 8 protein|GN=SERLA73DRAFT_109516|SW_ID=0.761|SW_Length_Dif=-1|SW_Score=1560|Putative BBH	EC:3.1.1.11 (Pectinesterase.)	Putatively contains 1 Pectinesterase, catalytic (IPR000070: PF01095), 1 Pectin lyase fold/virulence factor (IPR011050: SSF51126) domain(s)	Putatively contains SignalP peptide	Putatively related to a protein involved with cell wall (GO:0005618),cell wall modification (GO:0042545),pectinesterase activity (GO:0030599)	Pentose and glucuronate interconversions,Starch and sucrose metabolism	Carbohydrate Esterase Family 8 protein (pectin methyl estease)
GH1	253820	41.6564	58.1442	56.1386	89.6998	96.0066	86.0608	90.5918	99.0472	102.717	81.4449	ß-glucosidase, ß-galactosidase, ß-mannosidase, and other		Sequence similar to Uniprot:Q25BW5|BGL1A_PHACH|PN=Beta-glucosidase 1A (EC 3.2.1.21) (Cellobiase 1A)|GN=BGL1A|SW_ID=0.883|SW_Length_Dif=2|SW_Score=2259|Putative BestHit to Reviewed Uniprot Fungal Seqs	EC:3.2.1.21 (Beta-glucosidase.)	Putatively contains 1 Glycoside hydrolase, family 1 (IPR001360: PS00653), 5 Glycoside hydrolase, family 1 (IPR001360: PR00131), 1 Glycoside hydrolase, catalytic core (IPR017853: SSF51445), 1 Glycoside hydrolase, family 1 (IPR001360: PF00232) domain(s)		Putatively related to a protein involved with carbohydrate metabolic process (GO:0005975),beta-glucosidase activity (GO:0008422),hydrolase activity, hydrolyzing O-glycosyl compounds (GO:0004553)	Cyanoamino acid metabolism,Flavonoids, stilbene and lignin biosynthesis,Starch and sucrose metabolism	Glycoside Hydrolase Family 1 protein (beta-glucosidase, beta-galactosidase, beta-mannosidase, and other)
GH1	142355	62.1958	468.248	749.211	977.101	726.491	188.53	555.604	762.733	729.672	782.987			Sequence similar to Uniprot:Q25BW4|BGL1B_PHACH|PN=Beta-glucosidase 1B (EC 3.2.1.21) (Cellobiase 1B)|GN=BGL1B|SW_ID=0.915|SW_Length_Dif=1|SW_Score=2707|Putative BBH to Reviewed Uniprot Fungal Seqs	EC:3.2.1.21 (Beta-glucosidase.)	Putatively contains 1 Glycoside hydrolase, family 1 (IPR001360: PS00653), 5 Glycoside hydrolase, family 1 (IPR001360: PR00131), 1 Glycoside hydrolase, catalytic core (IPR017853: SSF51445), 1 Glycoside hydrolase, family 1 (IPR001360: PF00232), 1 Glycoside hydrolase, family 1 (IPR001360: PS00572) domain(s)		Putatively related to a protein involved with carbohydrate metabolic process (GO:0005975),beta-glucosidase activity (GO:0008422),hydrolase activity, hydrolyzing O-glycosyl compounds (GO:0004553)	Cyanoamino acid metabolism,Flavonoids, stilbene and lignin biosynthesis,Starch and sucrose metabolism	Glycoside Hydrolase Family 1 protein (beta-glucosidase, beta-galactosidase, beta-mannosidase, and other)
GH10	262694	46.2757	85.8095	79.4567	357.307	136.792	33.7941	68.1058	191.819	114.945	119.292	Xylanase		Sequence similar to Uniprot:G4TM83|G4TM83_PIRID|PN=Related to endo-1,4-beta-xylanase|GN=PIIN_06360|SW_ID=0.464|SW_Length_Dif=-24|SW_Score=1002|Putative BestHit		Putatively contains 1 Cellulose-binding region, fungal (IPR000254: SSF57180), 1 Cellulose-binding region, fungal (IPR000254: PS00562), 1 Cellulose-binding region, fungal (IPR000254: PF00734), 1 Glycoside hydrolase, catalytic core (IPR017853: SSF51445), 1 Glycoside hydrolase, family 10 (IPR001000: SM00633), 4 Glycoside hydrolase, family 10 (IPR001000: PR00134), 1 Glycoside hydrolase, family 10 (IP…	Putatively contains SignalP peptide	Putatively related to a protein involved with carbohydrate metabolic process (GO:0005975),cellulose binding (GO:0030248),hydrolase activity, hydrolyzing O-glycosyl compounds (GO:0004553),extracellular region (GO:0005576)		Glycoside Hydrolase Family 10 protein (xylanase)
GH10	252890	6.764	16.1303	23.992	42.4135	9.25754	12.2245	5.96169	13.0054	7.33693	12.4238			Sequence similar to Uniprot:G4TM83|G4TM83_PIRID|PN=Related to endo-1,4-beta-xylanase|GN=PIIN_06360|SW_ID=0.481|SW_Length_Dif=-22|SW_Score=1057|Putative BestHit		Putatively contains 1 Cellulose-binding region, fungal (IPR000254: SSF57180), 1 Cellulose-binding region, fungal (IPR000254: PS00562), 1 Cellulose-binding region, fungal (IPR000254: PF00734), 1 Glycoside hydrolase, catalytic core (IPR017853: SSF51445), 1 Glycoside hydrolase, family 10 (IPR001000: SM00633), 4 Glycoside hydrolase, family 10 (IPR001000: PR00134), 1 Glycoside hydrolase, family 10 (IP…	Putatively contains SignalP peptide	Putatively related to a protein involved with carbohydrate metabolic process (GO:0005975),cellulose binding (GO:0030248),hydrolase activity, hydrolyzing O-glycosyl compounds (GO:0004553),extracellular region (GO:0005576)		Glycoside Hydrolase Family 10 protein (xylanase)
GH10	249059	6.35156	15.6614	14.7591	42.7615	10.1639	11.7356	9.13694	9.33083	11.6479	8.51261			Sequence similar to Uniprot:A8NBS6|A8NBS6_COPC7|PN=XylanaseF1|GN=CC1G_02536|SW_ID=0.519|SW_Length_Dif=5|SW_Score=1251|Putative BestHit		Putatively contains 1 Cellulose-binding region, fungal (IPR000254: SSF57180), 1 Cellulose-binding region, fungal (IPR000254: PS00562), 1 Cellulose-binding region, fungal (IPR000254: PF00734), 1 Glycoside hydrolase, catalytic core (IPR017853: SSF51445), 1 Glycoside hydrolase, family 10 (IPR001000: SM00633), 4 Glycoside hydrolase, family 10 (IPR001000: PR00134), 1 Glycoside hydrolase, family 10 (IP…	Putatively contains SignalP peptide	Putatively related to a protein involved with carbohydrate metabolic process (GO:0005975),cellulose binding (GO:0030248),hydrolase activity, hydrolyzing O-glycosyl compounds (GO:0004553),extracellular region (GO:0005576)		Glycoside Hydrolase Family 10 protein (xylanase)
GH10	246477	6.764	12.004	8.69373	60.9103	67.975	21.4065	12.701	36.0434	20.56	114.805			Sequence similar to Uniprot:A8P570|A8P570_COPC7|PN=Xylanase glycosyl hydrolase family 10|GN=CC1G_12361|SW_ID=0.388|SW_Length_Dif=-2|SW_Score=875|Putative BestHit		Putatively contains 1 Glycoside hydrolase, family 10 (IPR001000: PF00331), 1 Glycoside hydrolase, catalytic core (IPR017853: SSF51445), 1 Glycoside hydrolase, family 10 (IPR001000: SM00633), 1 Glycoside hydrolase, family 10 (IPR001000: PS00591), 4 Glycoside hydrolase, family 10 (IPR001000: PR00134) domain(s)	Putatively contains SignalP peptide	Putatively related to a protein involved with carbohydrate metabolic process (GO:0005975),hydrolase activity, hydrolyzing O-glycosyl compounds (GO:0004553)		Glycoside Hydrolase Family 10 protein (xylanase)
GH10	207322	16.3326	49.1412	39.9642	155.234	30.2327	78.4	44.8423	64.9442	26.4046	23.6397			Sequence similar to Uniprot:G4TM83|G4TM83_PIRID|PN=Related to endo-1,4-beta-xylanase|GN=PIIN_06360|SW_ID=0.480|SW_Length_Dif=-26|SW_Score=1058|Putative BBH		Putatively contains 1 Cellulose-binding region, fungal (IPR000254: SSF57180), 1 Cellulose-binding region, fungal (IPR000254: PS00562), 1 Cellulose-binding region, fungal (IPR000254: PF00734), 1 Glycoside hydrolase, catalytic core (IPR017853: SSF51445), 1 Glycoside hydrolase, family 10 (IPR001000: SM00633), 4 Glycoside hydrolase, family 10 (IPR001000: PR00134), 1 Glycoside hydrolase, family 10 (IP…	Putatively contains SignalP peptide	Putatively related to a protein involved with carbohydrate metabolic process (GO:0005975),cellulose binding (GO:0030248),hydrolase activity, hydrolyzing O-glycosyl compounds (GO:0004553),extracellular region (GO:0005576)		Glycoside Hydrolase Family 10 protein (xylanase)
GH11	258624	4.45434	74.8372	17.5896	76.0758	10.0344	76.2811	17.9499	35.5067	16.249	16.6801	Xylanase		Sequence similar to Uniprot:G4TKV8|G4TKV8_PIRID|PN=Probable endo-1,4-beta-xylanase B|GN=PIIN_05886|SW_ID=0.589|SW_Length_Dif=6|SW_Score=923|Putative BestHit		Putatively contains 1 Cellulose-binding region, fungal (IPR000254: SSF57180), 1 Cellulose-binding region, fungal (IPR000254: PS00562), 1 Glycoside hydrolase, family 11 (IPR001137: PS00777), 1 Cellulose-binding region, fungal (IPR000254: PF00734), 6 Glycoside hydrolase, family 11 (IPR001137: PR00911), 1 Glycoside hydrolase, family 11 (IPR001137: PS00776), 1 Cellulose-binding region, fungal (IPR000…	Putatively contains SignalP peptide	Putatively related to a protein involved with carbohydrate metabolic process (GO:0005975),cellulose binding (GO:0030248),hydrolase activity, hydrolyzing O-glycosyl compounds (GO:0004553),extracellular region (GO:0005576)		Glycoside Hydrolase Family 11 protein (xylanase)
GH115	260703	108.554	152.769	111.603	117.942	62.4722	147.401	71.2811	60.9807	38.1769	100.886	Glucuronidase		Sequence similar to Uniprot:A8NIM0|A8NIM0_COPC7|PN=Putative uncharacterized protein|GN=CC1G_09442|SW_ID=0.571|SW_Length_Dif=-9|SW_Score=3889|Putative BestHit			Putatively contains SignalP peptide			Glycoside Hydrolase Family 115 protein (glucuronidase)
GH12	266402	1.31981	4.59526	5.39146	29.4358	3.10743	15.7561	15.0338	11.0236	4.47677	4.31382	Endoglucanase		Sequence similar to Uniprot:D6RPR4|D6RPR4_COPC7|PN=Putative uncharacterized protein|GN=CC1G_15200|SW_ID=0.350|SW_Length_Dif=0|SW_Score=566|Putative BestHit		Putatively contains 1 Glycoside hydrolase, family 12 (IPR002594: PD004316), 1 Concanavalin A-like lectin/glucanase (IPR008985: SSF49899), 1 Glycoside hydrolase, family 12 (IPR002594: PF01670) domain(s)	Putatively contains SignalP peptide	Putatively related to a protein involved with polysaccharide catabolic process (GO:0000272),cellulase activity (GO:0008810)		Glycoside Hydrolase Family 12 protein (endoglucanase)
GH12	265945	2.63961	3.84502	4.78492	30.4303	6.99171	24.9381	18.2739	9.70241	4.76693	4.14127			Sequence similar to Uniprot:D6RPR4|D6RPR4_COPC7|PN=Putative uncharacterized protein|GN=CC1G_15200|SW_ID=0.355|SW_Length_Dif=0|SW_Score=580|Putative BestHit		Putatively contains 1 Glycoside hydrolase, family 12 (IPR002594: PD004316), 1 Concanavalin A-like lectin/glucanase (IPR008985: SSF49899), 1 Glycoside hydrolase, family 12 (IPR002594: PF01670) domain(s)	Putatively contains SignalP peptide	Putatively related to a protein involved with polysaccharide catabolic process (GO:0000272),cellulase activity (GO:0008810)		Glycoside Hydrolase Family 12 protein (endoglucanase)
GH12	30290	5.11425	9.28431	9.50245	8.30369	4.46693	10.8119	6.8041	9.08311	6.54935	5.92431			Sequence similar to Uniprot:F8PAR0|F8PAR0_SERL9|PN=Glycoside hydrolase family 12 protein|GN=SERLADRAFT_478367|SW_ID=0.676|SW_Length_Dif=-34|SW_Score=733|Putative BBH		Putatively contains 1 Glycoside hydrolase, family 12 (IPR002594: PD004316), 1 Concanavalin A-like lectin/glucanase (IPR008985: SSF49899), 1 Glycoside hydrolase, family 12 (IPR002594: PF01670) domain(s)	Putatively contains SignalP peptide	Putatively related to a protein involved with polysaccharide catabolic process (GO:0000272),cellulase activity (GO:0008810)		Glycoside Hydrolase Family 12 protein (endoglucanase)
GH13	262212	1073.33	130.731	81.4785	116.152	205.284	191.735	149.625	287.191	256.212	357.414	Amylase		Sequence similar to Uniprot:A8N069|A8N069_COPC7|PN=Alpha amylase|GN=CC1G_02838|SW_ID=0.591|SW_Length_Dif=7|SW_Score=2524|Putative BestHit	EC:3.2.1.20 (Alpha-glucosidase.)	Putatively contains 1 Glycosyl hydrolase, family 13, subfamily, catalytic region (IPR006589: SM00642), 1 Glycosyl hydrolase, family 13, catalytic region (IPR006047: PF00128), 1 Glycoside hydrolase, catalytic core (IPR017853: SSF51445) domain(s)		Putatively related to a protein involved with carbohydrate metabolic process (GO:0005975),cation binding (GO:0043169),alpha-glucosidase activity (GO:0004558),catalytic activity (GO:0003824)	Galactose metabolism,Starch and sucrose metabolism	Glycoside Hydrolase Family 13 protein (amylase)
GH13	261445	279.551	2853.85	2587.9	739.277	293.005	407.213	769.447	386.858	247.715	107.443			Sequence similar to Uniprot:A8NG05|A8NG05_COPC7|PN=Alpha-amylase|GN=CC1G_05144|SW_ID=0.386|SW_Length_Dif=24|SW_Score=1235|Putative BestHit	EC:3.2.1.1 (Alpha-amylase.)	Putatively contains 1 Glycosyl hydrolase, family 13, subfamily, catalytic region (IPR006589: SM00642), 1 Alpha-amylase, fungi (IPR013777: PIRSF001024), 1 Alpha-amylase, domain of unknown function DUF1966, C-terminal (IPR015340: PF09260), 1 Glycosyl hydrolase, family 13, catalytic region (IPR006047: PF00128), 1 Glycoside hydrolase, catalytic core (IPR017853: SSF51445) domain(s)	Putatively contains SignalP peptide	Putatively related to a protein involved with carbohydrate metabolic process (GO:0005975),calcium ion binding (GO:0005509),alpha-amylase activity (GO:0004556),cation binding (GO:0043169),catalytic activity (GO:0003824)	Starch and sucrose metabolism	Glycoside Hydrolase Family 13 protein (amylase)
GH13	259593	32.8302	6.09576	4.85232	4.32588	5.30852	19.8309	8.81293	6.64718	5.34725	10.1806			Sequence similar to Uniprot:G4TCP2|G4TCP2_PIRID|PN=Related to alpha-amylase-Herpetosiphon aurantiacus (EC 3.2.1.1)|GN=PIIN_02939|SW_ID=0.579|SW_Length_Dif=7|SW_Score=1737|Putative BestHit	EC:3.2.1.1 (Alpha-amylase.)	Putatively contains 5 Glycoside hydrolase family 13 (IPR006046: PR00110), 1 Glycoside hydrolase, carbohydrate-binding (IPR002044: PD001568), 1 Glycosyl hydrolase, family 13, catalytic region (IPR006047: PF00128), 1 Glycoside hydrolase, catalytic core (IPR017853: SSF51445), 1 Alpha-amylase, C-terminal all beta (IPR006048: PF02806), 1 Alpha-amylase, C-terminal all beta (IPR006048: SM00632), 1 Carbo…	Putatively contains SignalP peptide	Putatively related to a protein involved with carbohydrate metabolic process (GO:0005975),carbohydrate binding (GO:0030246),alpha-amylase activity (GO:0004556),cation binding (GO:0043169),catalytic activity (GO:0003824)	Starch and sucrose metabolism	Glycoside Hydrolase Family 13 protein (amylase)
GH13	259591	35.7997	19.0375	25.0703	17.2538	24.3415	14.3435	18.1443	23.4509	21.8864	37.3865			Sequence similar to Uniprot:G4TCP2|G4TCP2_PIRID|PN=Related to alpha-amylase-Herpetosiphon aurantiacus (EC 3.2.1.1)|GN=PIIN_02939|SW_ID=0.581|SW_Length_Dif=8|SW_Score=1752|Putative BestHit	EC:3.2.1.1 (Alpha-amylase.)	Putatively contains 5 Glycoside hydrolase family 13 (IPR006046: PR00110), 1 Glycoside hydrolase, carbohydrate-binding (IPR002044: PD001568), 1 Glycosyl hydrolase, family 13, catalytic region (IPR006047: PF00128), 1 Glycoside hydrolase, catalytic core (IPR017853: SSF51445), 1 Alpha-amylase, C-terminal all beta (IPR006048: PF02806), 1 Alpha-amylase, C-terminal all beta (IPR006048: SM00632), 1 Carbo…	Putatively contains SignalP peptide	Putatively related to a protein involved with carbohydrate metabolic process (GO:0005975),carbohydrate binding (GO:0030246),alpha-amylase activity (GO:0004556),cation binding (GO:0043169),catalytic activity (GO:0003824)	Starch and sucrose metabolism	Glycoside Hydrolase Family 13 protein (amylase)
GH13	259133	38.7693	123.791	106.481	47.1869	42.2092	47.5399	52.3592	44.0118	46.5087	44.6337			Sequence similar to Uniprot:A8N069|A8N069_COPC7|PN=Alpha amylase|GN=CC1G_02838|SW_ID=0.587|SW_Length_Dif=22|SW_Score=2504|Putative BestHit	EC:3.2.1.20 (Alpha-glucosidase.)	Putatively contains 1 Glycosyl hydrolase, family 13, subfamily, catalytic region (IPR006589: SM00642), 1 Glycosyl hydrolase, family 13, catalytic region (IPR006047: PF00128), 1 Glycoside hydrolase, catalytic core (IPR017853: SSF51445) domain(s)		Putatively related to a protein involved with carbohydrate metabolic process (GO:0005975),cation binding (GO:0043169),alpha-glucosidase activity (GO:0004558),catalytic activity (GO:0003824)	Galactose metabolism,Starch and sucrose metabolism	Glycoside Hydrolase Family 13 protein (amylase)
GH13	256611	76.8787	67.5222	32.0118	75.4791	29.4558	130.449	63.2457	50.4112	31.0887	18.6932			Sequence similar to Uniprot:A8NG05|A8NG05_COPC7|PN=Alpha-amylase|GN=CC1G_05144|SW_ID=0.531|SW_Length_Dif=9|SW_Score=2019|Putative BestHit	EC:3.2.1.1 (Alpha-amylase.)	Putatively contains 1 Glycosyl hydrolase, family 13, subfamily, catalytic region (IPR006589: SM00642), 1 Alpha-amylase, fungi (IPR013777: PIRSF001024), 1 Alpha-amylase, domain of unknown function DUF1966, C-terminal (IPR015340: PF09260), 1 Glycosyl hydrolase, family 13, catalytic region (IPR006047: PF00128), 1 Glycoside hydrolase, catalytic core (IPR017853: SSF51445) domain(s)	Putatively contains SignalP peptide	Putatively related to a protein involved with carbohydrate metabolic process (GO:0005975),calcium ion binding (GO:0005509),alpha-amylase activity (GO:0004556),cation binding (GO:0043169),catalytic activity (GO:0003824)	Starch and sucrose metabolism	Glycoside Hydrolase Family 13 protein (amylase)
GH13	256302	872.969	3416.81	2584.06	647.638	547.814	988.992	949.334	448.664	562.332	458.128			Sequence similar to Uniprot:A8NF19|A8NF19_COPC7|PN=Alpha-1,3-glucan synthase|GN=CC1G_12015|SW_ID=0.682|SW_Length_Dif=3|SW_Score=11284|Putative BestHit	EC:2.4.1.183 (Alpha-1,3-glucan synthase.)	Putatively contains 1 Starch synthase catalytic region (IPR013534: PF08323), 1 Glycosyl hydrolase, family 13, subfamily, catalytic region (IPR006589: SM00642), 1 Glycosyl hydrolase, family 13, catalytic region (IPR006047: PF00128), 1 Glycoside hydrolase, catalytic core (IPR017853: SSF51445), 1 Glycosyl transferase, group 1 (IPR001296: PF00534) domain(s)	Putatively contains SignalP peptide	Putatively related to a protein involved with carbohydrate metabolic process (GO:0005975),alpha-1,3-glucan synthase activity (GO:0047657),cation binding (GO:0043169),catalytic activity (GO:0003824),biosynthetic process (GO:0009058)		Glycoside Hydrolase Family 13 / Glycosyltransferase Family 5 protein (amylase)
GH13	249739	38.2744	93.9685	135.528	188.797	239.207	150.715	44.0647	57.5952	84.0638	72.6447			Sequence similar to Uniprot:A8NYJ9|A8NYJ9_COPC7|PN=1,4-alpha-glucan branching enzyme|GN=CC1G_01359|SW_ID=0.794|SW_Length_Dif=0|SW_Score=3838|Putative BestHit	EC:2.4.1.18 (1,4-alpha-glucan branching enzyme.)	Putatively contains 1 Immunoglobulin E-set (IPR014756: SSF81296), 1 Glycosyl hydrolase, family 13, subfamily, catalytic region (IPR006589: SM00642), 1 Glycoside hydrolase, family 13, N-terminal (IPR004193: PF02922), 1 Glycosyl hydrolase, family 13, catalytic region (IPR006047: PF00128), 1 Glycoside hydrolase, catalytic core (IPR017853: SSF51445), 1 Alpha-amylase, C-terminal all beta (IPR006048: P…		Putatively related to a protein involved with carbohydrate metabolic process (GO:0005975),hydrolase activity, hydrolyzing O-glycosyl compounds (GO:0004553),cation binding (GO:0043169),1,4-alpha-glucan branching enzyme activity (GO:0003844),catalytic activity (GO:0003824)	Starch and sucrose metabolism	Glycoside Hydrolase Family 13 protein (amylase)
GH13	213770	35.1398	82.5272	110.323	517.365	193.502	295.997	217.083	139.797	66.1567	82.8829			Sequence similar to Uniprot:A8N9L1|A8N9L1_COPC7|PN=Glycogen debranching enzyme|GN=CC1G_12049|SW_ID=0.630|SW_Length_Dif=14|SW_Score=7121|Putative BBH		Putatively contains 1 Six-hairpin glycosidase-like (IPR008928: SSF48208), 1 Glycoside hydrolase, catalytic core (IPR017853: SSF51445), 1 Amylo-alpha-1,6-glucosidase (IPR010401: PF06202) domain(s)		Putatively related to a protein involved with amylo-alpha-1,6-glucosidase activity (GO:0004135),glycogen biosynthetic process (GO:0005978),catalytic activity (GO:0003824)		Glycoside Hydrolase Family 13 protein (amylase)
GH13	177066	285.655	49.9852	46.8383	43.9052	61.048	66.2842	55.0808	87.8171	69.0998	105.142			Sequence similar to Uniprot:A8N069|A8N069_COPC7|PN=Alpha amylase|GN=CC1G_02838|SW_ID=0.577|SW_Length_Dif=0|SW_Score=2449|Putative BestHit	EC:3.2.1.20 (Alpha-glucosidase.)	Putatively contains 1 Glycosyl hydrolase, family 13, subfamily, catalytic region (IPR006589: SM00642), 1 Glycosyl hydrolase, family 13, catalytic region (IPR006047: PF00128), 1 Glycoside hydrolase, catalytic core (IPR017853: SSF51445) domain(s)		Putatively related to a protein involved with carbohydrate metabolic process (GO:0005975),cation binding (GO:0043169),alpha-glucosidase activity (GO:0004558),catalytic activity (GO:0003824)	Galactose metabolism,Starch and sucrose metabolism	Glycoside Hydrolase Family 13 protein (amylase)
GH15	261990	23.2616	14.536	14.6243	27.1486	21.8167	61.3943	53.72	27.7448	32.2908	26.1705	Glucoamylase		Sequence similar to Uniprot:A8NSG1|A8NSG1_COPC7|PN=Glucoamylase (EC 3.2.1.3) (1,4-alpha-D-glucan glucohydrolase) (Glucan 1,4-alpha-glucosidase)|GN=CC1G_04997|SW_ID=0.585|SW_Length_Dif=-7|SW_Score=2326|Putative BestHit	EC:3.2.1.3 (Glucan 1,4-alpha-glucosidase.)	Putatively contains 1 Six-hairpin glycosidase-like (IPR008928: SSF48208), 1 Glucan 1,4-alpha-glucosidase, starch-binding (IPR008291: PIRSF001031), 1 Glycoside hydrolase, carbohydrate-binding (IPR002044: PD001568), 7 Glycoside hydrolase, family 15 (IPR000165: PR00736), 1 Carbohydrate-binding-like fold (IPR013784: SSF49452), 1 Glycoside hydrolase 15-related (IPR011613: PF00723), 1 Glycoside hydrola…	Putatively contains SignalP peptide	Putatively related to a protein involved with carbohydrate metabolic process (GO:0005975),glucan 1,4-alpha-glucosidase activity (GO:0004339),polysaccharide catabolic process (GO:0000272),polysaccharide metabolic process (GO:0005976),carbohydrate binding (GO:0030246),catalytic activity (GO:0003824)	Starch and sucrose metabolism	Glycoside Hydrolase Family 15 protein (glucoamylase)
GH15	259567	35.5523	44.077	34.6401	103.423	83.5121	119.311	99.5343	182.818	164.936	114.69					Putatively contains 1 Six-hairpin glycosidase-like (IPR008928: SSF48208), 1 Glycoside hydrolase 15-related (IPR011613: PF00723) domain(s)		Putatively related to a protein involved with glucan 1,4-alpha-glucosidase activity (GO:0004339),polysaccharide metabolic process (GO:0005976),catalytic activity (GO:0003824)		Glycoside Hydrolase Family 15 protein (glucoamylase)
GH16	265415	101.79	239.61	208.245	338.811	444.103	253.781	275.469	317.909	370.204	385.943	Xyloglucanase, lichinase, galactanase		Sequence similar to Uniprot:A8N6Z6|A8N6Z6_COPC7|PN=Glycosyl hydrolase family 16|GN=CC1G_06868|SW_ID=0.501|SW_Length_Dif=-24|SW_Score=1104|Putative BestHit		Putatively contains 2 Concanavalin A-like lectin/glucanase (IPR008985: SSF49899) domain(s)	Putatively contains SignalP peptide			Glycoside Hydrolase Family 16 protein (xyloglucanase, lichanase, galactanase)
GH16	264040	171.905	156.52	221.252	331.253	253.967	131.808	258.102	322.079	337.291	226.159			Sequence similar to Uniprot:A8N8Y9|A8N8Y9_COPC7|PN=Endo-1,3(4)-beta-glucanase|GN=CC1G_00864|SW_ID=0.471|SW_Length_Dif=-11|SW_Score=1078|Putative BestHit		Putatively contains 1 Concanavalin A-like lectin/glucanase (IPR008985: SSF49899) domain(s)	Putatively contains SignalP peptide			Glycoside Hydrolase Family 16 protein (xyloglucanase, lichanase, galactanase)
GH16	264038	185.68	385.815	334.675	564.8	487.607	388.74	358.155	425.378	488.88	407.972			Sequence similar to Uniprot:A8N8Y9|A8N8Y9_COPC7|PN=Endo-1,3(4)-beta-glucanase|GN=CC1G_00864|SW_ID=0.450|SW_Length_Dif=-11|SW_Score=1041|Putative BestHit		Putatively contains 1 Concanavalin A-like lectin/glucanase (IPR008985: SSF49899) domain(s)	Putatively contains SignalP peptide			Glycoside Hydrolase Family 16 protein (xyloglucanase, lichanase, galactanase)
GH16	262385	161.594	212.132	215.928	129.627	129.8	195.104	152.606	116.346	125.723	117.163			Sequence similar to Uniprot:A8NRU0|A8NRU0_COPC7|PN=Beta-glucan synthesis-associated protein|GN=CC1G_02942|SW_ID=0.506|SW_Length_Dif=-32|SW_Score=2381|Putative BestHit		Putatively contains 1 Concanavalin A-like lectin/glucanase (IPR008985: SSF49899), 1 Beta-glucan synthesis-associated, SKN1 (IPR005629: PF03935) domain(s)				Glycoside Hydrolase Family 16 protein (xyloglucanase, lichanase, galactanase)
GH16	260755	101.048	369.966	310.885	112.523	98.0782	199.885	229.266	84.0187	87.2555	69.2512			Sequence similar to Uniprot:A8N6Z6|A8N6Z6_COPC7|PN=Glycosyl hydrolase family 16|GN=CC1G_06868|SW_ID=0.435|SW_Length_Dif=13|SW_Score=980|Putative BestHit		Putatively contains 1 Concanavalin A-like lectin/glucanase (IPR008985: SSF49899) domain(s)	Putatively contains SignalP peptide			Glycoside Hydrolase Family 16 protein (xyloglucanase, lichanase, galactanase)
GH16	259638	83.0653	167.962	175.29	94.6721	86.0369	141.642	108.282	119.236	108.935	113.252			Sequence similar to Uniprot:A8NBY3|A8NBY3_COPC7|PN=Glucosidase|GN=CC1G_07730|SW_ID=0.454|SW_Length_Dif=33|SW_Score=1636|Putative BestHit		Putatively contains 1 Concanavalin A-like lectin/glucanase (IPR008985: SSF49899), 1 Beta-glucan synthesis-associated, SKN1 (IPR005629: PF03935) domain(s)				Glycoside Hydrolase Family 16 protein (xyloglucanase, lichanase, galactanase)
GH16	259381	203.91	642.493	556.668	553.265	655.085	614.269	418.809	553.079	635.577	599.794			Sequence similar to Uniprot:A8NN54|A8NN54_COPC7|PN=Glucan 1,3-beta-glucosidase|GN=CC1G_06452|SW_ID=0.405|SW_Length_Dif=76|SW_Score=1584|Putative BestHit		Putatively contains 1 Glycoside hydrolase, family 16 (IPR000757: PF00722), 1 Concanavalin A-like lectin/glucanase (IPR008985: SSF49899) domain(s)		Putatively related to a protein involved with carbohydrate metabolic process (GO:0005975),hydrolase activity, hydrolyzing O-glycosyl compounds (GO:0004553)		Glycoside Hydrolase Family 16 protein (xyloglucanase, lichanase, galactanase)
GH16	258567	15.6727	47.3594	39.6272	27.3972	39.3607	39.1185	56.1176	38.8096	48.9957	39.4571			Sequence similar to Uniprot:A8PBB7|A8PBB7_COPC7|PN=Glycosyl hydrolase family 16|GN=CC1G_02606|SW_ID=0.451|SW_Length_Dif=27|SW_Score=1033|Putative BestHit		Putatively contains 1 Glycoside hydrolase, family 16 (IPR000757: PF00722), 1 Concanavalin A-like lectin/glucanase (IPR008985: SSF49899) domain(s)		Putatively related to a protein involved with carbohydrate metabolic process (GO:0005975),hydrolase activity, hydrolyzing O-glycosyl compounds (GO:0004553)		Glycoside Hydrolase Family 16 protein (xyloglucanase, lichanase, galactanase)
GH16	255713	4.45434	16.4117	11.8612	85.3739	18.1914	63.1873	49.9615	107.883	53.4725	77.3037			Sequence similar to Uniprot:G4TMC8|G4TMC8_PIRID|PN=Putative uncharacterized protein|GN=PIIN_06405|SW_ID=0.358|SW_Length_Dif=-24|SW_Score=404|Putative BestHit		Putatively contains 1 Lipase, GDSL (IPR001087: PF00657), 1 Esterase, SGNH hydrolase-type (IPR013830: SSF52266) domain(s)	Putatively contains SignalP peptide	Putatively related to a protein involved with hydrolase activity, acting on ester bonds (GO:0016788),lipid metabolic process (GO:0006629)		Carbohydrate Esterase Family 16 protein (acetyl esterase)
GH16	251916	3.79444	5.81442	2.42616	17.4527	17.544	32.3271	8.81293	21.4279	20.3113	23.3522					Putatively contains 1 Glycoside hydrolase, family 16 (IPR000757: PF00722), 1 Concanavalin A-like lectin/glucanase (IPR008985: SSF49899) domain(s)		Putatively related to a protein involved with carbohydrate metabolic process (GO:0005975),hydrolase activity, hydrolyzing O-glycosyl compounds (GO:0004553)		Glycoside Hydrolase Family 16 protein (xyloglucanase, lichanase, galactanase)
GH16	247542	346.201	171.713	129.665	231.31	201.853	378.689	230.951	170.267	211.237	188.485			Sequence similar to Uniprot:A8N2A6|A8N2A6_COPC7|PN=Beta-glucan synthesis-associated protein|GN=CC1G_01746|SW_ID=0.647|SW_Length_Dif=-14|SW_Score=2760|Putative BestHit		Putatively contains 1 Concanavalin A-like lectin/glucanase (IPR008985: SSF49899), 1 Beta-glucan synthesis-associated, SKN1 (IPR005629: PF03935) domain(s)				Glycoside Hydrolase Family 16 protein (xyloglucanase, lichanase, galactanase)
GH16	247521	114.081	291.19	327.194	406.434	480.033	283.664	322.126	442.801	454.641	540.608			Sequence similar to Uniprot:A8N2A6|A8N2A6_COPC7|PN=Beta-glucan synthesis-associated protein|GN=CC1G_01746|SW_ID=0.639|SW_Length_Dif=-9|SW_Score=2783|Putative BestHit		Putatively contains 1 Concanavalin A-like lectin/glucanase (IPR008985: SSF49899), 1 Beta-glucan synthesis-associated, SKN1 (IPR005629: PF03935) domain(s)				Glycoside Hydrolase Family 16 protein (xyloglucanase, lichanase, galactanase)
GH16	247327	201.435	335.736	427.139	203.515	210.593	247.425	228.488	202.471	197.185	213.505			Sequence similar to Uniprot:A8P019|A8P019_COPC7|PN=Glycosyl hydrolase family 16|GN=CC1G_11447|SW_ID=0.564|SW_Length_Dif=21|SW_Score=1464|Putative BestHit		Putatively contains 1 Concanavalin A-like lectin/glucanase (IPR008985: SSF49899) domain(s)				Glycoside Hydrolase Family 16 protein (xyloglucanase, lichanase, galactanase)
GH16	246779	35.8822	93.0306	107.762	105.86	114.133	61.5573	93.9614	111.268	127.298	109.111			Sequence similar to Uniprot:A8N2G5|A8N2G5_COPC7|PN=Endo-1,3(4)-beta-glucanase|GN=CC1G_01665|SW_ID=0.552|SW_Length_Dif=-20|SW_Score=1560|Putative BestHit		Putatively contains 1 Concanavalin A-like lectin/glucanase (IPR008985: SSF49899) domain(s)	Putatively contains SignalP peptide			Glycoside Hydrolase Family 16 protein (xyloglucanase, lichanase, galactanase)
GH16	210087	0.907366	0.844028	1.14569	0.248614	0.647381	0.760638	0.388806	0.825737	0.207258	0.402623			Sequence similar to Uniprot:A8PBB7|A8PBB7_COPC7|PN=Glycosyl hydrolase family 16|GN=CC1G_02606|SW_ID=0.493|SW_Length_Dif=33|SW_Score=1161|Putative BestHit		Putatively contains 1 Concanavalin A-like lectin/glucanase (IPR008985: SSF49899) domain(s)	Putatively contains SignalP peptide			Glycoside Hydrolase Family 16 protein (xyloglucanase, lichanase, galactanase)
GH16	153747	4.53683	24.8519	27.766	6.51368	9.19281	6.0851	7.71132	10.6107	8.41467	14.8395			Sequence similar to Uniprot:B8PEM7|B8PEM7_POSPM|PN=Putative uncharacterized protein|GN=POSPLDRAFT_95351|SW_ID=0.553|SW_Length_Dif=-9|SW_Score=806|Putative BBH		Putatively contains 1 Glycoside hydrolase, family 16 (IPR000757: PF00722), 1 Concanavalin A-like lectin/glucanase (IPR008985: SSF49899) domain(s)	Putatively contains SignalP peptide	Putatively related to a protein involved with carbohydrate metabolic process (GO:0005975),hydrolase activity, hydrolyzing O-glycosyl compounds (GO:0004553)		Glycoside Hydrolase Family 16 protein (xyloglucanase, lichanase, galactanase)
GH16	149023	17.9824	9.00297	9.50245	6.46395	7.70383	10.1056	10.4978	6.31689	7.70999	7.70736			Sequence similar to Uniprot:G4TCT5|G4TCT5_PIRID|PN=Related to endo-1,3(4)-beta-glucanase|GN=PIIN_03013|SW_ID=0.485|SW_Length_Dif=15|SW_Score=833|Putative BestHit		Putatively contains 1 Concanavalin A-like lectin/glucanase (IPR008985: SSF49899) domain(s)				Glycoside Hydrolase Family 16 protein (xyloglucanase, lichanase, galactanase)
GH16	143000	20.3745	7.22113	6.26757	4.27615	5.63221	5.16147	3.75846	5.07828	5.13999	6.38446			Sequence similar to Uniprot:A8PBB7|A8PBB7_COPC7|PN=Glycosyl hydrolase family 16|GN=CC1G_02606|SW_ID=0.545|SW_Length_Dif=5|SW_Score=1169|Putative BestHit		Putatively contains 1 Concanavalin A-like lectin/glucanase (IPR008985: SSF49899) domain(s)	Putatively contains SignalP peptide			Glycoside Hydrolase Family 16 protein (xyloglucanase, lichanase, galactanase)
GH16	136813	59.0613	219.072	201.034	253.188	363.181	133.383	156.754	188.268	209.165	208.731			Sequence similar to Uniprot:A8NEH8|A8NEH8_COPC7|PN=Beta-glucan synthesis-associated protein KRE6|GN=CC1G_01092|SW_ID=0.540|SW_Length_Dif=-61|SW_Score=2066|Putative BestHit		Putatively contains 1 Concanavalin A-like lectin/glucanase (IPR008985: SSF49899), 3 Beta-glucan synthesis-associated, SKN1 (IPR005629: PF03935) domain(s)				Glycoside Hydrolase Family 16 protein (xyloglucanase, lichanase, galactanase)
GH16	127529	13.363	21.6634	18.3984	11.6351	10.8113	12.5505	32.8541	10.4043	12.2282	7.07467			Sequence similar to Uniprot:A8N6Z6|A8N6Z6_COPC7|PN=Glycosyl hydrolase family 16|GN=CC1G_06868|SW_ID=0.361|SW_Length_Dif=10|SW_Score=776|Putative BestHit		Putatively contains 1 Concanavalin A-like lectin/glucanase (IPR008985: SSF49899) domain(s)	Putatively contains SignalP peptide			Glycoside Hydrolase Family 16 protein (xyloglucanase, lichanase, galactanase)
GH16	119699	8.1663	21.8509	23.5203	7.90591	12.9476	9.67097	17.1723	11.8906	14.3837	15.2997			Sequence similar to Uniprot:A8PBB7|A8PBB7_COPC7|PN=Glycosyl hydrolase family 16|GN=CC1G_02606|SW_ID=0.542|SW_Length_Dif=-8|SW_Score=1158|Putative BestHit			Putatively contains SignalP peptide			Glycoside Hydrolase Family 16 protein (xyloglucanase, lichanase, galactanase)
GH16	102946	152.355	1841.58	1336.75	957.312	1254.24	706.035	988.798	779.042	1007.19	602.497			Sequence similar to Uniprot:B8P4H5|B8P4H5_POSPM|PN=Putative uncharacterized protein|GN=POSPLDRAFT_122634|SW_ID=0.724|SW_Length_Dif=0|SW_Score=1616|Putative BBH		Putatively contains 1 Glycoside hydrolase, family 16, active site (IPR008263: PS01034), 1 Glycoside hydrolase, family 16 (IPR000757: PF00722), 1 Concanavalin A-like lectin/glucanase (IPR008985: SSF49899) domain(s)		Putatively related to a protein involved with carbohydrate metabolic process (GO:0005975),hydrolase activity, hydrolyzing O-glycosyl compounds (GO:0004553)		Glycoside Hydrolase Family 16 protein (xyloglucanase, lichanase, galactanase)
GH16	97292	17.1575	12.5666	14.1526	22.4747	11.7176	12.5505	17.0427	13.5421	10.3629	10.4107			Sequence similar to Uniprot:C6H0M6|C6H0M6_PHACH|PN=Endo-beta-glucanase|GN=cin1|SW_ID=0.763|SW_Length_Dif=10|SW_Score=1359|Putative BBH		Putatively contains 1 Concanavalin A-like lectin/glucanase (IPR008985: SSF49899) domain(s)	Putatively contains SignalP peptide			Glycoside Hydrolase Family 16 protein (xyloglucanase, lichanase, galactanase)
GH16	92332	20.622	216.446	229.542	107.252	41.9503	61.2857	137.508	53.9206	42.2806	25.8829			Sequence similar to Uniprot:J4G7M8|J4G7M8_FIBRA|PN=Uncharacterized protein|GN=|SW_ID=0.627|SW_Length_Dif=13|SW_Score=1211|Putative BBH		Putatively contains 1 Concanavalin A-like lectin/glucanase (IPR008985: SSF49899) domain(s)	Putatively contains SignalP peptide			Glycoside Hydrolase Family 16 protein (xyloglucanase, lichanase, galactanase)
GH17	252891	160.274	296.348	317.22	150.212	217.261	296.54	195.116	158.913	181.475	168.239	Lichenase		Sequence similar to Uniprot:G4T703|G4T703_PIRID|PN=Related to glycoside hydrolase family 17 protein-Laccaria bicolor|GN=PIIN_00907|SW_ID=0.479|SW_Length_Dif=-32|SW_Score=1121|Putative BestHit	EC:3.2.1.58 (Glucan 1,3-beta-glucosidase.)	Putatively contains 1 Glycoside hydrolase, catalytic core (IPR017853: SSF51445), 1 Glycoside hydrolase, family 17 (IPR000490: PF00332) domain(s)		Putatively related to a protein involved with carbohydrate metabolic process (GO:0005975),glucan 1,3-beta-glucosidase activity (GO:0004338),hydrolase activity, hydrolyzing O-glycosyl compounds (GO:0004553)	Starch and sucrose metabolism	Glycoside Hydrolase Family 17 protein (lichenase)
GH17	146663	81.498	150.706	133.91	125.649	107.724	81.1709	92.795	106.52	112.79	126.539			Sequence similar to Uniprot:F8NTD4|F8NTD4_SERL9|PN=Glycoside hydrolase family 17 protein|GN=SERLADRAFT_466019|SW_ID=0.736|SW_Length_Dif=3|SW_Score=1328|Putative BBH		Putatively contains 1 Glycoside hydrolase, catalytic core (IPR017853: SSF51445) domain(s)	Putatively contains SignalP peptide			Glycoside Hydrolase Family 17 protein (lichenase)
GH18	200402	9.73357	31.4166	17.657	127.29	23.3057	16.0821	27.1516	42.1539	25.6585	19.0383	Chitinase		Sequence similar to Uniprot:F8Q3E6|F8Q3E6_SERL3|PN=Glycoside hydrolase family 18 protein|GN=SERLA73DRAFT_184520|SW_ID=0.648|SW_Length_Dif=4|SW_Score=1127|Putative BBH		Putatively contains 1 Glycoside hydrolase, catalytic core (IPR017853: SSF51445), 1 Glycoside hydrolase, chitinase active site (IPR001579: PS01095) domain(s)	Putatively contains SignalP peptide	Putatively related to a protein involved with carbohydrate metabolic process (GO:0005975),hydrolase activity, hydrolyzing O-glycosyl compounds (GO:0004553)		Glycoside Hydrolase Family 18 protein (chitinase)
GH2	259050	41.3264	78.7759	52.9711	89.5009	65.3207	112.683	122.992	68.8252	66.7785	104.625	ß-galactosidase, ß-mannosidase, ß-glucuronidase		Sequence similar to Uniprot:Q2UN00|MANBA_ASPOR|PN=Probable beta-mannosidase A (EC 3.2.1.25) (Mannanase A) (Mannase A)|GN=mndA AO090001000556|SW_ID=0.392|SW_Length_Dif=45|SW_Score=1703|Putative BestHit to Reviewed Uniprot Fungal Seqs	EC:3.2.1.25 (Beta-mannosidase.)	Putatively contains 1 Glycoside hydrolase, catalytic core (IPR017853: SSF51445), 1 Glycoside hydrolase family 2, immunoglobulin-like beta-sandwich (IPR006102: SSF49303), 1 Galactose-binding like (IPR008979: SSF49785) domain(s)	Putatively contains SignalP peptide	Putatively related to a protein involved with carbohydrate metabolic process (GO:0005975),beta-mannosidase activity (GO:0004567),hydrolase activity, hydrolyzing O-glycosyl compounds (GO:0004553)	N-Glycan degradation	Glycoside Hydrolase Family 2 protein (beta-galactosidase, beta-mannosidase, beta-glucuronidase)
GH2	250578	253.32	334.329	419.995	815.95	774.138	354.349	957.694	744.526	922.629	601.174			Sequence similar to Uniprot:A8NXC9|A8NXC9_COPC7|PN=Beta-mannosidase|GN=CC1G_00268|SW_ID=0.664|SW_Length_Dif=6|SW_Score=4071|Putative BestHit	EC:3.2.1.25 (Beta-mannosidase.)	Putatively contains 1 Glycoside hydrolase, catalytic core (IPR017853: SSF51445), 1 Glycoside hydrolase family 2, immunoglobulin-like beta-sandwich (IPR006102: SSF49303), 1 Galactose-binding like (IPR008979: SSF49785), 1 Glycoside hydrolase family 2, immunoglobulin-like beta-sandwich (IPR006102: PF00703) domain(s)		Putatively related to a protein involved with carbohydrate metabolic process (GO:0005975),beta-mannosidase activity (GO:0004567),hydrolase activity, hydrolyzing O-glycosyl compounds (GO:0004553)	N-Glycan degradation	Glycoside Hydrolase Family 2 protein (beta-galactosidase, beta-mannosidase, beta-glucuronidase)
GH27	251888	45.6158	24.6644	14.0852	33.8114	39.1665	48.1918	35.1869	35.1351	35.9385	43.1382	α-galactosidase, ß-arabinopyranosidase, and others		Sequence similar to Uniprot:A7XZT2|AGALB_TALEM|PN=Probable alpha-galactosidase B (EC 3.2.1.22) (Melibiase B)|GN=|SW_ID=0.420|SW_Length_Dif=-17|SW_Score=888|Putative BestHit to Reviewed Uniprot Fungal Seqs	EC:3.2.1.22 (Alpha-galactosidase.)	Putatively contains 1 Glycoside hydrolase, catalytic core (IPR017853: SSF51445), 1 Glycoside hydrolase, clan GH-D (IPR000111: PF02065), 6 Glycoside hydrolase, family 27 (IPR002241: PR00740), 1 Glycoside hydrolase, clan GH-D (IPR000111: PD002572) domain(s)	Putatively contains SignalP peptide	Putatively related to a protein involved with carbohydrate metabolic process (GO:0005975),hydrolase activity, hydrolyzing O-glycosyl compounds (GO:0004553),alpha-galactosidase activity (GO:0004557)	Galactose metabolism,Globoside metabolism,Glycerolipid metabolism,Sphingoglycolipid metabolism	Glycoside Hydrolase Family 27 protein (a-galactosidase, beta-arabinopyranosidase, and others)
GH27	247121	12.2082	16.5054	14.6917	18.0493	27.19	38.4122	21.9675	25.3914	16.8708	41.9303			Sequence similar to Uniprot:G4TJS3|G4TJS3_PIRID|PN=Related to alpha-galactosidase|GN=PIIN_05502|SW_ID=0.532|SW_Length_Dif=-65|SW_Score=1209|Putative BestHit	EC:3.2.1.22 (Alpha-galactosidase.)	Putatively contains 1 Glycoside hydrolase, clan GH-D (IPR000111: PS00512), 1 Glycoside hydrolase, catalytic core (IPR017853: SSF51445), 1 Glycoside hydrolase, clan GH-D (IPR000111: PF02065), 6 Glycoside hydrolase, family 27 (IPR002241: PR00740), 1 Glycoside hydrolase, clan GH-D (IPR000111: PD002572) domain(s)		Putatively related to a protein involved with carbohydrate metabolic process (GO:0005975),hydrolase activity, hydrolyzing O-glycosyl compounds (GO:0004553),alpha-galactosidase activity (GO:0004557)	Galactose metabolism,Globoside metabolism,Glycerolipid metabolism,Sphingoglycolipid metabolism	Glycoside Hydrolase Family 27 protein (a-galactosidase, beta-arabinopyranosidase, and others)
GH27	210357	69.8672	120.602	111.536	237.028	75.6141	101.165	89.4253	149.624	63.6281	68.6185			Sequence similar to Uniprot:G4TT10|G4TT10_PIRID|PN=Related to alpha-galactosidase|GN=PIIN_08399|SW_ID=0.566|SW_Length_Dif=11|SW_Score=1512|Putative BBH	EC:3.2.1.22 (Alpha-galactosidase.)	Putatively contains 1 Cellulose-binding region, fungal (IPR000254: SSF57180), 1 Cellulose-binding region, fungal (IPR000254: PS00562), 1 Cellulose-binding region, fungal (IPR000254: PF00734), 1 Glycoside hydrolase, catalytic core (IPR017853: SSF51445), 7 Glycoside hydrolase, family 27 (IPR002241: PR00740), 1 Glycoside hydrolase, clan GH-D (IPR000111: PD002572), 1 Glycoside hydrolase, clan GH-D (I…	Putatively contains SignalP peptide	Putatively related to a protein involved with carbohydrate metabolic process (GO:0005975),motor activity (GO:0003774),cellulose binding (GO:0030248),alpha-galactosidase activity (GO:0004557),extracellular region (GO:0005576),structural molecule activity (GO:0005198),flagellin-based flagellum (GO:0009288),ciliary or flagellar motility (GO:0001539),hydrolase activity, hydrolyzing O-glycosyl compoun…	Galactose metabolism,Globoside metabolism,Glycerolipid metabolism,Sphingoglycolipid metabolism	Glycoside Hydrolase Family 27 protein (a-galactosidase, beta-arabinopyranosidase, and others)
GH28	253878	0.907366	19.0375	11.7938	7.06063	10.2286	15.1041	6.22089	8.87667	8.45612	23.0646	Pectinase		Sequence similar to Uniprot:Q2EQQ2|RGXA_ASPNG|PN=Putative galacturan 1,4-alpha-galacturonidase A (EC 3.2.1.67) (Exopolygalacturonase A) (Exorhamnogalacturonase A) (Poly(1,4-alpha-D-galacturonide)galacturonohydrolase A)|GN=rgxA|SW_ID=0.388|SW_Length_Dif=-14|SW_Score=742|Putative BestHit to Reviewed Uniprot Fungal Seqs		Putatively contains 1 Glycoside hydrolase, family 28 (IPR000743: PF00295), 1 Pectin lyase fold/virulence factor (IPR011050: SSF51126) domain(s)	Putatively contains SignalP peptide	Putatively related to a protein involved with carbohydrate metabolic process (GO:0005975),polygalacturonase activity (GO:0004650)		Glycoside Hydrolase Family 28 protein (pectinase)
GH28	133076	0.577415	1.03159	1.0109	2.23752	2.33057	0.651975	1.36082	1.03217	1.03629	1.15035			Sequence similar to Uniprot:B6E8Y7|B6E8Y7_IRPLA|PN=Rhamnogalacturonan-hydrolase|GN=|SW_ID=0.671|SW_Length_Dif=-23|SW_Score=1545|Putative BBH		Putatively contains 1 Glycoside hydrolase, family 28 (IPR000743: PF00295), 1 Pectin lyase fold/virulence factor (IPR011050: SSF51126) domain(s)	Putatively contains SignalP peptide	Putatively related to a protein involved with carbohydrate metabolic process (GO:0005975),polygalacturonase activity (GO:0004650)		Glycoside Hydrolase Family 28 protein (pectinase)
GH28	116533	4.86678	5.34551	6.94151	5.71811	11.3292	5.86778	4.47127	5.28472	5.13999	9.72048			Sequence similar to Uniprot:J4G127|J4G127_FIBRA|PN=Uncharacterized protein|GN=|SW_ID=0.627|SW_Length_Dif=-9|SW_Score=1372|Putative BBH	EC:3.2.1.15 (Polygalacturonase.)	Putatively contains 3 Parallel beta-helix repeat (IPR006626: SM00710), 1 Glycoside hydrolase, family 28 (IPR000743: PF00295), 1 Pectin lyase fold/virulence factor (IPR011050: SSF51126) domain(s)	Putatively contains SignalP peptide	Putatively related to a protein involved with carbohydrate metabolic process (GO:0005975),polygalacturonase activity (GO:0004650)	Pentose and glucuronate interconversions,Starch and sucrose metabolism	Glycoside Hydrolase Family 28 protein (pectinase)
GH28	82797	1.23732	24.4768	9.0307	50.0708	46.223	110.347	98.3679	49.9571	25.244	121.765			Sequence similar to Uniprot:B0DD94|B0DD94_LACBS|PN=Glycoside hydrolase family 28 protein|GN=LACBIDRAFT_298629|SW_ID=0.594|SW_Length_Dif=23|SW_Score=1127|Putative BBH		Putatively contains 1 Glycoside hydrolase, family 28 (IPR000743: PS00502), 1 Glycoside hydrolase, family 28 (IPR000743: PF00295), 1 Pectin lyase fold/virulence factor (IPR011050: SSF51126) domain(s)	Putatively contains SignalP peptide	Putatively related to a protein involved with carbohydrate metabolic process (GO:0005975),polygalacturonase activity (GO:0004650)		Glycoside Hydrolase Family 28 protein (pectinase)
GH3	266084	283.016	95.8441	121.308	140.467	126.045	229.115	122.085	133.687	136.541	85.011	ß-glucosidase, ß-xylosidase, α-L-arabinofuranosidase		Sequence similar to Uniprot:G4TFT9|G4TFT9_PIRID|PN=Probable beta-glucosidase|GN=PIIN_04111|SW_ID=0.587|SW_Length_Dif=-5|SW_Score=2168|Putative BestHit	EC:3.2.1.21 (Beta-glucosidase.)	Putatively contains 1 Glycoside hydrolase, family 3, C-terminal (IPR002772: SSF52279), 1 Glycoside hydrolase, catalytic core (IPR017853: SSF51445), 1 Glycoside hydrolase, family 3, C-terminal (IPR002772: PF01915), 1 Glycoside hydrolase, family 3, N-terminal (IPR001764: PF00933), 5 Glycoside hydrolase, family 3, N-terminal (IPR001764: PR00133) domain(s)	Putatively contains SignalP peptide	Putatively related to a protein involved with carbohydrate metabolic process (GO:0005975),beta-glucosidase activity (GO:0008422),hydrolase activity, hydrolyzing O-glycosyl compounds (GO:0004553)	Cyanoamino acid metabolism,Flavonoids, stilbene and lignin biosynthesis,Starch and sucrose metabolism	Glycoside Hydrolase Family 3 protein (beta-glucosidase, beta-xylosidase, a-L-arabinofuranosidase)
GH3	262713	19.3846	64.8026	57.2843	163.637	130.706	164.895	64.2826	103.671	64.2085	174.393			Sequence similar to Uniprot:F8PDN5|F8PDN5_SERL9|PN=Glycoside hydrolase family 3 protein|GN=SERLADRAFT_491363|SW_ID=0.646|SW_Length_Dif=-1|SW_Score=2643|Putative BBH	EC:3.2.1.21 (Beta-glucosidase.)	Putatively contains 1 Glycoside hydrolase, family 3, C-terminal (IPR002772: SSF52279), 1 Glycoside hydrolase, catalytic core (IPR017853: SSF51445), 1 Glycoside hydrolase, family 3, C-terminal (IPR002772: PF01915), 1 Glycoside hydrolase, family 3, N-terminal (IPR001764: PF00933) domain(s)	Putatively contains SignalP peptide	Putatively related to a protein involved with carbohydrate metabolic process (GO:0005975),beta-glucosidase activity (GO:0008422),hydrolase activity, hydrolyzing O-glycosyl compounds (GO:0004553)	Cyanoamino acid metabolism,Flavonoids, stilbene and lignin biosynthesis,Starch and sucrose metabolism	Glycoside Hydrolase Family 3 protein (beta-glucosidase, beta-xylosidase, a-L-arabinofuranosidase)
GH3	261211	22.7666	44.7335	42.2556	83.1861	56.5163	49.7131	69.7258	66.1828	60.8509	61.0837					Putatively contains 3 Glycoside hydrolase, family 3, N-terminal (IPR001764: PR00133), 1 Glycoside hydrolase, catalytic core (IPR017853: SSF51445), 1 Glycoside hydrolase, family 3, N-terminal (IPR001764: PF00933) domain(s)		Putatively related to a protein involved with carbohydrate metabolic process (GO:0005975),hydrolase activity, hydrolyzing O-glycosyl compounds (GO:0004553)		Glycoside Hydrolase Family 3 protein (beta-glucosidase, beta-xylosidase, a-L-arabinofuranosidase)
GH3	257261	74.6515	129.043	146.783	906.893	703.768	352.175	476.87	772.105	672.676	1285.75			Sequence similar to Uniprot:A8PFG1|A8PFG1_COPC7|PN=Beta-glucosidase|GN=CC1G_04900|SW_ID=0.632|SW_Length_Dif=-75|SW_Score=3470|Putative BestHit	EC:3.2.1.21 (Beta-glucosidase.)	Putatively contains 1 Glycoside hydrolase, family 3, C-terminal (IPR002772: SSF52279), 1 PA14 (IPR011658: PF07691), 1 Glycoside hydrolase, catalytic core (IPR017853: SSF51445), 1 Glycoside hydrolase, family 3, C-terminal (IPR002772: PF01915), 1 Glycoside hydrolase, family 3, N-terminal (IPR001764: PF00933), 1 PA14 (IPR011658: SM00758), 4 Glycoside hydrolase, family 3, N-terminal (IPR001764: PR001…		Putatively related to a protein involved with carbohydrate metabolic process (GO:0005975),beta-glucosidase activity (GO:0008422),hydrolase activity, hydrolyzing O-glycosyl compounds (GO:0004553)	Cyanoamino acid metabolism,Flavonoids, stilbene and lignin biosynthesis,Starch and sucrose metabolism	Glycoside Hydrolase Family 3 protein (beta-glucosidase, beta-xylosidase, a-L-arabinofuranosidase)
GH3	256742	62.1958	76.8066	90.3744	170.748	200.3	129.037	142.173	241.982	268.275	379.501			Sequence similar to Uniprot:A8NGP8|A8NGP8_COPC7|PN=Beta-glucosidase|GN=CC1G_03784|SW_ID=0.651|SW_Length_Dif=-1|SW_Score=3779|Putative BestHit	EC:3.2.1.21 (Beta-glucosidase.)	Putatively contains 1 Glycoside hydrolase, catalytic core (IPR017853: SSF51445), 1 Glycoside hydrolase, family 3, N-terminal (IPR001764: PF00933), 1 PA14 (IPR011658: SM00758), 5 Glycoside hydrolase, family 3, N-terminal (IPR001764: PR00133), 1 Glycoside hydrolase, family 3, C-terminal (IPR002772: SSF52279), 1 PA14 (IPR011658: PF07691), 1 Immunoglobulin-like (IPR007110: PS50835), 1 Glycoside hydro…		Putatively related to a protein involved with carbohydrate metabolic process (GO:0005975),beta-glucosidase activity (GO:0008422),hydrolase activity, hydrolyzing O-glycosyl compounds (GO:0004553)	Cyanoamino acid metabolism,Flavonoids, stilbene and lignin biosynthesis,Starch and sucrose metabolism	Glycoside Hydrolase Family 3 protein (beta-glucosidase, beta-xylosidase, a-L-arabinofuranosidase)
GH3	249799	41.9863	171.338	68.7411	106.307	61.048	222.65	114.892	82.2434	67.4002	98.3551			Sequence similar to Uniprot:G4TFT9|G4TFT9_PIRID|PN=Probable beta-glucosidase|GN=PIIN_04111|SW_ID=0.538|SW_Length_Dif=-48|SW_Score=1859|Putative BestHit	EC:3.2.1.21 (Beta-glucosidase.)	Putatively contains 1 Glycoside hydrolase, family 3, C-terminal (IPR002772: SSF52279), 1 Glycoside hydrolase, catalytic core (IPR017853: SSF51445), 1 Glycoside hydrolase, family 3, C-terminal (IPR002772: PF01915), 1 Glycoside hydrolase, family 3, N-terminal (IPR001764: PF00933), 5 Glycoside hydrolase, family 3, N-terminal (IPR001764: PR00133) domain(s)		Putatively related to a protein involved with carbohydrate metabolic process (GO:0005975),beta-glucosidase activity (GO:0008422),hydrolase activity, hydrolyzing O-glycosyl compounds (GO:0004553)	Cyanoamino acid metabolism,Flavonoids, stilbene and lignin biosynthesis,Starch and sucrose metabolism	Glycoside Hydrolase Family 3 protein (beta-glucosidase, beta-xylosidase, a-L-arabinofuranosidase)
GH3	249609	44.7084	110.755	103.044	113.467	140.417	100.948	107.699	149.706	145.08	198.953			Sequence similar to Uniprot:D6RMY9|D6RMY9_COPC7|PN=Beta-glucosidase|GN=CC1G_14674|SW_ID=0.508|SW_Length_Dif=-3|SW_Score=2614|Putative BestHit	EC:3.2.1.21 (Beta-glucosidase.)	Putatively contains 1 Glycoside hydrolase, family 3, C-terminal (IPR002772: SSF52279), 1 Glycoside hydrolase, catalytic core (IPR017853: SSF51445), 1 Glycoside hydrolase, family 3, C-terminal (IPR002772: PF01915), 1 Glycoside hydrolase, family 3, N-terminal (IPR001764: PF00933), 1 Glycoside hydrolase, family 3, N-terminal (IPR001764: PS00775) domain(s)		Putatively related to a protein involved with carbohydrate metabolic process (GO:0005975),beta-glucosidase activity (GO:0008422),hydrolase activity, hydrolyzing O-glycosyl compounds (GO:0004553)	Cyanoamino acid metabolism,Flavonoids, stilbene and lignin biosynthesis,Starch and sucrose metabolism	Glycoside Hydrolase Family 3 protein (beta-glucosidase, beta-xylosidase, a-L-arabinofuranosidase)
GH3	248847	22.9316	57.4877	40.436	68.7168	44.4751	73.4016	55.7936	33.4423	36.7261	45.554			Sequence similar to Uniprot:F8ND26|F8ND26_SERL9|PN=Family 3 glycoside hydrolase|GN=SERLADRAFT_431585|SW_ID=0.769|SW_Length_Dif=-10|SW_Score=3244|Putative BBH	EC:3.2.1.21 (Beta-glucosidase.)	Putatively contains 1 Glycoside hydrolase, family 3, C-terminal (IPR002772: SSF52279), 1 Glycoside hydrolase, catalytic core (IPR017853: SSF51445), 1 Glycoside hydrolase, family 3, C-terminal (IPR002772: PF01915), 1 Glycoside hydrolase, family 3, N-terminal (IPR001764: PF00933), 5 Glycoside hydrolase, family 3, N-terminal (IPR001764: PR00133) domain(s)	Putatively contains SignalP peptide	Putatively related to a protein involved with carbohydrate metabolic process (GO:0005975),beta-glucosidase activity (GO:0008422),hydrolase activity, hydrolyzing O-glycosyl compounds (GO:0004553)	Cyanoamino acid metabolism,Flavonoids, stilbene and lignin biosynthesis,Starch and sucrose metabolism	Glycoside Hydrolase Family 3 protein (beta-glucosidase, beta-xylosidase, a-L-arabinofuranosidase)
GH3	205470	41.2439	110.005	100.618	135.146	188.323	138.762	111.328	177.121	190.138	277.983				EC:3.2.1.21 (Beta-glucosidase.)	Putatively contains 1 Glycoside hydrolase, catalytic core (IPR017853: SSF51445), 1 Glycoside hydrolase, family 3, C-terminal (IPR002772: PF01915), 1 Glycoside hydrolase, family 3, N-terminal (IPR001764: PF00933), 1 Glycoside hydrolase, family 3, N-terminal (IPR001764: PS00775), 5 Glycoside hydrolase, family 3, N-terminal (IPR001764: PR00133) domain(s)		Putatively related to a protein involved with carbohydrate metabolic process (GO:0005975),beta-glucosidase activity (GO:0008422),hydrolase activity, hydrolyzing O-glycosyl compounds (GO:0004553)	Cyanoamino acid metabolism,Flavonoids, stilbene and lignin biosynthesis,Starch and sucrose metabolism	Glycoside Hydrolase Family 3 protein (beta-glucosidase, beta-xylosidase, a-L-arabinofuranosidase)
GH3	80382	5.52669	2.81343	3.10009	18.0991	3.36638	4.45517	4.98967	8.4638	3.35758	2.81836			Sequence similar to Protein predicted to be involved in carbohydrate metabolism (KOG2175)		Putatively contains 1 Glycoside hydrolase, family 3, C-terminal (IPR002772: SSF52279), 1 Glycoside hydrolase, catalytic core (IPR017853: SSF51445), 1 Glycoside hydrolase, family 3, C-terminal (IPR002772: PF01915), 1 Glycoside hydrolase, family 3, N-terminal (IPR001764: PF00933), 5 Glycoside hydrolase, family 3, N-terminal (IPR001764: PR00133) domain(s)		Putatively related to a protein involved with carbohydrate metabolic process (GO:0005975),hydrolase activity, hydrolyzing O-glycosyl compounds (GO:0004553)		Glycoside Hydrolase Family 3 protein (beta-glucosidase, beta-xylosidase, a-L-arabinofuranosidase)
GH3	76274	3.382	1.31293	1.48265	2.58558	0.712119	1.57561	2.07363	1.73405	0.911934	1.32291			Sequence similar to Protein predicted to be involved in carbohydrate metabolism (KOG2175)		Putatively contains 1 Glycoside hydrolase, family 3, C-terminal (IPR002772: SSF52279), 1 Glycoside hydrolase, catalytic core (IPR017853: SSF51445), 1 Glycoside hydrolase, family 3, C-terminal (IPR002772: PF01915), 1 Glycoside hydrolase, family 3, N-terminal (IPR001764: PF00933), 5 Glycoside hydrolase, family 3, N-terminal (IPR001764: PR00133) domain(s)		Putatively related to a protein involved with carbohydrate metabolic process (GO:0005975),hydrolase activity, hydrolyzing O-glycosyl compounds (GO:0004553)		Glycoside Hydrolase Family 3 protein (beta-glucosidase, beta-xylosidase, a-L-arabinofuranosidase)
GH30	264999	7.42391	27.7591	27.4291	110.782	53.5384	28.6869	60.8481	53.9206	50.7782	49.4076	ß-1,6-glucanase (EC 3.2.1.75) ß-xylosidase (EC 3.2.1.37) ß-fucosidase (EC 3.2.1.38) b-glucosidase		Sequence similar to Uniprot:A8NAX6|A8NAX6_COPC7|PN=Putative uncharacterized protein|GN=CC1G_07029|SW_ID=0.593|SW_Length_Dif=36|SW_Score=2062|Putative BestHit	EC:3.2.1.45 (Glucosylceramidase.)	Putatively contains 1 Glycoside hydrolase, family 30 (IPR001139: PF02055), 1 Glycoside hydrolase, catalytic core (IPR017853: SSF51445) domain(s)	Putatively contains SignalP peptide	Putatively related to a protein involved with glucosylceramidase activity (GO:0004348),lysosome organization and biogenesis (GO:0007040),sphingolipid metabolic process (GO:0006665),lysosome (GO:0005764)	Sphingoglycolipid metabolism	Glycoside Hydrolase Family 30 protein (b-1,6-glucanase (EC 3.2.1.75) b-xylosidase (EC 3.2.1.37) b-fucosidase (EC 3.2.1.38) b-glucosidase)
GH30	261196	38.1094	87.9665	64.6302	189.095	134.59	80.6276	108.736	172.496	115.526	226.907					Putatively contains 1 Glycoside hydrolase, catalytic core (IPR017853: SSF51445) domain(s)	Putatively contains SignalP peptide			Glycoside Hydrolase Family 30 protein (b-1,6-glucanase (EC 3.2.1.75) b-xylosidase (EC 3.2.1.37) b-fucosidase (EC 3.2.1.38) b-glucosidase)
GH30	186775	1.15483	2.34452	2.35876	1.34251	2.84848	1.35828	1.10162	1.15603	0.704677	1.89808					Putatively contains 1 Catalase (IPR002226: PD000510), 1 Glycoside hydrolase, catalytic core (IPR017853: SSF51445) domain(s)		Putatively related to a protein involved with catalase activity (GO:0004096),electron transport (GO:0006118),response to oxidative stress (GO:0006979)		Glycoside Hydrolase Family 30 protein (b-1,6-glucanase (EC 3.2.1.75) b-xylosidase (EC 3.2.1.37) b-fucosidase (EC 3.2.1.38) b-glucosidase)
GH31	260054	720.614	194.314	189.712	202.073	231.698	281.871	183.322	224.311	223.217	254.17	α-glucosidase (EC 3.2.1.20) α-1,3-glucosidase (EC 3.2.1.84) α-xylosidase, α-mannosidase		Sequence similar to Uniprot:A8N5D8|A8N5D8_COPC7|PN=Alpha glucosidase|GN=CC1G_04516|SW_ID=0.630|SW_Length_Dif=2|SW_Score=4453|Putative BestHit	EC:3.2.1.84 (Glucan 1,3-alpha-glucosidase.)	Putatively contains 1 Glycoside hydrolase, family 31 (IPR000322: PF01055), 1 Glycoside hydrolase, catalytic core (IPR017853: SSF51445) domain(s)	Putatively contains SignalP peptide	Putatively related to a protein involved with carbohydrate metabolic process (GO:0005975),hydrolase activity, hydrolyzing O-glycosyl compounds (GO:0004553),glucan 1,3-alpha-glucosidase activity (GO:0033919)		Glycoside Hydrolase Family 31 protein (a-glucosidase (EC 3.2.1.20) a-1,3-glucosidase (EC 3.2.1.84) a-xylosidase, a-mannosidase)
GH31	257164	22.1067	128.761	57.2169	56.5347	30.4269	114.585	78.6684	42.7732	29.0161	39.7447			Sequence similar to Uniprot:A8PFW6|A8PFW6_COPC7|PN=Alpha-glucosidase|GN=CC1G_04876|SW_ID=0.573|SW_Length_Dif=-41|SW_Score=3454|Putative BestHit	EC:3.2.1.20 (Alpha-glucosidase.)	Putatively contains 1 Glycoside hydrolase, family 31 (IPR000322: PS00707), 1 Glycoside hydrolase, family 31 (IPR000322: PF01055), 1 Glycoside hydrolase, catalytic core (IPR017853: SSF51445) domain(s)	Putatively contains SignalP peptide	Putatively related to a protein involved with carbohydrate metabolic process (GO:0005975),hydrolase activity, hydrolyzing O-glycosyl compounds (GO:0004553),alpha-glucosidase activity (GO:0004558)	Galactose metabolism,Starch and sucrose metabolism	Glycoside Hydrolase Family 31 protein (a-glucosidase (EC 3.2.1.20) a-1,3-glucosidase (EC 3.2.1.84) a-xylosidase, a-mannosidase)
GH31	256543	161.181	208.194	218.759	403.699	273.907	240.09	361.913	456.88	377.043	495.284			Sequence similar to Maltase glucoamylase and related hydrolases, glycosyl hydrolase family 31 (KOG1065)	EC:3.2.1.20 (Alpha-glucosidase.)	Putatively contains 1 Glycoside hydrolase, family 31 (IPR000322: PF01055), 1 Glycoside hydrolase, catalytic core (IPR017853: SSF51445) domain(s)		Putatively related to a protein involved with carbohydrate metabolic process (GO:0005975),hydrolase activity, hydrolyzing O-glycosyl compounds (GO:0004553),alpha-glucosidase activity (GO:0004558)	Galactose metabolism,Starch and sucrose metabolism	Glycoside Hydrolase Family 31 protein (a-glucosidase (EC 3.2.1.20) a-1,3-glucosidase (EC 3.2.1.84) a-xylosidase, a-mannosidase)
GH31	246124	1222.39	228.825	271.325	759.266	327.186	439.812	657.795	474.386	380.069	295.871			Sequence similar to Uniprot:P29064|AGLU_CANTS|PN=Alpha-glucosidase (EC 3.2.1.20) (Maltase) [Cleaved into: Alpha-glucosidase subunit 1, Alpha-glucosidase subunit 2]|GN=|SW_ID=0.432|SW_Length_Dif=-74|SW_Score=2022|Putative BestHit to Reviewed Uniprot Fungal Seqs	EC:3.2.1.20 (Alpha-glucosidase.)	Putatively contains 1 Glycoside hydrolase, family 31 (IPR000322: PS00707), 1 Glycoside hydrolase, family 31 (IPR000322: PS00129), 1 Glycoside hydrolase, family 31 (IPR000322: PF01055), 1 Glycoside hydrolase, catalytic core (IPR017853: SSF51445) domain(s)	Putatively contains SignalP peptide	Putatively related to a protein involved with carbohydrate metabolic process (GO:0005975),hydrolase activity, hydrolyzing O-glycosyl compounds (GO:0004553),alpha-glucosidase activity (GO:0004558)	Galactose metabolism,Starch and sucrose metabolism	Glycoside Hydrolase Family 31 protein (a-glucosidase (EC 3.2.1.20) a-1,3-glucosidase (EC 3.2.1.84) a-xylosidase, a-mannosidase)
GH31	246104	213.808	283.031	250.905	372.175	226.324	179.348	146.385	168.533	104.334	168.297			Sequence similar to Uniprot:A8PFW6|A8PFW6_COPC7|PN=Alpha-glucosidase|GN=CC1G_04876|SW_ID=0.370|SW_Length_Dif=42|SW_Score=2036|Putative BestHit	EC:3.2.1.20 (Alpha-glucosidase.)	Putatively contains 1 Glycoside hydrolase, family 31 (IPR000322: PS00707), 1 Glycoside hydrolase, family 31 (IPR000322: PS00129), 1 Glycoside hydrolase, family 31 (IPR000322: PF01055) domain(s)	Putatively contains SignalP peptide	Putatively related to a protein involved with carbohydrate metabolic process (GO:0005975),hydrolase activity, hydrolyzing O-glycosyl compounds (GO:0004553),alpha-glucosidase activity (GO:0004558)	Galactose metabolism,Starch and sucrose metabolism	Glycoside Hydrolase Family 31 protein (a-glucosidase (EC 3.2.1.20) a-1,3-glucosidase (EC 3.2.1.84) a-xylosidase, a-mannosidase)
GH31	203521	71.352	49.6101	24.8007	14.0218	21.2988	130.884	26.698	19.8177	17.9071	41.5852			Sequence similar to Uniprot:J4IB95|J4IB95_FIBRA|PN=Uncharacterized protein|GN=|SW_ID=0.704|SW_Length_Dif=-31|SW_Score=3743|Putative BBH	EC:3.2.1.20 (Alpha-glucosidase.)	Putatively contains 1 Glycoside hydrolase, family 31 (IPR000322: PS00707), 1 Glycoside hydrolase, family 31 (IPR000322: PS00129), 1 Glycoside hydrolase, family 31 (IPR000322: PF01055) domain(s)	Putatively contains SignalP peptide	Putatively related to a protein involved with carbohydrate metabolic process (GO:0005975),hydrolase activity, hydrolyzing O-glycosyl compounds (GO:0004553),alpha-glucosidase activity (GO:0004558)	Galactose metabolism,Starch and sucrose metabolism	Glycoside Hydrolase Family 31 protein (a-glucosidase (EC 3.2.1.20) a-1,3-glucosidase (EC 3.2.1.84) a-xylosidase, a-mannosidase)
GH31	189439	0	0	0	0.198891	0.0647381	0	0	0.123861	0.248709	0.172553			Sequence similar to Maltase glucoamylase and related hydrolases, glycosyl hydrolase family 31 (KOG1065)		Putatively contains 1 Glycoside hydrolase, family 31 (IPR000322: PF01055) domain(s)		Putatively related to a protein involved with carbohydrate metabolic process (GO:0005975),hydrolase activity, hydrolyzing O-glycosyl compounds (GO:0004553)		Glycoside Hydrolase Family 31 protein (a-glucosidase (EC 3.2.1.20) a-1,3-glucosidase (EC 3.2.1.84) a-xylosidase, a-mannosidase)
GH31	189433	0	0	0	0	0	0	0	0	0	0			Sequence similar to Maltase glucoamylase and related hydrolases, glycosyl hydrolase family 31 (KOG1065)	EC:3.2.1.20 (Alpha-glucosidase.)	Putatively contains 1 Glycoside hydrolase, family 31 (IPR000322: PF01055) domain(s)		Putatively related to a protein involved with carbohydrate metabolic process (GO:0005975),hydrolase activity, hydrolyzing O-glycosyl compounds (GO:0004553),alpha-glucosidase activity (GO:0004558)	Galactose metabolism,Starch and sucrose metabolism	Glycoside Hydrolase Family 31 protein (a-glucosidase (EC 3.2.1.20) a-1,3-glucosidase (EC 3.2.1.84) a-xylosidase, a-mannosidase)
GH35	257303	6.35156	24.4768	29.7204	24.9111	27.7079	12.4962	23.1339	31.8734	31.5032	44.6337	ß-galactosidase (EC 3.2.1.23) exo-ß-glucosaminidase (EC 3.2.1.165) exo-ß-1,4-galactanase (EC 3.2.1.-)		Sequence similar to Uniprot:G4TGK5|G4TGK5_PIRID|PN=Beta-galactosidase (EC 3.2.1.23)|GN=PIIN_04392|SW_ID=0.411|SW_Length_Dif=-131|SW_Score=1889|Putative BestHit	EC:3.2.1.23 (Beta-galactosidase.)	Putatively contains 4 Glycoside hydrolase, family 35 (IPR001944: PR00742), 1 Glycoside hydrolase, catalytic core (IPR017853: SSF51445), 2 Glycoside hydrolase, family 35 (IPR001944: PF01301) domain(s)		Putatively related to a protein involved with carbohydrate metabolic process (GO:0005975),beta-galactosidase activity (GO:0004565),beta-galactosidase complex (GO:0009341)	Galactose metabolism,Glycerolipid metabolism,Glycosaminoglycan degradation,N-Glycan degradation,Sphingoglycolipid metabolism	Glycoside Hydrolase Family 35 protein (b-galactosidase (EC 3.2.1.23) exo-b-glucosaminidase (EC 3.2.1.165) exo-b-1,4-galactanase (EC 3.2.1.-))
GH35	184879	33.655	86.466	106.279	69.2637	65.8386	73.8362	100.117	67.8756	64.7888	77.7063			Sequence similar to Uniprot:A2QL84|BGALC_ASPNC|PN=Probable beta-galactosidase C (EC 3.2.1.23) (Lactase C)|GN=lacC An06g00290|SW_ID=0.344|SW_Length_Dif=-40|SW_Score=1375|Putative BestHit to Reviewed Uniprot Fungal Seqs		Putatively contains 6 Glycoside hydrolase, family 35 (IPR001944: PR00742), 1 Glycoside hydrolase, catalytic core (IPR017853: SSF51445), 2 Glycoside hydrolase, family 35 (IPR001944: PF01301) domain(s)		Putatively related to a protein involved with carbohydrate metabolic process (GO:0005975),beta-galactosidase activity (GO:0004565),beta-galactosidase complex (GO:0009341)		Glycoside Hydrolase Family 35 protein (b-galactosidase (EC 3.2.1.23) exo-b-glucosaminidase (EC 3.2.1.165) exo-b-1,4-galactanase (EC 3.2.1.-))
GH35	175869	17.5699	23.6328	21.8354	46.093	49.3951	36.7279	53.5904	52.4756	44.5604	61.889			Sequence similar to Uniprot:G4T7H4|G4T7H4_PIRID|PN=Probable beta-galactosidase|GN=PIIN_01084|SW_ID=0.462|SW_Length_Dif=66|SW_Score=2455|Putative BBH	EC:3.2.1.23 (Beta-galactosidase.)	Putatively contains 2 Glycoside hydrolase, catalytic core (IPR017853: SSF51445), 6 Glycoside hydrolase, family 35 (IPR001944: PR00742), 1 Glycoside hydrolase, family 35 (IPR001944: PF01301) domain(s)		Putatively related to a protein involved with carbohydrate metabolic process (GO:0005975),beta-galactosidase activity (GO:0004565),beta-galactosidase complex (GO:0009341)	Galactose metabolism,Glycerolipid metabolism,Glycosaminoglycan degradation,N-Glycan degradation,Sphingoglycolipid metabolism	Glycoside Hydrolase Family 35 protein (b-galactosidase (EC 3.2.1.23) exo-b-glucosaminidase (EC 3.2.1.165) exo-b-1,4-galactanase (EC 3.2.1.-))
GH35	95998	11.0534	141.515	25.4747	73.8382	120.413	80.6276	34.7981	55.6134	40.5811	172.61			Sequence similar to Uniprot:B8PAX4|B8PAX4_POSPM|PN=Putative uncharacterized protein|GN=POSPLDRAFT_127993|SW_ID=0.634|SW_Length_Dif=-19|SW_Score=3446|Putative BBH	EC:3.2.1.23 (Beta-galactosidase.)	Putatively contains 6 Glycoside hydrolase, family 35 (IPR001944: PR00742), 1 Glycoside hydrolase, family 35 (IPR001944: PF01301), 1 Glycoside hydrolase, catalytic core (IPR017853: SSF51445) domain(s)	Putatively contains SignalP peptide	Putatively related to a protein involved with carbohydrate metabolic process (GO:0005975),beta-galactosidase activity (GO:0004565),beta-galactosidase complex (GO:0009341)	Galactose metabolism,Glycerolipid metabolism,Glycosaminoglycan degradation,N-Glycan degradation,Sphingoglycolipid metabolism	Glycoside Hydrolase Family 35 protein (b-galactosidase (EC 3.2.1.23) exo-b-glucosaminidase (EC 3.2.1.165) exo-b-1,4-galactanase (EC 3.2.1.-))
GH37	214333	45.4508	24.0079	23.0485	16.0107	15.0192	46.2903	23.1987	14.4917	44.4361	20.9939	α-trehalase		Sequence similar to Neutral trehalase (KOG0602)	EC:3.2.1.28 (Alpha,alpha-trehalase.)	Putatively contains 1 Six-hairpin glycosidase-like (IPR008928: SSF48208), 1 Glycoside hydrolase, family 37 (IPR001661: PS00928), 4 Glycoside hydrolase, family 37 (IPR001661: PR00744), 2 Glycoside hydrolase, family 37 (IPR001661: PF01204) domain(s)		Putatively related to a protein involved with trehalose metabolic process (GO:0005991),alpha,alpha-trehalase activity (GO:0004555),catalytic activity (GO:0003824)	Starch and sucrose metabolism	Glycoside Hydrolase Family 37 protein (a,a-trehalase)
GH37	140518	42.6462	50.4541	43.7382	80.4016	85.1953	89.9726	81.066	65.5222	82.1155	57.3451			Sequence similar to Uniprot:A8NUF3|A8NUF3_COPC7|PN=Alpha,alpha-trehalase|GN=CC1G_07090|SW_ID=0.829|SW_Length_Dif=8|SW_Score=4447|Putative BBH	EC:3.2.1.28 (Alpha,alpha-trehalase.)	Putatively contains 1 Six-hairpin glycosidase-like (IPR008928: SSF48208), 1 Glycoside hydrolase, family 37 (IPR001661: PS00928), 1 Neutral trehalase Ca2+ binding (IPR011120: PF07492), 6 Glycoside hydrolase, family 37 (IPR001661: PR00744), 1 Glycoside hydrolase, family 37 (IPR001661: PF01204) domain(s)		Putatively related to a protein involved with trehalose metabolic process (GO:0005991),calcium ion binding (GO:0005509),cytoplasm (GO:0005737),trehalose catabolic process (GO:0005993),alpha,alpha-trehalase activity (GO:0004555),catalytic activity (GO:0003824)	Starch and sucrose metabolism	Glycoside Hydrolase Family 37 protein (a,a-trehalase)
GH38	202980	14.4354	44.6397	50.4776	47.3858	51.0783	41.6178	51.3224	56.274	52.9751	60.5085	α-mannosidase		Sequence similar to Alpha-mannosidase (KOG4342)		Putatively contains 1 Glycoside hydrolase/deacetylase, beta/alpha-barrel (IPR011330: SSF88713), 1 Glycoside hydrolase, family 38, central region (IPR015341: PF09261), 1 Glycoside hydrolase, family 38, core (IPR000602: PF01074) domain(s)		Putatively related to a protein involved with carbohydrate metabolic process (GO:0005975),alpha-mannosidase activity (GO:0004559),catalytic activity (GO:0003824)		Glycoside Hydrolase Family 38 protein (a-mannosidase)
GH38	202223	12.7856	34.3238	47.3775	41.8665	41.2382	35.6957	41.0838	46.2	39.5033	44.7487			Sequence similar to Alpha-mannosidase (KOG4342)		Putatively contains 1 Glycoside hydrolase/deacetylase, beta/alpha-barrel (IPR011330: SSF88713), 1 Glycoside hydrolase, family 38, central region (IPR015341: PF09261), 1 Glycoside hydrolase, family 38, core (IPR000602: PF01074) domain(s)		Putatively related to a protein involved with carbohydrate metabolic process (GO:0005975),alpha-mannosidase activity (GO:0004559),catalytic activity (GO:0003824)		Glycoside Hydrolase Family 38 protein (a-mannosidase)
GH38	100402	35.6347	117.132	125.284	114.959	112.256	103.012	115.281	135.751	122.738	139.94			Sequence similar to Alpha-mannosidase (KOG4342)		Putatively contains 1 Glycosyl hydrolases 38, C-terminal (IPR011682: PF07748), 1 Glycoside hydrolase, family 38, central region (IPR015341: PF09261) domain(s)		Putatively related to a protein involved with mannose metabolic process (GO:0006013),mannosidase activity (GO:0015923)		Glycoside Hydrolase Family 38 protein (a-mannosidase)
GH43	257200	15.1778	31.4166	35.5837	25.0105	30.1032	26.731	30.5861	26.1759	30.0109	25.4803	ß-xylosidase, α-L-arabinofuranosidase arabinanase xylanase galactan 1,3-ß-galactosidase				Putatively contains 1 Glycoside hydrolase, family 43 (IPR006710: PF04616) domain(s)	Putatively contains SignalP peptide	Putatively related to a protein involved with carbohydrate metabolic process (GO:0005975),hydrolase activity, hydrolyzing O-glycosyl compounds (GO:0004553)		Glycoside Hydrolase Family 43 protein (b-xylosidase, a-L-arabinofuranosidase arabinanase xylanase galactan 1,3-b-galactosidase)
GH43	256205	24.9113	67.0533	63.4845	90.3462	55.9984	130.612	176.194	80.9635	64.0841	56.6549			Sequence similar to Uniprot:A8N266|A8N266_COPC7|PN=Galactan 1,3-beta-galactosidase|GN=CC1G_03773|SW_ID=0.637|SW_Length_Dif=0|SW_Score=1937|Putative BestHit		Putatively contains 1 Glycoside hydrolase, family 43 (IPR006710: PF04616), 1 Carbohydrate binding family 6 (IPR005084: PS51175), 1 Galactose-binding like (IPR008979: SSF49785) domain(s)	Putatively contains SignalP peptide	Putatively related to a protein involved with carbohydrate metabolic process (GO:0005975),hydrolase activity, hydrolyzing O-glycosyl compounds (GO:0004553),carbohydrate binding (GO:0030246)		Glycoside Hydrolase Family 43 protein (b-xylosidase, a-L-arabinofuranosidase arabinanase xylanase galactan 1,3-b-galactosidase)
GH43	192563	4.61932	25.6022	10.7829	18.8449	15.9256	44.769	11.2106	21.0563	3.64774	20.8789			Sequence similar to Uniprot:I6XPK9|I6XPK9_PHACH|PN=Arabinan endo-1,5-alpha-L-arabinosidase (EC 3.2.1.99)|GN=|SW_ID=0.862|SW_Length_Dif=-1|SW_Score=1488|Putative BBH		Putatively contains 1 Glycoside hydrolase, family 43 (IPR006710: PF04616), 1 Glycoside hydrolase, family 43, endo-1, 5-alpha-L-arabinosidase (IPR016840: PIRSF026534) domain(s)	Putatively contains SignalP peptide	Putatively related to a protein involved with carbohydrate metabolic process (GO:0005975),hydrolase activity, hydrolyzing O-glycosyl compounds (GO:0004553)		Glycoside Hydrolase Family 43 protein (b-xylosidase, a-L-arabinofuranosidase arabinanase xylanase galactan 1,3-b-galactosidase)
GH43	121155	56.2567	46.0464	43.7382	40.524	45.0577	58.1888	57.4785	33.1121	34.6535	48.1998			Sequence similar to Uniprot:A8NTS7|A8NTS7_COPC7|PN=Arabinofuranosidase|GN=CC1G_06378|SW_ID=0.452|SW_Length_Dif=63|SW_Score=1564|Putative BBH		Putatively contains 1 Glycoside hydrolase, family 43 (IPR006710: PF04616) domain(s)	Putatively contains SignalP peptide	Putatively related to a protein involved with carbohydrate metabolic process (GO:0005975),hydrolase activity, hydrolyzing O-glycosyl compounds (GO:0004553)		Glycoside Hydrolase Family 43 protein (b-xylosidase, a-L-arabinofuranosidase arabinanase xylanase galactan 1,3-b-galactosidase)
GH45	196640	5.85664	41.076	15.5005	31.7231	8.48069	16.408	14.0618	14.6568	7.37838	9.03027			Sequence similar to Uniprot:B3Y002|B3Y002_PHACH|PN=Endoglucanase V-like protein|GN=egv|SW_ID=0.888|SW_Length_Dif=1|SW_Score=1019|Putative BBH		Putatively contains 1 Barwin-related endoglucanase (IPR009009: SSF50685), 1 Expansin 45, endoglucanase-like (IPR007112: PS50842) domain(s)	Putatively contains SignalP peptide			Glycoside Hydrolase Family 45 protein (endoglucanase)
GH47	264768	43.8835	65.4591	55.869	75.9266	82.541	45.3123	53.0072	75.0595	90.8618	77.6488	α-mannosidase		Sequence similar to Uniprot:D6RNQ2|D6RNQ2_COPC7|PN=Mannosyl-oligosaccharide alpha-1,2-mannosidase|GN=CC1G_01001|SW_ID=0.556|SW_Length_Dif=-24|SW_Score=2122|Putative BestHit	EC:3.2.1.113 (Mannosyl-oligosaccharide 1,2-alpha-mannosidase.)	Putatively contains 7 Glycoside hydrolase, family 47 (IPR001382: PR00747), 1 Glycoside hydrolase, family 47 (IPR001382: SSF48225), 1 Glycoside hydrolase, family 47 (IPR001382: PF01532) domain(s)		Putatively related to a protein involved with calcium ion binding (GO:0005509),mannosyl-oligosaccharide 1,2-alpha-mannosidase activity (GO:0004571),membrane (GO:0016020)	N-Glycans biosynthesis	Glycoside Hydrolase Family 47 protein (a-mannosidase)
GH47	252166	5.11425	45.2962	27.9008	145.489	39.0371	69.544	43.287	83.193	32.7882	101.691			Sequence similar to Uniprot:A8NC98|A8NC98_COPC7|PN=Alpha-mannosidase 1|GN=CC1G_11067|SW_ID=0.539|SW_Length_Dif=-15|SW_Score=1829|Putative BestHit	EC:3.2.1.113 (Mannosyl-oligosaccharide 1,2-alpha-mannosidase.)	Putatively contains 7 Glycoside hydrolase, family 47 (IPR001382: PR00747), 1 Glycoside hydrolase, family 47 (IPR001382: SSF48225), 1 Glycoside hydrolase, family 47 (IPR001382: PF01532) domain(s)	Putatively contains SignalP peptide	Putatively related to a protein involved with calcium ion binding (GO:0005509),mannosyl-oligosaccharide 1,2-alpha-mannosidase activity (GO:0004571),membrane (GO:0016020)	N-Glycans biosynthesis	Glycoside Hydrolase Family 47 protein (a-mannosidase)
GH47	248627	66.7327	97.3446	92.4636	107.103	95.2944	87.3104	151.505	98.2627	106.282	89.8425			Sequence similar to Uniprot:A8N3K6|A8N3K6_COPC7|PN=Mannosyl-oligosaccharide 1,2-alpha-mannosidase|GN=CC1G_00625|SW_ID=0.556|SW_Length_Dif=-19|SW_Score=2113|Putative BestHit	EC:3.2.1.113 (Mannosyl-oligosaccharide 1,2-alpha-mannosidase.)	Putatively contains 7 Glycoside hydrolase, family 47 (IPR001382: PR00747), 1 Glycoside hydrolase, family 47 (IPR001382: SSF48225), 1 Glycoside hydrolase, family 47 (IPR001382: PF01532) domain(s)		Putatively related to a protein involved with calcium ion binding (GO:0005509),mannosyl-oligosaccharide 1,2-alpha-mannosidase activity (GO:0004571),membrane (GO:0016020)	N-Glycans biosynthesis	Glycoside Hydrolase Family 47 protein (a-mannosidase)
GH47	86332	154.912	54.6743	61.3953	80.8491	57.2932	60.3077	83.4636	129.682	99.4423	128.494			Sequence similar to Uniprot:B8PIG5|B8PIG5_POSPM|PN=Alpha-mannosidase|GN=POSPLDRAFT_104130|SW_ID=0.600|SW_Length_Dif=17|SW_Score=2849|Putative BBH	EC:3.2.1.- (Glycosidases, i.e. enzymes hydrolyzing O- and S-glycosyl)	Putatively contains 1 Protease-associated PA (IPR003137: PF02225), 7 Glycoside hydrolase, family 47 (IPR001382: PR00747), 1 Glycoside hydrolase, family 47 (IPR001382: SSF48225), 1 Glycoside hydrolase, family 47 (IPR001382: PF01532) domain(s)	Putatively contains SignalP peptide	Putatively related to a protein involved with membrane (GO:0016020),glucosidase activity (GO:0015926),mannosidase activity (GO:0015923),galactosidase activity (GO:0015925),amylase activity (GO:0016160),hexosaminidase activity (GO:0015929),calcium ion binding (GO:0005509),lytic transglycosylase activity (GO:0008933),trehalase activity (GO:0015927),mannosyl-oligosaccharide 1,2-alpha-mannosidase act…	Aminosugars metabolism,Glycosaminoglycan degradation,N-Glycans biosynthesis,Nucleotide sugars metabolism	Glycoside Hydrolase Family 47 protein (a-mannosidase)
GH47	28202	30.3555	49.235	57.756	61.6562	46.0288	47.7572	54.044	47.1909	52.7678	43.5984			Sequence similar to Uniprot:G4TK36|G4TK36_PIRID|PN=Related to alpha-mannosidase|GN=PIIN_05614|SW_ID=0.402|SW_Length_Dif=10|SW_Score=1048|Putative BestHit	EC:3.2.1.113 (Mannosyl-oligosaccharide 1,2-alpha-mannosidase.)	Putatively contains 7 Glycoside hydrolase, family 47 (IPR001382: PR00747), 1 Glycoside hydrolase, family 47 (IPR001382: SSF48225), 1 Glycoside hydrolase, family 47 (IPR001382: PF01532) domain(s)		Putatively related to a protein involved with calcium ion binding (GO:0005509),mannosyl-oligosaccharide 1,2-alpha-mannosidase activity (GO:0004571),membrane (GO:0016020)	N-Glycans biosynthesis	Glycoside Hydrolase Family 47 protein (a-mannosidase)
GH5	263356	48.6678	171.807	224.757	1379.11	1331.79	273.83	430.343	922.39	942.816	1242.67	endo-glucanase, chitinase, beta-mannosidase, mannanase, other		Sequence similar to Uniprot:A8P2Q5|A8P2Q5_COPC7|PN=Endo-1,4-beta-glucanase|GN=CC1G_12331|SW_ID=0.708|SW_Length_Dif=1|SW_Score=2476|Putative BestHit	EC:3.2.1.58 (Glucan 1,3-beta-glucosidase.)	Putatively contains 1 Glycoside hydrolase, catalytic core (IPR017853: SSF51445), 1 Glycoside hydrolase, family 5 (IPR001547: PF00150) domain(s)		Putatively related to a protein involved with carbohydrate metabolic process (GO:0005975),glucan 1,3-beta-glucosidase activity (GO:0004338),hydrolase activity, hydrolyzing O-glycosyl compounds (GO:0004553)	Starch and sucrose metabolism	Glycoside Hydrolase Family 5 protein (endo-glucanase, chitinase, beta-mannosidase, mannanase, other)
GH5	263354	20.7044	45.8589	44.6817	261.144	312.167	55.3636	85.0189	217.623	171.527	292.937			Sequence similar to Uniprot:A8P2Q5|A8P2Q5_COPC7|PN=Endo-1,4-beta-glucanase|GN=CC1G_12331|SW_ID=0.638|SW_Length_Dif=-25|SW_Score=2068|Putative BestHit		Putatively contains 1 Glycoside hydrolase, catalytic core (IPR017853: SSF51445), 1 Glycoside hydrolase, family 5 (IPR001547: PF00150) domain(s)		Putatively related to a protein involved with carbohydrate metabolic process (GO:0005975),hydrolase activity, hydrolyzing O-glycosyl compounds (GO:0004553)		Glycoside Hydrolase Family 5 protein (endo-glucanase, chitinase, beta-mannosidase, mannanase, other)
GH5	260114	143.034	131.481	92.531	121.274	134.331	221.074	170.945	139.426	173.972	141.148			Sequence similar to Uniprot:G4T796|G4T796_PIRID|PN=Related to EXG1-exo-beta-1,3-glucanase (I/II), major isoform|GN=PIIN_00963|SW_ID=0.445|SW_Length_Dif=89|SW_Score=1683|Putative BestHit		Putatively contains 1 Glycoside hydrolase, catalytic core (IPR017853: SSF51445) domain(s)				Glycoside Hydrolase Family 5 protein (endo-glucanase, chitinase, beta-mannosidase, mannanase, other)
GH5	256101	212.324	348.959	338.247	428.262	402.8	287.847	318.302	439.044	403.116	444.611			Sequence similar to Uniprot:A8NGA5|A8NGA5_COPC7|PN=Exo-beta-1,3-glucanase|GN=CC1G_05089|SW_ID=0.550|SW_Length_Dif=1|SW_Score=3052|Putative BestHit		Putatively contains 1 Glycoside hydrolase, catalytic core (IPR017853: SSF51445) domain(s)				Glycoside Hydrolase Family 5 protein (endo-glucanase, chitinase, beta-mannosidase, mannanase, other)
GH5	253876	9.32113	54.2054	56.8799	33.5628	39.296	25.264	39.2694	32.534	36.809	44.2886			Sequence similar to Uniprot:G4T8T8|G4T8T8_PIRID|PN=Probable EXG1-exo-beta-1,3-glucanase (I/II), major isoform|GN=PIIN_01558|SW_ID=0.614|SW_Length_Dif=51|SW_Score=1466|Putative BestHit	EC:3.2.1.58 (Glucan 1,3-beta-glucosidase.)	Putatively contains 1 Glycoside hydrolase, catalytic core (IPR017853: SSF51445), 1 Glycoside hydrolase, family 5 (IPR001547: PF00150) domain(s)		Putatively related to a protein involved with carbohydrate metabolic process (GO:0005975),glucan 1,3-beta-glucosidase activity (GO:0004338),hydrolase activity, hydrolyzing O-glycosyl compounds (GO:0004553)	Starch and sucrose metabolism	Glycoside Hydrolase Family 5 protein (endo-glucanase, chitinase, beta-mannosidase, mannanase, other)
GH5	253799	21.2819	45.8589	42.1882	114.71	14.7603	24.9924	20.6715	41.0804	18.6532	15.9899			Sequence similar to Uniprot:P07982|GUN2_HYPJE|PN=Endoglucanase EG-II (EGLII) (EC 3.2.1.4) (Cellulase) (Endo-1,4-beta-glucanase)|GN=egl2|SW_ID=0.594|SW_Length_Dif=-10|SW_Score=1335|Putative BestHit to Reviewed Uniprot Fungal Seqs		Putatively contains 1 Cellulose-binding region, fungal (IPR000254: SSF57180), 1 Cellulose-binding region, fungal (IPR000254: PS00562), 1 Cellulose-binding region, fungal (IPR000254: PF00734), 1 Glycoside hydrolase, family 5 (IPR001547: PS00659), 1 Cellulose-binding region, fungal (IPR000254: SM00236), 1 Glycoside hydrolase, catalytic core (IPR017853: SSF51445), 1 Glycoside hydrolase, family 5 (IP…	Putatively contains SignalP peptide	Putatively related to a protein involved with carbohydrate metabolic process (GO:0005975),cellulose binding (GO:0030248),hydrolase activity, hydrolyzing O-glycosyl compounds (GO:0004553),extracellular region (GO:0005576)		Glycoside Hydrolase Family 5 protein (endo-glucanase, chitinase, beta-mannosidase, mannanase, other)
GH5	251791	16.5801	51.2044	22.9811	227.183	15.4724	30.5342	23.0691	77.4128	20.2698	21.8567			Sequence similar to Uniprot:A8NTI7|A8NTI7_COPC7|PN=Endoglucanase|GN=CC1G_06324|SW_ID=0.610|SW_Length_Dif=17|SW_Score=1651|Putative BestHit		Putatively contains 1 Cellulose-binding region, fungal (IPR000254: SSF57180), 1 Cellulose-binding region, fungal (IPR000254: PS00562), 1 Cellulose-binding region, fungal (IPR000254: PF00734), 1 Glycoside hydrolase, family 5 (IPR001547: PS00659), 1 Cellulose-binding region, fungal (IPR000254: SM00236), 1 Glycoside hydrolase, catalytic core (IPR017853: SSF51445), 1 Glycoside hydrolase, family 5 (IP…	Putatively contains SignalP peptide	Putatively related to a protein involved with carbohydrate metabolic process (GO:0005975),cellulose binding (GO:0030248),hydrolase activity, hydrolyzing O-glycosyl compounds (GO:0004553),extracellular region (GO:0005576)		Glycoside Hydrolase Family 5 protein (endo-glucanase, chitinase, beta-mannosidase, mannanase, other)
GH5	249148	175.204	592.977	628.038	1021.65	1510.27	667.786	781.435	1149.01	1536.07	1069.83			Sequence similar to Uniprot:A8PG38|A8PG38_COPC7|PN=Exo-beta-1,3-glucanase|GN=CC1G_08284|SW_ID=0.472|SW_Length_Dif=48|SW_Score=2043|Putative BestHit		Putatively contains 1 Glycoside hydrolase, catalytic core (IPR017853: SSF51445) domain(s)				Glycoside Hydrolase Family 5 protein (endo-glucanase, chitinase, beta-mannosidase, mannanase, other)
GH5	248589	49.6577	89.9359	41.4469	138.627	31.2685	114.748	59.6817	84.1013	31.4203	34.6256			Sequence similar to Uniprot:A8N5K9|A8N5K9_COPC7|PN=Man5C|GN=CC1G_09314|SW_ID=0.600|SW_Length_Dif=10|SW_Score=1890|Putative BestHit		Putatively contains 1 Cellulose-binding region, fungal (IPR000254: SSF57180), 1 Cellulose-binding region, fungal (IPR000254: PS00562), 1 Cellulose-binding region, fungal (IPR000254: PF00734), 1 Glycoside hydrolase, family 5 (IPR001547: PS00659), 1 Cellulose-binding region, fungal (IPR000254: SM00236), 1 Glycoside hydrolase, catalytic core (IPR017853: SSF51445), 1 Glycoside hydrolase, family 5 (IP…	Putatively contains SignalP peptide	Putatively related to a protein involved with carbohydrate metabolic process (GO:0005975),cellulose binding (GO:0030248),hydrolase activity, hydrolyzing O-glycosyl compounds (GO:0004553),extracellular region (GO:0005576)		Glycoside Hydrolase Family 5 protein (endo-glucanase, chitinase, beta-mannosidase, mannanase, other)
GH5	248300	20.3745	142.735	31.4727	26.0547	25.6363	74.1079	45.8791	26.2997	26.8606	31.8072			Sequence similar to Uniprot:A8N2Z2|A8N2Z2_COPC7|PN=Exo-beta-1,3-glucanase|GN=CC1G_06564|SW_ID=0.609|SW_Length_Dif=-23|SW_Score=1833|Putative BestHit	EC:3.2.1.58 (Glucan 1,3-beta-glucosidase.)	Putatively contains 1 Glycoside hydrolase, catalytic core (IPR017853: SSF51445), 1 Glycoside hydrolase, family 5 (IPR001547: PF00150) domain(s)	Putatively contains SignalP peptide	Putatively related to a protein involved with carbohydrate metabolic process (GO:0005975),glucan 1,3-beta-glucosidase activity (GO:0004338),hydrolase activity, hydrolyzing O-glycosyl compounds (GO:0004553)	Starch and sucrose metabolism	Glycoside Hydrolase Family 5 protein (endo-glucanase, chitinase, beta-mannosidase, mannanase, other)
GH5	247802	7.09395	25.4146	13.6134	237.028	6.73276	70.196	11.2754	104.621	6.30064	6.95963			Sequence similar to Uniprot:G4TTY9|G4TTY9_PIRID|PN=Probable cellulase|GN=PIIN_08751|SW_ID=0.580|SW_Length_Dif=10|SW_Score=1143|Putative BestHit		Putatively contains 1 Cellulose-binding region, fungal (IPR000254: SSF57180), 1 Cellulose-binding region, fungal (IPR000254: PS00562), 1 Cellulose-binding region, fungal (IPR000254: PF00734), 1 Glycoside hydrolase, family 5 (IPR001547: PS00659), 1 Cellulose-binding region, fungal (IPR000254: SM00236), 1 Glycoside hydrolase, catalytic core (IPR017853: SSF51445), 1 Glycoside hydrolase, family 5 (IP…	Putatively contains SignalP peptide	Putatively related to a protein involved with carbohydrate metabolic process (GO:0005975),cellulose binding (GO:0030248),hydrolase activity, hydrolyzing O-glycosyl compounds (GO:0004553),extracellular region (GO:0005576)		Glycoside Hydrolase Family 5 protein (endo-glucanase, chitinase, beta-mannosidase, mannanase, other)
GH5	208424	54.5245	57.2063	68.539	49.9713	60.9185	49.9848	58.4505	48.0992	55.2964	51.9384			Sequence similar to Uniprot:A8P0W5|A8P0W5_COPC7|PN=Cytoplasmic protein|GN=CC1G_09533|SW_ID=0.602|SW_Length_Dif=12|SW_Score=3379|Putative BBH		Putatively contains 1 Glycoside hydrolase, family 5 (IPR001547: PS00659), 1 Glycoside hydrolase, catalytic core (IPR017853: SSF51445) domain(s)		Putatively related to a protein involved with carbohydrate metabolic process (GO:0005975),hydrolase activity, hydrolyzing O-glycosyl compounds (GO:0004553)		Glycoside Hydrolase Family 5 protein (endo-glucanase, chitinase, beta-mannosidase, mannanase, other)
GH5	195521	5.77415	13.5044	12.2656	6.61312	7.57435	5.54179	7.12811	6.68847	7.9587	8.1675			Sequence similar to Uniprot:B8P4N6|B8P4N6_POSPM|PN=Putative uncharacterized protein|GN=POSPLDRAFT_134781|SW_ID=0.581|SW_Length_Dif=-3|SW_Score=1826|Putative BBH	EC:3.2.1.58 (Glucan 1,3-beta-glucosidase.)	Putatively contains 1 Glycosyl hydrolase 53 (IPR011683: PF07745), 1 Glycoside hydrolase, catalytic core (IPR017853: SSF51445) domain(s)		Putatively related to a protein involved with glucan 1,3-beta-glucosidase activity (GO:0004338),glucosidase activity (GO:0015926)	Starch and sucrose metabolism	Glycoside Hydrolase Family 5 protein (endo-glucanase, chitinase, beta-mannosidase, mannanase, other)
GH5	194899	0.164976	0.187562	0.269573	0	0.194214	0.488982	0.518408	0.536729	0.165806	0.115035			Sequence similar to Uniprot:E2LX97|E2LX97_MONPE|PN=Putative uncharacterized protein (Fragment)|GN=MPER_11899|SW_ID=0.494|SW_Length_Dif=-34|SW_Score=1231|Putative BBH		Putatively contains 1 Glycoside hydrolase, family 5 (IPR001547: PS00659), 1 Glycoside hydrolase, catalytic core (IPR017853: SSF51445) domain(s)		Putatively related to a protein involved with carbohydrate metabolic process (GO:0005975),hydrolase activity, hydrolyzing O-glycosyl compounds (GO:0004553)		Glycoside Hydrolase Family 5 protein (endo-glucanase, chitinase, beta-mannosidase, mannanase, other)
GH5	194783	0.329951	0.375124	0.741326	1.39224	1.61845	0.325988	1.23122	2.02306	1.40935	2.07063					Putatively contains 1 Glycoside hydrolase, catalytic core (IPR017853: SSF51445), 1 Glycoside hydrolase, family 5 (IPR001547: PF00150) domain(s)		Putatively related to a protein involved with carbohydrate metabolic process (GO:0005975),hydrolase activity, hydrolyzing O-glycosyl compounds (GO:0004553)		Glycoside Hydrolase Family 5 protein (endo-glucanase, chitinase, beta-mannosidase, mannanase, other)
GH5	194761	1.15483	0.656466	0.471753	1.39224	1.68319	1.14096	1.23122	1.52761	0.953386	1.15035					Putatively contains 1 Glycoside hydrolase, catalytic core (IPR017853: SSF51445), 1 Glycoside hydrolase, family 5 (IPR001547: PF00150) domain(s)		Putatively related to a protein involved with carbohydrate metabolic process (GO:0005975),hydrolase activity, hydrolyzing O-glycosyl compounds (GO:0004553)		Glycoside Hydrolase Family 5 protein (endo-glucanase, chitinase, beta-mannosidase, mannanase, other)
GH5	189847	11.4658	27.1965	19.3419	16.2593	18.9035	10.6489	13.7378	17.0928	17.6169	17.7154			Sequence similar to Uniprot:J4HVX9|J4HVX9_FIBRA|PN=Uncharacterized protein|GN=|SW_ID=0.706|SW_Length_Dif=3|SW_Score=1407|Putative BBH		Putatively contains 1 Glycoside hydrolase, catalytic core (IPR017853: SSF51445), 1 Glycoside hydrolase, family 5 (IPR001547: PF00150) domain(s)	Putatively contains SignalP peptide	Putatively related to a protein involved with carbohydrate metabolic process (GO:0005975),hydrolase activity, hydrolyzing O-glycosyl compounds (GO:0004553)		Glycoside Hydrolase Family 5 protein (endo-glucanase, chitinase, beta-mannosidase, mannanase, other)
GH5	183787	16.5801	90.4048	114.838	32.7175	42.6624	25.1011	52.424	52.5582	49.7004	52.226					Putatively contains 1 Glycoside hydrolase, catalytic core (IPR017853: SSF51445) domain(s)				Glycoside Hydrolase Family 5 protein (endo-glucanase, chitinase, beta-mannosidase, mannanase, other)
GH5	168586	1.23732	40.1382	9.63724	35.154	14.3071	41.0744	13.025	29.8917	5.43015	72.5872			Sequence similar to Uniprot:A8N1L2|A8N1L2_COPC7|PN=Man5C|GN=CC1G_06771|SW_ID=0.583|SW_Length_Dif=-9|SW_Score=1780|Putative BBH		Putatively contains 1 Glycoside hydrolase, catalytic core (IPR017853: SSF51445), 1 Glycoside hydrolase, family 5 (IPR001547: PF00150) domain(s)	Putatively contains SignalP peptide	Putatively related to a protein involved with carbohydrate metabolic process (GO:0005975),hydrolase activity, hydrolyzing O-glycosyl compounds (GO:0004553)		Glycoside Hydrolase Family 5 protein (endo-glucanase, chitinase, beta-mannosidase, mannanase, other)
GH5	166617	21.6943	52.1422	22.8463	134.301	76.0672	72.9669	56.8304	124.562	47.3791	166.456			Sequence similar to Uniprot:F8Q4F7|F8Q4F7_SERL3|PN=Glycoside hydrolase family 5 protein|GN=SERLA73DRAFT_124745|SW_ID=0.703|SW_Length_Dif=30|SW_Score=1740|Putative BBH	EC:3.2.1.58 (Glucan 1,3-beta-glucosidase.)	Putatively contains 1 Glycoside hydrolase, catalytic core (IPR017853: SSF51445), 1 Glycoside hydrolase, family 5 (IPR001547: PF00150) domain(s)		Putatively related to a protein involved with carbohydrate metabolic process (GO:0005975),glucan 1,3-beta-glucosidase activity (GO:0004338),hydrolase activity, hydrolyzing O-glycosyl compounds (GO:0004553)	Starch and sucrose metabolism	Glycoside Hydrolase Family 5 protein (endo-glucanase, chitinase, beta-mannosidase, mannanase, other)
GH5	122298	204.817	183.904	177.244	105.263	114.004	220.585	145.025	109.08	104.79	109.974			Sequence similar to Uniprot:J4GTE1|J4GTE1_FIBRA|PN=Uncharacterized protein|GN=|SW_ID=0.640|SW_Length_Dif=3|SW_Score=3130|Putative BBH		Putatively contains 1 Glycoside hydrolase, family 5 (IPR001547: PS00659), 1 Glycoside hydrolase, catalytic core (IPR017853: SSF51445), 1 Glycoside hydrolase, family 5 (IPR001547: PF00150) domain(s)		Putatively related to a protein involved with carbohydrate metabolic process (GO:0005975),hydrolase activity, hydrolyzing O-glycosyl compounds (GO:0004553)		Glycoside Hydrolase Family 5 protein (endo-glucanase, chitinase, beta-mannosidase, mannanase, other)
GH5	93346	0.164976	0.937809	0.741326	0.149168	0.647381	0.488982	0.777612	0.454155	0.53887	0.0575176					Putatively contains 1 Glycoside hydrolase, catalytic core (IPR017853: SSF51445) domain(s)				Glycoside Hydrolase Family 5 protein (endo-glucanase, chitinase, beta-mannosidase, mannanase, other)
GH5	89569	41.7389	95.4689	115.512	62.0042	77.0383	65.2519	80.6772	68.6187	67.4002	70.9767			Sequence similar to Uniprot:B8PEF6|B8PEF6_POSPM|PN=Putative uncharacterized protein|GN=POSPLDRAFT_134782|SW_ID=0.608|SW_Length_Dif=12|SW_Score=1434|Putative BBH	EC:3.2.1.58 (Glucan 1,3-beta-glucosidase.)	Putatively contains 1 Glycoside hydrolase, catalytic core (IPR017853: SSF51445), 1 Glycoside hydrolase, family 5 (IPR001547: PF00150) domain(s)		Putatively related to a protein involved with carbohydrate metabolic process (GO:0005975),glucan 1,3-beta-glucosidase activity (GO:0004338),hydrolase activity, hydrolyzing O-glycosyl compounds (GO:0004553)	Starch and sucrose metabolism	Glycoside Hydrolase Family 5 protein (endo-glucanase, chitinase, beta-mannosidase, mannanase, other)
GH5	26878	50.2351	40.3258	47.5797	35.7506	34.3112	29.0129	46.3327	42.7732	45.3066	39.1695			Sequence similar to Uniprot:D6RLT6|D6RLT6_COPC7|PN=Exo-beta-1,3-glucanase|GN=CC1G_14441|SW_ID=0.582|SW_Length_Dif=8|SW_Score=1544|Putative BBH	EC:3.2.1.58 (Glucan 1,3-beta-glucosidase.)	Putatively contains 1 Glycoside hydrolase, catalytic core (IPR017853: SSF51445), 1 Glycoside hydrolase, family 5 (IPR001547: PF00150) domain(s)		Putatively related to a protein involved with carbohydrate metabolic process (GO:0005975),glucan 1,3-beta-glucosidase activity (GO:0004338),hydrolase activity, hydrolyzing O-glycosyl compounds (GO:0004553)	Starch and sucrose metabolism	Glycoside Hydrolase Family 5 protein (endo-glucanase, chitinase, beta-mannosidase, mannanase, other)
GH51	208092	42.2338	149.112	53.1733	120.031	121.319	116.052	53.072	114.53	42.2391	238.295	α-L-arabinofuranosidase, endoglucanase		Sequence similar to Uniprot:G0TES6|G0TES6_PLEPU|PN=Alfa-L-arabinofuranosidase (EC 3.2.1.55)|GN=abf|SW_ID=0.578|SW_Length_Dif=28|SW_Score=2028|Putative BBH		Putatively contains 1 Glycoside hydrolase, catalytic core (IPR017853: SSF51445), 1 Carbohydrate-binding, CenC-like (IPR003305: PF02018), 1 Alpha-L-arabinofuranosidase, C-terminal (IPR010720: SM00813), 1 Alpha-L-arabinofuranosidase, C-terminal (IPR010720: PF06964), 1 Galactose-binding like (IPR008979: SSF49785) domain(s)	Putatively contains SignalP peptide	Putatively related to a protein involved with alpha-N-arabinofuranosidase activity (GO:0046556),L-arabinose metabolic process (GO:0046373)		Glycoside Hydrolase Family 51 protein (a-L-arabinofuranosidase, endoglucanase)
GH51	90334	8.57874	27.1965	11.9286	36.4965	32.3043	21.1892	17.7555	17.7121	14.7153	30.3118			Sequence similar to Uniprot:D8QGY8|D8QGY8_SCHCM|PN=Glycoside hydrolase family 51 protein|GN=SCHCODRAFT_60918|SW_ID=0.495|SW_Length_Dif=-5|SW_Score=1283|Putative BBH	EC:3.2.1.55 (Alpha-L-arabinofuranosidase.)	Putatively contains 1 Glycoside hydrolase, catalytic core (IPR017853: SSF51445), 1 Alpha-L-arabinofuranosidase, C-terminal (IPR010720: SM00813), 1 Alpha-L-arabinofuranosidase, C-terminal (IPR010720: PF06964) domain(s)		Putatively related to a protein involved with alpha-N-arabinofuranosidase activity (GO:0046556),L-arabinose metabolic process (GO:0046373)	Nucleotide sugars metabolism	Glycoside Hydrolase Family 51 protein (a-L-arabinofuranosidase, endoglucanase)
GH53	261864	11.7133	38.3564	29.1813	386.196	481.392	71.9346	78.0852	350.608	127.92	747.614	endo-ß-1,4-galactanase		Sequence similar to Uniprot:A8NCE9|A8NCE9_COPC7|PN=Arabinogalactan endo-1,4-beta-galactosidase|GN=CC1G_03507|SW_ID=0.598|SW_Length_Dif=-6|SW_Score=1408|Putative BestHit	EC:3.2.1.89 (Arabinogalactan endo-1,4-beta-galactosidase.)	Putatively contains 1 Glycosyl hydrolase 53 (IPR011683: PF07745), 1 Glycoside hydrolase, catalytic core (IPR017853: SSF51445) domain(s)	Putatively contains SignalP peptide	Putatively related to a protein involved with arabinogalactan endo-1,4-beta-galactosidase activity (GO:0031218),glucosidase activity (GO:0015926)		Glycoside Hydrolase Family 53 protein (endo-b-1,4-galactanase)
GH55	257662	36.0472	52.3297	42.5926	195.858	71.1471	80.7363	173.731	91.4504	58.7369	70.0565	exo-ß-1,3-glucanase endo-ß-1,3-glucanase		Sequence similar to Uniprot:A8NNP9|A8NNP9_COPC7|PN=Glucan 1,3-beta-glucosidase|GN=CC1G_07313|SW_ID=0.550|SW_Length_Dif=-7|SW_Score=2940|Putative BestHit		Putatively contains 2 Pectin lyase fold/virulence factor (IPR011050: SSF51126) domain(s)	Putatively contains SignalP peptide			Glycoside Hydrolase Family 55 protein (exo-b-1,3-glucanase endo-b-1,3-glucanase)
GH55	256104	120.762	67.4285	59.5757	85.2745	103.516	60.851	59.7465	106.231	100.064	114.288			Sequence similar to Uniprot:A8NNP9|A8NNP9_COPC7|PN=Glucan 1,3-beta-glucosidase|GN=CC1G_07313|SW_ID=0.592|SW_Length_Dif=10|SW_Score=3217|Putative BestHit		Putatively contains 1 Aldehyde dehydrogenase, conserved site (IPR016160: PS00070), 2 Pectin lyase fold/virulence factor (IPR011050: SSF51126) domain(s)		Putatively related to a protein involved with metabolic process (GO:0008152),oxidoreductase activity (GO:0016491)		Glycoside Hydrolase Family 55 protein (exo-b-1,3-glucanase endo-b-1,3-glucanase)
GH6	255866	395.777	677.192	882.313	631.827	332.559	347.775	353.1	336.983	299.902	312.608	endoglucanase, cellobiohydrolase		Sequence similar to Uniprot:A8NEJ3|A8NEJ3_COPC7|PN=Exocellobiohydrolase|GN=CC1G_01107|SW_ID=0.587|SW_Length_Dif=-2|SW_Score=1903|Putative BestHit		Putatively contains 1 Cellulose-binding region, fungal (IPR000254: SSF57180), 8 Glycoside hydrolase, family 6 (IPR001524: PR00733), 1 Cellulose-binding region, fungal (IPR000254: PS00562), 1 Cellulose-binding region, fungal (IPR000254: PF00734), 1 Aminoacyl-tRNA synthetase, class I, conserved site (IPR001412: PS00178), 1 Glycoside hydrolase, family 6 (IPR001524: PS00655), 1 Glycoside hydrolase, f…	Putatively contains SignalP peptide	Putatively related to a protein involved with carbohydrate metabolic process (GO:0005975),tRNA aminoacylation for protein translation (GO:0006418),cellulose binding (GO:0030248),aminoacyl-tRNA ligase activity (GO:0004812),nucleotide binding (GO:0000166),extracellular region (GO:0005576),ATP binding (GO:0005524),hydrolase activity, hydrolyzing O-glycosyl compounds (GO:0004553),translation (GO:0006…		Glycoside Hydrolase Family 6 protein (endoglucanase, cellobiohydrolase)
GH63	256571	307.35	91.9991	74.8065	81.4458	74.1898	155.985	122.215	97.9324	106.199	83.343	α-glucosidase		Sequence similar to Uniprot:A8NGU4|A8NGU4_COPC7|PN=Glucosidase I|GN=CC1G_03818|SW_ID=0.649|SW_Length_Dif=-42|SW_Score=3404|Putative BestHit	EC:3.2.1.106 (Mannosyl-oligosaccharide glucosidase.)	Putatively contains 1 Six-hairpin glycosidase-like (IPR008928: SSF48208), 1 Glycoside hydrolase, family 63 (IPR004888: PF03200) domain(s)		Putatively related to a protein involved with mannosyl-oligosaccharide glucosidase activity (GO:0004573),oligosaccharide metabolic process (GO:0009311),catalytic activity (GO:0003824)	N-Glycans biosynthesis	Glycoside Hydrolase Family 63 protein (a-glucosidase)
GH7	264426	252.413	182.216	167.27	77.6172	149.674	545.703	181.119	129.145	157.599	182.964	endoglucanase, cellobiohydrolase		Sequence similar to Uniprot:P13860|GUX1_PHACH|PN=Exoglucanase 1 (EC 3.2.1.91) (1,4-beta-cellobiohydrolase) (Exocellobiohydrolase I) (Exoglucanase I)|GN=CBH1|SW_ID=0.789|SW_Length_Dif=-8|SW_Score=2286|Putative BestHit to Reviewed Uniprot Fungal Seqs		Putatively contains 1 Cellulose-binding region, fungal (IPR000254: SSF57180), 1 Cellulose-binding region, fungal (IPR000254: PS00562), 1 Glycoside hydrolase, family 7 (IPR001722: PF00840), 1 Cellulose-binding region, fungal (IPR000254: PF00734), 1 Cellulose-binding region, fungal (IPR000254: SM00236), 1 Concanavalin A-like lectin/glucanase (IPR008985: SSF49899), 1 Glycoside hydrolase, family 7 (I…	Putatively contains SignalP peptide	Putatively related to a protein involved with carbohydrate metabolic process (GO:0005975),cellulose binding (GO:0030248),hydrolase activity, hydrolyzing O-glycosyl compounds (GO:0004553),extracellular region (GO:0005576)		Glycoside Hydrolase Family 7 protein (endoglucanase, cellobiohydrolase)
GH7	264060	29.3657	202.285	219.433	1635.93	32.1101	435.846	126.297	676.32	36.4359	34.7406			Sequence similar to Uniprot:P13860|GUX1_PHACH|PN=Exoglucanase 1 (EC 3.2.1.91) (1,4-beta-cellobiohydrolase) (Exocellobiohydrolase I) (Exoglucanase I)|GN=CBH1|SW_ID=0.729|SW_Length_Dif=-4|SW_Score=2107|Putative BestHit to Reviewed Uniprot Fungal Seqs		Putatively contains 1 Cellulose-binding region, fungal (IPR000254: SSF57180), 1 Cellulose-binding region, fungal (IPR000254: PS00562), 1 Glycoside hydrolase, family 7 (IPR001722: PF00840), 1 Cellulose-binding region, fungal (IPR000254: PF00734), 1 Cellulose-binding region, fungal (IPR000254: SM00236), 1 Concanavalin A-like lectin/glucanase (IPR008985: SSF49899), 1 Glycoside hydrolase, family 7 (I…	Putatively contains SignalP peptide	Putatively related to a protein involved with carbohydrate metabolic process (GO:0005975),cellulose binding (GO:0030248),hydrolase activity, hydrolyzing O-glycosyl compounds (GO:0004553),extracellular region (GO:0005576)		Glycoside Hydrolase Family 7 protein (endoglucanase, cellobiohydrolase)
GH7	258037	6.68152	9.75321	8.0198	35.0545	18.1914	8.96466	16.1354	15.4826	16.6221	22.4894			Sequence similar to Uniprot:P13860|GUX1_PHACH|PN=Exoglucanase 1 (EC 3.2.1.91) (1,4-beta-cellobiohydrolase) (Exocellobiohydrolase I) (Exoglucanase I)|GN=CBH1|SW_ID=0.671|SW_Length_Dif=-30|SW_Score=1892|Putative BestHit to Reviewed Uniprot Fungal Seqs		Putatively contains 1 Cellulose-binding region, fungal (IPR000254: SSF57180), 1 Cellulose-binding region, fungal (IPR000254: PS00562), 1 Glycoside hydrolase, family 7 (IPR001722: PF00840), 1 Cellulose-binding region, fungal (IPR000254: PF00734), 1 Cellulose-binding region, fungal (IPR000254: SM00236), 7 Glycoside hydrolase, family 7 (IPR001722: PR00734), 1 Concanavalin A-like lectin/glucanase (IP…	Putatively contains SignalP peptide	Putatively related to a protein involved with carbohydrate metabolic process (GO:0005975),cellulose binding (GO:0030248),hydrolase activity, hydrolyzing O-glycosyl compounds (GO:0004553),extracellular region (GO:0005576)		Glycoside Hydrolase Family 7 protein (endoglucanase, cellobiohydrolase)
GH7	249300	14.6828	30.9477	27.1595	323.397	26.8663	16.4624	25.0132	36.9517	27.358	28.0111			Sequence similar to Uniprot:P13860|GUX1_PHACH|PN=Exoglucanase 1 (EC 3.2.1.91) (1,4-beta-cellobiohydrolase) (Exocellobiohydrolase I) (Exoglucanase I)|GN=CBH1|SW_ID=0.758|SW_Length_Dif=-7|SW_Score=2193|Putative BestHit to Reviewed Uniprot Fungal Seqs		Putatively contains 1 Cellulose-binding region, fungal (IPR000254: SSF57180), 1 Cellulose-binding region, fungal (IPR000254: PS00562), 1 Glycoside hydrolase, family 7 (IPR001722: PF00840), 1 Cellulose-binding region, fungal (IPR000254: PF00734), 1 Cellulose-binding region, fungal (IPR000254: SM00236), 1 Concanavalin A-like lectin/glucanase (IPR008985: SSF49899), 1 Glycoside hydrolase, family 7 (I…	Putatively contains SignalP peptide	Putatively related to a protein involved with carbohydrate metabolic process (GO:0005975),cellulose binding (GO:0030248),hydrolase activity, hydrolyzing O-glycosyl compounds (GO:0004553),extracellular region (GO:0005576)		Glycoside Hydrolase Family 7 protein (endoglucanase, cellobiohydrolase)
GH7	205265	4.70181	17.1619	17.657	19.0935	17.3498	5.97644	13.025	13.2944	14.9226	14.8971			Sequence similar to Uniprot:P13860|GUX1_PHACH|PN=Exoglucanase 1 (EC 3.2.1.91) (1,4-beta-cellobiohydrolase) (Exocellobiohydrolase I) (Exoglucanase I)|GN=CBH1|SW_ID=0.533|SW_Length_Dif=-147|SW_Score=1301|Putative BestHit to Reviewed Uniprot Fungal Seqs		Putatively contains 1 Cellulose-binding region, fungal (IPR000254: SSF57180), 2 Glycoside hydrolase, family 7 (IPR001722: PD186135), 1 Glycoside hydrolase, family 7 (IPR001722: PF00840), 1 Concanavalin A-like lectin/glucanase (IPR008985: SSF49899) domain(s)	Putatively contains SignalP peptide	Putatively related to a protein involved with carbohydrate metabolic process (GO:0005975),cellulose binding (GO:0030248),hydrolase activity, hydrolyzing O-glycosyl compounds (GO:0004553),extracellular region (GO:0005576)		Glycoside Hydrolase Family 7 protein (endoglucanase, cellobiohydrolase)
GH71	261700	25.0763	107.66	90.8461	170.847	155.048	69.3267	62.4681	98.4279	99.6496	77.6488	α-1,3-glucanase		Sequence similar to Uniprot:F8NZC6|F8NZC6_SERL9|PN=Glycoside hydrolase family 71 protein|GN=SERLADRAFT_392609|SW_ID=0.593|SW_Length_Dif=0|SW_Score=1529|Putative BBH	EC:3.2.1.59 (Glucan endo-1,3-alpha-glucosidase.)	Putatively contains 1 Glycoside hydrolase, family 71 (IPR005197: PD139156), 1 Glycoside hydrolase, catalytic core (IPR017853: SSF51445), 1 Glycoside hydrolase, family 71 (IPR005197: PF03659) domain(s)	Putatively contains SignalP peptide	Putatively related to a protein involved with glucan endo-1,3-alpha-glucosidase activity (GO:0051118)		Glycoside Hydrolase Family 71 protein (a-1,3-glucanase)
GH71	147502	4.20688	7.40869	5.93061	4.67394	5.11431	6.62842	5.37848	5.16086	6.5079	3.62361			Sequence similar to Uniprot:A8NN70|A8NN70_COPC7|PN=Alpha-1,3-glucanase|GN=CC1G_06463|SW_ID=0.501|SW_Length_Dif=-47|SW_Score=1272|Putative BBH	EC:3.2.1.59 (Glucan endo-1,3-alpha-glucosidase.)	Putatively contains 1 Glycoside hydrolase, family 71 (IPR005197: PD139156), 1 Glycoside hydrolase, family 71 (IPR005197: PF03659) domain(s)		Putatively related to a protein involved with glucan endo-1,3-alpha-glucosidase activity (GO:0051118)		Glycoside Hydrolase Family 71 protein (a-1,3-glucanase)
GH72	246982	242.679	821.802	801.913	637.097	892.026	497.186	534.219	652.043	773.776	964.628	ß-1,3-glucanosyltransglycosylase		Sequence similar to Uniprot:D6RJX7|D6RJX7_COPC7|PN=1,3-beta-glucanosyltransferase|GN=CC1G_13682|SW_ID=0.541|SW_Length_Dif=11|SW_Score=1918|Putative BestHit		Putatively contains 1 Glycolipid anchored surface protein GAS1 (IPR004886: PF03198), 1 Glycoside hydrolase, family 5 (IPR001547: PS00659), 1 Glycoside hydrolase, catalytic core (IPR017853: SSF51445), 1 X8 (IPR012946: SM00768), 1 X8 (IPR012946: PF07983) domain(s)	Putatively contains SignalP peptide	Putatively related to a protein involved with carbohydrate metabolic process (GO:0005975),hydrolase activity, hydrolyzing O-glycosyl compounds (GO:0004553)		Glycoside Hydrolase Family 72 protein (b-1,3-glucanosyltransglycosylase)
GH74	253139	141.219	175.558	193.082	122.169	101.445	306.917	163.169	103.011	108.396	103.647	endoglucanase, oligoxyloglucan reducing end-specific cellobiohydrolase, xyloglucanase				Putatively contains 4 BNR repeat (IPR002860: PF02012) domain(s)	Putatively contains SignalP peptide			Glycoside Hydrolase Family 74 protein (endoglucanase, oligoxyloglucan reducing end-specific cellobiohydrolase, xyloglucanase)
GH74	247272	67.1451	127.167	119.353	99.346	81.311	168.21	95.387	87.7758	77.3486	69.9414			Sequence similar to Uniprot:Q7Z9M8|XG74_HYPJQ|PN=Xyloglucanase (XG) (EC 3.2.1.155) (Cel74a)|GN=cel74a TRIREDRAFT_49081|SW_ID=0.524|SW_Length_Dif=5|SW_Score=2358|Putative BestHit to Reviewed Uniprot Fungal Seqs		Putatively contains 1 Cellulose-binding region, fungal (IPR000254: SSF57180), 1 Cellulose-binding region, fungal (IPR000254: PS00562), 8 BNR repeat (IPR002860: PF02012), 1 Cellulose-binding region, fungal (IPR000254: PF00734), 1 Cellulose-binding region, fungal (IPR000254: SM00236), 1 Cellulose-binding region, fungal (IPR000254: PD001821), 1 Cellulose-binding region, fungal (IPR000254: PS51164) d…	Putatively contains SignalP peptide	Putatively related to a protein involved with carbohydrate metabolic process (GO:0005975),cellulose binding (GO:0030248),hydrolase activity, hydrolyzing O-glycosyl compounds (GO:0004553),extracellular region (GO:0005576)		Glycoside Hydrolase Family 74 protein (endoglucanase, oligoxyloglucan reducing end-specific cellobiohydrolase, xyloglucanase)
GH78	149766	3.13454	22.2261	15.6352	5.56894	6.08538	21.6239	11.405	10.6933	5.18145	11.2159	α-L-rhamnosidase		Sequence similar to Uniprot:J4IC79|J4IC79_FIBRA|PN=Uncharacterized protein|GN=|SW_ID=0.664|SW_Length_Dif=10|SW_Score=2389|Putative BBH		Putatively contains 1 Six-hairpin glycosidase-like (IPR008928: SSF48208), 1 Bacterial alpha-L-rhamnosidase (IPR008902: PF05592) domain(s)	Putatively contains SignalP peptide	Putatively related to a protein involved with catalytic activity (GO:0003824)		Glycoside Hydrolase Family 78 protein (a-L-rhamnosidase)
GH79	266539	6.02161	2.25074	2.15658	1.49168	1.42424	2.93389	2.85124	1.65147	1.57516	1.32291	ß-glucuronidase								Glycoside Hydrolase Family 79 protein (b-glucuronidase)
GH79	266219	0.0824878	0.187562	0.336966	0	0	0.0543313	0.259204	0.0412869	0.124355	0									Glycoside Hydrolase Family 79 protein (b-glucuronidase)
GH79	266185	38.3568	19.0375	26.8225	7.0109	8.28647	16.6254	15.3578	11.0236	9.94837	11.0434									Glycoside Hydrolase Family 79 protein (b-glucuronidase)
GH79	265650	37.6145	25.8835	22.8463	16.3588	15.5371	18.201	18.4035	20.7673	17.99	22.9495									Glycoside Hydrolase Family 79 protein (b-glucuronidase)
GH79	265143	50.895	19.8815	22.8463	11.834	7.76857	21.7868	17.2371	14.6568	14.135	15.9899									Glycoside Hydrolase Family 79 protein (b-glucuronidase)
GH79	260832	4.7843	22.9763	23.9246	28.2922	32.4985	15.9734	21.2547	28.0338	33.7416	33.7628									Glycoside Hydrolase Family 79 protein (b-glucuronidase)
GH79	257835	12.8681	43.9832	33.1575	84.3297	30.9448	59.5471	37.3254	70.8482	40.5396	59.5307					Putatively contains 1 Bacterioferritin (IPR002024: PS00549) domain(s)	Putatively contains SignalP peptide	Putatively related to a protein involved with ferric iron binding (GO:0008199),iron ion transport (GO:0006826),binding (GO:0005488),cellular iron ion homeostasis (GO:0006879)		Glycoside Hydrolase Family 79 protein (b-glucuronidase)
GH79	252537	3.46449	14.2547	3.16748	5.37005	3.75481	12.8222	2.78644	4.37641	3.02596	5.57921					Putatively contains 1 TonB box, conserved site (IPR010916: PS00430) domain(s)				Glycoside Hydrolase Family 79 protein (b-glucuronidase)
GH79	248821	20.127	45.9526	30.1922	130.075	80.081	113.009	55.8584	65.8938	23.6274	115.265			Sequence similar to Uniprot:J4H3U8|J4H3U8_FIBRA|PN=Uncharacterized protein|GN=|SW_ID=0.588|SW_Length_Dif=64|SW_Score=1739|Putative BBH			Putatively contains SignalP peptide			Glycoside Hydrolase Family 79 protein (b-glucuronidase)
GH79	189750	0.164976	0	0	0	0	0.108663	0.129602	0.0825737	0.0414516	0									Glycoside Hydrolase Family 79 protein (b-glucuronidase)
GH79	115084	44.0485	97.6259	55.4647	73.5896	115.428	55.9612	41.1486	55.0354	66.737	76.0383			Sequence similar to Uniprot:B0CXT7|B0CXT7_LACBS|PN=Glycoside hydrolase family 79 protein|GN=LACBIDRAFT_311608|SW_ID=0.512|SW_Length_Dif=5|SW_Score=1412|Putative BBH			Putatively contains SignalP peptide			Glycoside Hydrolase Family 79 protein (b-glucuronidase)
GH88	256919	69.1248	630.395	878.404	47.1869	33.0164	92.9608	96.4238	50.5764	44.8506	41.1826	d-4,5-unsaturated b-glucuronyl hydrolase		Sequence similar to Uniprot:A8NHB2|A8NHB2_COPC7|PN=Glucuronyl hydrolase|GN=CC1G_11511|SW_ID=0.531|SW_Length_Dif=0|SW_Score=1423|Putative BestHit		Putatively contains 1 Six-hairpin glycosidase-like (IPR008928: SSF48208), 1 Glycosyl hydrolase, family 88 (IPR010905: PF07470) domain(s)	Putatively contains SignalP peptide	Putatively related to a protein involved with catalytic activity (GO:0003824)		Glycoside Hydrolase Family 88 protein (d-4,5-unsaturated b-glucuronyl hydrolase)
GH9	114139	12.4557	80.9329	64.091	47.3858	68.0397	19.7223	32.1413	44.5072	44.8091	50.558	endoglucanase (EC 3.2.1.4) cellobiohydrolase (EC 3.2.1.91) ß-glucosidase		Sequence similar to Uniprot:Q8NJJ0|Q8NJJ0_PHACH|PN=Family 9 glycosyl hydrolase|GN=cel9|SW_ID=0.814|SW_Length_Dif=0|SW_Score=2571|Putative BBH	EC:3.2.1.4 (Cellulase.)	Putatively contains 1 Six-hairpin glycosidase-like (IPR008928: SSF48208), 1 Glycoside hydrolase, family 9 (IPR001701: PF00759) domain(s)	Putatively contains SignalP peptide	Putatively related to a protein involved with carbohydrate metabolic process (GO:0005975),hydrolase activity, hydrolyzing O-glycosyl compounds (GO:0004553),cellulase activity (GO:0008810),catalytic activity (GO:0003824)	Starch and sucrose metabolism	Glycoside Hydrolase Family 9 protein (endoglucanase (EC 3.2.1.4) cellobiohydrolase (EC 3.2.1.91) b-glucosidase)
GH92	255063	5.52669	36.2932	13.7482	86.07	93.8055	96.1664	45.3607	40.9978	21.6377	125.561	mannosyl-oligosaccharide α-1,2-mannosidase		Sequence similar to Uniprot:A8N7I9|A8N7I9_COPC7|PN=Glycosyl hydrolase|GN=CC1G_03332|SW_ID=0.404|SW_Length_Dif=-1|SW_Score=1968|Putative BestHit		Putatively contains 1 Glycosyl hydrolase 92 (IPR012939: PF07971), 1 Alpha-1,2-mannosidase, putative (IPR005887: TIGR01180) domain(s)	Putatively contains SignalP peptide			Glycoside Hydrolase Family 92 protein (mannosyl-oligosaccharide a-1,2-mannosidase)
GH92	249084	10.2285	60.3949	33.2249	27.3475	30.4916	22.1672	24.9484	30.7587	33.2027	37.9616					Putatively contains 1 Glycosyl hydrolase 92 (IPR012939: PF07971) domain(s)				Glycoside Hydrolase Family 92 protein (mannosyl-oligosaccharide a-1,2-mannosidase)
GH92	248819	51.7199	61.8016	64.8997	74.3852	91.4749	87.8537	72.8363	89.4686	83.7736	112.389					Putatively contains 1 Glycosyl hydrolase 92 (IPR012939: PF07971), 1 Alpha-1,2-mannosidase, putative (IPR005887: TIGR01180) domain(s)				Glycoside Hydrolase Family 92 protein (mannosyl-oligosaccharide a-1,2-mannosidase)
GH92	123038	115.648	120.04	113.221	148.621	64.997	121.919	90.3974	125.801	72.2501	74.5428			Sequence similar to Uniprot:A8N7I9|A8N7I9_COPC7|PN=Glycosyl hydrolase|GN=CC1G_03332|SW_ID=0.645|SW_Length_Dif=-20|SW_Score=3765|Putative BBH		Putatively contains 1 Glycosyl hydrolase 92 (IPR012939: PF07971), 1 Alpha-1,2-mannosidase, putative (IPR005887: TIGR01180) domain(s)	Putatively contains SignalP peptide			Glycoside Hydrolase Family 92 protein (mannosyl-oligosaccharide a-1,2-mannosidase)
GH95	259392	24.2514	82.3396	87.6787	122.417	136.403	70.033	104.783	153.67	123.94	178.247	α-1,2-L-fucosidase		Sequence similar to Uniprot:G4TTL9|G4TTL9_PIRID|PN=Related to glycoside hydrolase family 95 protein-Laccaria bicolor|GN=PIIN_08613|SW_ID=0.428|SW_Length_Dif=53|SW_Score=1815|Putative BestHit		Putatively contains 1 Six-hairpin glycosidase-like (IPR008928: SSF48208), 1 Uncharacterised conserved protein UCP007663 (IPR016518: PIRSF007663) domain(s)		Putatively related to a protein involved with catalytic activity (GO:0003824)		Glycoside Hydrolase Family 95 protein (a-1,2-L-fucosidase)
PL14	265869	0	0	0	0	0	0	0	0	0	0	alginate lyase								Polysaccharide Lyase Family 14 protein (alginate lyase)
PL14	260353	0.0824878	0.375124	1.07829	0.0994454	0.258952	0.162994	0.064801	0.247721	0.124355	0.402623									Polysaccharide Lyase Family 14 protein (alginate lyase)
PL14	260328	36.3771	65.1777	90.7787	39.0323	46.6114	31.4578	42.639	38.5206	36.6432	40.8375			Sequence similar to Uniprot:G4TSP0|G4TSP0_PIRID|PN=Related to polysaccharide lyase family 14 protein-Laccaria bicolor|GN=PIIN_08286|SW_ID=0.461|SW_Length_Dif=8|SW_Score=687|Putative BestHit						Polysaccharide Lyase Family 14 protein (alginate lyase)
PL14	257172	87.7671	38.075	22.3072	64.2915	22.982	76.1725	60.9129	29.4788	24.415	11.331						Putatively contains SignalP peptide			Polysaccharide Lyase Family 14 protein (alginate lyase)
PL14	257149	15.1778	17.7246	21.0267	11.4362	11.7823	15.4844	13.8026	11.3126	10.0727	11.9061			Sequence similar to Uncharacterized conserved low complexity protein (KOG4672)						Polysaccharide Lyase Family 14 protein (alginate lyase)
PL14	146440	53.4521	86.8411	102.775	71.004	69.9819	72.5866	81.9084	60.1137	69.6801	67.6407			Sequence similar to Uniprot:A8N5W5|A8N5W5_COPC7|PN=Putative uncharacterized protein|GN=CC1G_01896|SW_ID=0.574|SW_Length_Dif=18|SW_Score=1250|Putative BBH			Putatively contains SignalP peptide			Polysaccharide Lyase Family 14 protein (alginate lyase)
PL14	29063	4.70181	7.87759	3.70663	12.1821	6.40907	10.4859	13.9322	20.8086	13.223	11.9061			Sequence similar to Uniprot:A8PA08|A8PA08_COPC7|PN=Alginate lyase|GN=CC1G_06067|SW_ID=0.519|SW_Length_Dif=-13|SW_Score=969|Putative BBH			Putatively contains SignalP peptide			Polysaccharide Lyase Family 14 protein (alginate lyase)
PL8	111035	80.7556	98.8451	102.303	77.6669	94.5823	89.9183	87.6757	80.0965	90.3644	98.9303	hyaluronate lyase		Sequence similar to Uniprot:F8QBF3|F8QBF3_SERL3|PN=Polysaccharide lyase family 8 protein|GN=SERLA73DRAFT_114809|SW_ID=0.577|SW_Length_Dif=-25|SW_Score=2376|Putative BBH		Putatively contains 1 Chondroitin AC/alginate lyase (IPR008929: SSF48230), 1 Polysaccharide lyase family 8-like, C-terminal (IPR011071: SSF49863), 1 Polysaccharide lyase family 8, central (IPR003159: PF02278), 1 Glycoside hydrolase-type carbohydrate-binding (IPR011013: SSF74650) domain(s)		Putatively related to a protein involved with carbohydrate metabolic process (GO:0005975),carbohydrate binding (GO:0030246),lyase activity (GO:0016829),catalytic activity (GO:0003824),extracellular region (GO:0005576)		Polysaccharide Lyase Family 8 protein (hyaluronate lyase)
Putative	262410	75.4764	62.4581	60.654	75.3796	101.121	55.7982	81.5844	91.9458	110.137	162.2	putative endoglucanase		Sequence similar to Uniprot:A8NSM8|A8NSM8_COPC7|PN=Putative uncharacterized protein|GN=CC1G_05039|SW_ID=0.436|SW_Length_Dif=-17|SW_Score=325|Putative BestHit		Putatively contains 1 Barwin-related endoglucanase (IPR009009: SSF50685), 1 Rare lipoprotein A (IPR005132: PF03330) domain(s)	Putatively contains SignalP peptide			Distantly related to plant expansins (putative endoglucanase)
Putative	261395	4.53683	8.25272	7.07629	5.51922	3.88428	13.3112	17.0427	6.02788	5.3887	4.889			Sequence similar to Uniprot:A8NHE9|A8NHE9_COPC7|PN=Putative uncharacterized protein|GN=CC1G_10810|SW_ID=0.420|SW_Length_Dif=-22|SW_Score=625|Putative BestHit		Putatively contains 1 Barwin-related endoglucanase (IPR009009: SSF50685) domain(s)	Putatively contains SignalP peptide			Distantly related to plant expansins (putative endoglucanase)
Putative	261057	8.57874	62.083	20.2854	38.6346	257.593	18.69	48.6007	49.3791	131.899	130.853			Sequence similar to Uniprot:A8NSM8|A8NSM8_COPC7|PN=Putative uncharacterized protein|GN=CC1G_05039|SW_ID=0.308|SW_Length_Dif=4|SW_Score=221|Putative BestHit		Putatively contains 1 Barwin-related endoglucanase (IPR009009: SSF50685), 1 Rare lipoprotein A (IPR005132: PF03330) domain(s)	Putatively contains SignalP peptide			Distantly related to plant expansins (putative endoglucanase)
Putative	259886	24.4164	66.0217	109.312	17.751	43.7629	51.2344	71.7347	8.87667	23.6274	9.37537			Sequence similar to Uniprot:A8NSM8|A8NSM8_COPC7|PN=Putative uncharacterized protein|GN=CC1G_05039|SW_ID=0.324|SW_Length_Dif=1|SW_Score=236|Putative BestHit		Putatively contains 1 Barwin-related endoglucanase (IPR009009: SSF50685), 1 Rare lipoprotein A (IPR005132: PF03330) domain(s)	Putatively contains SignalP peptide			Distantly related to plant expansins (putative endoglucanase)
Putative	256446	138.002	183.06	172.662	131.019	116.917	134.579	106.468	70.3941	98.0329	64.8224			Sequence similar to Uniprot:A8NHE9|A8NHE9_COPC7|PN=Putative uncharacterized protein|GN=CC1G_10810|SW_ID=0.429|SW_Length_Dif=-22|SW_Score=638|Putative BestHit		Putatively contains 1 Barwin-related endoglucanase (IPR009009: SSF50685), 1 Rare lipoprotein A (IPR005132: PF03330) domain(s)	Putatively contains SignalP peptide			Distantly related to plant expansins (putative endoglucanase)
Putative	255931	135.775	469.748	314.457	103.075	77.4267	236.45	148.783	77.3716	68.2293	38.2492			Sequence similar to von Willebrand factor and related coagulation proteins (KOG1216)		Putatively contains 1 Barwin-related endoglucanase (IPR009009: SSF50685), 1 Rare lipoprotein A (IPR005132: PF03330) domain(s)	Putatively contains SignalP peptide			Distantly related to plant expansins (putative endoglucanase)
Putative	255107	4.94927	9.75321	15.0961	5.07172	4.79062	6.51975	7.45211	4.29383	4.72548	5.34914			Sequence similar to beta-1,6-N-acetylglucosaminyltransferase, contains WSC domain (KOG4157)		Putatively contains 1 Barwin-related endoglucanase (IPR009009: SSF50685) domain(s)				Distantly related to plant expansins (putative endoglucanase)
Putative	211183	3.62947	11.2537	9.77203	13.0771	18.3209	5.10714	8.10012	14.244	17.0366	18.003			Sequence similar to Uniprot:B0CQ69|B0CQ69_LACBS|PN=Expansin family protein|GN=LACBIDRAFT_243825|SW_ID=0.702|SW_Length_Dif=-33|SW_Score=421|Putative BBH		Putatively contains 1 Barwin-related endoglucanase (IPR009009: SSF50685), 1 Rare lipoprotein A (IPR005132: PF03330) domain(s)	Putatively contains SignalP peptide			Distantly related to plant expansins (putative endoglucanase)
Putative	198799	1.97971	13.4107	6.87411	5.81756	4.53167	4.3465	5.96169	6.19303	4.39387	2.01312			Sequence similar to Uniprot:A8NHE9|A8NHE9_COPC7|PN=Putative uncharacterized protein|GN=CC1G_10810|SW_ID=0.371|SW_Length_Dif=-16|SW_Score=495|Putative BestHit		Putatively contains 1 Barwin-related endoglucanase (IPR009009: SSF50685) domain(s)	Putatively contains SignalP peptide			Distantly related to plant expansins (putative endoglucanase)
Putative	169913	5.36171	6.28332	7.88501	3.13253	2.65426	5.86778	4.53607	4.41769	4.35241	6.2119			Sequence similar to Uniprot:B8P364|B8P364_POSPM|PN=Predicted protein|GN=POSPLDRAFT_94157|SW_ID=0.629|SW_Length_Dif=7|SW_Score=844|Putative BBH		Putatively contains 1 Barwin-related endoglucanase (IPR009009: SSF50685), 1 Rare lipoprotein A (IPR005132: PF03330) domain(s)	Putatively contains SignalP peptide			Distantly related to plant expansins (putative endoglucanase)
Putative	164667	0.329951	0.937809	0.673933	0.895009	0.971071	0.325988	0.777612	0.949598	0.953386	0.632694			Sequence similar to Uniprot:D8WUM3|D8WUM3_9APHY|PN=Loosenin|GN=|SW_ID=0.589|SW_Length_Dif=1|SW_Score=416|Putative BBH		Putatively contains 1 Barwin-related endoglucanase (IPR009009: SSF50685), 1 Rare lipoprotein A (IPR005132: PF03330) domain(s)	Putatively contains SignalP peptide			Distantly related to plant expansins (putative endoglucanase)
Putative	121402	45.9457	112.912	98.2594	88.5562	75.9378	116.323	69.7906	77.3716	77.3486	75.4631			Sequence similar to Uniprot:A8NHE8|A8NHE8_COPC7|PN=Putative uncharacterized protein|GN=CC1G_10809|SW_ID=0.466|SW_Length_Dif=8|SW_Score=877|Putative BBH		Putatively contains 1 Barwin-related endoglucanase (IPR009009: SSF50685) domain(s)	Putatively contains SignalP peptide			Distantly related to plant expansins (putative endoglucanase)
Putative	97638	1.40229	1.87562	1.14569	4.12699	4.46693	2.39058	3.62885	4.41769	4.35241	5.69424			Sequence similar to Uniprot:J0WRC7|J0WRC7_AURDE|PN=Uncharacterized protein|GN=|SW_ID=0.538|SW_Length_Dif=5|SW_Score=390|Putative BBH		Putatively contains 1 Barwin-related endoglucanase (IPR009009: SSF50685), 1 Rare lipoprotein A (IPR005132: PF03330) domain(s)	Putatively contains SignalP peptide			Distantly related to plant expansins (putative endoglucanase)

## Sheet: All cazy databar
		Aspen					Spruce
Family	Protein ID	1	2	3	4	5	1	2	3	4	5	Similarity	EC	Domain	SignalP	GO	KEGG Pathway	CATEGORY
AA1	141262	45.0384	139.452	202.247	48.6288	52.0494	153.214	103.682	45.4568	57.742	22.777	Sequence similar to Uniprot:Q1P9T1|Q1P9T1_PHACH|PN=Fet3 protein|GN=|SW_ID=0.892|SW_Length_Dif=1|SW_Score=3038|Putative BBH	EC:1.-.-.- (Oxidoreductases.)	Putatively contains 1 Multicopper oxidase, copper-binding site (IPR002355: PS00080), 2 Multicopper oxidase, copper-binding site (IPR002355: PS00079), 1 Multicopper oxidase, type 2 (IPR011706: PF07731), 1 Multicopper oxidase, type 1 (IPR001117: PF00394), 3 Cupredoxin (IPR008972: SSF49503), 1 Multicopper oxidase, type 3 (IPR011707: PF07732) domain(s)	Putatively contains SignalP peptide	Putatively related to a protein involved with F420H2 dehydrogenase activity (GO:0043738),malolactic enzyme activity (GO:0043883),sulfur oxygenase reductase activity (GO:0043826),copper ion binding (GO:0005507),regulation of oxidoreductase activity (GO:0051341),oxidoreductase activity (GO:0016491)		Auxiliary Activities Family 1 protein (Iron ferroxidase)
AA2	263501	9.89854	6.28332	2.83052	41.4687	9.38702	6.13943	6.09129	64.0359	9.82402	9.95055	Sequence similar to Uniprot:P31837|LIGA_PHACH|PN=Ligninase A (EC 1.11.1.14) (Diarylpropane peroxidase) (Lignin peroxidase)|GN=LIPA LPOB|SW_ID=0.874|SW_Length_Dif=1|SW_Score=1751|Putative BestHit to Reviewed Uniprot Fungal Seqs		Putatively contains 1 Haem peroxidase, plant/fungal/bacterial (IPR002016: PS00436), 1 Haem peroxidase, plant/fungal/bacterial (IPR002016: PF00141), 1 Haem peroxidase (IPR010255: SSF48113), 1 Haem peroxidase, plant/fungal/bacterial (IPR002016: PS00435), 5 Haem peroxidase, plant/fungal/bacterial (IPR002016: PR00458), 1 Haem peroxidase, plant/fungal/bacterial (IPR002016: PS50873), 14 Fungal lignin p…	Putatively contains SignalP peptide	Putatively related to a protein involved with peroxidase activity (GO:0004601),heme binding (GO:0020037),electron transport (GO:0006118),response to oxidative stress (GO:0006979)		Auxiliary Activities Family 2 protein (Lignin peroxidase)
AA2	262882	53.6996	6.18954	3.23488	1802.1	1634.31	106.272	1299.52	11153.8	11123.4	16623.7	Sequence similar to Uniprot:Q02567|PEM1_PHACH|PN=Manganese peroxidase 1 (MnP-1) (MnP1) (EC 1.11.1.13) (Manganese peroxidase isozyme 1) (Peroxidase manganese-dependent 1) (Peroxidase manganese-dependent I)|GN=MNP1|SW_ID=0.828|SW_Length_Dif=1|SW_Score=1664|Putative BestHit to Reviewed Uniprot Fungal Seqs	EC:1.11.1.11 (L-ascorbate peroxidase.)	Putatively contains 1 Haem peroxidase, plant/fungal/bacterial (IPR002016: PS00436), 1 Haem peroxidase, plant/fungal/bacterial (IPR002016: PF00141), 1 Haem peroxidase (IPR010255: SSF48113), 1 Haem peroxidase, plant/fungal/bacterial (IPR002016: PS00435), 5 Haem peroxidase, plant/fungal/bacterial (IPR002016: PR00458), 1 Haem peroxidase, plant/fungal/bacterial (IPR002016: PS50873), 14 Fungal lignin p…	Putatively contains SignalP peptide	Putatively related to a protein involved with peroxidase activity (GO:0004601),L-ascorbate peroxidase activity (GO:0016688),heme binding (GO:0020037),electron transport (GO:0006118),response to oxidative stress (GO:0006979)	Ascorbate and aldarate metabolism	Auxiliary Activities Family 2 protein (Mn peroxidase)
AA2	256997	6.51654	20.2567	14.4222	26.0547	41.8855	8.58434	16.0706	38.9748	44.4361	59.1281	Sequence similar to Uniprot:Q70LM3|PEM2_PHLRA|PN=Manganese peroxidase 2 (MnP2) (EC 1.11.1.13) (Manganese peroxidase isozyme 2)|GN=mnp2|SW_ID=0.741|SW_Length_Dif=-1|SW_Score=1534|Putative BestHit to Reviewed Uniprot Fungal Seqs	EC:1.11.1.11 (L-ascorbate peroxidase.)	Putatively contains 13 Fungal lignin peroxidase (IPR001621: PR00462), 1 Haem peroxidase, plant/fungal/bacterial (IPR002016: PS00436), 1 Haem peroxidase, plant/fungal/bacterial (IPR002016: PF00141), 1 Haem peroxidase, plant/fungal/bacterial (IPR002016: PS00435), 1 Peptidase aspartic, active site (IPR001969: PS00141), 1 Haem peroxidase, plant/fungal/bacterial (IPR002016: PS50873), 1 Haem peroxidase…	Putatively contains SignalP peptide	Putatively related to a protein involved with peroxidase activity (GO:0004601),L-ascorbate peroxidase activity (GO:0016688),heme binding (GO:0020037),electron transport (GO:0006118),proteolysis (GO:0006508),aspartic-type endopeptidase activity (GO:0004190),response to oxidative stress (GO:0006979)	Ascorbate and aldarate metabolism	Auxiliary Activities Family 2 protein (Mn peroxidase)
AA2	256991	304.463	32.4482	35.4489	19271	17552.8	190.051	1082.95	37373	25568.1	34954.8	Sequence similar to Uniprot:P78733|PEM3_PHACH|PN=Manganese peroxidase H3 (EC 1.11.1.13) (Peroxidase manganese-dependent H3)|GN=|SW_ID=0.832|SW_Length_Dif=3|SW_Score=1676|Putative BestHit to Reviewed Uniprot Fungal Seqs	EC:1.11.1.11 (L-ascorbate peroxidase.)	Putatively contains 1 Haem peroxidase, plant/fungal/bacterial (IPR002016: PS00436), 1 Haem peroxidase, plant/fungal/bacterial (IPR002016: PF00141), 1 Haem peroxidase (IPR010255: SSF48113), 1 Haem peroxidase, plant/fungal/bacterial (IPR002016: PS00435), 5 Haem peroxidase, plant/fungal/bacterial (IPR002016: PR00458), 1 Haem peroxidase, plant/fungal/bacterial (IPR002016: PS50873), 14 Fungal lignin p…	Putatively contains SignalP peptide	Putatively related to a protein involved with peroxidase activity (GO:0004601),L-ascorbate peroxidase activity (GO:0016688),heme binding (GO:0020037),electron transport (GO:0006118),response to oxidative stress (GO:0006979)	Ascorbate and aldarate metabolism	Auxiliary Activities Family 2 protein (Mn peroxidase)
AA2	256984	45.0384	10.9724	8.15459	1.59113	0.453167	25.427	4.34166	2.02306	0.994837	1.72553	Sequence similar to Uniprot:Q70LM3|PEM2_PHLRA|PN=Manganese peroxidase 2 (MnP2) (EC 1.11.1.13) (Manganese peroxidase isozyme 2)|GN=mnp2|SW_ID=0.745|SW_Length_Dif=-4|SW_Score=1545|Putative BestHit to Reviewed Uniprot Fungal Seqs	EC:1.11.1.11 (L-ascorbate peroxidase.)	Putatively contains 1 Haem peroxidase, plant/fungal/bacterial (IPR002016: PS00436), 1 Haem peroxidase, plant/fungal/bacterial (IPR002016: PF00141), 1 Haem peroxidase (IPR010255: SSF48113), 1 Haem peroxidase, plant/fungal/bacterial (IPR002016: PS00435), 5 Haem peroxidase, plant/fungal/bacterial (IPR002016: PR00458), 1 Haem peroxidase, plant/fungal/bacterial (IPR002016: PS50873), 14 Fungal lignin p…	Putatively contains SignalP peptide	Putatively related to a protein involved with peroxidase activity (GO:0004601),L-ascorbate peroxidase activity (GO:0016688),heme binding (GO:0020037),electron transport (GO:0006118),response to oxidative stress (GO:0006979)	Ascorbate and aldarate metabolism	Auxiliary Activities Family 2 protein (Mn peroxidase)
AA2	256980	161.594	4.50148	6.73933	366.258	534.219	20.4829	28.1236	776.234	452.651	2866.62	Sequence similar to Uniprot:Q70LM3|PEM2_PHLRA|PN=Manganese peroxidase 2 (MnP2) (EC 1.11.1.13) (Manganese peroxidase isozyme 2)|GN=mnp2|SW_ID=0.765|SW_Length_Dif=-3|SW_Score=1553|Putative BestHit to Reviewed Uniprot Fungal Seqs	EC:1.11.1.11 (L-ascorbate peroxidase.)	Putatively contains 1 Haem peroxidase, plant/fungal/bacterial (IPR002016: PS00436), 1 Haem peroxidase, plant/fungal/bacterial (IPR002016: PF00141), 1 Haem peroxidase (IPR010255: SSF48113), 1 Haem peroxidase, plant/fungal/bacterial (IPR002016: PS00435), 5 Haem peroxidase, plant/fungal/bacterial (IPR002016: PR00458), 1 Haem peroxidase, plant/fungal/bacterial (IPR002016: PS50873), 14 Fungal lignin p…	Putatively contains SignalP peptide	Putatively related to a protein involved with peroxidase activity (GO:0004601),L-ascorbate peroxidase activity (GO:0016688),heme binding (GO:0020037),electron transport (GO:0006118),response to oxidative stress (GO:0006979)	Ascorbate and aldarate metabolism	Auxiliary Activities Family 2 protein (Mn peroxidase)
AA2	213241	22.2717	13.692	13.7482	40.9715	55.2863	12.1702	29.4196	84.2252	67.4417	138.1	Sequence similar to Uniprot:P50622|LIG6_PHACH|PN=Ligninase LG6 (EC 1.11.1.14) (Diarylpropane peroxidase) (Lignin peroxidase)|GN=GLG6|SW_ID=0.833|SW_Length_Dif=1|SW_Score=1659|Putative BestHit to Reviewed Uniprot Fungal Seqs		Putatively contains 1 Haem peroxidase, plant/fungal/bacterial (IPR002016: PS00436), 1 Haem peroxidase, plant/fungal/bacterial (IPR002016: PF00141), 1 Haem peroxidase (IPR010255: SSF48113), 1 Haem peroxidase, plant/fungal/bacterial (IPR002016: PS00435), 5 Haem peroxidase, plant/fungal/bacterial (IPR002016: PR00458), 1 Haem peroxidase, plant/fungal/bacterial (IPR002016: PS50873), 14 Fungal lignin p…	Putatively contains SignalP peptide	Putatively related to a protein involved with peroxidase activity (GO:0004601),heme binding (GO:0020037),electron transport (GO:0006118),response to oxidative stress (GO:0006979)		Auxiliary Activities Family 2 protein (Lignin peroxidase)
AA2	212237	10.9709	7.59625	6.0654	18.1985	8.157	4.61816	3.75846	23.0794	6.01048	7.07467	Sequence similar to Uniprot:B6ZKF5|B6ZKF5_9HOMO|PN=Lignin peroxidase|GN=ylpB|SW_ID=0.841|SW_Length_Dif=0|SW_Score=1660|Putative BBH		Putatively contains 1 Haem peroxidase, plant/fungal/bacterial (IPR002016: PS00436), 1 Haem peroxidase, plant/fungal/bacterial (IPR002016: PF00141), 1 Haem peroxidase (IPR010255: SSF48113), 1 Haem peroxidase, plant/fungal/bacterial (IPR002016: PS00435), 5 Haem peroxidase, plant/fungal/bacterial (IPR002016: PR00458), 1 Haem peroxidase, plant/fungal/bacterial (IPR002016: PS50873), 14 Fungal lignin p…	Putatively contains SignalP peptide	Putatively related to a protein involved with peroxidase activity (GO:0004601),heme binding (GO:0020037),electron transport (GO:0006118),response to oxidative stress (GO:0006979)		Auxiliary Activities Family 2 protein (Lignin peroxidase)
AA2	152156	1.40229	0.844028	0.336966	0.348059	0.258952	2.11892	0.712811	0.66059	0.621773	1.55298	Sequence similar to Uniprot:P50622|LIG6_PHACH|PN=Ligninase LG6 (EC 1.11.1.14) (Diarylpropane peroxidase) (Lignin peroxidase)|GN=GLG6|SW_ID=0.604|SW_Length_Dif=19|SW_Score=1220|Putative BestHit to Reviewed Uniprot Fungal Seqs	EC:1.11.1.11 (L-ascorbate peroxidase.)	Putatively contains 1 Haem peroxidase, plant/fungal/bacterial (IPR002016: PS00436), 1 Haem peroxidase, plant/fungal/bacterial (IPR002016: PF00141), 1 Haem peroxidase (IPR010255: SSF48113), 1 Haem peroxidase, plant/fungal/bacterial (IPR002016: PS00435), 5 Haem peroxidase, plant/fungal/bacterial (IPR002016: PR00458), 1 Haem peroxidase, plant/fungal/bacterial (IPR002016: PS50873), 14 Fungal lignin p…	Putatively contains SignalP peptide	Putatively related to a protein involved with peroxidase activity (GO:0004601),L-ascorbate peroxidase activity (GO:0016688),heme binding (GO:0020037),electron transport (GO:0006118),response to oxidative stress (GO:0006979)	Ascorbate and aldarate metabolism	Auxiliary Activities Family 2 protein (Lignin peroxidase)
AA2	144982	15.0128	12.848	11.3221	9.44732	11.8471	11.5726	10.6274	13.5008	15.5443	19.3259	Sequence similar to Uniprot:Q02567|PEM1_PHACH|PN=Manganese peroxidase 1 (MnP-1) (MnP1) (EC 1.11.1.13) (Manganese peroxidase isozyme 1) (Peroxidase manganese-dependent 1) (Peroxidase manganese-dependent I)|GN=MNP1|SW_ID=0.762|SW_Length_Dif=4|SW_Score=1555|Putative BestHit to Reviewed Uniprot Fungal Seqs	EC:1.11.1.11 (L-ascorbate peroxidase.)	Putatively contains 1 Haem peroxidase, plant/fungal/bacterial (IPR002016: PS00436), 1 Haem peroxidase, plant/fungal/bacterial (IPR002016: PF00141), 1 Haem peroxidase (IPR010255: SSF48113), 1 Haem peroxidase, plant/fungal/bacterial (IPR002016: PS00435), 5 Haem peroxidase, plant/fungal/bacterial (IPR002016: PR00458), 1 Haem peroxidase, plant/fungal/bacterial (IPR002016: PS50873), 14 Fungal lignin p…	Putatively contains SignalP peptide	Putatively related to a protein involved with peroxidase activity (GO:0004601),L-ascorbate peroxidase activity (GO:0016688),heme binding (GO:0020037),electron transport (GO:0006118),response to oxidative stress (GO:0006979)	Ascorbate and aldarate metabolism	Auxiliary Activities Family 2 protein (Mn peroxidase)
AA2	94399	0.907366	2.06318	2.0218	1.34251	2.97795	2.22758	3.49925	1.98177	3.19177	3.33602	Sequence similar to Uniprot:Q70LM3|PEM2_PHLRA|PN=Manganese peroxidase 2 (MnP2) (EC 1.11.1.13) (Manganese peroxidase isozyme 2)|GN=mnp2|SW_ID=0.718|SW_Length_Dif=-3|SW_Score=1477|Putative BestHit to Reviewed Uniprot Fungal Seqs	EC:1.11.1.11 (L-ascorbate peroxidase.)	Putatively contains 1 Haem peroxidase, plant/fungal/bacterial (IPR002016: PS00436), 1 Haem peroxidase, plant/fungal/bacterial (IPR002016: PF00141), 1 Haem peroxidase (IPR010255: SSF48113), 1 Haem peroxidase, plant/fungal/bacterial (IPR002016: PS00435), 5 Haem peroxidase, plant/fungal/bacterial (IPR002016: PR00458), 1 Haem peroxidase, plant/fungal/bacterial (IPR002016: PS50873), 14 Fungal lignin p…	Putatively contains SignalP peptide	Putatively related to a protein involved with peroxidase activity (GO:0004601),L-ascorbate peroxidase activity (GO:0016688),heme binding (GO:0020037),electron transport (GO:0006118),response to oxidative stress (GO:0006979)	Ascorbate and aldarate metabolism	Auxiliary Activities Family 2 protein (Mn peroxidase)
AA3_2	260543	626.165	545.805	510.437	562.563	595.072	509.519	265.036	623.308	596.985	735.478	Sequence similar to Uniprot:A8NN89|A8NN89_COPC7|PN=Pyranose dehydrogenase|GN=CC1G_06476|SW_ID=0.454|SW_Length_Dif=8|SW_Score=1684|Putative BestHit	EC:1.1.99.1 (Choline dehydrogenase.)	Putatively contains 1 Glucose-methanol-choline oxidoreductase, N-terminal (IPR000172: PS00624), 1 Glucose-methanol-choline oxidoreductase, N-terminal (IPR000172: PF00732), 1 Glucose-methanol-choline oxidoreductase (IPR012132: PIRSF000137), 1 Glucose-methanol-choline oxidoreductase, N-terminal (IPR000172: PS00623), 1 Glucose-methanol-choline oxidoreductase, C-terminal (IPR007867: PF05199) domain(s)	Putatively contains SignalP peptide	Putatively related to a protein involved with choline dehydrogenase activity (GO:0008812),alcohol metabolic process (GO:0006066),oxidoreductase activity, acting on CH-OH group of donors (GO:0016614),FAD binding (GO:0050660)	Glycine, serine and threonine metabolism	Auxiliary Activities Family 3 protein (Aryl alcohol oxidase)
AA3	259608	122.989	78.5884	72.5826	191.134	109.213	60.2534	71.0219	112.754	89.1209	119.867	Sequence similar to Uniprot:Q01738|CDH_PHACH|PN=Cellobiose dehydrogenase (CDH) (EC 1.1.99.18) (Cellobiose-quinone oxidoreductase)|GN=CDH-1, CDH-2|SW_ID=0.839|SW_Length_Dif=2|SW_Score=3526|Putative BestHit to Reviewed Uniprot Fungal Seqs	EC:1.1.99.1 (Choline dehydrogenase.)	Putatively contains 1 Glucose-methanol-choline oxidoreductase, N-terminal (IPR000172: PS00624), 1 FAD-dependent pyridine nucleotide-disulphide oxidoreductase (IPR013027: PF07992), 1 Carbohydrate-binding family 9/cellobiose dehydrogenase, cytochrome (IPR008960: SSF49344), 1 Glucose-methanol-choline oxidoreductase, N-terminal (IPR000172: PS00623), 1 Glucose-methanol-choline oxidoreductase, C-termin…	Putatively contains SignalP peptide	Putatively related to a protein involved with choline dehydrogenase activity (GO:0008812),carbohydrate binding (GO:0030246),oxidoreductase activity, acting on CH-OH group of donors (GO:0016614),FAD binding (GO:0050660),carbohydrate catabolic process (GO:0016052),catalytic activity (GO:0003824)	Glycine, serine and threonine metabolism	Auxiliary Activities Family 3 protein (Cellobiose dehydrogenase)
AA3_3	252324	406.995	455.212	82.085	3213.68	3073.05	475.073	709.506	3725.35	3007.39	3894.75	Sequence similar to Uniprot:A8P219|A8P219_COPC7|PN=Alcohol oxidase|GN=CC1G_07964|SW_ID=0.836|SW_Length_Dif=8|SW_Score=3789|Putative BestHit	EC:1.1.99.1 (Choline dehydrogenase.)	Putatively contains 1 Glucose-methanol-choline oxidoreductase, N-terminal (IPR000172: PS00624), 1 Glucose-methanol-choline oxidoreductase, N-terminal (IPR000172: PF00732), 1 Glucose-methanol-choline oxidoreductase (IPR012132: PIRSF000137), 1 Glucose-methanol-choline oxidoreductase, N-terminal (IPR000172: PS00623), 1 Glucose-methanol-choline oxidoreductase, C-terminal (IPR007867: PF05199) domain(s)		Putatively related to a protein involved with choline dehydrogenase activity (GO:0008812),alcohol metabolic process (GO:0006066),oxidoreductase activity, acting on CH-OH group of donors (GO:0016614),FAD binding (GO:0050660)	Glycine, serine and threonine metabolism	Auxiliary Activities Family 3 protein (Methanol oxidase)
AA3	213078	76.9612	48.2034	36.325	73.7388	54.0563	49.0611	34.4093	26.052	26.4875	13.5166	Sequence similar to Uniprot:A8P437|A8P437_COPC7|PN=Alcohol oxidase AOX1|GN=CC1G_07862|SW_ID=0.482|SW_Length_Dif=4|SW_Score=1822|Putative BestHit	EC:1.1.99.1 (Choline dehydrogenase.)	Putatively contains 1 Glucose-methanol-choline oxidoreductase, N-terminal (IPR000172: PS00624), 1 Glucose-methanol-choline oxidoreductase, N-terminal (IPR000172: PF00732), 1 Glucose-methanol-choline oxidoreductase (IPR012132: PIRSF000137), 1 Glucose-methanol-choline oxidoreductase, C-terminal (IPR007867: PF05199) domain(s)		Putatively related to a protein involved with choline dehydrogenase activity (GO:0008812),alcohol metabolic process (GO:0006066),oxidoreductase activity, acting on CH-OH group of donors (GO:0016614),FAD binding (GO:0050660)	Glycine, serine and threonine metabolism	Auxiliary Activities Family 3 protein (Methanol oxidase)
AA3	179599	27.4685	105.316	74.4696	61.6064	47.8414	51.2887	66.3562	36.0021	34.9851	28.8738	Sequence similar to Uniprot:D6RQR6|D6RQR6_COPC7|PN=Glucose oxidase|GN=CC1G_15386|SW_ID=0.464|SW_Length_Dif=35|SW_Score=1762|Putative BBH	EC:1.1.99.1 (Choline dehydrogenase.)	Putatively contains 1 Glucose-methanol-choline oxidoreductase, N-terminal (IPR000172: PS00624), 1 Glucose-methanol-choline oxidoreductase, N-terminal (IPR000172: PF00732), 1 Glucose-methanol-choline oxidoreductase (IPR012132: PIRSF000137), 1 Glucose-methanol-choline oxidoreductase, N-terminal (IPR000172: PS00623), 1 Glucose-methanol-choline oxidoreductase, C-terminal (IPR007867: PF05199) domain(s)	Putatively contains SignalP peptide	Putatively related to a protein involved with choline dehydrogenase activity (GO:0008812),alcohol metabolic process (GO:0006066),oxidoreductase activity, acting on CH-OH group of donors (GO:0016614),FAD binding (GO:0050660)	Glycine, serine and threonine metabolism	Auxiliary Activities Family 3 protein (Glucose oxidase)
AA3	147295	1.15483	2.4383	1.55005	2.43641	2.33057	2.06459	2.33283	2.14692	1.78242	2.70333	Sequence similar to Uniprot:A8NIE4|A8NIE4_COPC7|PN=Aryl-alcohol oxidase|GN=CC1G_01658|SW_ID=0.385|SW_Length_Dif=-28|SW_Score=1316|Putative BestHit	EC:1.1.99.1 (Choline dehydrogenase.)	Putatively contains 1 Glucose-methanol-choline oxidoreductase, N-terminal (IPR000172: PF00732), 1 Glucose-methanol-choline oxidoreductase (IPR012132: PIRSF000137), 1 Glucose-methanol-choline oxidoreductase, N-terminal (IPR000172: PS00623), 1 Glucose-methanol-choline oxidoreductase, C-terminal (IPR007867: PF05199) domain(s)		Putatively related to a protein involved with choline dehydrogenase activity (GO:0008812),alcohol metabolic process (GO:0006066),oxidoreductase activity, acting on CH-OH group of donors (GO:0016614),FAD binding (GO:0050660)	Glycine, serine and threonine metabolism	Auxiliary Activities Family 3 protein (Aryl alcohol oxidase)
AA3	132559	5.69166	6.93979	8.62634	8.65175	12.4944	4.61816	10.757	11.0649	12.7671	15.9899	Sequence similar to Uniprot:A8NSV9|A8NSV9_COPC7|PN=Putative uncharacterized protein|GN=CC1G_12262|SW_ID=0.427|SW_Length_Dif=-38|SW_Score=1286|Putative BBH	EC:1.1.99.1 (Choline dehydrogenase.)	Putatively contains 1 Glucose-methanol-choline oxidoreductase, N-terminal (IPR000172: PS00624), 1 Glucose-methanol-choline oxidoreductase, N-terminal (IPR000172: PF00732), 1 Glucose-methanol-choline oxidoreductase (IPR012132: PIRSF000137), 1 Glucose-methanol-choline oxidoreductase, N-terminal (IPR000172: PS00623), 1 Glucose-methanol-choline oxidoreductase, C-terminal (IPR007867: PF05199) domain(s)	Putatively contains SignalP peptide	Putatively related to a protein involved with choline dehydrogenase activity (GO:0008812),alcohol metabolic process (GO:0006066),oxidoreductase activity, acting on CH-OH group of donors (GO:0016614),FAD binding (GO:0050660)	Glycine, serine and threonine metabolism	Auxiliary Activities Family 3 protein (Aryl alcohol oxidase)
AA3_3	126707	265.446	24.5706	21.2289	50.2199	50.4957	28.3066	57.9969	56.6456	52.9336	48.3148	Sequence similar to Uniprot:F8QIE1|F8QIE1_SERL3|PN=Putative uncharacterized protein|GN=SERLA73DRAFT_117989|SW_ID=0.619|SW_Length_Dif=0|SW_Score=2003|Putative BBH	EC:1.1.99.1 (Choline dehydrogenase.)	Putatively contains 1 Glucose-methanol-choline oxidoreductase, N-terminal (IPR000172: PS00624), 1 Glucose-methanol-choline oxidoreductase, N-terminal (IPR000172: PF00732), 1 Glucose-methanol-choline oxidoreductase (IPR012132: PIRSF000137), 1 Glucose-methanol-choline oxidoreductase, N-terminal (IPR000172: PS00623), 1 Glucose-methanol-choline oxidoreductase, C-terminal (IPR007867: PF05199) domain(s)		Putatively related to a protein involved with choline dehydrogenase activity (GO:0008812),alcohol metabolic process (GO:0006066),oxidoreductase activity, acting on CH-OH group of donors (GO:0016614),FAD binding (GO:0050660)	Glycine, serine and threonine metabolism	Auxiliary Activities Family 3 protein (Methanol oxidase)
AA3	121157	169.595	81.7769	69.1455	199.836	364.799	89.7553	109.19	239.67	338.867	403.831	Sequence similar to Uniprot:A8P437|A8P437_COPC7|PN=Alcohol oxidase AOX1|GN=CC1G_07862|SW_ID=0.495|SW_Length_Dif=2|SW_Score=1970|Putative BBH	EC:1.1.99.1 (Choline dehydrogenase.)	Putatively contains 1 Glucose-methanol-choline oxidoreductase, N-terminal (IPR000172: PS00624), 1 Glucose-methanol-choline oxidoreductase, N-terminal (IPR000172: PF00732), 1 Glucose-methanol-choline oxidoreductase (IPR012132: PIRSF000137), 1 Glucose-methanol-choline oxidoreductase, N-terminal (IPR000172: PS00623), 1 Glucose-methanol-choline oxidoreductase, C-terminal (IPR007867: PF05199) domain(s)		Putatively related to a protein involved with choline dehydrogenase activity (GO:0008812),alcohol metabolic process (GO:0006066),oxidoreductase activity, acting on CH-OH group of donors (GO:0016614),FAD binding (GO:0050660)	Glycine, serine and threonine metabolism	Auxiliary Activities Family 3 protein (Methanol oxidase)
AA3	100299	9.56859	15.0049	8.28937	17.4527	20.6514	12.2245	15.0338	17.2992	15.8345	13.6317	Sequence similar to Uniprot:A8NN89|A8NN89_COPC7|PN=Pyranose dehydrogenase|GN=CC1G_06476|SW_ID=0.430|SW_Length_Dif=8|SW_Score=1569|Putative BestHit	EC:1.1.99.1 (Choline dehydrogenase.)	Putatively contains 1 Glucose-methanol-choline oxidoreductase, N-terminal (IPR000172: PF00732), 1 Glucose-methanol-choline oxidoreductase (IPR012132: PIRSF000137), 1 Glucose-methanol-choline oxidoreductase, N-terminal (IPR000172: PS00623), 1 Glucose-methanol-choline oxidoreductase, C-terminal (IPR007867: PF05199) domain(s)	Putatively contains SignalP peptide	Putatively related to a protein involved with choline dehydrogenase activity (GO:0008812),alcohol metabolic process (GO:0006066),oxidoreductase activity, acting on CH-OH group of donors (GO:0016614),FAD binding (GO:0050660)	Glycine, serine and threonine metabolism	Auxiliary Activities Family 3 protein (Aryl alcohol oxidase)
AA5	263533	21.6118	148.361	29.7204	49.3249	46.7409	64.1652	106.403	51.1131	50.2807	59.2431	Sequence similar to beta-1,6-N-acetylglucosaminyltransferase, contains WSC domain (KOG4157)		Putatively contains 1 Galactose oxidase/kelch, beta-propeller (IPR011043: SSF50965), 2 Carbohydrate-binding WSC (IPR002889: PF01822), 1 Immunoglobulin E-set (IPR014756: SSF81296), 2 Carbohydrate-binding WSC, subgroup (IPR013994: SM00321), 2 Carbohydrate-binding WSC (IPR002889: PS51212), 1 Glyoxal oxidase, N-terminal (IPR009880: PF07250), 1 Region of unknown function DUF1929 (IPR015202: PF09118) d…	Putatively contains SignalP peptide			Auxiliary Activities Family 5 protein (Copper radical oxidase)
AA5_1	263528	28.3758	58.9882	48.9275	449.792	494.016	96.3837	129.019	319.808	521.378	523.525	Sequence similar to beta-1,6-N-acetylglucosaminyltransferase, contains WSC domain (KOG4157)		Putatively contains 1 Galactose oxidase/kelch, beta-propeller (IPR011043: SSF50965), 4 Carbohydrate-binding WSC (IPR002889: PS51212), 4 Carbohydrate-binding WSC (IPR002889: PF01822), 4 Carbohydrate-binding WSC, subgroup (IPR013994: SM00321), 1 Glyoxal oxidase, N-terminal (IPR009880: PF07250) domain(s)				Auxiliary Activities Family 5 protein (Copper radical oxidase)
AA5_1	259359	2700.82	8293.7	6530.41	2723.51	1840.83	2597.69	2103.7	1649.99	1554.93	1029.8	Sequence similar to Uniprot:A8N7I6|A8N7I6_COPC7|PN=Copper radical oxidase|GN=CC1G_03329|SW_ID=0.421|SW_Length_Dif=35|SW_Score=1708|Putative BestHit		Putatively contains 1 Galactose oxidase/kelch, beta-propeller (IPR011043: SSF50965), 1 Immunoglobulin E-set (IPR014756: SSF81296), 1 Glyoxal oxidase, N-terminal (IPR009880: PF07250), 1 Region of unknown function DUF1929 (IPR015202: PF09118) domain(s)	Putatively contains SignalP peptide			Auxiliary Activities Family 5 protein (Copper radical oxidase)
AA5_1	258261	270.56	60.3011	63.6193	356.214	1204.65	204.286	340.14	4652.37	2435.74	7348.16	Sequence similar to Uniprot:A8N7I6|A8N7I6_COPC7|PN=Copper radical oxidase|GN=CC1G_03329|SW_ID=0.327|SW_Length_Dif=-82|SW_Score=1042|Putative BestHit		Putatively contains 1 Galactose oxidase/kelch, beta-propeller (IPR011043: SSF50965), 1 Immunoglobulin E-set (IPR014756: SSF81296), 1 Glyoxal oxidase, N-terminal (IPR009880: PF07250), 1 Region of unknown function DUF1929 (IPR015202: PF09118) domain(s)	Putatively contains SignalP peptide			Auxiliary Activities Family 5 protein (Glyoxal oxidase)
AA5	143144	9.81605	16.3179	15.9722	5.61867	5.9559	9.94262	9.46094	7.55549	7.66854	9.31785	Sequence similar to Uniprot:Q0ZKA3|Q0ZKA3_PHACH|PN=Copper radical oxidase|GN=cro6|SW_ID=0.854|SW_Length_Dif=-27|SW_Score=3492|Putative BBH		Putatively contains 1 Galactose oxidase/kelch, beta-propeller (IPR011043: SSF50965), 1 Immunoglobulin E-set (IPR014756: SSF81296), 1 Glyoxal oxidase, N-terminal (IPR009880: PF07250), 1 Region of unknown function DUF1929 (IPR015202: PF09118) domain(s)	Putatively contains SignalP peptide			Auxiliary Activities Family 5 protein (Copper radical oxidase)
AA5	123913	2.30966	10.5035	2.56094	5.22089	4.46693	3.96618	4.21206	5.82145	4.1037	5.34914	Sequence similar to Uniprot:Q0ZKA8|Q0ZKA8_PHACH|PN=Copper radical oxidase|GN=cro1|SW_ID=0.770|SW_Length_Dif=23|SW_Score=2658|Putative BBH		Putatively contains 1 Galactose oxidase/kelch, beta-propeller (IPR011043: SSF50965), 1 Immunoglobulin E-set (IPR014756: SSF81296), 1 Glyoxal oxidase, N-terminal (IPR009880: PF07250), 1 Region of unknown function DUF1929 (IPR015202: PF09118) domain(s)	Putatively contains SignalP peptide			Auxiliary Activities Family 5 protein (Copper radical oxidase)
AA6	254412	804.586	165.054	204.336	650.671	834.085	1196.81	204.512	467.78	477.729	654.723	Sequence similar to Uniprot:A8P8W4|A8P8W4_COPC7|PN=NADH-quinone oxidoreductase|GN=CC1G_11360|SW_ID=0.724|SW_Length_Dif=1|SW_Score=1033|Putative BestHit		Putatively contains 1 Flavodoxin/nitric oxide synthase (IPR008254: PS50902), 1 Flavodoxin/nitric oxide synthase (IPR008254: PF00258), 1 Flavoprotein WrbA (IPR010089: TIGR01755) domain(s)		Putatively related to a protein involved with FMN binding (GO:0010181),oxidoreductase activity (GO:0016491),negative regulation of transcription (GO:0016481)		Auxiliary Activities Family 6 protein (Quinone reductase)
AA6	141788	0.494927	2.62586	1.14569	1.24307	1.94214	0.760638	1.16642	1.15603	1.32645	1.03532	Sequence similar to Uniprot:F1T2K0|F1T2K0_9HOMO|PN=1,4-benzoquinone reductase|GN=bqr|SW_ID=0.771|SW_Length_Dif=-4|SW_Score=819|Putative BBH		Putatively contains 1 Flavodoxin/nitric oxide synthase (IPR008254: PF00258), 1 Flavoprotein WrbA (IPR010089: TIGR01755) domain(s)		Putatively related to a protein involved with FMN binding (GO:0010181),oxidoreductase activity (GO:0016491),negative regulation of transcription (GO:0016481)		Auxiliary Activities Family 6 protein (Quinone reductase)
AA6	114036	12.2082	24.0079	31.9444	23.668	26.2189	24.7751	30.6509	28.2402	26.2803	26.3431	Sequence similar to Uniprot:A8P8W4|A8P8W4_COPC7|PN=NADH-quinone oxidoreductase|GN=CC1G_11360|SW_ID=0.700|SW_Length_Dif=3|SW_Score=1026|Putative BestHit		Putatively contains 1 Flavodoxin/nitric oxide synthase (IPR008254: PS50902), 1 Flavodoxin/nitric oxide synthase (IPR008254: PF00258), 1 Flavoprotein WrbA (IPR010089: TIGR01755) domain(s)		Putatively related to a protein involved with FMN binding (GO:0010181),oxidoreductase activity (GO:0016491),negative regulation of transcription (GO:0016481)		Auxiliary Activities Family 6 protein (Quinone reductase)
AA9	263097	74.0741	144.704	85.5221	313.85	99.1787	188.964	156.624	158.5	97.4526	95.0191	Sequence similar to Uniprot:A8NRC9|A8NRC9_COPC7|PN=Endoglucanase II|GN=CC1G_07179|SW_ID=0.558|SW_Length_Dif=-4|SW_Score=1286|Putative BestHit		Putatively contains 1 Cellulose-binding region, fungal (IPR000254: SSF57180), 1 Glycoside hydrolase, family 61 (IPR005103: PF03443), 1 Cellulose-binding region, fungal (IPR000254: PS00562), 1 Cellulose-binding region, fungal (IPR000254: PF00734), 1 Cellulose-binding region, fungal (IPR000254: SM00236), 1 Cellulose-binding region, fungal (IPR000254: PD001821), 1 Cellulose-binding region, fungal (I…	Putatively contains SignalP peptide	Putatively related to a protein involved with carbohydrate metabolic process (GO:0005975),cellulose binding (GO:0030248),hydrolase activity, hydrolyzing O-glycosyl compounds (GO:0004553),extracellular region (GO:0005576)		Auxiliary Activities Family 9 protein (lytic polysaccaride monooxygenase)
AA9	262199	49.7402	132.419	121.712	123.511	80.5989	70.196	112.3	248.96	156.148	87.3693	Sequence similar to Uniprot:A8NLZ6|A8NLZ6_COPC7|PN=Glycosyl hydrolase family 61|GN=CC1G_08455|SW_ID=0.408|SW_Length_Dif=-28|SW_Score=830|Putative BestHit		Putatively contains 1 Glycoside hydrolase, family 61 (IPR005103: PF03443) domain(s)	Putatively contains SignalP peptide			Auxiliary Activities Family 9 protein (lytic polysaccaride monooxygenase)
AA9	261448	0.742391	2.71965	3.70663	17.9996	4.66114	19.0703	10.757	10.1566	4.31096	4.60141	Sequence similar to Uniprot:A8PB03|A8PB03_COPC7|PN=Putative uncharacterized protein|GN=CC1G_13046|SW_ID=0.378|SW_Length_Dif=-51|SW_Score=592|Putative BestHit		Putatively contains 1 Glycoside hydrolase, family 61 (IPR005103: PF03443) domain(s)	Putatively contains SignalP peptide			Auxiliary Activities Family 9 protein (lytic polysaccaride monooxygenase)
AA9	253391	8.57874	71.8362	26.7551	365.462	27.7726	95.6231	49.7671	150.78	28.2285	25.1352	Sequence similar to Uniprot:Q00023|CEL1_AGABI|PN=Cellulose-growth-specific protein|GN=cel1|SW_ID=0.631|SW_Length_Dif=-3|SW_Score=1076|Putative BestHit to Reviewed Uniprot Fungal Seqs		Putatively contains 1 Cellulose-binding region, fungal (IPR000254: SSF57180), 1 Glycoside hydrolase, family 61 (IPR005103: PF03443), 1 Cellulose-binding region, fungal (IPR000254: PS00562), 1 Cellulose-binding region, fungal (IPR000254: PF00734), 1 Cellulose-binding region, fungal (IPR000254: SM00236), 1 Cellulose-binding region, fungal (IPR000254: PD001821), 1 Cellulose-binding region, fungal (I…	Putatively contains SignalP peptide	Putatively related to a protein involved with carbohydrate metabolic process (GO:0005975),cellulose binding (GO:0030248),hydrolase activity, hydrolyzing O-glycosyl compounds (GO:0004553),extracellular region (GO:0005576)		Auxiliary Activities Family 9 protein (lytic polysaccaride monooxygenase)
AA9	251256	10.0635	55.5183	38.2794	118.042	13.9187	98.9916	32.4005	38.8509	12.394	13.1715	Sequence similar to Uniprot:A8NCG7|A8NCG7_COPC7|PN=Endoglucanase II|GN=CC1G_03525|SW_ID=0.583|SW_Length_Dif=5|SW_Score=1385|Putative BestHit		Putatively contains 1 Cellulose-binding region, fungal (IPR000254: SSF57180), 1 Glycoside hydrolase, family 61 (IPR005103: PF03443), 1 Cellulose-binding region, fungal (IPR000254: PS00562), 1 Cellulose-binding region, fungal (IPR000254: PF00734), 1 Cellulose-binding region, fungal (IPR000254: SM00236), 1 Cellulose-binding region, fungal (IPR000254: PD001821), 1 Cellulose-binding region, fungal (I…	Putatively contains SignalP peptide	Putatively related to a protein involved with carbohydrate metabolic process (GO:0005975),cellulose binding (GO:0030248),hydrolase activity, hydrolyzing O-glycosyl compounds (GO:0004553),extracellular region (GO:0005576)		Auxiliary Activities Family 9 protein (lytic polysaccaride monooxygenase)
AA9	251219	30.9329	26.7276	26.6203	28.6403	17.4145	33.7397	38.8806	28.1163	26.7363	24.8476	Sequence similar to Uniprot:A8NBA9|A8NBA9_COPC7|PN=Endoglucanase II|GN=CC1G_07479|SW_ID=0.456|SW_Length_Dif=-6|SW_Score=675|Putative BestHit		Putatively contains 1 Glycoside hydrolase, family 61 (IPR005103: PF03443) domain(s)	Putatively contains SignalP peptide			Auxiliary Activities Family 9 protein (lytic polysaccaride monooxygenase)
AA9	251218	0.907366	2.81343	2.22398	4.67394	1.42424	6.57409	2.98084	3.1378	2.7358	2.41574	Sequence similar to Uniprot:A8PFT1|A8PFT1_COPC7|PN=Putative uncharacterized protein|GN=CC1G_04849|SW_ID=0.504|SW_Length_Dif=4|SW_Score=789|Putative BestHit		Putatively contains 1 Glycoside hydrolase, family 61 (IPR005103: PF03443) domain(s)	Putatively contains SignalP peptide			Auxiliary Activities Family 9 protein (lytic polysaccaride monooxygenase)
AA9	251215	5.19673	5.15795	2.49355	95.5173	6.02064	38.0319	10.6274	31.0477	4.47677	3.96872	Sequence similar to Uniprot:A8PFT1|A8PFT1_COPC7|PN=Putative uncharacterized protein|GN=CC1G_04849|SW_ID=0.490|SW_Length_Dif=7|SW_Score=783|Putative BestHit		Putatively contains 1 Glycoside hydrolase, family 61 (IPR005103: PF03443) domain(s)	Putatively contains SignalP peptide			Auxiliary Activities Family 9 protein (lytic polysaccaride monooxygenase)
AA9	246008	25.4063	45.39	57.9582	18.1488	14.825	26.6767	36.4181	18.2075	19.8553	14.4944	Sequence similar to Uniprot:A8NLH8|A8NLH8_COPC7|PN=Endoglucanase-4|GN=CC1G_05827|SW_ID=0.409|SW_Length_Dif=-9|SW_Score=844|Putative BBH		Putatively contains 1 Glycoside hydrolase, family 61 (IPR005103: PF03443) domain(s)	Putatively contains SignalP peptide			Auxiliary Activities Family 9 protein (lytic polysaccaride monooxygenase)
AA9	213022	624.928	475.094	555.523	532.53	528.457	407.213	646.584	575.786	527.098	584.552	Sequence similar to Uniprot:A8NLZ6|A8NLZ6_COPC7|PN=Glycosyl hydrolase family 61|GN=CC1G_08455|SW_ID=0.388|SW_Length_Dif=-2|SW_Score=778|Putative BestHit		Putatively contains 1 Glycoside hydrolase, family 61 (IPR005103: PF03443) domain(s)				Auxiliary Activities Family 9 protein (lytic polysaccaride monooxygenase)
AA9	57963	2.47464	16.693	10.7829	15.2152	2.719	17.0057	7.19291	6.31689	3.23322	3.2785	Sequence similar to Uniprot:Q00023|CEL1_AGABI|PN=Cellulose-growth-specific protein|GN=cel1|SW_ID=0.660|SW_Length_Dif=-29|SW_Score=1103|Putative BBH to Reviewed Uniprot Fungal Seqs		Putatively contains 1 Cellulose-binding region, fungal (IPR000254: SSF57180), 1 Glycoside hydrolase, family 61 (IPR005103: PF03443), 1 Cellulose-binding region, fungal (IPR000254: PS00562), 1 Cellulose-binding region, fungal (IPR000254: PF00734), 1 Cellulose-binding region, fungal (IPR000254: SM00236), 1 Cellulose-binding region, fungal (IPR000254: PD001821), 1 Cellulose-binding region, fungal (I…		Putatively related to a protein involved with carbohydrate metabolic process (GO:0005975),cellulose binding (GO:0030248),hydrolase activity, hydrolyzing O-glycosyl compounds (GO:0004553),extracellular region (GO:0005576)		Auxiliary Activities Family 9 protein (lytic polysaccaride monooxygenase)
CBM1	262183	39.5117	89.467	86.2634	209.78	167.931	129.852	110.745	177.203	125.64	181.641	Sequence similar to Uniprot:A8NRB3|A8NRB3_COPC7|PN=Putative uncharacterized protein|GN=CC1G_07166|SW_ID=0.628|SW_Length_Dif=6|SW_Score=1410|Putative BestHit		Putatively contains 1 Cellulose-binding region, fungal (IPR000254: SSF57180), 1 Cellulose-binding region, fungal (IPR000254: PF00734), 1 Cellulose-binding region, fungal (IPR000254: SM00236), 1 Cellulose-binding region, fungal (IPR000254: PS51164) domain(s)	Putatively contains SignalP peptide	Putatively related to a protein involved with carbohydrate metabolic process (GO:0005975),cellulose binding (GO:0030248),hydrolase activity, hydrolyzing O-glycosyl compounds (GO:0004553),extracellular region (GO:0005576)		Carbohydrate-Binding Module Family 1 protein (cellulose binding)
CBM1	254017	759.796	28.6032	60.9909	126.942	35.1528	21.5695	8.22972	55.9437	32.8296	44.231	Sequence similar to Uniprot:A8P0G9|A8P0G9_COPC7|PN=Putative uncharacterized protein|GN=CC1G_10307|SW_ID=0.582|SW_Length_Dif=-1|SW_Score=962|Putative BestHit		Putatively contains 1 Cellulose-binding region, fungal (IPR000254: SSF57180), 1 Cellulose-binding region, fungal (IPR000254: PS00562), 1 Cellulose-binding region, fungal (IPR000254: PF00734), 1 Cellulose-binding region, fungal (IPR000254: SM00236), 1 Cellulose-binding region, fungal (IPR000254: PS51164) domain(s)	Putatively contains SignalP peptide	Putatively related to a protein involved with carbohydrate metabolic process (GO:0005975),cellulose binding (GO:0030248),hydrolase activity, hydrolyzing O-glycosyl compounds (GO:0004553),extracellular region (GO:0005576)		Carbohydrate-Binding Module Family 1 protein (cellulose binding)
CBM1	161126	7.67137	14.1609	14.7591	9.29815	7.05645	6.57409	10.1738	9.61984	9.98983	6.49949	Sequence similar to Uniprot:Q66NB8|Q66NB8_PHACH|PN=Cellulose binding iron reductase|GN=cir1|SW_ID=0.790|SW_Length_Dif=-5|SW_Score=1134|Putative BBH		Putatively contains 1 Cellulose-binding region, fungal (IPR000254: SSF57180), 1 Cellulose-binding region, fungal (IPR000254: PF00734), 1 Carbohydrate-binding family 9/cellobiose dehydrogenase, cytochrome (IPR008960: SSF49344), 1 Cellulose-binding region, fungal (IPR000254: SM00236), 1 Cellulose-binding region, fungal (IPR000254: PD001821), 1 Cellulose-binding region, fungal (IPR000254: PS51164) d…	Putatively contains SignalP peptide	Putatively related to a protein involved with carbohydrate metabolic process (GO:0005975),cellulose binding (GO:0030248),hydrolase activity, hydrolyzing O-glycosyl compounds (GO:0004553),carbohydrate binding (GO:0030246),carbohydrate catabolic process (GO:0016052),catalytic activity (GO:0003824),extracellular region (GO:0005576)		Carbohydrate-Binding Module Family 1 protein (cellulose binding)
CBM12	257901	1379.94	668.001	812.561	950.698	665.572	1004.91	278.515	242.354	348.483	261.13	Sequence similar to Uniprot:A8N6K7|A8N6K7_COPC7|PN=Putative uncharacterized protein|GN=CC1G_07378|SW_ID=0.475|SW_Length_Dif=6|SW_Score=997|Putative BestHit		Putatively contains 1 Carbohydrate-binding family V/XII (IPR003610: SSF51055), 1 Immunoglobulin/major histocompatibility complex, conserved site (IPR003006: PS00290), 2 Protein of unknown function DM9 (IPR006616: SM00696), 1 Carbohydrate-binding family V/XII (IPR003610: PF02839) domain(s)		Putatively related to a protein involved with carbohydrate metabolic process (GO:0005975),hydrolase activity, hydrolyzing O-glycosyl compounds (GO:0004553),carbohydrate binding (GO:0030246),extracellular region (GO:0005576)		Carbohydrate-Binding Module Family 12 protein (chitin binding)
CBM21	257123	665.1	586.224	577.628	244.984	226.972	401.508	333.012	203.627	251.943	189.463	Sequence similar to Protein phosphatase, regulatory subunit PPP1R3C/D (KOG3986)	EC:3.1.3.16 (Serine/threonine specific protein phosphatase.)	Putatively contains 1 Putative phosphatase regulatory subunit (IPR005036: PS51159), 1 Putative phosphatase regulatory subunit (IPR005036: PF03370) domain(s)		Putatively related to a protein involved with myosin phosphatase complex (GO:0017023),CTD phosphatase activity (GO:0008420),magnesium-dependent protein serine/threonine phosphatase activity (GO:0004724),calcium-dependent protein serine/threonine phosphatase activity (GO:0004723),magnesium-dependent protein serine/threonine phosphatase complex (GO:0005963),calcium-dependent protein serine/threonin…		Carbohydrate-Binding Module Family 21 protein (starch binding)
CBM21	248681	354.863	1325.78	1579.16	320.413	306.47	390.044	529.489	379.467	547.617	303.233	Sequence similar to Uniprot:G4T8W8|G4T8W8_PIRID|PN=Related to carbohydrate binding domain-containing protein from family CBM21-Postia placenta|GN=PIIN_01603|SW_ID=0.352|SW_Length_Dif=102|SW_Score=941|Putative BestHit		Putatively contains 1 Putative phosphatase regulatory subunit (IPR005036: PS51159), 1 Putative phosphatase regulatory subunit (IPR005036: PF03370) domain(s)				Carbohydrate-Binding Module Family 21 protein (starch binding)
CBM48	262323	91.479	140.484	160.261	152.45	150.063	120.289	127.917	109.823	134.842	100.196							Carbohydrate-Binding Module Family 48 protein (glycogen binding often associated with GH13)
CBM48	250203	126.536	367.34	406.045	637.644	620.514	327.509	374.355	399.781	461.77	388.244	Sequence similar to Uniprot:A8NWW5|A8NWW5_COPC7|PN=Putative uncharacterized protein|GN=CC1G_00138|SW_ID=0.304|SW_Length_Dif=-5|SW_Score=590|Putative BestHit		Putatively contains 1 Immunoglobulin E-set (IPR014756: SSF81296) domain(s)				Carbohydrate-Binding Module Family 48 protein (glycogen binding often associated with GH13)
CE1	262352	9.81605	8.53406	1.88701	5.4695	3.49586	19.8852	4.47127	2.80751	2.81871	4.37134	Sequence similar to Uniprot:A8PB24|A8PB24_COPC7|PN=Acetyl xylan esterase|GN=CC1G_12850|SW_ID=0.436|SW_Length_Dif=-8|SW_Score=1032|Putative BestHit		Putatively contains 1 Cellulose-binding region, fungal (IPR000254: SSF57180), 1 Esterase, PHB depolymerase (IPR010126: TIGR01840), 1 Cellulose-binding region, fungal (IPR000254: PS00562), 1 Cellulose-binding region, fungal (IPR000254: PF00734), 1 Cellulose-binding region, fungal (IPR000254: SM00236), 1 Cellulose-binding region, fungal (IPR000254: PD001821), 1 Cellulose-binding region, fungal (IPR…	Putatively contains SignalP peptide	Putatively related to a protein involved with carbohydrate metabolic process (GO:0005975),cellulose binding (GO:0030248),hydrolase activity, hydrolyzing O-glycosyl compounds (GO:0004553),extracellular region (GO:0005576)		Carbohydrate Esterase Family 1 protein (acetylxylan esterase)
CE1	248451	7.17644	3.84502	2.56094	6.96118	7.50962	11.3552	4.98967	8.71153	5.55451	10.2957	Sequence similar to Uniprot:A8PB24|A8PB24_COPC7|PN=Acetyl xylan esterase|GN=CC1G_12850|SW_ID=0.434|SW_Length_Dif=-10|SW_Score=1025|Putative BestHit		Putatively contains 1 Cellulose-binding region, fungal (IPR000254: SSF57180), 1 Esterase, PHB depolymerase (IPR010126: TIGR01840), 1 Cellulose-binding region, fungal (IPR000254: PS00562), 1 Cellulose-binding region, fungal (IPR000254: PF00734), 1 Cellulose-binding region, fungal (IPR000254: SM00236), 1 Cellulose-binding region, fungal (IPR000254: PD001821), 1 Cellulose-binding region, fungal (IPR…	Putatively contains SignalP peptide	Putatively related to a protein involved with carbohydrate metabolic process (GO:0005975),cellulose binding (GO:0030248),hydrolase activity, hydrolyzing O-glycosyl compounds (GO:0004553),extracellular region (GO:0005576)		Carbohydrate Esterase Family 1 protein (acetylxylan esterase)
CE1	190446	44.296	46.3278	30.8661	377.296	491.815	69.2181	121.696	406.634	400.256	465.375	Sequence similar to Uniprot:A8N2B8|A8N2B8_COPC7|PN=Esterase D|GN=CC1G_01758|SW_ID=0.700|SW_Length_Dif=3|SW_Score=1399|Putative BBH	EC:3.1.1.1 (Carboxylesterase.)	Putatively contains 1 Putative esterase (IPR000801: PF00756), 1 S-formylglutathione hydrolase (IPR014186: TIGR02821) domain(s)		Putatively related to a protein involved with carboxylesterase activity (GO:0004091)		Carbohydrate Esterase Family 1 protein (acetylxylan esterase)
CE15	247750	39.1817	99.1264	94.081	284.861	86.749	210.697	104.265	145.99	77.8875	105.89	Sequence similar to Uniprot:A8NLL9|A8NLL9_COPC7|PN=Cip2|GN=CC1G_05859|SW_ID=0.393|SW_Length_Dif=-40|SW_Score=1118|Putative BestHit			Putatively contains SignalP peptide			Carbohydrate Esterase Family 15 protein (glucuronoyl esterase)
CE15	179285	0	0	0	0	0	0	0	0	0	0	Sequence similar to Uniprot:A8NLL5|A8NLL5_COPC7|PN=Cip2|GN=CC1G_05856|SW_ID=0.441|SW_Length_Dif=-17|SW_Score=1222|Putative BestHit		Putatively contains 1 Cellulose-binding region, fungal (IPR000254: SSF57180), 1 Cellulose-binding region, fungal (IPR000254: PF00734), 1 Cellulose-binding region, fungal (IPR000254: SM00236), 1 Cellulose-binding region, fungal (IPR000254: PD001821), 1 Cellulose-binding region, fungal (IPR000254: PS51164) domain(s)	Putatively contains SignalP peptide	Putatively related to a protein involved with carbohydrate metabolic process (GO:0005975),cellulose binding (GO:0030248),hydrolase activity, hydrolyzing O-glycosyl compounds (GO:0004553),extracellular region (GO:0005576)		Carbohydrate Esterase Family 15 protein (glucuronoyl esterase)
CE15	157044	0	0	0	0	0	0	0	0	0	0	Sequence similar to Uniprot:A8NLL5|A8NLL5_COPC7|PN=Cip2|GN=CC1G_05856|SW_ID=0.441|SW_Length_Dif=-18|SW_Score=1274|Putative BBH		Putatively contains 1 Cellulose-binding region, fungal (IPR000254: SSF57180), 1 Cellulose-binding region, fungal (IPR000254: PF00734), 1 Cellulose-binding region, fungal (IPR000254: SM00236), 1 Cellulose-binding region, fungal (IPR000254: PD001821), 1 Cellulose-binding region, fungal (IPR000254: PS51164) domain(s)	Putatively contains SignalP peptide	Putatively related to a protein involved with carbohydrate metabolic process (GO:0005975),cellulose binding (GO:0030248),hydrolase activity, hydrolyzing O-glycosyl compounds (GO:0004553),extracellular region (GO:0005576)		Carbohydrate Esterase Family 15 protein (glucuronoyl esterase)
CE16	258413	5.19673	13.692	8.15459	81.5453	40.5908	16.4624	11.8586	42.4429	23.3787	76.4409	Sequence similar to Uniprot:A8NN63|A8NN63_COPC7|PN=GDSL lipase/acylhydrolase|GN=CC1G_06458|SW_ID=0.500|SW_Length_Dif=-1|SW_Score=1091|Putative BestHit		Putatively contains 1 Esterase, SGNH hydrolase-type (IPR013830: SSF52266) domain(s)	Putatively contains SignalP peptide			Carbohydrate Esterase Family 16 protein (acetyl esterase)
CE16	255913	25.6537	28.228	32.3488	16.2096	13.0124	23.4168	22.4211	16.3083	16.8708	14.4944	Sequence similar to Uniprot:G4U2Z8|G4U2Z8_PIRID|PN=Putative uncharacterized protein|GN=PIIN_00667|SW_ID=0.399|SW_Length_Dif=7|SW_Score=414|Putative BestHit		Putatively contains 1 Esterase, SGNH hydrolase-type (IPR013830: SSF52266) domain(s)				Carbohydrate Esterase Family 16 protein (acetyl esterase)
CE16	195373	7.75386	4.68904	6.40236	9.04953	9.96966	4.56383	12.6362	9.90884	9.11934	9.20282	Sequence similar to Uniprot:A8NFA3|A8NFA3_COPC7|PN=Putative uncharacterized protein|GN=CC1G_04214|SW_ID=0.357|SW_Length_Dif=1|SW_Score=639|Putative BBH		Putatively contains 1 Esterase, SGNH hydrolase-type (IPR013830: SSF52266) domain(s)				Carbohydrate Esterase Family 16 protein (acetyl esterase)
CE16	185435	0.824878	3.9388	3.84142	1.79002	2.91321	2.39058	1.94403	2.10563	3.15032	4.08375	Sequence similar to Uniprot:A8NN63|A8NN63_COPC7|PN=GDSL lipase/acylhydrolase|GN=CC1G_06458|SW_ID=0.424|SW_Length_Dif=16|SW_Score=810|Putative BestHit		Putatively contains 1 2-oxo acid dehydrogenase, lipoyl-binding site (IPR003016: PS00189) domain(s)	Putatively contains SignalP peptide			Carbohydrate Esterase Family 16 protein (acetyl esterase)
CE16	133445	4.45434	13.2231	10.9177	133.605	196.027	14.0718	16.9779	30.1394	68.9754	31.6347	Sequence similar to Uniprot:Q874E3|Q874E3_PHACH|PN=Putative laminarinase|GN=lam16A|SW_ID=0.858|SW_Length_Dif=0|SW_Score=1538|Putative BBH		Putatively contains 1 Concanavalin A-like lectin/glucanase (IPR008985: SSF49899) domain(s)	Putatively contains SignalP peptide			Glycoside Hydrolase Family 16 protein (xyloglucanase, lichanase, galactanase)
CE4	257147	34.2325	16.7868	10.9177	97.1582	473.624	63.2416	37.7142	218.284	273	307.432			Putatively contains 1 Polysaccharide deacetylase (IPR002509: PF01522), 1 Glycoside hydrolase/deacetylase, beta/alpha-barrel (IPR011330: SSF88713) domain(s)		Putatively related to a protein involved with hydrolase activity, acting on carbon-nitrogen (but not peptide) bonds (GO:0016810),carbohydrate metabolic process (GO:0005975),catalytic activity (GO:0003824)		Carbohydrate Esterase Family 4 protein (acetylxylan esterase chitin esterase)
CE4	249241	6.92898	35.1678	36.6619	27.2978	14.7603	18.9616	29.4844	14.4917	15.42	21.4541	Sequence similar to Uniprot:G4T9W1|G4T9W1_PIRID|PN=Related to CDA2-sporulation-specific chitin deacetylase|GN=PIIN_01972|SW_ID=0.442|SW_Length_Dif=38|SW_Score=896|Putative BestHit		Putatively contains 1 Polysaccharide deacetylase (IPR002509: PF01522), 1 Glycoside hydrolase/deacetylase, beta/alpha-barrel (IPR011330: SSF88713) domain(s)	Putatively contains SignalP peptide	Putatively related to a protein involved with hydrolase activity, acting on carbon-nitrogen (but not peptide) bonds (GO:0016810),carbohydrate metabolic process (GO:0005975),catalytic activity (GO:0003824)		Carbohydrate Esterase Family 4 protein (acetylxylan esterase chitin esterase)
CE4	122169	6061.78	65.4591	38.2794	89.4512	136.403	213.468	79.3164	190.498	174.553	188.37	Sequence similar to Uniprot:A8N3N2|A8N3N2_COPC7|PN=Putative uncharacterized protein|GN=CC1G_00677|SW_ID=0.560|SW_Length_Dif=-29|SW_Score=2160|Putative BBH		Putatively contains 1 Tubulin (IPR000217: PS00227), 1 Polysaccharide deacetylase (IPR002509: PF01522), 1 Glycoside hydrolase/deacetylase, beta/alpha-barrel (IPR011330: SSF88713) domain(s)	Putatively contains SignalP peptide	Putatively related to a protein involved with hydrolase activity, acting on carbon-nitrogen (but not peptide) bonds (GO:0016810),carbohydrate metabolic process (GO:0005975),microtubule-based process (GO:0007017),microtubule (GO:0005874),catalytic activity (GO:0003824),GTP binding (GO:0005525)		Carbohydrate Esterase Family 4 protein (acetylxylan esterase chitin esterase)
[truncated: 450 more rows]

## Sheet: logCPM_Selected
	#Code	AH1	AH2	AH3	AH4	AH5	WH1	WH2	WH3	WH4	WH5	Similarity	EC	Domain	SignalP	GO	KEGG Pathway	CATEGORY	Family
[truncated: 249 more rows]

## Sheet: AH1
	AH1	A	#Code	Family
1	3.7826	Carbohydrate Esterase Family 4 protein (acetylxylan esterase chitin esterase)	122169	CE4
2	3.4315	Auxiliary Activities Family 5 protein (Copper radical oxidase)	259359	AA5
3	3.13986	Carbohydrate-Binding Module Family 12 protein (chitin binding)	257901	CBM12
4	3.08721	Glycoside Hydrolase Family 31 protein (a-glucosidase (EC 3.2.1.20) a-1,3-glucosidase (EC 3.2.1.84) a-xylosidase, a-mannosidase)	246124	GH31
5	3.03073	Glycoside Hydrolase Family 13 protein (amylase)	262212	GH13
6	2.941	Glycoside Hydrolase Family 13 / Glycosyltransferase Family 5 protein (amylase)	256302	GH13
[truncated: 246 more rows]

## Sheet: AH2
	AH2	CATEGORY	#Code	Family
[truncated: 252 more rows]

[truncated: 9 more sheets: AH3, AH4, AH5, WH1, WH2, WH3, WH4, WH5, Combined figures]
