# Supplementary material for: Dynamics of the Phanerochaete carnosa transcriptome during growth on aspen and spruce
Source: BMC Genomics. 2018 Nov 13;19:815. doi: 10.1186/s12864-018-5210-z (PMC6234650; doi:10.1186/s12864-018-5210-z)
Supplement: Supplementary file 8 — The annotations per protein IDs in 480 nodes. The nodes with high/differential transcriptions are labelled. The table also includes JGI protein IDs with following information. Log2 transformed normalized read counts of the genes averaged from the duplicates at all growth points; the log2 fold difference of the gene expression between time points with statistical significance (FDR adjusted p value < 0.05); functional annotation information on Carbohydrate Active Enzyme database (CAZy), InterPro (IPR), the Gene Ontology (GO), Kyoto Encyclopedia of Genes and Genomes (KEGG) and EuKaryotic Orthologous Groups (KOG), and SignalP for prediction of signal peptides. (XLSX 2752 kb) [file 12864_2018_5210_MOESM8_ESM.xlsx]

## Sheet: SupplTable3.csv
Protein ID	Node ID	HighTranscript.AH	HighTranscript.WH	HighLog2Diff.AH	HighLog2Diff.WH	AH1.average	AH2.average	AH3.average	AH4.average	AH5.average	WH1.average	WH2.average	WH3.average	WH4.average	WH5.average	AH2vsAH1.log2Change	AH3vsAH1.log2Change	AH4vsAH1.log2Change	AH5vsAH1.log2Change	WH2vsWH1.log2Change	WH3vsWH1.log2Change	WH4vsWH1.log2Change	WH5vsWH1.log2Change	Cazyme	InterPro ID	InterPro Description	KOG ID	KOG Definition	KOG Class	KOG Group	EC Number	KEGG Definition	KEGG Pathway	KEGG Pathway Class	KEGG Pathway Type	GO Term ID	GO Name	GO Term Type	GO Accession	Signal peptide
100639	1	T1.2.3.4.5	T1.2.3.4.5			12.4252	15.0092	14.9774	11.9208	11.7011	14.7343	13.8855	12.9785	12.921	11.319	2.53379	2.36042						-3.12736	AA1	IPR001117 IPR011706 IPR011707 IPR002355 IPR008972	Multicopper_oxidase,_type_1 Multicopper_oxidase,_type_2 Multicopper_oxidase,_type_3 Multicopper_oxidase,_copper-binding_site Cupredoxin	KOG1263	Multicopper_oxidases	Secondary_metabolites_biosynthesis,_transport_and_catabolism	METABOLISM	1.10.3.2	Laccase				9710 3722 6128	oxidoreductase_activity copper_ion_binding laccase_activity	molecular_function	GO:0016491 GO:0005507 GO:0008471	yes
102946	1	T1.2.3.4.5	T1.2.3.4.5			9.81958	13.0193	12.4772	12.2706	12.5244	11.1791	12.04	12.0747	12.2677	11.5283	2.80275	2.30657		2.34987					GH16	IPR000757 IPR008263 IPR008985	Glycoside_hydrolase,_family_16 Glycoside_hydrolase,_family_16,_active_site Concanavalin_A-like_lectin/glucanase										2933 4143	hydrolase_activity,_hydrolyzing_O-glycosyl_compounds carbohydrate_metabolic_process	molecular_function biological_process	GO:0004553 GO:0005975
107117	1	T1.2.3.4.5	T1.2.3.4.5			11.9471	12.0482	12.2761	12.0147	12.3273	11.6832	11.6651	14.8033	12.2729	11.9575						3.02753
122903	1	T1.2.3.4.5	T1.2.3.4.5			12.3723	10.8352	11.2456	12.5741	12.9893	13.1752	12.7774	12.5148	12.2918	11.6768	-1.50641							-1.44897				KOG3544	Collagens_(type_IV_and_type_XIII),_and_related_proteins	Extracellular_structures	CELLULAR_PROCESSES_AND_SIGNALING										yes
141840	1	T1.2.3.4.5	T1.2.3.4.5			12.1901	11.4775	11.5998	11.3747	12.6629	11.9805	10.7978	12.2179	12.6533	12.918										IPR004136 IPR001295	2-nitropropane_dioxygenase,_NPD Dihydroorotate_dehydrogenase,_core					1.13.11.32	2-nitropropane_dioxygenase	Nitrogen_metabolism	Energy_Metabolism	METABOLIC	2590 4369 4283 9710 10886	dihydroorotate_dehydrogenase_activity 'de_novo'_pyrimidine_base_biosynthetic_process electron_transport oxidoreductase_activity 2-nitropropane_dioxygenase_activity	molecular_function biological_process	GO:0004152 GO:0006207 GO:0006118 GO:0016491 GO:0018580
148574	1	T1.2.3.4.5	T1.2.3.4.5			16.0138	14.8633	14.1518	13.115	13.6255	14.5775	14.1619	12.7966	12.9063	13.3578			-2.36791	-2.23509						IPR001425	Rhodopsin,_bacterial										3547 4928 9320	ion_channel_activity ion_transport membrane	molecular_function biological_process cellular_component	GO:0005216 GO:0006811 GO:0016020
165434	1	T1.2.3.4.5	T1.2.3.4.5			13.6107	11.6661	10.6499	12.3833	11.9301	13.4827	12.0623	12.1636	11.88	12.0255	-1.82929	-2.85699		-1.6239	-1.40422	-1.3163	-1.59277	-1.45285		IPR001030 IPR000573 IPR006248 IPR015928	Aconitase/3-isopropylmalate_dehydratase_large_subunit,_alpha/beta/alpha Aconitase_A/isopropylmalate_dehydratase_small_subunit,_swivel Aconitase,_mitochondrial-like Aconitase/3-isopropylmalate_dehydratase,_swivel	KOG0453	Aconitase/homoaconitase_(aconitase_superfamily)	Amino_acid_transport_and_metabolism Energy_production_and_conversion	METABOLISM	4.2.1.3	Aconitate_hydratase	Glyoxylate_and_dicarboxylate_metabolism Reductive_carboxylate_cycle_(CO2_fixation) Citrate_cycle_(TCA_cycle)	Carbohydrate_Metabolism Energy_Metabolism	METABOLIC	5830 2442 4264 24786	metabolic_process aconitate_hydratase_activity tricarboxylic_acid_cycle 4_iron,_4_sulfur_cluster_binding	biological_process molecular_function	GO:0008152 GO:0003994 GO:0006099 GO:0051539
167261	1	T1.2.3.4.5	T1.2.3.4.5			11.9928	12.347	12.4934	12.1743	12.3831	11.7561	11.6972	14.6465	12.3335	11.8968						2.75084
168368	1	T1.2.3.4.5	T1.2.3.4.5			13.9413	13.0933	12.6852	14.5846	13.9654	13.9841	13.949	14.0094	13.9443	13.3874										IPR000795 IPR004160 IPR004161 IPR004539 IPR009000 IPR009001	Protein_synthesis_factor,_GTP-binding Translation_elongation_factor_EFTu/EF1A,_C-terminal Translation_elongation_factor_EFTu/EF1A,_domain_2 Translation_elongation_factor_EF1A,_eukaryotic_and_archaeal Translation_elongation_and_initiation_factors/Ribosomal,_beta-barrel Translation_elongation_factor_EF1A/initiation_factor_IF2gamma,_C-terminal	KOG0052	Translation_elongation_factor_EF-1_alpha/Tu	Translation,_ribosomal_structure_and_biogenesis	INFORMATION_STORAGE_AND_PROCESSING						2378 3737 2229 3930 4558 4556 6198	GTPase_activity GTP_binding translation_elongation_factor_activity cytoplasm translational_elongation translation protein-synthesizing_GTPase_activity	molecular_function cellular_component biological_process	GO:0003924 GO:0005525 GO:0003746 GO:0005737 GO:0006414 GO:0006412 GO:0008547
174610	1	T1.2.3.4.5	T1.2.3.4.5			12.6579	9.94469	11.651	12.2891	12.6487	12.5122	11.0692	12.0574	12.0279	12.4345
179284	1	T1.2.3.4.5	T1.2.3.4.5			13.2789	13.0519	13.2219	13.0019	13.0648	12.7003	12.655	15.7313	13.2165	12.6212						2.96149
183911	1	T1.2.3.4.5	T1.2.3.4.5			12.2928	13.3907	13.3403	13.2243	13.5502	13.1025	12.5741	12.9313	12.9748	13.5274				1.22428						IPR008972	Cupredoxin	KOG4157	beta-1,6-N-acetylglucosaminyltransferase,_contains_WSC_domain	Carbohydrate_transport_and_metabolism Posttranslational_modification,_protein_turnover,_chaperones	METABOLISM CELLULAR_PROCESSES_AND_SIGNALING										yes
209118	1	T1.2.3.4.5	T1.2.3.4.5			14.1784	14.11	13.6205	14.3372	13.8241	13.9929	13.3188	11.911	12.3127	13.172										IPR001425	Rhodopsin,_bacterial										3547 4928 9320	ion_channel_activity ion_transport membrane	molecular_function biological_process cellular_component	GO:0005216 GO:0006811 GO:0016020
211270	1	T1.2.3.4.5	T1.2.3.4.5			12.652	12.2537	12.2313	12.5791	12.8845	12.5426	12.7741	12.774	12.6555	13.1017
246383	1	T1.2.3.4.5	T1.2.3.4.5			11.9607	11.5741	11.1914	12.1512	12.2759	12.4792	11.3475	11.7893	11.7536	12.3676												KOG1878	Nuclear_receptor_coregulator_SMRT/SMRTER,_contains_Myb-like_domains	Transcription	INFORMATION_STORAGE_AND_PROCESSING						3052	protein_kinase_CK2_activity	molecular_function	GO:0004682	yes
247092	1	T1.2.3.4.5	T1.2.3.4.5			12.0923	11.2219	10.4642	11.6352	11.7297	13.2372	11.6614	11.7133	11.5905	12.008
247486	1	T1.2.3.4.5	T1.2.3.4.5			14.0972	11.8665	11.4108	12.1473	12.163	12.8817	11.9075	12.0694	12.1865	12.0199	-2.16193	-2.59477	-1.88998	-1.88684						IPR002067 IPR002113 IPR001993	Mitochondrial_carrier_protein Adenine_nucleotide_translocator_1 Mitochondrial_substrate_carrier	KOG0749	Mitochondrial_ADP/ATP_carrier_proteins	Energy_production_and_conversion	METABOLISM						3708 4927 9320 3935 3546	binding transport membrane mitochondrial_inner_membrane transporter_activity	molecular_function biological_process cellular_component	GO:0005488 GO:0006810 GO:0016020 GO:0005743 GO:0005215
247830	1	T1.2.3.4.5	T1.2.3.4.5			11.4509	13.0565	12.7527	12.2662	11.8041	11.972	11.4257	11.8913	11.7909	11.6319	1.60767
247908	1	T1.2.3.4.5	T1.2.3.4.5			12.1795	11.9899	11.6855	13.1328	12.5005	12.8355	12.2623	12.5257	12.4052	12.1741										IPR000795 IPR000640 IPR004161 IPR005517 IPR005225 IPR009000 IPR009022	Protein_synthesis_factor,_GTP-binding Translation_elongation_factor_EFG/EF2,_C-terminal Translation_elongation_factor_EFTu/EF1A,_domain_2 Translation_elongation_factor_EFG/EF2,_domain_IV Small_GTP-binding_protein Translation_elongation_and_initiation_factors/Ribosomal,_beta-barrel Elongation_factor_G,_III_and_V	KOG0469	Elongation_factor_2	Translation,_ribosomal_structure_and_biogenesis	INFORMATION_STORAGE_AND_PROCESSING						3737 2378 4556 6198	GTP_binding GTPase_activity translation protein-synthesizing_GTPase_activity	molecular_function biological_process	GO:0005525 GO:0003924 GO:0006412 GO:0008547
248110	1	T1.2.3.4.5	T1.2.3.4.5			11.3411	12.1507	11.7048	12.6534	12.3932	11.5589	12.339	12.7528	12.5363	12.5803
248428	1	T1.2.3.4.5	T1.2.3.4.5			12.3712	13.4123	12.4816	13.2381	12.0464	12.5363	13.3421	12.7003	12.2207	12.2226										IPR000941	Enolase	KOG2670	Enolase	Carbohydrate_transport_and_metabolism	METABOLISM	4.2.1.11	Phosphopyruvate_hydratase	Phenylalanine,_tyrosine_and_tryptophan_biosynthesis Glycolysis_/_Gluconeogenesis	Amino_Acid_Metabolism Carbohydrate_Metabolism	METABOLIC	29 3008 4261	phosphopyruvate_hydratase_complex phosphopyruvate_hydratase_activity glycolysis	cellular_component molecular_function biological_process	GO:0000015 GO:0004634 GO:0006096
248741	1	T1.2.3.4.5	T1.2.3.4.5			11.395	11.8485	11.7291	13.0474	13.4639	11.0544	12.2181	13.0041	13.3106	13.1338							2.03097			IPR001461 IPR001969 IPR009007	Peptidase_A1 Peptidase_aspartic,_active_site Peptidase_aspartic,_catalytic	KOG1339	Aspartyl_protease	Posttranslational_modification,_protein_turnover,_chaperones	CELLULAR_PROCESSES_AND_SIGNALING	3.4.23.3	Gastricsin				2632 4639 2628	pepsin_A_activity proteolysis aspartic-type_endopeptidase_activity	molecular_function biological_process	GO:0004194 GO:0006508 GO:0004190	yes
249164	1	T1.2.3.4.5	T1.2.3.4.5			13.4389	11.2255	10.8978	12.7288	12.2567	12.2419	12.3834	12.2113	12.1214	11.8698	-2.08685	-2.40187								IPR004000 IPR004001	Actin/actin-like Actin,_conserved_site	KOG0676	Actin_and_related_proteins	Cytoskeleton	CELLULAR_PROCESSES_AND_SIGNALING						3727 3736	protein_binding ATP_binding	molecular_function	GO:0005515 GO:0005524
251073	1	T1.2.3.4.5	T1.2.3.4.5			13.0028	11.7344	11.3813	12.0866	12.0215	14.7249	12.2445	11.5821	11.4824	11.7525					-2.30063	-2.9465	-3.05244	-2.80169		IPR001757 IPR000695 IPR008250 IPR004014 IPR005834 IPR006534	ATPase,_P-type,_K/Mg/Cd/Cu/Zn/Na/Ca/Na/H-transporter H+_transporting_ATPase,_proton_pump E1-E2_ATPase-associated_region ATPase,_P-type_cation-transporter,_N-terminal Haloacid_dehalogenase-like_hydrolase Plasma-membrane_proton-efflux_P-type_ATPase	KOG0205	Plasma_membrane_H+-transporting_ATPase	Inorganic_ion_transport_and_metabolism	METABOLISM	3.6.3.6	Proton-exporting_ATPase	Oxidative_phosphorylation	Energy_Metabolism	METABOLIC	3736 8976 9298 9320 4927 4929 2290 5830 9321 10082 10015 6204	ATP_binding ATPase_activity,_coupled_to_transmembrane_movement_of_ions,_phosphorylative_mechanism proton_transport membrane transport cation_transport catalytic_activity metabolic_process integral_to_membrane ATPase_activity hydrolase_activity,_acting_on_acid_anhydrides,_catalyzing_transmembrane_movement_of_substances hydrogen-exporting_ATPase_activity,_phosphorylative_mechanism	molecular_function biological_process cellular_component	GO:0005524 GO:0015662 GO:0015992 GO:0016020 GO:0006810 GO:0006812 GO:0003824 GO:0008152 GO:0016021 GO:0016887 GO:0016820 GO:0008553
251625	1	T1.2.3.4.5	T1.2.3.4.5			13.2051	10.7829	11.8612	12.9901	14.4589	14.7602	12.0948	14.2427	14.3386	14.9017										IPR005708 IPR011051	Homogentisate_1,2-dioxygenase Cupin,_RmlC-type	KOG1417	Homogentisate_1,2-dioxygenase	Amino_acid_transport_and_metabolism	METABOLISM	1.13.11.5	Homogentisate_1,2-dioxygenase	Styrene_degradation Tyrosine_metabolism	Biodegradation_of_Xenobiotics Amino_Acid_Metabolism	METABOLIC	2809 4689 4700	homogentisate_1,2-dioxygenase_activity L-phenylalanine_catabolic_process tyrosine_metabolic_process	molecular_function biological_process	GO:0004411 GO:0006559 GO:0006570
252012	1	T1.2.3.4.5	T1.2.3.4.5			10.8846	11.829	12.3516	13.2041	12.5707	11.011	12.473	13.0406	12.5832	13.67										IPR005828 IPR003663 IPR007114 IPR005829 IPR016196	General_substrate_transporter Sugar_transporter Major_facilitator_superfamily Sugar_transporter,_conserved_site MFS_general_substrate_transporter	KOG0254	Predicted_transporter_(major_facilitator_superfamily)	General_function_prediction_only	POORLY_CHARACTERIZED	5.3.1.4	L-arabinose_isomerase	Pentose_and_glucuronate_interconversions	Carbohydrate_Metabolism	METABOLIC	3642 6276 9320 3546 4927 9321 6356	sugar:hydrogen_symporter_activity carbohydrate_transport membrane transporter_activity transport integral_to_membrane L-arabinose_isomerase_activity	molecular_function biological_process cellular_component	GO:0005351 GO:0008643 GO:0016020 GO:0005215 GO:0006810 GO:0016021 GO:0008733
252528	1	T1.2.3.4.5	T1.2.3.4.5			11.394	12.0661	11.8513	12.7346	12.9634	12.2332	12.0458	12.6862	12.7172	12.9852			1.29298	1.51409								KOG4297	C-type_lectin	Signal_transduction_mechanisms Defense_mechanisms	CELLULAR_PROCESSES_AND_SIGNALING										yes
252704	1	T1.2.3.4.5	T1.2.3.4.5			10.9696	12.8726	12.5877	11.6431	11.5401	11.624	12.0157	12.0879	11.7391	11.589	1.86455									IPR003439 IPR001140 IPR003593 IPR011527	ABC_transporter-like ABC_transporter,_transmembrane_region AAA+_ATPase,_core ABC_transporter,_transmembrane_region,_type_1	KOG0055	Multidrug/pheromone_exporter,_ABC_superfamily	Secondary_metabolites_biosynthesis,_transport_and_catabolism	METABOLISM						3736 4927 9321 18135 10082 162 10269	ATP_binding transport integral_to_membrane ATPase_activity,_coupled_to_transmembrane_movement_of_substances ATPase_activity nucleotide_binding nucleoside-triphosphatase_activity	molecular_function biological_process cellular_component	GO:0005524 GO:0006810 GO:0016021 GO:0042626 GO:0016887 GO:0000166 GO:0017111
253235	1	T1.2.3.4.5	T1.2.3.4.5			12.7729	12.508	11.9289	12.8681	12.8217	12.8669	12.2458	12.8139	12.8852	12.9149												KOG0658	Glycogen_synthase_kinase-3	Carbohydrate_transport_and_metabolism	METABOLISM	3.2.1.18	Exo-alpha-sialidase	N-Glycan_degradation Sphingoglycolipid_metabolism	Metabolism_of_Complex_Carbohydrates Metabolism_of_Complex_Lipids	METABOLIC	2715	exo-alpha-sialidase_activity	molecular_function	GO:0004308	yes
253827	1	T1.2.3.4.5	T1.2.3.4.5			12.1837	11.7569	11.4799	12.5503	12.2381	11.4201	11.3736	12.1514	12.0465	12.1575												KOG0501	K+-channel_KCNQ	Inorganic_ion_transport_and_metabolism	METABOLISM										yes
253883	1	T1.2.3.4.5	T1.2.3.4.5			11.2692	13.244	13.5021	12.1048	12.2535	11.565	11.6628	11.8315	11.8647	11.7624	1.96079	2.19023								IPR000778 IPR013130 IPR013112 IPR013121	Cytochrome_b-245,_heavy_chain Ferric_reductase-like_transmembrane_component,_N-terminal FAD-binding_8 Ferric_reductase,_NAD_binding	KOG0039	Ferric_reductase,_NADH/NADPH_oxidase_and_related_proteins	Secondary_metabolites_biosynthesis,_transport_and_catabolism Inorganic_ion_transport_and_metabolism	METABOLISM						4283 9320 9710 3721 9321 23919	electron_transport membrane oxidoreductase_activity iron_ion_binding integral_to_membrane FAD_binding	biological_process cellular_component molecular_function	GO:0006118 GO:0016020 GO:0016491 GO:0005506 GO:0016021 GO:0050660
254322	1	T1.2.3.4.5	T1.2.3.4.5			12.0428	12.8203	12.8648	11.9992	11.9053	10.869	11.3778	11.7685	11.6986	11.9587												KOG1217	Fibrillins_and_related_proteins_containing_Ca2+-binding_EGF-like_domains	Signal_transduction_mechanisms	CELLULAR_PROCESSES_AND_SIGNALING										yes
255141	1	T1.2.3.4.5	T1.2.3.4.5			13.5128	12.9027	12.7121	14.1272	13.8444	13.0659	13.3379	13.7757	13.7698	13.8541										IPR001092 IPR011598	Basic_helix-loop-helix_dimerisation_region_bHLH Helix-loop-helix_DNA-binding	KOG1318	Helix_loop_helix_transcription_factor_EB	Transcription	INFORMATION_STORAGE_AND_PROCESSING						3838 13391 19908	nucleus transcription_regulator_activity regulation_of_transcription	cellular_component molecular_function biological_process	GO:0005634 GO:0030528 GO:0045449
255953	1	T1.2.3.4.5	T1.2.3.4.5			13.606	12.8128	12.2743	12.1451	10.387	12.5193	12.6183	12.4834	10.6032	12.0833				-2.80359						IPR013126 IPR001023	Heat_shock_protein_70 Heat_shock_protein_Hsp70	KOG0101	Molecular_chaperones_HSP70/HSC70,_HSP70_superfamily	Posttranslational_modification,_protein_turnover,_chaperones	CELLULAR_PROCESSES_AND_SIGNALING						3736	ATP_binding	molecular_function	GO:0005524
257482	1	T1.2.3.4.5	T1.2.3.4.5			11.8493	12.1053	11.5675	12.4641	12.2857	12.1431	11.7189	12.2072	12.0544	12.4776										IPR000719 IPR017442 IPR001245 IPR002290 IPR008271 IPR011009	Protein_kinase,_core Serine/threonine_protein_kinase-related Tyrosine_protein_kinase Serine/threonine_protein_kinase Serine/threonine_protein_kinase,_active_site Protein_kinase-like	KOG0583	Serine/threonine_protein_kinase	Signal_transduction_mechanisms	CELLULAR_PROCESSES_AND_SIGNALING	3.2.1.3	Glucan_1,4-alpha-glucosidase	Starch_and_sucrose_metabolism	Metabolism_of_Complex_Carbohydrates	METABOLIC	3043 3736 4602 3079 3045 2745	protein_kinase_activity ATP_binding protein_amino_acid_phosphorylation protein-tyrosine_kinase_activity protein_serine/threonine_kinase_activity glucan_1,4-alpha-glucosidase_activity	molecular_function biological_process	GO:0004672 GO:0005524 GO:0006468 GO:0004713 GO:0004674 GO:0004339
257564	1	T1.2.3.4.5	T1.2.3.4.5			12.5806	11.3464	11.8628	12.5032	11.9133	11.6808	11.8862	11.8416	12.3682	11.9558										IPR008210 IPR001272 IPR015994	Phosphoenolpyruvate_carboxykinase,_N-terminal Phosphoenolpyruvate_carboxykinase,_ATP-utilising Phosphoenolpyruvate_carboxykinase_(ATP),_conserved_site					4.1.1.49	Phosphoenolpyruvate_carboxykinase_(ATP)	Carbon_fixation Pyruvate_metabolism Citrate_cycle_(TCA_cycle)	Energy_Metabolism Carbohydrate_Metabolism	METABOLIC	2986 3736 4260 2985 10236	phosphoenolpyruvate_carboxykinase_(ATP)_activity ATP_binding gluconeogenesis phosphoenolpyruvate_carboxykinase_activity purine_nucleotide_binding	molecular_function biological_process	GO:0004612 GO:0005524 GO:0006094 GO:0004611 GO:0017076
257571	1	T1.2.3.4.5	T1.2.3.4.5			13.7995	14.0632	13.6674	13.6416	13.4206	13.4016	12.9476	12.8551	13.3048	12.6958										IPR000504	RNA_recognition_motif,_RNP-1	KOG0118	FOG:_RRM_domain	General_function_prediction_only	POORLY_CHARACTERIZED						2175	nucleic_acid_binding	molecular_function	GO:0003676
257732	1	T1.2.3.4.5	T1.2.3.4.5			11.7069	12.6006	12.5034	13.1512	12.8832	13.5076	13.4667	12.9934	13.0527	12.7649										IPR000626	Ubiquitin	KOG0001	Ubiquitin_and_ubiquitin-like_proteins	General_function_prediction_only Posttranslational_modification,_protein_turnover,_chaperones	POORLY_CHARACTERIZED CELLULAR_PROCESSES_AND_SIGNALING						4598	protein_modification_process	biological_process	GO:0006464
257822	1	T1.2.3.4.5	T1.2.3.4.5			13.7252	11.7885	11.4181	12.6356	11.7776	13.0525	12.4989	12.1732	11.7742	12.0859	-1.80555	-2.18681		-1.86243						IPR001199 IPR003953 IPR010960	Cytochrome_b5 Fumarate_reductase/succinate_dehydrogenase_flavoprotein,_N-terminal Flavocytochrome_c	KOG2404	Fumarate_reductase,_flavoprotein_subunit	Energy_production_and_conversion	METABOLISM	1.3.99.1	Succinate_dehydrogenase	Citrate_cycle_(TCA_cycle) Benzoate_degradation_via_CoA_ligation Butanoate_metabolism Reductive_carboxylate_cycle_(CO2_fixation) Oxidative_phosphorylation	Carbohydrate_Metabolism Biodegradation_of_Xenobiotics Energy_Metabolism	METABOLIC	12251 21336 4283 9710 109	heme_binding transition_metal_ion_binding electron_transport oxidoreductase_activity succinate_dehydrogenase_activity	molecular_function biological_process	GO:0020037 GO:0046914 GO:0006118 GO:0016491 GO:0000104
258264	1	T1.2.3.4.5	T1.2.3.4.5			12.9818	12.2352	12.7489	12.9822	12.7244	12.5766	12.9767	13.5522	13.6291	12.7489										IPR015350 IPR015351 IPR008967 IPR014756	Beta-trefoil LAG1,_DNA_binding p53-like_transcription_factor,_DNA-binding Immunoglobulin_E-set	KOG3743	Recombination_signal_binding_protein-J_kappa(CBF1,_Su(H),_HS2NF5)	Transcription	INFORMATION_STORAGE_AND_PROCESSING						2196 3838 19908 3727 2176 4504	transcription_factor_activity nucleus regulation_of_transcription protein_binding DNA_binding regulation_of_transcription,_DNA-dependent	molecular_function cellular_component biological_process	GO:0003700 GO:0005634 GO:0045449 GO:0005515 GO:0003677 GO:0006355
258611	1	T1.2.3.4.5	T1.2.3.4.5			12.6708	12.0513	11.5272	13.0972	12.1594	11.9668	12.3501	12.818	12.2393	12.5588										IPR011700 IPR004827 IPR008917	Basic_leucine_zipper Basic-leucine_zipper_(bZIP)_transcription_factor Eukaryotic_transcription_factor,_Skn-1-like,_DNA-binding	KOG4005	Transcription_factor_XBP-1	Transcription	INFORMATION_STORAGE_AND_PROCESSING						2196 3838 4504 19030 21401 2176 19908	transcription_factor_activity nucleus regulation_of_transcription,_DNA-dependent sequence-specific_DNA_binding protein_dimerization_activity DNA_binding regulation_of_transcription	molecular_function cellular_component biological_process	GO:0003700 GO:0005634 GO:0006355 GO:0043565 GO:0046983 GO:0003677 GO:0045449
259359	1	T1.2.3.4.5	T1.2.3.4.5			13.8572	14.9537	14.4555	13.4905	12.8451	13.3367	12.9475	12.7097	12.5169	12.0643									AA5_1	IPR009880 IPR015202 IPR011043 IPR014756	Glyoxal_oxidase,_N-terminal Region_of_unknown_function_DUF1929 Galactose_oxidase/kelch,_beta-propeller Immunoglobulin_E-set	KOG0471	Alpha-amylase	Carbohydrate_transport_and_metabolism	METABOLISM										yes
259598	1	T1.2.3.4.5	T1.2.3.4.5			12.8895	12.5696	12.5573	13.2049	13.7415	13.3073	12.5854	13.2726	13.3564	13.722										IPR002226 IPR011614	Catalase Catalase,_N-terminal	KOG0047	Catalase	Inorganic_ion_transport_and_metabolism	METABOLISM	1.11.1.6	Catalase	Tryptophan_metabolism Methane_metabolism	Amino_Acid_Metabolism Energy_Metabolism	METABOLIC	2536 4283 5077	catalase_activity electron_transport response_to_oxidative_stress	molecular_function biological_process	GO:0004096 GO:0006118 GO:0006979
260098	1	T1.2.3.4.5	T1.2.3.4.5			11.6925	12.5384	12.4935	12.7786	12.0858	12.0471	13.0263	12.138	12.0727	11.9129										IPR000209 IPR010259 IPR009020	Peptidase_S8_and_S53,_subtilisin,_kexin,_sedolisin Proteinase_inhibitor_I9,_subtilisin_propeptide Proteinase_inhibitor,_propeptide	KOG1153	Subtilisin-related_protease/Vacuolar_protease_B	Posttranslational_modification,_protein_turnover,_chaperones	CELLULAR_PROCESSES_AND_SIGNALING	3.4.21.48	Cerevisin				2700 4639 18306 18579 2687	subtilase_activity proteolysis identical_protein_binding negative_regulation_of_catalytic_activity cerevisin_activity	molecular_function biological_process	GO:0004289 GO:0006508 GO:0042802 GO:0043086 GO:0004262	yes
260653	1	T1.2.3.4.5	T1.2.3.4.5			10.5341	11.8419	12.0637	12.5294	11.9174	11.3575	12.416	12.7272	12.3839	12.2174										IPR013094	Alpha/beta_hydrolase_fold-3	KOG1515	Arylacetamide_deacetylase	Defense_mechanisms	CELLULAR_PROCESSES_AND_SIGNALING						5830 9985	metabolic_process hydrolase_activity	biological_process molecular_function	GO:0008152 GO:0016787	yes
260910	1	T1.2.3.4.5	T1.2.3.4.5			12.1242	12.6666	11.4778	12.5572	12.488	13.2623	12.0444	12.0421	12.0168	12.0451									GT35	IPR000811 IPR011833	Glycosyl_transferase,_family_35 Glycogen/starch/alpha-glucan_phosphorylase	KOG2099	Glycogen_phosphorylase	Carbohydrate_transport_and_metabolism	METABOLISM	2.4.1.1	Phosphorylase	Starch_and_sucrose_metabolism	Metabolism_of_Complex_Carbohydrates	METABOLIC	3019 4143 13063 5859	phosphorylase_activity carbohydrate_metabolic_process pyridoxal_phosphate_binding glycogen_phosphorylase_activity	molecular_function biological_process	GO:0004645 GO:0005975 GO:0030170 GO:0008184
261268	1	T1.2.3.4.5	T1.2.3.4.5			14.6418	14.8719	14.296	13.9366	12.7616	13.4342	13.7881	12.8305	12.6054	11.8385				-1.79816				-1.52047		IPR000173 IPR006424 IPR016040	Glyceraldehyde_3-phosphate_dehydrogenase Glyceraldehyde-3-phosphate_dehydrogenase,_type_I NAD(P)-binding	KOG0657	Glyceraldehyde_3-phosphate_dehydrogenase	Carbohydrate_transport_and_metabolism	METABOLISM	1.2.1.12	Glyceraldehyde_3-phosphate_dehydrogenase_(phosphorylating)	Glycolysis_/_Gluconeogenesis D-Arginine_and_D-ornithine_metabolism	Carbohydrate_Metabolism Metabolism_of_Other_Amino_Acids	METABOLIC	2771 4261 24535 4174 6557 2290 3708 5830	glyceraldehyde-3-phosphate_dehydrogenase_(phosphorylating)_activity glycolysis NAD_binding glucose_metabolic_process glyceraldehyde-3-phosphate_dehydrogenase_activity catalytic_activity binding metabolic_process	molecular_function biological_process	GO:0004365 GO:0006096 GO:0051287 GO:0006006 GO:0008943 GO:0003824 GO:0005488 GO:0008152
261922	1	T1.2.3.4.5	T1.2.3.4.5			13.6049	14.1771	13.4777	13.825	13.5188	13.5595	13.8333	13.4506	13.4875	13.3216										IPR003439 IPR000953 IPR000357 IPR003593 IPR002114 IPR016024	ABC_transporter-like Chromo_domain HEAT AAA+_ATPase,_core Phosphotransferase_system,_HPr_serine_phosphorylation_site Armadillo-type_fold	KOG0062	ATPase_component_of_ABC_transporters_with_duplicated_ATPase_domains/Translation_elongation_factor_EF-3b	Translation,_ribosomal_structure_and_biogenesis Amino_acid_transport_and_metabolism	INFORMATION_STORAGE_AND_PROCESSING METABOLISM						586 2180 3838 4483 3642 6993 3736 10082 162 10269 3708	chromatin chromatin_binding nucleus chromatin_assembly_or_disassembly sugar:hydrogen_symporter_activity phosphoenolpyruvate-dependent_sugar_phosphotransferase_system ATP_binding ATPase_activity nucleotide_binding nucleoside-triphosphatase_activity binding	cellular_component molecular_function biological_process	GO:0000785 GO:0003682 GO:0005634 GO:0006333 GO:0005351 GO:0009401 GO:0005524 GO:0016887 GO:0000166 GO:0017111 GO:0005488
262369	1	T1.2.3.4.5	T1.2.3.4.5			13.1041	12.1395	11.6153	12.2197	11.6154	12.1836	12.1326	11.8923	11.6289	12.1614										IPR015809 IPR000918 IPR006254 IPR001680 IPR015813	Isocitrate_lyase_and_phosphorylmutase,_core Isocitrate_lyase_and_phosphorylmutase Isocitrate_lyase WD40_repeat Pyruvate/Phosphoenolpyruvate_kinase,_catalytic_core	KOG1260	Isocitrate_lyase	Energy_production_and_conversion	METABOLISM	4.1.3.1	Isocitrate_lyase	Glyoxylate_and_dicarboxylate_metabolism	Carbohydrate_Metabolism	METABOLIC	2290 5830 2845 12002	catalytic_activity metabolic_process isocitrate_lyase_activity carboxylic_acid_metabolic_process	molecular_function biological_process	GO:0003824 GO:0008152 GO:0004451 GO:0019752
262523	1	T1.2.3.4.5	T1.2.3.4.5			12.2366	13.1502	12.1095	13.8998	14.0114	13.4986	13.988	14.2451	13.9421	14.487										IPR011616 IPR004827	bZIP_transcription_factor,_bZIP-1 Basic-leucine_zipper_(bZIP)_transcription_factor										2196 3838 4504 19030 21401	transcription_factor_activity nucleus regulation_of_transcription,_DNA-dependent sequence-specific_DNA_binding protein_dimerization_activity	molecular_function cellular_component biological_process	GO:0003700 GO:0005634 GO:0006355 GO:0043565 GO:0046983
262596	1	T1.2.3.4.5	T1.2.3.4.5			12.4528	15.8573	15.8298	13.2829	12.8743	11.9306	13.1675	12.8312	12.501	12.7474	3.24173	3.02595								IPR001670 IPR016205 IPR016160	Iron-containing_alcohol_dehydrogenase Glycerol_dehydrogenase Aldehyde_dehydrogenase,_conserved_site					1.1.1.6	Glycerol_dehydrogenase	Glycerolipid_metabolism	Metabolism_of_Complex_Lipids	METABOLIC	5830 9710 21295 6504	metabolic_process oxidoreductase_activity metal_ion_binding glycerol_dehydrogenase_activity	biological_process molecular_function	GO:0008152 GO:0016491 GO:0046872 GO:0008888
263166	1	T1.2.3.4.5	T1.2.3.4.5			11.4301	11.6148	11.3112	12.9163	11.6953	11.9224	12.6201	12.002	11.9439	11.2089			1.44099							IPR001842 IPR006025	Peptidase_M36,_fungalysin Peptidase_M,_neutral_zinc_metallopeptidases,_zinc-binding_site										4639 5909 5939	proteolysis metallopeptidase_activity zinc_ion_binding	biological_process molecular_function	GO:0006508 GO:0008237 GO:0008270	yes
263551	1	T1.2.3.4.5	T1.2.3.4.5			10.0829	13.1216	13.1381	11.4962	11.8632	11.5815	12.5055	11.6807	11.7384	12.2019	2.72933	2.71426																							yes
263704	1	T1.2.3.4.5	T1.2.3.4.5			12.697	11.0665	10.8524	11.729	11.6243	12.5937	11.5893	11.9984	11.7678	11.8284	-1.50243	-1.76657								IPR001094 IPR006066 IPR008254 IPR006067 IPR005117 IPR011786 IPR001226 IPR009014	Flavodoxin-like Nitrite_and_sulphite_reductase_iron-sulphur/siroheme-binding_site Flavodoxin/nitric_oxide_synthase Nitrite_and_sulphite_reductase_4Fe-4S_region Nitrite/sulphite_reductase,_hemoprotein_beta-component,_ferrodoxin-like Sulphite_reductase_(NADPH)_hemoprotein,_beta_subunit Flavodoxin,_conserved_site Transketolase,_C-terminal/Pyruvate-ferredoxin_oxidoreductase,_domain_II	KOG0560	Sulfite_reductase_(ferredoxin)	Inorganic_ion_transport_and_metabolism	METABOLISM	1.2.7.-	With_an_iron-sulfur_protein_as_acceptor				3721 4283 6664 7744 9710 12251 24783 2290 5830 3144 6284 6934 23920 24786 19337	iron_ion_binding electron_transport electron_carrier_activity FMN_binding oxidoreductase_activity heme_binding iron-sulfur_cluster_binding catalytic_activity metabolic_process sulfite_reductase_(NADPH)_activity amino_acid_biosynthetic_process sulfite_reductase_complex_(NADPH) NADP_binding 4_iron,_4_sulfur_cluster_binding pyruvate-flavodoxin_oxidoreductase_activity	molecular_function biological_process cellular_component	GO:0005506 GO:0006118 GO:0009055 GO:0010181 GO:0016491 GO:0020037 GO:0051536 GO:0003824 GO:0008152 GO:0004783 GO:0008652 GO:0009337 GO:0050661 GO:0051539 GO:0043873
265304	1	T1.2.3.4.5	T1.2.3.4.5			13.1392	11.8799	12.3621	13.2583	13.4252	11.7511	12.3224	13.0257	12.9495	13.2937	-1.26575					1.23518	1.16871	1.49913		IPR000560	Histidine_acid_phosphatase					3.1.3.2	Acid_phosphatase	gamma-Hexachlorocyclohexane_degradation Riboflavin_metabolism	Biodegradation_of_Xenobiotics Metabolism_of_Cofactors_and_Vitamins	METABOLIC	2441	acid_phosphatase_activity	molecular_function	GO:0003993
265716	1	T1.2.3.4.5	T1.2.3.4.5			11.8243	12.214	12.3955	12.0968	12.2593	11.5794	11.5725	14.6267	12.2093	11.7349						2.94667
61816	1	T1.2.3.4.5	T1.2.3.4.5			11.3441	11.9593	11.7521	12.0997	11.9516	11.9959	12.1675	11.8656	11.8061	12.1235									GH18	IPR001223 IPR011583 IPR001579 IPR017853	Glycoside_hydrolase,_family_18,_catalytic_domain Chitinase_II Glycoside_hydrolase,_chitinase_active_site Glycoside_hydrolase,_catalytic_core	KOG2806	Chitinase	Carbohydrate_transport_and_metabolism	METABOLISM	3.2.1.14	Chitinase	Aminosugars_metabolism	Metabolism_of_Complex_Carbohydrates	METABOLIC	2933 4143 2946 4200 6462	hydrolase_activity,_hydrolyzing_O-glycosyl_compounds carbohydrate_metabolic_process chitinase_activity chitin_catabolic_process endochitinase_activity	molecular_function biological_process	GO:0004553 GO:0005975 GO:0004568 GO:0006032 GO:0008843	yes
127903	2	T1.2.3.4.5	T1.2.3.4.5			12.4474	11.9051	11.0416	11.7229	9.7532	11.9014	11.9352	12.3453	10.3726	11.7133				-2.48524						IPR001404 IPR003594	Heat_shock_protein_Hsp90 ATP-binding_region,_ATPase-like	KOG0019	Molecular_chaperone_(HSP90_family)	Posttranslational_modification,_protein_turnover,_chaperones	CELLULAR_PROCESSES_AND_SIGNALING						4591 24336 3736	protein_folding unfolded_protein_binding ATP_binding	biological_process molecular_function	GO:0006457 GO:0051082 GO:0005524
136668	2	T1.2.3.4.5	T1.2.3.4.5			11.8672	11.2744	11.2908	11.4907	10.9542	11.6884	11.6493	11.207	11.0109	10.7985										IPR007225	Exocyst_complex_subunit_Sec15-like	KOG2176	Exocyst_complex,_subunit_SEC15	Intracellular_trafficking,_secretion,_and_vesicular_transport	CELLULAR_PROCESSES_AND_SIGNALING						144 5010	exocyst vesicle_docking_during_exocytosis	cellular_component biological_process	GO:0000145 GO:0006904
137471	2	T1.2.3.4.5	T1.2.3.4.5			12.6417	11.7117	11.6663	11.2164	11.1477	11.5953	10.9963	10.9737	10.9768	11.0941				-1.4784						IPR000577 IPR006003	Carbohydrate_kinase,_FGGY Pentulose_kinase	KOG2517	Ribulose_kinase_and_related_carbohydrate_kinases	Carbohydrate_transport_and_metabolism	METABOLISM	2.7.1.47	D-ribulokinase	Pentose_and_glucuronate_interconversions	Carbohydrate_Metabolism	METABOLIC	4143 11431	carbohydrate_metabolic_process D-ribulokinase_activity	biological_process molecular_function	GO:0005975 GO:0019150
210395	2	T1.2.3.4.5	T1.2.3.4.5			12.282	11.5064	11.6189	11.0324	11.204	10.998	11.1804	11.0426	10.9549	11.1687			-1.22297	-1.04946								KOG0516	Dystonin,_GAS_(Growth-arrest-specific_protein),_and_related_proteins	Cytoskeleton	CELLULAR_PROCESSES_AND_SIGNALING
248051	2	T1.2.3.4.5	T1.2.3.4.5			12.1958	11.28	11.3104	11.567	11.1432	11.5864	11.3292	11.2651	11.1584	10.9551	-0.893943	-0.879049		-1.04323						IPR000719 IPR017442 IPR001245 IPR002290 IPR017441 IPR008271 IPR011009	Protein_kinase,_core Serine/threonine_protein_kinase-related Tyrosine_protein_kinase Serine/threonine_protein_kinase Protein_kinase_ATP_binding,_conserved_site Serine/threonine_protein_kinase,_active_site Protein_kinase-like	KOG1164	Casein_kinase_(serine/threonine/tyrosine_protein_kinase)	Signal_transduction_mechanisms	CELLULAR_PROCESSES_AND_SIGNALING	2.7.1.-	Phosphotransferases_with_an_alcohol_group_as_acceptor	Sphingoglycolipid_metabolism Benzoate_degradation_via_CoA_ligation Starch_and_sucrose_metabolism Inositol_phosphate_metabolism Nicotinate_and_nicotinamide_metabolism	Metabolism_of_Complex_Lipids Biodegradation_of_Xenobiotics Metabolism_of_Complex_Carbohydrates Metabolism_of_Cofactors_and_Vitamins	METABOLIC	3043 3736 4602 3079 3045 6102 6245 6438 9578 9751 11022 12155 15776 17186 18069 18070 19207 19235 19262 19305 24976 24979 24980	protein_kinase_activity ATP_binding protein_amino_acid_phosphorylation protein-tyrosine_kinase_activity protein_serine/threonine_kinase_activity phosphofructokinase_activity phosphorylase_kinase_regulator_activity cobinamide_kinase_activity phosphatidylinositol_phosphate_kinase_activity cyclin-dependent_protein_kinase_regulator_activity phenol_kinase_activity cyclin-dependent_protein_kinase_activ…	molecular_function biological_process	GO:0004672 GO:0005524 GO:0006468 GO:0004713 GO:0004674 GO:0008443 GO:0008607 GO:0008819 GO:0016307 GO:0016538 GO:0018720 GO:0019914 GO:0032942 GO:0035004 GO:0042556 GO:0042557 GO:0043743 GO:0043771 GO:0043798 GO:0043841 GO:0051731 GO:0051734 GO:0051735
248378	2	T1.2.3.4.5	T1.2.3.4.5			13.6968	9.36187	11.4819	11.4166	12.0526	11.4813	11.0259	10.7756	11.2519	11.2508	-3.95917	-2.01805	-2.0129							IPR006662 IPR013766 IPR005746 IPR012336	Thioredoxin-related Thioredoxin_domain Thioredoxin Thioredoxin-like_fold	KOG0907	Thioredoxin	Posttranslational_modification,_protein_turnover,_chaperones	CELLULAR_PROCESSES_AND_SIGNALING						4789 6664 8403 19912 3151	glycerol_ether_metabolic_process electron_carrier_activity protein_disulfide_oxidoreductase_activity cell_redox_homeostasis thioredoxin-disulfide_reductase_activity	biological_process molecular_function	GO:0006662 GO:0009055 GO:0015035 GO:0045454 GO:0004791
250026	2	T1.2.3.4.5	T1.2.3.4.5			13.0787	12.7849	12.5748	10.9275	11.0212	12.4334	11.7319	11.1653	10.9677	10.5751			-1.97703							IPR000679	Zinc_finger,_GATA-type	KOG1601	GATA-4/5/6_transcription_factors	Transcription	INFORMATION_STORAGE_AND_PROCESSING						2196 3838 4504 5939 19030	transcription_factor_activity nucleus regulation_of_transcription,_DNA-dependent zinc_ion_binding sequence-specific_DNA_binding	molecular_function cellular_component biological_process	GO:0003700 GO:0005634 GO:0006355 GO:0008270 GO:0043565
250062	2	T1.2.3.4.5	T1.2.3.4.5			12.3248	11.3515	11.0548	11.4077	11.3658	11.5199	11.3103	11.0924	11.2894	11.0895		-1.24358								IPR001461 IPR001969 IPR009007	Peptidase_A1 Peptidase_aspartic,_active_site Peptidase_aspartic,_catalytic	KOG1339	Aspartyl_protease	Posttranslational_modification,_protein_turnover,_chaperones	CELLULAR_PROCESSES_AND_SIGNALING	3.4.23.25	Saccharopepsin				2632 4639 2628 2634	pepsin_A_activity proteolysis aspartic-type_endopeptidase_activity saccharopepsin_activity	molecular_function biological_process	GO:0004194 GO:0006508 GO:0004190 GO:0004196	yes
250171	2	T1.2.3.4.5	T1.2.3.4.5			11.3946	11.7092	11.6462	11.6082	11.5373	11.0891	11.1141	11.6807	11.5037	11.675										IPR011072	HR1_rho-binding_repeat	KOG1869	Splicing_coactivator_SRm160/300,_subunit_SRm300	RNA_processing_and_modification	INFORMATION_STORAGE_AND_PROCESSING	3.2.1.3	Glucan_1,4-alpha-glucosidase	Starch_and_sucrose_metabolism	Metabolism_of_Complex_Carbohydrates	METABOLIC	3827 5250 2745	intracellular signal_transduction glucan_1,4-alpha-glucosidase_activity	cellular_component biological_process molecular_function	GO:0005622 GO:0007165 GO:0004339
250335	2	T1.2.3.4.5	T1.2.3.4.5			12.21	11.724	12.4764	11.499	11.1637	11.1437	11.4234	11.452	11.6473	11.3453										IPR000232	Heat_shock_factor_(HSF)-type,_DNA-binding	KOG0627	Heat_shock_transcription_factor	Transcription	INFORMATION_STORAGE_AND_PROCESSING						2196 3838 4504 19030	transcription_factor_activity nucleus regulation_of_transcription,_DNA-dependent sequence-specific_DNA_binding	molecular_function cellular_component biological_process	GO:0003700 GO:0005634 GO:0006355 GO:0043565
251208	2	T1.2.3.4.5	T1.2.3.4.5			11.391	11.3753	11.3577	11.8019	11.5185	11.5849	11.8079	11.4026	11.2952	11.2179										IPR000608 IPR016135	Ubiquitin-conjugating_enzyme,_E2 Ubiquitin-conjugating_enzyme/RWD-like	KOG0417	Ubiquitin-protein_ligase	Posttranslational_modification,_protein_turnover,_chaperones	CELLULAR_PROCESSES_AND_SIGNALING	6.3.2.19	Ubiquitin--protein_ligase				12037 19152 24495 3200 24685 24687 24690 24691	small_conjugating_protein_ligase_activity post-translational_protein_modification regulation_of_protein_metabolic_process ubiquitin-protein_ligase_activity regulation_of_ubiquitin-protein_ligase_activity regulation_of_ubiquitin-protein_ligase_activity_during_meiotic_cell_cycle positive_regulation_of_ubiquitin-protein_ligase_activity negative_regulation_of_ubiquitin-protein_ligase_activity	molecular_function biological_process	GO:0019787 GO:0043687 GO:0051246 GO:0004842 GO:0051438 GO:0051440 GO:0051443 GO:0051444
251371	2	T1.2.3.4.5	T1.2.3.4.5			12.3838	12.1137	11.7579	11.9383	11.6139	11.5387	11.4362	11.751	11.4797	11.8291												KOG2248	3'-5'_exonuclease	Replication,_recombination_and_repair	INFORMATION_STORAGE_AND_PROCESSING
255295	2	T1.2.3.4.5	T1.2.3.4.5			12.0977	12.3787	11.8967	11.2205	10.9729	11.2802	10.9155	11.3554	10.9766	11.667										IPR007312	Phosphoesterase	KOG0168	Putative_ubiquitin_fusion_degradation_protein	Posttranslational_modification,_protein_turnover,_chaperones	CELLULAR_PROCESSES_AND_SIGNALING						9986	hydrolase_activity,_acting_on_ester_bonds	molecular_function	GO:0016788	yes
255350	2	T1.2.3.4.5	T1.2.3.4.5			11.7947	11.2776	11.4946	11.2168	11.0029	12.3014	11.0668	11.1868	11.1286	11.3245					-1.24133					IPR001757 IPR005834 IPR013200 IPR006539	ATPase,_P-type,_K/Mg/Cd/Cu/Zn/Na/Ca/Na/H-transporter Haloacid_dehalogenase-like_hydrolase HAD_superfamily_hydrolase-like,_type_3 Phospholipid-translocating_P-type_ATPase,_flippase	KOG0206	P-type_ATPase	General_function_prediction_only	POORLY_CHARACTERIZED	3.6.3.1	Magnesium-ATPase				3736 4927 8976 9320 2290 5830 281 2456 9220 9321	ATP_binding transport ATPase_activity,_coupled_to_transmembrane_movement_of_ions,_phosphorylative_mechanism membrane catalytic_activity metabolic_process magnesium_ion_binding phospholipid-translocating_ATPase_activity phospholipid_transport integral_to_membrane	molecular_function biological_process cellular_component	GO:0005524 GO:0006810 GO:0015662 GO:0016020 GO:0003824 GO:0008152 GO:0000287 GO:0004012 GO:0015914 GO:0016021
256302	2	T1.2.3.4.5	T1.2.3.4.5			12.0813	13.5419	12.5792	11.3804	11.0827	11.8933	11.7632	10.8655	11.1387	10.8727									GH13_22-GT5	IPR006047 IPR001296 IPR013534 IPR006589 IPR017853	Glycosyl_hydrolase,_family_13,_catalytic_region Glycosyl_transferase,_group_1 Starch_synthase_catalytic_region Glycosyl_hydrolase,_family_13,_subfamily,_catalytic_region Glycoside_hydrolase,_catalytic_core	KOG0471	Alpha-amylase	Carbohydrate_transport_and_metabolism	METABOLISM	2.4.1.183	Alpha-1,3-glucan_synthase				6667 2290 4143 18659 22067	biosynthetic_process catalytic_activity carbohydrate_metabolic_process cation_binding alpha-1,3-glucan_synthase_activity	biological_process molecular_function	GO:0009058 GO:0003824 GO:0005975 GO:0043169 GO:0047657	yes
256687	2	T1.2.3.4.5	T1.2.3.4.5			11.7002	12.8706	12.2225	11.9549	11.3633	11.0722	11.3625	11.0729	11.1623	10.4509										IPR001576 IPR015911	Phosphoglycerate_kinase Phosphoglycerate_kinase,_conserved_site	KOG1367	3-phosphoglycerate_kinase	Carbohydrate_transport_and_metabolism	METABOLISM	2.7.2.3	Phosphoglycerate_kinase	Carbon_fixation Glycolysis_/_Gluconeogenesis	Energy_Metabolism Carbohydrate_Metabolism	METABOLIC	2992 4261	phosphoglycerate_kinase_activity glycolysis	molecular_function biological_process	GO:0004618 GO:0006096
257098	2	T1.2.3.4.5	T1.2.3.4.5			12.6568	12.0725	11.8799	11.7651	10.004	12.4786	12.1935	11.388	11.0819	9.71815				-2.4591				-2.48575		IPR003439 IPR000953 IPR000357 IPR003593 IPR002114 IPR016024 IPR016197	ABC_transporter-like Chromo_domain HEAT AAA+_ATPase,_core Phosphotransferase_system,_HPr_serine_phosphorylation_site Armadillo-type_fold Chromo_domain-like	KOG0062	ATPase_component_of_ABC_transporters_with_duplicated_ATPase_domains/Translation_elongation_factor_EF-3b	Translation,_ribosomal_structure_and_biogenesis Amino_acid_transport_and_metabolism	INFORMATION_STORAGE_AND_PROCESSING METABOLISM						586 2180 3838 4483 3642 6993 3736 10082 162 10269 3708	chromatin chromatin_binding nucleus chromatin_assembly_or_disassembly sugar:hydrogen_symporter_activity phosphoenolpyruvate-dependent_sugar_phosphotransferase_system ATP_binding ATPase_activity nucleotide_binding nucleoside-triphosphatase_activity binding	cellular_component molecular_function biological_process	GO:0000785 GO:0003682 GO:0005634 GO:0006333 GO:0005351 GO:0009401 GO:0005524 GO:0016887 GO:0000166 GO:0017111 GO:0005488
257234	2	T1.2.3.4.5	T1.2.3.4.5			13.1292	11.9096	11.0352	11.4562	12.0591	10.8339	10.9827	11.7469	11.8138	12.3908
257875	2	T1.2.3.4.5	T1.2.3.4.5			10.8857	11.9588	13.4382	11.367	11.9243	12.0345	12.3773	10.6249	11.8973	11.3506										IPR001465 IPR006252 IPR011076	Malate_synthase Malate_synthase_A Malate_synthase-like,_core	KOG1261	Malate_synthase	Energy_production_and_conversion	METABOLISM						2866 4262 2290	malate_synthase_activity glyoxylate_cycle catalytic_activity	molecular_function biological_process	GO:0004474 GO:0006097 GO:0003824
259421	2	T1.2.3.4.5	T1.2.3.4.5			11.0654	11.7199	11.6054	12.1702	11.3825	11.395	11.6033	11.2201	11.3487	10.6709										IPR000109 IPR000318 IPR016196	TGF-beta_receptor,_type_I/II_extracellular_region Nitrogenase_component_1,_conserved_site MFS_general_substrate_transporter	KOG1237	H+/oligopeptide_symporter	Amino_acid_transport_and_metabolism	METABOLISM						3546 4970 9320 6991 9456	transporter_activity oligopeptide_transport membrane nitrogen_fixation nitrogenase_activity	molecular_function biological_process cellular_component	GO:0005215 GO:0006857 GO:0016020 GO:0009399 GO:0016163
260581	2	T1.2.3.4.5	T1.2.3.4.5			10.7372	13.5908	13.3928	11.5561	11.1687	10.4833	11.531	11.4868	11.2961	11.172	2.7484	2.46542							AA3_2	IPR000172 IPR007867 IPR012132	Glucose-methanol-choline_oxidoreductase,_N-terminal Glucose-methanol-choline_oxidoreductase,_C-terminal Glucose-methanol-choline_oxidoreductase	KOG1238	Glucose_dehydrogenase/choline_dehydrogenase/mandelonitrile_lyase_(GMC_oxidoreductase_family)	General_function_prediction_only	POORLY_CHARACTERIZED	1.1.99.1	Choline_dehydrogenase	Glycine,_serine_and_threonine_metabolism	Amino_Acid_Metabolism	METABOLIC	9821 23919 4234 6431	oxidoreductase_activity,_acting_on_CH-OH_group_of_donors FAD_binding alcohol_metabolic_process choline_dehydrogenase_activity	molecular_function biological_process	GO:0016614 GO:0050660 GO:0006066 GO:0008812
261202	2	T1.2.3.4.5	T1.2.3.4.5			13.9192	10.7765	10.2286	11.6777	10.9582	11.5268	10.855	11.941	11.2538	11.9426	-3.02686	-3.50759	-2.10852	-2.85206						IPR013126 IPR001023	Heat_shock_protein_70 Heat_shock_protein_Hsp70	KOG0100	Molecular_chaperones_GRP78/BiP/KAR2,_HSP70_superfamily	Posttranslational_modification,_protein_turnover,_chaperones	CELLULAR_PROCESSES_AND_SIGNALING						3736	ATP_binding	molecular_function	GO:0005524	yes
261809	2	T1.2.3.4.5	T1.2.3.4.5			12.3934	14.4228	14.0916	12.8485	10.8965	11.7849	12.5588	11.1763	10.782	9.72972										IPR012000 IPR011766 IPR012001 IPR012110	Thiamine_pyrophosphate_enzyme,_central_region Thiamine_pyrophosphate_enzyme,_C-terminal_TPP-binding Thiamine_pyrophosphate_enzyme,_N-terminal_TPP_binding_region Pyruvate_decarboxylase/indolepyruvate_decarboxylase	KOG1184	Thiamine_pyrophosphate-requiring_enzyme	Amino_acid_transport_and_metabolism Coenzyme_transport_and_metabolism	METABOLISM	4.1.1.1	Pyruvate_decarboxylase	Glycolysis_/_Gluconeogenesis	Carbohydrate_Metabolism	METABOLIC	2290 13821 281 10026 3103	catalytic_activity thiamin_pyrophosphate_binding magnesium_ion_binding carboxy-lyase_activity pyruvate_decarboxylase_activity	molecular_function	GO:0003824 GO:0030976 GO:0000287 GO:0016831 GO:0004737
262171	2	T1.2.3.4.5	T1.2.3.4.5			10.861	12.4979	12.0138	11.214	11.0301	11.377	11.6959	11.1793	10.9214	10.6957	1.57884									IPR003439 IPR001140 IPR003593 IPR011527	ABC_transporter-like ABC_transporter,_transmembrane_region AAA+_ATPase,_core ABC_transporter,_transmembrane_region,_type_1	KOG0055	Multidrug/pheromone_exporter,_ABC_superfamily	Secondary_metabolites_biosynthesis,_transport_and_catabolism	METABOLISM						3736 4927 9321 18135 10082 162 10269	ATP_binding transport integral_to_membrane ATPase_activity,_coupled_to_transmembrane_movement_of_substances ATPase_activity nucleotide_binding nucleoside-triphosphatase_activity	molecular_function biological_process cellular_component	GO:0005524 GO:0006810 GO:0016021 GO:0042626 GO:0016887 GO:0000166 GO:0017111
263729	2	T1.2.3.4.5	T1.2.3.4.5			10.7171	14.2259	13.8715	12.1884	11.024	10.3891	12.0487	11.2234	11.0369	10.8637	3.18469	2.73244								IPR004006 IPR004007 IPR012734	Dak_kinase Dak_phosphatase Dihydroxyacetone_kinase	KOG2426	Dihydroxyacetone_kinase/glycerone_kinase	Carbohydrate_transport_and_metabolism	METABOLISM	2.7.1.29	Glycerone_kinase	Glycerolipid_metabolism	Metabolism_of_Complex_Lipids	METABOLIC	2777 4239 3736	glycerone_kinase_activity glycerol_metabolic_process ATP_binding	molecular_function biological_process	GO:0004371 GO:0006071 GO:0005524
264357	2	T1.2.3.4.5	T1.2.3.4.5			12.3544	11.3565	10.9605	11.7784	11.4322	12.166	11.5921	11.5237	11.4621	11.176	-0.974284	-1.35275						-0.973936		IPR000194 IPR000793 IPR004100 IPR005294	ATPase,_F1/V1/A1_complex,_alpha/beta_subunit,_nucleotide-binding ATPase,_F1/V1/A1_complex,_alpha/beta_subunit,_C-terminal ATPase,_F1/V1/A1_complex,_alpha/beta_subunit,_N-terminal ATPase,_F1_complex,_alpha_subunit	KOG1353	F0F1-type_ATP_synthase,_alpha_subunit	Energy_production_and_conversion	METABOLISM	3.6.3.14	H(+)-transporting_two-sector_ATPase	ATP_synthesis Flagellar_assembly Type_III_secretion_system	Energy_Metabolism SORTING_AND_DEGRADATION	METABOLIC REGULATORY	8445 9691 9292 21355 21380 10015 2390 19729	hydrogen_ion_transmembrane_transporter_activity proton-transporting_two-sector_ATPase_complex ATP_synthesis_coupled_proton_transport hydrogen_ion_transporting_ATP_synthase_activity,_rotational_mechanism hydrogen_ion_transporting_ATPase_activity,_rotational_mechanism hydrolase_activity,_acting_on_acid_anhydrides,_catalyzing_transmembrane_movement_of_substances hydrogen-transporting_two-sector_ATPa…	molecular_function cellular_component biological_process	GO:0015078 GO:0016469 GO:0015986 GO:0046933 GO:0046961 GO:0016820 GO:0003936 GO:0045259
265663	2	T1.2.3.4.5	T1.2.3.4.5			11.7197	12.7782	11.9361	12.4599	11.9461	10.0851	11.1435	11.6556	11.6383	11.4336										IPR001260	Coproporphyrinogen_III_oxidase	KOG1518	Coproporphyrinogen_III_oxidase_CPO/HEM13	Coenzyme_transport_and_metabolism	METABOLISM	1.3.3.3	Coproporphyrinogen_oxidase	Porphyrin_and_chlorophyll_metabolism	Metabolism_of_Cofactors_and_Vitamins	METABOLIC	2548 4896	coproporphyrinogen_oxidase_activity porphyrin_biosynthetic_process	molecular_function biological_process	GO:0004109 GO:0006779
112173	3	T1.2.3.4.5	T1.2.3.4.5			11.9281	11.6917	11.5557	10.8712	10.7044	11.634	11.7585	10.8095	10.8618	10.6507										IPR000433	Zinc_finger,_ZZ-type	KOG4582	Uncharacterized_conserved_protein,_contains_ZZ-type_Zn-finger	General_function_prediction_only	POORLY_CHARACTERIZED	6.3.2.-	Acid--D-amino-acid_ligases_(peptide_synthases)	Tryptophan_metabolism Ubiquinone_biosynthesis	Amino_Acid_Metabolism Metabolism_of_Cofactors_and_Vitamins	METABOLIC	5939 6387 10509 19237 19238	zinc_ion_binding UDP-N-acetylmuramoylalanyl-D-glutamyl-2,6-diaminopimelate-D-alanyl-D-alanine_ligase_activity ribosomal_S6-glutamic_acid_ligase_activity coenzyme_F420-0_gamma-glutamyl_ligase_activity coenzyme_F420-2_alpha-glutamyl_ligase_activity	molecular_function	GO:0008270 GO:0008766 GO:0018169 GO:0043773 GO:0043774
112761	3	T1.2.3.4.5	T1.2.3.4.5			12.6162	11.5581	10.7523	10.2314	9.86443	11.5207	11.1859	9.71872	11.0528	10.1452			-2.25646	-2.59592						IPR002007 IPR010255 IPR001128	Haem_peroxidase,_animal Haem_peroxidase Cytochrome_P450	KOG2408	Peroxidase/oxygenase	General_function_prediction_only	POORLY_CHARACTERIZED						2888 3721 4283 12251 2976 5077	monooxygenase_activity iron_ion_binding electron_transport heme_binding peroxidase_activity response_to_oxidative_stress	molecular_function biological_process	GO:0004497 GO:0005506 GO:0006118 GO:0020037 GO:0004601 GO:0006979
115502	3	T1.2.3.4.5	T1.2.3.4.5			13.5707	10.8797	10.6104	10.94	10.589	11.2705	9.97159	10.7888	10.4522	10.6833	-2.52554	-2.67754	-2.46088	-2.80893						IPR006662 IPR013766 IPR005788 IPR005792 IPR012336	Thioredoxin-related Thioredoxin_domain Disulphide_isomerase Protein_disulphide_isomerase Thioredoxin-like_fold	KOG0190	Protein_disulfide_isomerase_(prolyl_4-hydroxylase_beta_subunit)	Posttranslational_modification,_protein_turnover,_chaperones	CELLULAR_PROCESSES_AND_SIGNALING	5.3.4.1	Protein_disulfide_isomerase				10048 3972 19912 2234	isomerase_activity endoplasmic_reticulum cell_redox_homeostasis protein_disulfide_isomerase_activity	molecular_function cellular_component biological_process	GO:0016853 GO:0005783 GO:0045454 GO:0003756	yes
116406	3	T1.2.3.4.5	T1.2.3.4.5			12.0219	11.3559	11.0871	11.3381	10.8685	11.2053	10.928	11.1825	10.8655	11.1315										IPR003594 IPR005467	ATP-binding_region,_ATPase-like Signal_transduction_histidine_kinase,_core	KOG0787	Dehydrogenase_kinase	Signal_transduction_mechanisms	CELLULAR_PROCESSES_AND_SIGNALING						3736 154 3044 5250 10446 3106	ATP_binding two-component_sensor_activity protein_histidine_kinase_activity signal_transduction peptidyl-histidine_phosphorylation pyruvate_dehydrogenase_(acetyl-transferring)_kinase_activity	molecular_function biological_process	GO:0005524 GO:0000155 GO:0004673 GO:0007165 GO:0018106 GO:0004740
119777	3	T1.2.3.4.5	T1.2.3.4.5			11.2461	12.9145	12.1526	11.2914	10.6957	9.98431	10.73	10.8838	10.5591	10.5234										IPR001789 IPR000232 IPR009053 IPR011006	Signal_transduction_response_regulator,_receiver_region Heat_shock_factor_(HSF)-type,_DNA-binding Prefoldin CheY-like	KOG0627	Heat_shock_transcription_factor	Transcription	INFORMATION_STORAGE_AND_PROCESSING						2196 3838 4504 19030 155 157	transcription_factor_activity nucleus regulation_of_transcription,_DNA-dependent sequence-specific_DNA_binding two-component_response_regulator_activity two-component_signal_transduction_system_(phosphorelay)	molecular_function cellular_component biological_process	GO:0003700 GO:0005634 GO:0006355 GO:0043565 GO:0000156 GO:0000160
127059	3	T1.2.3.4.5	T1.2.3.4.5			13.4195	11.1972	10.5076	10.5118	10.2013	13.2057	10.9973	10.4799	10.5684	10.215	-2.26603	-2.85722	-2.89444	-3.1945		-2.48665	-2.41771	-2.72894		IPR001094 IPR001709 IPR001433 IPR008254 IPR003097	Flavodoxin-like Flavoprotein_pyridine_nucleotide_cytochrome_reductase Oxidoreductase_FAD/NAD(P)-binding Flavodoxin/nitric_oxide_synthase FAD-binding,_type_1	KOG1158	NADP/FAD_dependent_oxidoreductase	Energy_production_and_conversion	METABOLISM	1.6.2.4	NADPH--ferrihemoprotein_reductase				3721 4283 6664 7744 9710 2411	iron_ion_binding electron_transport electron_carrier_activity FMN_binding oxidoreductase_activity NADPH-hemoprotein_reductase_activity	molecular_function biological_process	GO:0005506 GO:0006118 GO:0009055 GO:0010181 GO:0016491 GO:0003958	yes
127115	3	T1.2.3.4.5	T1.2.3.4.5			11.0272	13.2846	13.3799	12.1915	9.66917	9.56305	11.77	10.8343	9.25816	8.59638										IPR002848	Translin	KOG3067	Translin_family_protein	General_function_prediction_only	POORLY_CHARACTERIZED						19030	sequence-specific_DNA_binding	molecular_function	GO:0043565
137978	3	T1.2.3.4.5	T1.2.3.4.5			12.144	11.1358	10.9423	10.8978	10.6038	11.2663	10.9402	10.8732	10.7532	10.7724				-1.53933						IPR001199	Cytochrome_b5	KOG0537	Cytochrome_b5	Energy_production_and_conversion	METABOLISM						12251 21336 7278	heme_binding transition_metal_ion_binding nitrate_reductase_(NADH)_activity	molecular_function	GO:0020037 GO:0046914 GO:0009703
149241	3	T1.2.3.4.5	T1.2.3.4.5			11.4148	10.9632	9.96049	10.114	9.22691	12.7629	12.6641	11.1534	12.7321	10.6969										IPR007087	Zinc_finger,_C2H2-type	KOG1472	Histone_acetyltransferase_SAGA/ADA,_catalytic_subunit_PCAF/GCN5_and_related_proteins	Chromatin_structure_and_dynamics Transcription	INFORMATION_STORAGE_AND_PROCESSING						2175 3827 5939	nucleic_acid_binding intracellular zinc_ion_binding	molecular_function cellular_component	GO:0003676 GO:0005622 GO:0008270
173745	3	T1.2.3.4.5	T1.2.3.4.5			11.3676	10.7613	10.9307	11.1655	11.226	11.1855	10.9618	10.7376	10.8632	10.7891										IPR001950 IPR005874	Translation_initiation_factor_SUI1 Eukaryotic_translation_initiation_factor_SUI1	KOG1770	Translation_initiation_factor_1_(eIF-1/SUI1)	Translation,_ribosomal_structure_and_biogenesis	INFORMATION_STORAGE_AND_PROCESSING						2228 4557 4556	translation_initiation_factor_activity translational_initiation translation	molecular_function biological_process	GO:0003743 GO:0006413 GO:0006412
173908	3	T1.2.3.4.5	T1.2.3.4.5			11.5625	11.1861	11.07	11.0931	10.7598	11.1468	11.0197	10.7585	10.7531	10.6671										IPR000217 IPR002454 IPR003008 IPR008280	Tubulin Gamma_tubulin Tubulin/FtsZ,_GTPase Tubulin/FtsZ,_C-terminal	KOG1374	Gamma_tubulin	Cytoskeleton	CELLULAR_PROCESSES_AND_SIGNALING						3737 4050 5112 18722 24507 2378	GTP_binding microtubule microtubule-based_process protein_complex protein_polymerization GTPase_activity	molecular_function cellular_component biological_process	GO:0005525 GO:0005874 GO:0007017 GO:0043234 GO:0051258 GO:0003924
174051	3	T1.2.3.4.5	T1.2.3.4.5			11.3658	11.2805	11.0286	11.1487	10.9924	10.8806	10.8402	11.0257	10.9386	11.0283										IPR000504 IPR000467 IPR007087	RNA_recognition_motif,_RNP-1 D111/G-patch Zinc_finger,_C2H2-type	KOG0154	RNA-binding_protein_RBM5_and_related_proteins,_contain_G-patch_and_RRM_domains	General_function_prediction_only	POORLY_CHARACTERIZED						2175 3827 5939	nucleic_acid_binding intracellular zinc_ion_binding	molecular_function cellular_component	GO:0003676 GO:0005622 GO:0008270
178902	3	T1.2.3.4.5	T1.2.3.4.5			12.0832	10.2641	10.0701	11.7263	10.6182	12.1741	11.246	11.0978	10.7115	10.4965	-1.72491	-1.92542						-1.6182		IPR002155 IPR016039	Thiolase Thiolase-like	KOG1389	3-oxoacyl_CoA_thiolase	Lipid_transport_and_metabolism	METABOLISM	2.3.1.16	Acetyl-CoA_C-acyltransferase	Benzoate_degradation_via_hydroxylation Fatty_acid_biosynthesis_(path_2) Valine,_leucine_and_isoleucine_degradation Fatty_acid_metabolism Bile_acid_biosynthesis	Biodegradation_of_Xenobiotics Lipid_Metabolism Amino_Acid_Metabolism	METABOLIC	2290 5830 2436	catalytic_activity metabolic_process acetyl-CoA_C-acyltransferase_activity	molecular_function biological_process	GO:0003824 GO:0008152 GO:0003988
186437	3	T1.2.3.4.5	T1.2.3.4.5			11.5837	13.4525	13.0036	10.7645	9.42969	9.07041	10.7863	10.0584	9.61159	9.56743										IPR001844	Chaperonin_Cpn60										3727 3736 19405	protein_binding ATP_binding cellular_protein_metabolic_process	molecular_function biological_process	GO:0005515 GO:0005524 GO:0044267
214679	3	T1.2.3.4.5	T1.2.3.4.5			11.5448	12.9965	12.6876	12.3474	10.309	10.3619	11.4207	10.5943	9.73704	9.17553										IPR013149 IPR013154 IPR011032 IPR016040	Alcohol_dehydrogenase,_zinc-binding Alcohol_dehydrogenase_GroES-like GroES-like NAD(P)-binding	KOG0023	Alcohol_dehydrogenase,_class_V	Secondary_metabolites_biosynthesis,_transport_and_catabolism	METABOLISM	1.1.1.1	Alcohol_dehydrogenase	Bile_acid_biosynthesis Tyrosine_metabolism Glycerolipid_metabolism Glycolysis_/_Gluconeogenesis Fatty_acid_metabolism	Lipid_Metabolism Amino_Acid_Metabolism Metabolism_of_Complex_Lipids Carbohydrate_Metabolism	METABOLIC	2290 3708 5830 2466 2467 2468 2469	catalytic_activity binding metabolic_process alcohol_dehydrogenase_activity alcohol_dehydrogenase_activity,_metal_ion-independent alcohol_dehydrogenase_activity,_zinc-dependent alcohol_dehydrogenase_activity,_iron-dependent	molecular_function biological_process	GO:0003824 GO:0005488 GO:0008152 GO:0004022 GO:0004023 GO:0004024 GO:0004025
246479	3	T1.2.3.4.5	T1.2.3.4.5			11.5675	11.2244	10.8748	10.7577	10.1911	11.3321	10.748	10.4854	10.1173	10.6008				-1.33027						IPR011616 IPR013910 IPR004827	bZIP_transcription_factor,_bZIP-1 Transcription_factor_PAP1 Basic-leucine_zipper_(bZIP)_transcription_factor	KOG2992	Nucleolar_GTPase/ATPase_p130	Nuclear_structure	CELLULAR_PROCESSES_AND_SIGNALING	3.2.1.3	Glucan_1,4-alpha-glucosidase	Starch_and_sucrose_metabolism	Metabolism_of_Complex_Carbohydrates	METABOLIC	2196 3838 4504 19030 21401 2745	transcription_factor_activity nucleus regulation_of_transcription,_DNA-dependent sequence-specific_DNA_binding protein_dimerization_activity glucan_1,4-alpha-glucosidase_activity	molecular_function cellular_component biological_process	GO:0003700 GO:0005634 GO:0006355 GO:0043565 GO:0046983 GO:0004339
246551	3	T1.2.3.4.5	T1.2.3.4.5			11.9573	10.7369	10.8657	10.7638	10.6978	10.889	10.4982	10.7136	10.6527	10.7508				-1.26365						IPR000722 IPR007066 IPR007073 IPR007075 IPR007080 IPR007081 IPR007083 IPR000684 IPR006592	RNA_polymerase,_alpha_subunit RNA_polymerase_Rpb1,_domain_3 RNA_polymerase_Rpb1,_domain_7 RNA_polymerase_Rpb1,_domain_6 RNA_polymerase_Rpb1,_domain_1 RNA_polymerase_Rpb1,_domain_5 RNA_polymerase_Rpb1,_domain_4 RNA_polymerase_II,_heptapeptide_repeat,_eukaryotic RNA_polymerase,_N-terminal	KOG0260	RNA_polymerase_II,_large_subunit	Transcription	INFORMATION_STORAGE_AND_PROCESSING	2.7.7.6	DNA-directed_RNA_polymerase	RNA_polymerase Purine_metabolism Pyrimidine_metabolism	TRANSCRIPTION Nucleotide_Metabolism	REGULATORY METABOLIC	2176 3864 4514 2356 4499 2357 2358 2359 16888	DNA_binding DNA-directed_RNA_polymerase_II,_core_complex transcription_from_RNA_polymerase_II_promoter DNA-directed_RNA_polymerase_activity transcription DNA-directed_RNA_polymerase_I_activity DNA-directed_RNA_polymerase_II_activity DNA-directed_RNA_polymerase_III_activity RNA_polymerase_activity	molecular_function cellular_component biological_process	GO:0003677 GO:0005665 GO:0006366 GO:0003899 GO:0006350 GO:0003900 GO:0003901 GO:0003902 GO:0034062
246610	3	T1.2.3.4.5	T1.2.3.4.5			12.0185	10.6424	10.3729	10.9787	11.4093	10.7232	10.3456	10.8834	11.024	11.2662										IPR004345	TB2/DP1_and_HVA22_related_protein	KOG1725	Protein_involved_in_membrane_traffic_(YOP1/TB2/DP1/HVA22_family)	Intracellular_trafficking,_secretion,_and_vesicular_transport	CELLULAR_PROCESSES_AND_SIGNALING
246628	3	T1.2.3.4.5	T1.2.3.4.5			11.7071	11.1204	11.2082	11.2617	10.8455	11.5817	10.9562	11.3884	11.0766	10.9216										IPR000719 IPR017442 IPR001245 IPR002290 IPR017441 IPR008271 IPR011009	Protein_kinase,_core Serine/threonine_protein_kinase-related Tyrosine_protein_kinase Serine/threonine_protein_kinase Protein_kinase_ATP_binding,_conserved_site Serine/threonine_protein_kinase,_active_site Protein_kinase-like	KOG0590	Checkpoint_kinase_and_related_serine/threonine_protein_kinases	Cell_cycle_control,_cell_division,_chromosome_partitioning	METABOLISM						3043 3736 4602 3079 3045 3046 3047 3048 3049 3050 3051 3057 3061 3062 3063 3065 3067 3068 3070 3071 3072 3074 3076 3077 3084 6004 6005 6015 6196 10102 10103 11472 12154 17037	protein_kinase_activity ATP_binding protein_amino_acid_phosphorylation protein-tyrosine_kinase_activity protein_serine/threonine_kinase_activity transmembrane_receptor_protein_serine/threonine_kinase_activity 3-phosphoinositide-dependent_protein_kinase_activity DNA-dependent_protein_kinase_activity AMP-activated_protein_kinase_activity casein_kinase_activity casein_kinase_I_activity cyclic_nucleo…	molecular_function biological_process	GO:0004672 GO:0005524 GO:0006468 GO:0004713 GO:0004674 GO:0004675 GO:0004676 GO:0004677 GO:0004679 GO:0004680 GO:0004681 GO:0004690 GO:0004694 GO:0004695 GO:0004696 GO:0004698 GO:0004700 GO:0004702 GO:0004704 GO:0004705 GO:0004706 GO:0004708 GO:0004710 GO:0004711 GO:0004718 GO:0008338 GO:0008339 GO:0008349 GO:0008545 GO:0016908 GO:0016909 GO:0019199 GO:0019912 GO:0034211
246989	3	T1.2.3.4.5	T1.2.3.4.5			13.5287	11.562	11.3459	10.4176	10.1393	10.1762	10.7544	10.5324	10.2904	10.558			-2.77677	-3.02216						IPR001611 IPR010916	Leucine-rich_repeat TonB_box,_conserved_site	KOG1644	U2-associated_snRNP_A'_protein	RNA_processing_and_modification	INFORMATION_STORAGE_AND_PROCESSING						3727	protein_binding	molecular_function	GO:0005515
247029	3	T1.2.3.4.5	T1.2.3.4.5			10.7703	11.8004	11.7842	11.0558	10.6482	11.2331	11.3259	10.8803	11.146	10.1522
248020	3	T1.2.3.4.5	T1.2.3.4.5			10.9844	12.5731	12.3181	10.5047	9.49111	11.328	10.9919	10.6859	9.98256	9.90658												KOG4157	beta-1,6-N-acetylglucosaminyltransferase,_contains_WSC_domain	Carbohydrate_transport_and_metabolism Posttranslational_modification,_protein_turnover,_chaperones	METABOLISM CELLULAR_PROCESSES_AND_SIGNALING										yes
248681	3	T1.2.3.4.5	T1.2.3.4.5			10.9512	12.3746	12.3838	10.5746	10.2871	10.624	10.9488	10.8489	11.1862	10.3454									CBM21	IPR005036	Putative_phosphatase_regulatory_subunit	KOG1216	von_Willebrand_factor_and_related_coagulation_proteins	Extracellular_structures Defense_mechanisms	CELLULAR_PROCESSES_AND_SIGNALING
249324	3	T1.2.3.4.5	T1.2.3.4.5			11.8558	12.8742	12.3327	10.1464	10.1785	10.6838	10.515	9.2886	9.63073	10.1911												KOG4731	Protein_predicted_to_be_involved_in_spindle_matrix_formation,_contains_DM13,_DoH,_and_DOMON_domains	Cell_cycle_control,_cell_division,_chromosome_partitioning	METABOLISM
249387	3	T1.2.3.4.5	T1.2.3.4.5			12.1348	11.1408	11.1607	11.1206	10.8702	11.1432	10.4484	10.6275	10.4871	10.7839												KOG1674	Cyclin	General_function_prediction_only	POORLY_CHARACTERIZED
250267	3	T1.2.3.4.5	T1.2.3.4.5			11.8573	10.5845	10.2351	10.7547	11.0955	11.6173	11.2965	11.0545	11.1646	11.0091	-1.23389	-1.58224								IPR001593	Ribosomal_protein_S3Ae	KOG1628	40S_ribosomal_protein_S3A	Translation,_ribosomal_structure_and_biogenesis	INFORMATION_STORAGE_AND_PROCESSING						2227 3827 4025 4556	structural_constituent_of_ribosome intracellular ribosome translation	molecular_function cellular_component biological_process	GO:0003735 GO:0005622 GO:0005840 GO:0006412
250394	3	T1.2.3.4.5	T1.2.3.4.5			12.3376	11.9632	11.5826	11.4869	10.0753	12.255	11.3584	10.8825	10.1874	10.1187				-2.0984			-1.9447	-2.0083		IPR006090 IPR006091 IPR009075 IPR009100	Acyl-CoA_oxidase/dehydrogenase,_type_1 Acyl-CoA_dehydrogenase/oxidase,_central_region Acyl-CoA_dehydrogenase/oxidase_C-terminal Acyl-CoA_dehydrogenase/oxidase,_middle_and_N-terminal	KOG1469	Predicted_acyl-CoA_dehydrogenase	General_function_prediction_only	POORLY_CHARACTERIZED	1.3.99.3	Acyl-CoA_dehydrogenase	Valine,_leucine_and_isoleucine_degradation Propanoate_metabolism Fatty_acid_metabolism beta-Alanine_metabolism	Amino_Acid_Metabolism Carbohydrate_Metabolism Lipid_Metabolism Metabolism_of_Other_Amino_Acids	METABOLIC	4283 9834 2443 5830	electron_transport oxidoreductase_activity,_acting_on_the_CH-CH_group_of_donors acyl-CoA_dehydrogenase_activity metabolic_process	biological_process molecular_function	GO:0006118 GO:0016627 GO:0003995 GO:0008152
252862	3	T1.2.3.4.5	T1.2.3.4.5			11.5544	11.927	10.8764	10.7111	10.0211	11.8453	10.9578	10.1436	10.5664	10.0186												KOG3702	Nuclear_polyadenylated_RNA_binding_protein	RNA_processing_and_modification	INFORMATION_STORAGE_AND_PROCESSING
253729	3	T1.2.3.4.5	T1.2.3.4.5			11.4593	12.1148	11.2232	11.2733	11.1734	11.8397	11.2528	11.1037	10.8431	10.4576										IPR015878 IPR000043 IPR016040	S-adenosyl-L-homocysteine_hydrolase,_NAD_binding S-adenosyl-L-homocysteine_hydrolase NAD(P)-binding	KOG1370	S-adenosylhomocysteine_hydrolase	Coenzyme_transport_and_metabolism	METABOLISM	3.3.1.1	Adenosylhomocysteinase	Selenoamino_acid_metabolism Methionine_metabolism	Metabolism_of_Other_Amino_Acids Amino_Acid_Metabolism	METABOLIC	2457 4856 2290 3708 5830	adenosylhomocysteinase_activity one-carbon_compound_metabolic_process catalytic_activity binding metabolic_process	molecular_function biological_process	GO:0004013 GO:0006730 GO:0003824 GO:0005488 GO:0008152
256312	3	T1.2.3.4.5	T1.2.3.4.5			12.3529	9.67792	10.4065	11.7993	12.0576	11.2744	11.1769	10.2335	10.5575	10.0564										IPR006121	Heavy_metal_transport/detoxification_protein	KOG1603	Copper_chaperone	Inorganic_ion_transport_and_metabolism	METABOLISM						12906 21295	metal_ion_transport metal_ion_binding	biological_process molecular_function	GO:0030001 GO:0046872
257573	3	T1.2.3.4.5	T1.2.3.4.5			12.0232	11.1004	11.2825	11.5517	10.7097	10.9387	10.9349	10.9687	10.7007	10.3338										IPR003439 IPR001140 IPR003593 IPR011527	ABC_transporter-like ABC_transporter,_transmembrane_region AAA+_ATPase,_core ABC_transporter,_transmembrane_region,_type_1	KOG0056	Heavy_metal_exporter_HMT1,_ABC_superfamily	Inorganic_ion_transport_and_metabolism	METABOLISM						3736 4927 9321 18135 10082 162 10269	ATP_binding transport integral_to_membrane ATPase_activity,_coupled_to_transmembrane_movement_of_substances ATPase_activity nucleotide_binding nucleoside-triphosphatase_activity	molecular_function biological_process cellular_component	GO:0005524 GO:0006810 GO:0016021 GO:0042626 GO:0016887 GO:0000166 GO:0017111	yes
259626	3	T1.2.3.4.5	T1.2.3.4.5			11.345	11.9601	10.3767	10.6922	10.1815	11.4537	11.645	11.205	11.1104	10.9072										IPR003439 IPR013525 IPR010929 IPR003593	ABC_transporter-like ABC-2_type_transporter CDR_ABC_transporter AAA+_ATPase,_core	KOG0065	Pleiotropic_drug_resistance_proteins_(PDR1-15),_ABC_superfamily	Secondary_metabolites_biosynthesis,_transport_and_catabolism	METABOLISM						3736 10082 162 10269 4927 9321 18135	ATP_binding ATPase_activity nucleotide_binding nucleoside-triphosphatase_activity transport integral_to_membrane ATPase_activity,_coupled_to_transmembrane_movement_of_substances	molecular_function biological_process cellular_component	GO:0005524 GO:0016887 GO:0000166 GO:0017111 GO:0006810 GO:0016021 GO:0042626
259646	3	T1.2.3.4.5	T1.2.3.4.5			12.5421	11.5161	10.0609	10.7257	11.3063	12.9251	10.6482	10.327	10.8257	11.04		-2.31401			-2.18127	-2.37523	-1.94579			IPR013149 IPR011032 IPR016040	Alcohol_dehydrogenase,_zinc-binding GroES-like NAD(P)-binding	KOG1196	Predicted_NAD-dependent_oxidoreductase	General_function_prediction_only	POORLY_CHARACTERIZED						2290 3708 5830 15275	catalytic_activity binding metabolic_process 2-alkenal_reductase_activity	molecular_function biological_process	GO:0003824 GO:0005488 GO:0008152 GO:0032440
259782	3	T1.2.3.4.5	T1.2.3.4.5			11.9633	11.2517	10.9385	10.9762	10.6376	11.1765	11.1744	10.6635	10.5858	10.5063				-1.28876						IPR013922 IPR011028	Cyclin-related_2 Cyclin-like	KOG1187	Serine/threonine_protein_kinase	Signal_transduction_mechanisms	CELLULAR_PROCESSES_AND_SIGNALING
260907	3	T1.2.3.4.5	T1.2.3.4.5			13.1103	11.5765	11.0772	11.1531	10.4809	12.5641	10.8606	10.325	10.1336	9.88795		-1.93688	-1.8723	-2.51693		-2.10742	-2.28868	-2.51773		IPR001834 IPR000971 IPR001433 IPR008333 IPR009050	NADH:cytochrome_b5_reductase_(CBR) Globin,_subset Oxidoreductase_FAD/NAD(P)-binding Oxidoreductase_FAD-binding_region Globin-like	KOG3378	Globins_and_related_hemoproteins	Energy_production_and_conversion	METABOLISM						3721 12251 4283 9710 6555	iron_ion_binding heme_binding electron_transport oxidoreductase_activity nitric_oxide_dioxygenase_activity	molecular_function biological_process	GO:0005506 GO:0020037 GO:0006118 GO:0016491 GO:0008941
261445	3	T1.2.3.4.5	T1.2.3.4.5			10.5462	13.2331	12.8674	11.5012	10.1562	10.6444	11.387	10.3198	9.79287	8.78524									GH13_1	IPR006047 IPR015340 IPR013777 IPR006589 IPR017853	Glycosyl_hydrolase,_family_13,_catalytic_region Alpha-amylase,_domain_of_unknown_function_DUF1966,_C-terminal Alpha-amylase,_fungi Glycosyl_hydrolase,_family_13,_subfamily,_catalytic_region Glycoside_hydrolase,_catalytic_core	KOG0471	Alpha-amylase	Carbohydrate_transport_and_metabolism	METABOLISM	3.2.1.1	Alpha-amylase	Starch_and_sucrose_metabolism	Metabolism_of_Complex_Carbohydrates	METABOLIC	2290 4143 18659 2935 3724	catalytic_activity carbohydrate_metabolic_process cation_binding alpha-amylase_activity calcium_ion_binding	molecular_function biological_process	GO:0003824 GO:0005975 GO:0043169 GO:0004556 GO:0005509	yes
262344	3	T1.2.3.4.5	T1.2.3.4.5			13.1146	11.4085	11.285	11.1588	10.8723	11.6036	10.9028	11.0394	10.962	10.9471	-1.62257	-1.7159	-1.90429	-2.18022						IPR000555 IPR012591 IPR012592 IPR012984	Mov34/MPN/PAD-1 PRO8NT PROCN PRO,_C-terminal	KOG1795	U5_snRNP_spliceosome_subunit	RNA_processing_and_modification	INFORMATION_STORAGE_AND_PROCESSING						392 3878	nuclear_mRNA_splicing,_via_spliceosome spliceosome	biological_process cellular_component	GO:0000398 GO:0005681
263910	3	T1.2.3.4.5	T1.2.3.4.5			12.2222	11.0223	10.9542	11.2613	11.0364	11.4054	11.3309	11.3315	11.1317	10.9078										IPR003959 IPR003338 IPR003593 IPR005938 IPR010916 IPR003960 IPR009010	AAA_ATPase,_core AAA_ATPase_VAT,_N-terminal AAA+_ATPase,_core AAA_ATPase,_CDC48 TonB_box,_conserved_site AAA_ATPase,_conserved_site Aspartate_decarboxylase-like_fold	KOG0730	AAA+-type_ATPase	Posttranslational_modification,_protein_turnover,_chaperones	CELLULAR_PROCESSES_AND_SIGNALING	3.6.1.3	Adenosinetriphosphatase	Purine_metabolism	Nucleotide_Metabolism	METABOLIC	3736 162 10269 9985 3708 2450 2451 5716 5778 5860 8800 10082 10273 18132 18133 18134 18135	ATP_binding nucleotide_binding nucleoside-triphosphatase_activity hydrolase_activity binding ATP-dependent_DNA_helicase_activity ATP-dependent_RNA_helicase_activity ATP-dependent_helicase_activity DNA-dependent_ATPase_activity RNA-dependent_ATPase_activity protein-transmembrane_transporting_ATPase_activity ATPase_activity single-stranded_DNA-dependent_ATP-dependent_DNA_helicase_activity ATPase_ac…	molecular_function	GO:0005524 GO:0000166 GO:0017111 GO:0016787 GO:0005488 GO:0004003 GO:0004004 GO:0008026 GO:0008094 GO:0008186 GO:0015462 GO:0016887 GO:0017116 GO:0042623 GO:0042624 GO:0042625 GO:0042626
264124	3	T1.2.3.4.5	T1.2.3.4.5			14.0608	10.0982	11.2217	9.69208	10.8446	11.9484	10.2357	10.8636	11.0009	11.6042	-3.61254		-3.9702	-2.96201						IPR003042 IPR002938 IPR012941 IPR012336	Aromatic-ring_hydroxylase Monooxygenase,_FAD-binding Phenol_hydroxylase,_C-terminal_dimerisation Thioredoxin-like_fold	KOG3855	Monooxygenase_involved_in_coenzyme_Q_(ubiquinone)_biosynthesis	Coenzyme_transport_and_metabolism Energy_production_and_conversion	METABOLISM	1.14.13.7	Phenol_2-monooxygenase	gamma-Hexachlorocyclohexane_degradation Toluene_and_xylene_degradation Nitorobenzene_degradation	Biodegradation_of_Xenobiotics	METABOLIC	2888 4283 4851 5830 9710 10968	monooxygenase_activity electron_transport aromatic_compound_metabolic_process metabolic_process oxidoreductase_activity phenol_2-monooxygenase_activity	molecular_function biological_process	GO:0004497 GO:0006118 GO:0006725 GO:0008152 GO:0016491 GO:0018662
264276	3	T1.2.3.4.5	T1.2.3.4.5			11.0773	12.9191	13.3508	10.8083	10.1726	12.4326	11.8315	10.9944	10.1741	9.10941								-2.9186		IPR000873 IPR006163 IPR001242 IPR001031 IPR013217 IPR010071 IPR009081	AMP-dependent_synthetase_and_ligase Phosphopantetheine-binding Condensation_domain Thioesterase Methyltransferase_type_12 Amino_acid_adenylation Acyl_carrier_protein-like	KOG1178	Non-ribosomal_peptide_synthetase/alpha-aminoadipate_reductase_and_related_enzymes	Secondary_metabolites_biosynthesis,_transport_and_catabolism	METABOLISM	1.2.1.31	Aminoadipate-semialdehyde_dehydrogenase	Lysine_biosynthesis Lysine_degradation	Amino_Acid_Metabolism	METABOLIC	2290 5830 6667 9986 22441 10069 2485 4120	catalytic_activity metabolic_process biosynthetic_process hydrolase_activity,_acting_on_ester_bonds cofactor_binding ligase_activity L-aminoadipate-semialdehyde_dehydrogenase_activity aminoadipate-semialdehyde_dehydrogenase_complex	molecular_function biological_process cellular_component	GO:0003824 GO:0008152 GO:0009058 GO:0016788 GO:0048037 GO:0016874 GO:0004043 GO:0005949
264347	3	T1.2.3.4.5	T1.2.3.4.5			12.0928	13.0072	12.5871	12.0125	9.25179	10.5993	12.1788	10.8019	9.4614	8.43012									AA3_2	IPR000172 IPR007867 IPR012132	Glucose-methanol-choline_oxidoreductase,_N-terminal Glucose-methanol-choline_oxidoreductase,_C-terminal Glucose-methanol-choline_oxidoreductase	KOG1238	Glucose_dehydrogenase/choline_dehydrogenase/mandelonitrile_lyase_(GMC_oxidoreductase_family)	General_function_prediction_only	POORLY_CHARACTERIZED	1.1.99.1	Choline_dehydrogenase	Glycine,_serine_and_threonine_metabolism	Amino_Acid_Metabolism	METABOLIC	9821 23919 4234 6431	oxidoreductase_activity,_acting_on_CH-OH_group_of_donors FAD_binding alcohol_metabolic_process choline_dehydrogenase_activity	molecular_function biological_process	GO:0016614 GO:0050660 GO:0006066 GO:0008812	yes
265434	3	T1.2.3.4.5	T1.2.3.4.5			11.3092	11.3066	11.1297	10.8919	11.2002	11.3038	10.9394	10.7347	10.8449	10.9634										IPR011510 IPR001660 IPR010993	Sterile_alpha_motif_homology_2 Sterile_alpha_motif_SAM Sterile_alpha_motif_homology	KOG3791	Predicted_RNA-binding_protein_involved_in_translational_regulation	Translation,_ribosomal_structure_and_biogenesis Signal_transduction_mechanisms	INFORMATION_STORAGE_AND_PROCESSING CELLULAR_PROCESSES_AND_SIGNALING
265825	3	T1.2.3.4.5	T1.2.3.4.5			12.0381	11.0602	11.158	10.9491	10.919	11.5877	10.9674	11.0121	11.1714	10.887										IPR013126 IPR001023	Heat_shock_protein_70 Heat_shock_protein_Hsp70	KOG0101	Molecular_chaperones_HSP70/HSC70,_HSP70_superfamily	Posttranslational_modification,_protein_turnover,_chaperones	CELLULAR_PROCESSES_AND_SIGNALING						3736	ATP_binding	molecular_function	GO:0005524
266451	3	T1.2.3.4.5	T1.2.3.4.5			12.003	9.71488	9.91695	11.499	10.6874	11.9436	10.5928	11.1021	10.8385	10.6166	-2.23441	-2.07902								IPR004136	2-nitropropane_dioxygenase,_NPD										4283 9710	electron_transport oxidoreductase_activity	biological_process molecular_function	GO:0006118 GO:0016491
49759	3	T1.2.3.4.5	T1.2.3.4.5			11.4157	11.3728	11.4956	10.6085	10.3945	11.1273	11.0409	11.0645	11.349	10.3924										IPR001129	Membrane-associated_proteins_in_eicosanoid_and_glutathione_metabolism_(MAPEG)					2.5.1.18	Glutathione_transferase	Glutathione_metabolism	Metabolism_of_Other_Amino_Acids	METABOLIC	2770	glutathione_transferase_activity	molecular_function	GO:0004364	yes
125215	4	T1.2.3.4.5	T1.2.3.4.5			12.2121	10.2142	9.93559	10.766	10.5837	11.3576	10.0516	10.6605	10.6327	10.7285	-1.97058	-2.21492								IPR000873	AMP-dependent_synthetase_and_ligase	KOG1176	Acyl-CoA_synthetase	Lipid_transport_and_metabolism	METABOLISM	6.2.1.12	4-coumarate--CoA_ligase	Flavonoids,_stilbene_and_lignin_biosynthesis	Biosynthesis_of_Secondary_Metabolites	METABOLIC	2290 5830 9491	catalytic_activity metabolic_process 4-coumarate-CoA_ligase_activity	molecular_function biological_process	GO:0003824 GO:0008152 GO:0016207
153864	4	T1.2.3.4.5	T1.2.3.4.5			11.7096	11.1308	10.8973	10.9373	10.1134	10.8964	10.5219	10.3677	10.0021	10.2576										IPR006090 IPR006091 IPR009075 IPR009100	Acyl-CoA_oxidase/dehydrogenase,_type_1 Acyl-CoA_dehydrogenase/oxidase,_central_region Acyl-CoA_dehydrogenase/oxidase_C-terminal Acyl-CoA_dehydrogenase/oxidase,_middle_and_N-terminal	KOG0137	Very-long-chain_acyl-CoA_dehydrogenase	Lipid_transport_and_metabolism	METABOLISM	1.3.99.3	Acyl-CoA_dehydrogenase	Valine,_leucine_and_isoleucine_degradation Propanoate_metabolism Fatty_acid_metabolism beta-Alanine_metabolism	Amino_Acid_Metabolism Carbohydrate_Metabolism Lipid_Metabolism Metabolism_of_Other_Amino_Acids	METABOLIC	4283 9834 2443 5830	electron_transport oxidoreductase_activity,_acting_on_the_CH-CH_group_of_donors acyl-CoA_dehydrogenase_activity metabolic_process	biological_process molecular_function	GO:0006118 GO:0016627 GO:0003995 GO:0008152
175002	4	T1.2.3.4.5	T1.2.3.4.5			13.1024	10.9365	10.5532	10.3955	10.2232	11.0381	10.2955	10.4507	10.3525	10.4289	-2.07415	-2.421	-2.58079	-2.77623						IPR004088 IPR004087	K_Homology,_type_1 K_Homology	KOG2208	Vigilin	Lipid_transport_and_metabolism	METABOLISM						2216	RNA_binding	molecular_function	GO:0003723
183109	4	T1.2.3.4.5	T1.2.3.4.5			11.6462	10.6229	10.2761	9.55646	9.9944	12.5109	10.2196	10.0453	9.92197	10.4546							-2.29725			IPR001128 IPR002401	Cytochrome_P450 Cytochrome_P450,_E-class,_group_I	KOG0158	Cytochrome_P450_CYP3/CYP5/CYP6/CYP9_subfamilies	Secondary_metabolites_biosynthesis,_transport_and_catabolism	METABOLISM						2888 3721 4283 12251	monooxygenase_activity iron_ion_binding electron_transport heme_binding	molecular_function biological_process	GO:0004497 GO:0005506 GO:0006118 GO:0020037	yes
192005	4	T1.2.3.4.5	T1.2.3.4.5			12.4511	10.1215	9.67399	11.06	9.65196	12.7156	10.8365	10.8451	10.1465	10.1525	-2.07382	-2.39807		-2.57292			-2.41851	-2.4217		IPR001395	Aldo/keto_reductase	KOG1575	Voltage-gated_shaker-like_K+_channel,_subunit_beta/KCNAB	Energy_production_and_conversion	METABOLISM	1.1.1.-	With_NAD(+)_or_NADP(+)_as_acceptor	Bile_acid_biosynthesis Vitamin_B6_metabolism Glycine,_serine_and_threonine_metabolism Butanoate_metabolism Fructose_and_mannose_metabolism Galactose_metabolism Lysine_degradation Nucleotide_sugars_metabolism Ascorbate_and_aldarate_metabolism Tetrachloroethene_degradation Benzoate_degradation_via_CoA_ligation Glycerolipid_metabolism	Lipid_Metabolism Metabolism_of_Cofactors_and_Vitamins Amino_Acid_Metabolism Carbohydrate_Metabolism Nucleotide_Metabolism Biodegradation_of_Xenobiotics Metabolism_of_Complex_Lipids	METABOLIC	9710 247 248 2477 2842 2886 6491 9508 10761 10762 10763 15277 16590 16591 19178 22621 25233	oxidoreductase_activity C-3_sterol_dehydrogenase_(C-4_sterol_decarboxylase)_activity 3-keto_sterol_reductase_activity aldo-keto_reductase_activity isocitrate_dehydrogenase_activity mevaldate_reductase_activity gluconate_dehydrogenase_activity steroid_dehydrogenase_activity epoxide_dehydrogenase_activity 5-exo-hydroxycamphor_dehydrogenase_activity 2-hydroxytetrahydrofuran_dehydrogenase_activity ph…	molecular_function	GO:0016491 GO:0000252 GO:0000253 GO:0004033 GO:0004448 GO:0004495 GO:0008875 GO:0016229 GO:0018451 GO:0018452 GO:0018453 GO:0032442 GO:0033764 GO:0033765 GO:0043713 GO:0048258 GO:0051990
204595	4	T1.2.3.4.5	T1.2.3.4.5			11.2229	10.3579	9.95501	10.8208	10.5517	11.1026	10.1419	10.8571	10.4825	10.8454										IPR015809 IPR000918 IPR006254 IPR015813	Isocitrate_lyase_and_phosphorylmutase,_core Isocitrate_lyase_and_phosphorylmutase Isocitrate_lyase Pyruvate/Phosphoenolpyruvate_kinase,_catalytic_core	KOG1260	Isocitrate_lyase	Energy_production_and_conversion	METABOLISM	4.1.3.1	Isocitrate_lyase	Glyoxylate_and_dicarboxylate_metabolism	Carbohydrate_Metabolism	METABOLIC	2290 5830 2845 12002	catalytic_activity metabolic_process isocitrate_lyase_activity carboxylic_acid_metabolic_process	molecular_function biological_process	GO:0003824 GO:0008152 GO:0004451 GO:0019752
206686	4	T1.2.3.4.5	T1.2.3.4.5			13.2052	11.325	10.0663	10.2513	10.2731	12.6058	10.4188	10.1316	10.1164	9.97052	-1.83652	-3.06462	-2.89285	-2.86936	-2.14159	-2.40077	-2.43971	-2.58346		IPR004568 IPR003965 IPR014030 IPR014043 IPR002539 IPR008278 IPR014031 IPR013565 IPR006162 IPR001412 IPR016040 IPR016035 IPR016039	Phosphopantethiene-protein_transferase Fatty_acid_synthase Beta-ketoacyl_synthase,_N-terminal Acyl_transferase MaoC-like_dehydratase 4'-phosphopantetheinyl_transferase Beta-ketoacyl_synthase,_C-terminal Region_of_unknown_function_DUF1729 Phosphopantetheine_attachment_site Aminoacyl-tRNA_synthetase,_class_I,_conserved_site NAD(P)-binding Acyl_transferase/acyl_hydrolase/lysophospholipase Thiolase-l…	KOG1394	3-oxoacyl-(acyl-carrier-protein)_synthase_(I_and_II)	Lipid_transport_and_metabolism Secondary_metabolites_biosynthesis,_transport_and_catabolism	METABOLISM						162 3172 3736 3930 4556 4561 5830 9710 2719 4020 4761 281 6512 14021 6668 2290 3708	nucleotide_binding aminoacyl-tRNA_ligase_activity ATP_binding cytoplasm translation tRNA_aminoacylation_for_protein_translation metabolic_process oxidoreductase_activity fatty-acid_synthase_activity fatty_acid_synthase_complex fatty_acid_biosynthetic_process magnesium_ion_binding phosphopantetheinyltransferase_activity phosphopantetheine_binding macromolecule_biosynthetic_process catalytic_activi…	molecular_function cellular_component biological_process	GO:0000166 GO:0004812 GO:0005524 GO:0005737 GO:0006412 GO:0006418 GO:0008152 GO:0016491 GO:0004312 GO:0005835 GO:0006633 GO:0000287 GO:0008897 GO:0031177 GO:0009059 GO:0003824 GO:0005488
209657	4	T1.2.3.4.5	T1.2.3.4.5			12.5918	10.0026	9.77095	9.60517	10.1007	13.0416	10.0552	10.562	10.738	10.7653	-2.30714	-2.51179	-2.395		-2.69271					IPR001077 IPR000183	O-methyltransferase,_family_2 Orn/DAP/Arg_decarboxylase_2	KOG3178	Hydroxyindole-O-methyltransferase_and_related_SAM-dependent_methyltransferases	General_function_prediction_only	POORLY_CHARACTERIZED						2290 5849	catalytic_activity O-methyltransferase_activity	molecular_function	GO:0003824 GO:0008171
246124	4	T1.2.3.4.5	T1.2.3.4.5			12.6705	9.80133	9.93163	11.3731	10.3415	10.7085	11.166	10.7057	10.397	10.2168	-2.69043	-2.57038		-2.18602					GH31	IPR000322 IPR017853	Glycoside_hydrolase,_family_31 Glycoside_hydrolase,_catalytic_core	KOG1065	Maltase_glucoamylase_and_related_hydrolases,_glycosyl_hydrolase_family_31	Carbohydrate_transport_and_metabolism	METABOLISM	3.2.1.20	Alpha-glucosidase	Galactose_metabolism Starch_and_sucrose_metabolism	Carbohydrate_Metabolism Metabolism_of_Complex_Carbohydrates	METABOLIC	2933 4143 2937	hydrolase_activity,_hydrolyzing_O-glycosyl_compounds carbohydrate_metabolic_process alpha-glucosidase_activity	molecular_function biological_process	GO:0004553 GO:0005975 GO:0004558	yes
246704	4	T1.2.3.4.5	T1.2.3.4.5			12.5035	9.54809	9.54832	10.9061	10.3263	12.1644	10.5023	10.5584	10.3032	10.3647	-2.80855	-2.85853	-1.54727	-2.10845	-1.67257	-1.61492	-1.86549	-1.80586		IPR002198 IPR002347 IPR016040	Short-chain_dehydrogenase/reductase_SDR Glucose/ribitol_dehydrogenase NAD(P)-binding	KOG1200	Mitochondrial/plastidial_beta-ketoacyl-ACP_reductase	Lipid_transport_and_metabolism	METABOLISM	1.1.1.100	3-oxoacyl-[acyl-carrier_protein]_reductase	Fatty_acid_biosynthesis_(path_1)	Lipid_Metabolism	METABOLIC	5830 9710 2290 3708 2723	metabolic_process oxidoreductase_activity catalytic_activity binding 3-oxoacyl-[acyl-carrier-protein]_reductase_activity	biological_process molecular_function	GO:0008152 GO:0016491 GO:0003824 GO:0005488 GO:0004316
247222	4	T1.2.3.4.5	T1.2.3.4.5			14.0042	10.6837	10.6052	10.5254	10.4794	10.989	11.129	10.5547	10.5013	10.2988	-3.31426	-3.39393	-3.47083	-3.51013						IPR000626	Ubiquitin	KOG0001	Ubiquitin_and_ubiquitin-like_proteins	General_function_prediction_only Posttranslational_modification,_protein_turnover,_chaperones	POORLY_CHARACTERIZED CELLULAR_PROCESSES_AND_SIGNALING						4598	protein_modification_process	biological_process	GO:0006464
247720	4	T1.2.3.4.5	T1.2.3.4.5			11.6368	10.6192	10.7135	10.5214	10.4347	10.6564	10.3927	10.3965	10.3838	10.3022	-1.00012		-1.09783	-1.18653						IPR000038 IPR016491	Cell_division/GTP_binding_protein Septin	KOG2655	Septin_family_protein_(P-loop_GTPase)	Cell_cycle_control,_cell_division,_chromosome_partitioning Cytoskeleton Intracellular_trafficking,_secretion,_and_vesicular_transport	METABOLISM CELLULAR_PROCESSES_AND_SIGNALING						3737 5143 3727 13949	GTP_binding cell_cycle protein_binding septin_complex	molecular_function biological_process cellular_component	GO:0005525 GO:0007049 GO:0005515 GO:0031105
248083	4	T1.2.3.4.5	T1.2.3.4.5			11.6767	10.8134	10.8171	10.5145	10.4944	10.654	10.4002	10.3546	10.3995	10.3656			-1.16626	-1.18558						IPR001680 IPR001632 IPR016346 IPR011046	WD40_repeat G-protein,_beta_subunit Guanine_nucleotide-binding_protein,_beta_subunit WD40_repeat-like	KOG0286	G-protein_beta_subunit	General_function_prediction_only	POORLY_CHARACTERIZED
249221	4	T1.2.3.4.5	T1.2.3.4.5			11.4097	9.94819	9.85849	10.6244	10.694	10.4358	9.85139	10.5428	10.3261	10.7324	-1.43514	-1.53015								IPR000719 IPR017442 IPR001245 IPR002290 IPR017441 IPR011009	Protein_kinase,_core Serine/threonine_protein_kinase-related Tyrosine_protein_kinase Serine/threonine_protein_kinase Protein_kinase_ATP_binding,_conserved_site Protein_kinase-like	KOG0201	Serine/threonine_protein_kinase	Signal_transduction_mechanisms	CELLULAR_PROCESSES_AND_SIGNALING						3043 3736 4602 3079 3045 3060	protein_kinase_activity ATP_binding protein_amino_acid_phosphorylation protein-tyrosine_kinase_activity protein_serine/threonine_kinase_activity cyclin-dependent_protein_kinase_activity	molecular_function biological_process	GO:0004672 GO:0005524 GO:0006468 GO:0004713 GO:0004674 GO:0004693
249435	4	T1.2.3.4.5	T1.2.3.4.5			12.442	10.6031	10.4399	10.6701	10.2214	9.99966	10.1102	10.4512	10.4221	10.0218	-1.74529	-1.84792	-1.69556	-2.13255						IPR001128 IPR002401	Cytochrome_P450 Cytochrome_P450,_E-class,_group_I	KOG0156	Cytochrome_P450_CYP2_subfamily	Secondary_metabolites_biosynthesis,_transport_and_catabolism	METABOLISM	1.14.14.1	Unspecific_monooxygenase	Tryptophan_metabolism Fatty_acid_metabolism gamma-Hexachlorocyclohexane_degradation	Amino_Acid_Metabolism Lipid_Metabolism Biodegradation_of_Xenobiotics	METABOLIC	2888 3721 4283 12251 23642	monooxygenase_activity iron_ion_binding electron_transport heme_binding unspecific_monooxygenase_activity	molecular_function biological_process	GO:0004497 GO:0005506 GO:0006118 GO:0020037 GO:0050381	yes
249462	4	T1.2.3.4.5	T1.2.3.4.5			14.0334	10.1325	11.7472	10.449	9.83509	11.9794	9.85804	8.98712	9.31078	8.40854	-3.37181		-3.02456	-3.69373		-2.59872		-3.02754
249471	4	T1.2.3.4.5	T1.2.3.4.5			11.272	10.1961	10.1068	10.1169	10.4705	10.8588	10.404	10.4327	10.4322	10.3357	-1.05524	-1.14806	-1.11971							IPR000702 IPR013838	Ribosomal_protein_L6 Beta_tubulin,_autoregulation_binding_site	KOG3255	60S_ribosomal_protein_L9	Translation,_ribosomal_structure_and_biogenesis	INFORMATION_STORAGE_AND_PROCESSING						2227 3827 4025 4556	structural_constituent_of_ribosome intracellular ribosome translation	molecular_function cellular_component biological_process	GO:0003735 GO:0005622 GO:0005840 GO:0006412
249741	4	T1.2.3.4.5	T1.2.3.4.5			12.8325	9.87823	9.69848	10.8877	11.4145	9.97038	9.79514	10.9274	11.055	11.3203	-2.92143	-3.09853	-1.92402	-1.40389		0.943654	1.06972	1.33191		IPR003137 IPR007484 IPR000169 IPR007365	Protease-associated_PA Peptidase_M28 Peptidase,_cysteine_peptidase_active_site Transferrin_receptor-like,_dimerisation	KOG2195	Transferrin_receptor_and_related_proteins_containing_the_protease-associated_(PA)_domain	Posttranslational_modification,_protein_turnover,_chaperones Inorganic_ion_transport_and_metabolism General_function_prediction_only	CELLULAR_PROCESSES_AND_SIGNALING METABOLISM POORLY_CHARACTERIZED	3.4.17.21	Glutamate_carboxypeptidase_II				2635 4639 5905 18763	cysteine-type_endopeptidase_activity proteolysis peptidase_activity glutamate_carboxypeptidase_II_activity	molecular_function biological_process	GO:0004197 GO:0006508 GO:0008233 GO:0043275
250318	4	T1.2.3.4.5	T1.2.3.4.5			12.9216	10.5151	10.1667	10.4114	10.747	10.935	10.2745	10.3669	10.4956	10.545	-2.34288	-2.70619	-2.46338	-2.1353						IPR000504	RNA_recognition_motif,_RNP-1	KOG0118	FOG:_RRM_domain	General_function_prediction_only	POORLY_CHARACTERIZED						2175	nucleic_acid_binding	molecular_function	GO:0003676
250571	4	T1.2.3.4.5	T1.2.3.4.5			11.7256	11.5801	11.4079	10.0979	9.61722	11.2059	11.1533	9.91506	9.75461	9.31659									GT2	IPR004834 IPR013616	Chitin_synthase Chitin_synthase_N-terminal	KOG2571	Chitin_synthase/hyaluronan_synthase_(glycosyltransferases)	Cell_wall/membrane/envelope_biogenesis	CELLULAR_PROCESSES_AND_SIGNALING	2.4.1.16	Chitin_synthase	Aminosugars_metabolism	Metabolism_of_Complex_Carbohydrates	METABOLIC	2540 4199	chitin_synthase_activity chitin_biosynthetic_process	molecular_function biological_process	GO:0004100 GO:0006031
250659	4	T1.2.3.4.5	T1.2.3.4.5			12.1244	10.984	10.8396	10.2957	10.1683	10.8725	10.7609	10.186	10.2448	10.1285		-1.21666	-1.75568	-1.90618						IPR001900	Ribonuclease_II_and_R	KOG2102	Exosomal_3'-5'_exoribonuclease_complex,_subunit_Rrp44/Dis3	Translation,_ribosomal_structure_and_biogenesis	INFORMATION_STORAGE_AND_PROCESSING	3.1.13.1	Exoribonuclease_II				2216 2928 6476	RNA_binding ribonuclease_activity exoribonuclease_II_activity	molecular_function	GO:0003723 GO:0004540 GO:0008859
251048	4	T1.2.3.4.5	T1.2.3.4.5			11.5128	10.0391	9.4163	10.2235	10.5465	11.2738	10.6868	10.6046	10.6619	10.4797	-1.40899	-2.00152								IPR002143	Ribosomal_protein_L1	KOG1570	60S_ribosomal_protein_L10A	Translation,_ribosomal_structure_and_biogenesis	INFORMATION_STORAGE_AND_PROCESSING						2227 3827 4025 4556	structural_constituent_of_ribosome intracellular ribosome translation	molecular_function cellular_component biological_process	GO:0003735 GO:0005622 GO:0005840 GO:0006412
253270	4	T1.2.3.4.5	T1.2.3.4.5			12.1358	12.0932	10.8632	10.267	8.33018	11.9895	10.7647	10.0373	8.74872	8.79302				-3.21923			-2.74566	-2.72195																	yes
253448	4	T1.2.3.4.5	T1.2.3.4.5			11.7243	10.2392	10.5626	10.2652	10.1753	10.7115	10.1676	10.1254	10.2188	10.0297	-1.43981	-1.09433	-1.429	-1.51676						IPR011545 IPR001650 IPR004179 IPR003593 IPR014001 IPR014021 IPR008949	DNA/RNA_helicase,_DEAD/DEAH_box_type,_N-terminal DNA/RNA_helicase,_C-terminal Sec63 AAA+_ATPase,_core DEAD-like_helicase,_N-terminal Helicase,_superfamily_1_and_2,_ATP-binding Terpenoid_synthase	KOG0951	RNA_helicase_BRR2,_DEAD-box_superfamily	RNA_processing_and_modification	INFORMATION_STORAGE_AND_PROCESSING	3.6.1.-	In_phosphorous-containing_anhydrides	Starch_and_sucrose_metabolism Folate_biosynthesis	Metabolism_of_Complex_Carbohydrates Metabolism_of_Cofactors_and_Vitamins	METABOLIC	2175 2792 3736 162 10269 5716 611 3147 6073 6379 6416 6447 9684 11455 11456 18631	nucleic_acid_binding helicase_activity ATP_binding nucleotide_binding nucleoside-triphosphatase_activity ATP-dependent_helicase_activity diacylglycerol_pyrophosphate_phosphatase_activity thiamin-pyrophosphatase_activity 8-oxo-7,8-dihydroguanine_triphosphatase_activity UDP-2,3-diacylglucosamine_hydrolase_activity bis(5'-nucleosyl)-tetraphosphatase_activity dATP_pyrophosphohydrolase_activity pyroph…	molecular_function	GO:0003676 GO:0004386 GO:0005524 GO:0000166 GO:0017111 GO:0008026 GO:0000810 GO:0004787 GO:0008413 GO:0008758 GO:0008796 GO:0008828 GO:0016462 GO:0019176 GO:0019177 GO:0043141
253580	4	T1.2.3.4.5	T1.2.3.4.5			12.0477	10.068	9.94672	10.1728	10.2327	11.2597	10.3788	10.1214	10.2653	10.0111	-2.02076	-2.1408	-1.92176	-1.87163						IPR002202 IPR004554 IPR000731 IPR009023 IPR009029	Hydroxymethylglutaryl-CoA_reductase,_class_I/II,_catalytic Hydroxymethylglutaryl-CoA_reductase,_class_I,_catalytic Sterol-sensing_5TM_box Hydroxymethylglutaryl-CoA_reductase,_class_I/II,_NAD/NADP-binding Hydroxymethylglutaryl-CoA_reductase,_class_I/II,_substrate-binding	KOG2480	3-hydroxy-3-methylglutaryl-CoA_(HMG-CoA)_reductase	Lipid_transport_and_metabolism	METABOLISM	1.1.1.34	Hydroxymethylglutaryl-CoA_reductase_(NADPH)	Sterol_biosynthesis	Lipid_Metabolism	METABOLIC	9321 2818 9242 23921 5967 23920 9823	integral_to_membrane hydroxymethylglutaryl-CoA_reductase_(NADPH)_activity coenzyme_A_metabolic_process coenzyme_binding isoprenoid_biosynthetic_process NADP_binding oxidoreductase_activity,_acting_on_the_CH-OH_group_of_donors,_NAD_or_NADP_as_acceptor	cellular_component molecular_function biological_process	GO:0016021 GO:0004420 GO:0015936 GO:0050662 GO:0008299 GO:0050661 GO:0016616
253961	4	T1.2.3.4.5	T1.2.3.4.5			11.4174	11.0488	10.9311	10.5751	10.2355	10.8277	10.397	10.3462	10.3105	10.2899				-1.16066						IPR006939 IPR000238	SNF5/SMARCB1/INI1 Ribosome-binding_factor_A	KOG1649	SWI-SNF_chromatin_remodeling_complex,_Snf5_subunit	Chromatin_structure_and_dynamics Transcription	INFORMATION_STORAGE_AND_PROCESSING	2.3.1.48	Histone_acetyltransferase				4513 224 4488 2802	rRNA_processing nuclear_chromosome chromatin_remodeling histone_acetyltransferase_activity	biological_process cellular_component molecular_function	GO:0006364 GO:0000228 GO:0006338 GO:0004402
254162	4	T1.2.3.4.5	T1.2.3.4.5			12.7311	10.1569	9.86172	10.5707	10.4276	11.4028	10.7503	10.4586	10.6047	10.3327	-2.52856	-2.82145	-2.12182	-2.25726				-1.03959		IPR005811 IPR003781 IPR014608 IPR017440 IPR005810 IPR016141 IPR016040 IPR016102	ATP-citrate_lyase/succinyl-CoA_ligase CoA-binding ATP-citrate_synthase ATP-citrate_lyase/succinyl-CoA_ligase,_active_site Succinyl-CoA_ligase,_alpha_subunit Citrate_synthase-like,_core NAD(P)-binding Succinyl-CoA_synthetase-like	KOG1254	ATP-citrate_lyase	Energy_production_and_conversion	METABOLISM						2290 5830 2344 3930 19400 3708 21335 3136	catalytic_activity metabolic_process ATP_citrate_synthase_activity cytoplasm cellular_carbohydrate_metabolic_process binding transferase_activity,_transferring_acyl_groups,_acyl_groups_converted_into_alkyl_on_transfer succinate-CoA_ligase_(ADP-forming)_activity	molecular_function biological_process cellular_component	GO:0003824 GO:0008152 GO:0003878 GO:0005737 GO:0044262 GO:0005488 GO:0046912 GO:0004775
254910	4	T1.2.3.4.5	T1.2.3.4.5			12.0871	10.4961	10.2742	11.2895	10.1817	11.7837	10.735	10.3848	10.0191	9.78358	-1.59517	-1.80851		-1.9088		-1.36152	-1.70629	-1.9428		IPR002539	MaoC-like_dehydratase	KOG1206	Peroxisomal_multifunctional_beta-oxidation_protein_and_related_enzymes	Lipid_transport_and_metabolism	METABOLISM						5830 9710	metabolic_process oxidoreductase_activity	biological_process molecular_function	GO:0008152 GO:0016491
255375	4	T1.2.3.4.5	T1.2.3.4.5			11.9736	10.4924	9.76349	10.6944	10.6844	11.718	10.2529	10.6012	10.6649	10.5098	-1.44758	-2.14964	-1.25269	-1.26857	-1.44263	-1.10198	-1.039	-1.19128		IPR000194 IPR000793 IPR004100 IPR003593 IPR005722	ATPase,_F1/V1/A1_complex,_alpha/beta_subunit,_nucleotide-binding ATPase,_F1/V1/A1_complex,_alpha/beta_subunit,_C-terminal ATPase,_F1/V1/A1_complex,_alpha/beta_subunit,_N-terminal AAA+_ATPase,_core ATPase,_F1_complex,_beta_subunit	KOG1350	F0F1-type_ATP_synthase,_beta_subunit	Energy_production_and_conversion	METABOLISM	3.6.3.14	H(+)-transporting_two-sector_ATPase	ATP_synthesis Flagellar_assembly Type_III_secretion_system	Energy_Metabolism SORTING_AND_DEGRADATION	METABOLIC REGULATORY	8445 9691 162 10269 9292 21355 21380 4877 6204 9321 2390 19729	hydrogen_ion_transmembrane_transporter_activity proton-transporting_two-sector_ATPase_complex nucleotide_binding nucleoside-triphosphatase_activity ATP_synthesis_coupled_proton_transport hydrogen_ion_transporting_ATP_synthase_activity,_rotational_mechanism hydrogen_ion_transporting_ATPase_activity,_rotational_mechanism ATP_biosynthetic_process hydrogen-exporting_ATPase_activity,_phosphorylative_m…	molecular_function cellular_component biological_process	GO:0015078 GO:0016469 GO:0000166 GO:0017111 GO:0015986 GO:0046933 GO:0046961 GO:0006754 GO:0008553 GO:0016021 GO:0003936 GO:0045259	yes
256428	4	T1.2.3.4.5	T1.2.3.4.5			11.8136	10.4864	10.4655	10.5701	10.5136	10.578	10.2356	10.6248	10.691	10.6977	-1.36357	-1.3618		-1.33665						IPR000504 IPR001313 IPR016024	RNA_recognition_motif,_RNP-1 Pumilio_RNA-binding_region Armadillo-type_fold	KOG4574	RNA-binding_protein_(contains_RRM_and_Pumilio-like_repeats)	General_function_prediction_only	POORLY_CHARACTERIZED						2175 2216 3708	nucleic_acid_binding RNA_binding binding	molecular_function	GO:0003676 GO:0003723 GO:0005488
256774	4	T1.2.3.4.5	T1.2.3.4.5			11.1589	11.1995	11.0041	10.4422	9.99129	11.2825	10.838	10.2121	10.2641	10.0906										IPR000008 IPR001202 IPR000569 IPR008973	C2_calcium-dependent_membrane_targeting WW/Rsp5/WWP HECT C2_calcium/lipid-binding_region,_CaLB	KOG0940	Ubiquitin_protein_ligase_RSP5/NEDD4	Posttranslational_modification,_protein_turnover,_chaperones	CELLULAR_PROCESSES_AND_SIGNALING	6.3.2.-	Acid--D-amino-acid_ligases_(peptide_synthases)	Tryptophan_metabolism Ubiquinone_biosynthesis	Amino_Acid_Metabolism Metabolism_of_Cofactors_and_Vitamins	METABOLIC	3200 3827 4598 4643 3727 6387 10509 19237 19238	ubiquitin-protein_ligase_activity intracellular protein_modification_process ubiquitin_cycle protein_binding UDP-N-acetylmuramoylalanyl-D-glutamyl-2,6-diaminopimelate-D-alanyl-D-alanine_ligase_activity ribosomal_S6-glutamic_acid_ligase_activity coenzyme_F420-0_gamma-glutamyl_ligase_activity coenzyme_F420-2_alpha-glutamyl_ligase_activity	molecular_function cellular_component biological_process	GO:0004842 GO:0005622 GO:0006464 GO:0006512 GO:0005515 GO:0008766 GO:0018169 GO:0043773 GO:0043774
257545	4	T1.2.3.4.5	T1.2.3.4.5			11.8879	10.3492	10.1004	10.3274	10.1597	10.6849	10.0592	10.5811	10.507	10.8565	-1.53147	-1.7176	-1.55143	-1.71586						IPR001356 IPR009057	Homeobox Homeodomain-like	KOG0490	Transcription_factor,_contains_HOX_domain	General_function_prediction_only	POORLY_CHARACTERIZED	2.3.1.48	Histone_acetyltransferase				2196 3838 4504 19030 2802	transcription_factor_activity nucleus regulation_of_transcription,_DNA-dependent sequence-specific_DNA_binding histone_acetyltransferase_activity	molecular_function cellular_component biological_process	GO:0003700 GO:0005634 GO:0006355 GO:0043565 GO:0004402
257901	4	T1.2.3.4.5	T1.2.3.4.5			12.8058	10.8894	10.4661	10.6037	11.1072	11.5343	10.0287	9.90073	10.3471	10.0734									CBM12	IPR003610 IPR006616 IPR003006	Carbohydrate-binding_family_V/XII Protein_of_unknown_function_DM9 Immunoglobulin/major_histocompatibility_complex,_conserved_site										2933 3782 4143 13135	hydrolase_activity,_hydrolyzing_O-glycosyl_compounds extracellular_region carbohydrate_metabolic_process carbohydrate_binding	molecular_function cellular_component biological_process	GO:0004553 GO:0005576 GO:0005975 GO:0030246
259748	4	T1.2.3.4.5	T1.2.3.4.5			11.7569	9.94158	9.85461	10.2661	10.5104	11.2829	9.84593	10.8513	10.576	11.0466	-1.69047									IPR013126 IPR001023 IPR012725	Heat_shock_protein_70 Heat_shock_protein_Hsp70 Chaperone_DnaK	KOG0102	Molecular_chaperones_mortalin/PBP74/GRP75,_HSP70_superfamily	Posttranslational_modification,_protein_turnover,_chaperones	CELLULAR_PROCESSES_AND_SIGNALING						3736 4591 24336	ATP_binding protein_folding unfolded_protein_binding	molecular_function biological_process	GO:0005524 GO:0006457 GO:0051082
263194	4	T1.2.3.4.5	T1.2.3.4.5			12.1098	10.0277	9.26547	10.8172	10.6997	11.4527	10.5195	10.8138	10.6743	10.5286	-1.83713	-2.59334								IPR000217 IPR002453 IPR003008 IPR008280 IPR013838	Tubulin Beta_tubulin Tubulin/FtsZ,_GTPase Tubulin/FtsZ,_C-terminal Beta_tubulin,_autoregulation_binding_site	KOG1375	Beta_tubulin	Cytoskeleton	CELLULAR_PROCESSES_AND_SIGNALING						3737 4050 5112 3530 5113 18722 24507 2378	GTP_binding microtubule microtubule-based_process structural_molecule_activity microtubule-based_movement protein_complex protein_polymerization GTPase_activity	molecular_function cellular_component biological_process	GO:0005525 GO:0005874 GO:0007017 GO:0005198 GO:0007018 GO:0043234 GO:0051258 GO:0003924
264025	4	T1.2.3.4.5	T1.2.3.4.5			11.9643	10.5295	9.80239	10.333	10.7241	11.5935	10.8933	10.6253	10.8048	10.6764	-1.41717	-2.12185	-1.60236	-1.22895						IPR000626 IPR002906	Ubiquitin Ribosomal_protein_S27a	KOG0004	Ubiquitin/40S_ribosomal_protein_S27a_fusion	Translation,_ribosomal_structure_and_biogenesis	INFORMATION_STORAGE_AND_PROCESSING						4598 2227 3827 4025 4556	protein_modification_process structural_constituent_of_ribosome intracellular ribosome translation	biological_process molecular_function cellular_component	GO:0006464 GO:0003735 GO:0005622 GO:0005840 GO:0006412
264068	4	T1.2.3.4.5	T1.2.3.4.5			11.5412	10.4731	10.0917	10.2266	10.6714	11.0754	10.4199	10.4879	10.5949	10.531	-1.05467	-1.43083	-1.2898							IPR013844 IPR013845 IPR002942 IPR013843 IPR000876	Ribosomal_protein_S4e,_N-terminal_and_RNA-binding Ribosomal_protein_S4e,_central RNA-binding_S4 Ribosomal_protein_S4e,_N-terminal Ribosomal_protein_S4e	KOG0378	40S_ribosomal_protein_S4	Translation,_ribosomal_structure_and_biogenesis	INFORMATION_STORAGE_AND_PROCESSING						2227 3827 4025 4556 2216	structural_constituent_of_ribosome intracellular ribosome translation RNA_binding	molecular_function cellular_component biological_process	GO:0003735 GO:0005622 GO:0005840 GO:0006412 GO:0003723
264682	4	T1.2.3.4.5	T1.2.3.4.5			11.1344	9.96151	9.56577	11.3247	10.6427	11.5693	10.9797	10.7122	10.7504	10.2306										IPR001993	Mitochondrial_substrate_carrier	KOG0767	Mitochondrial_phosphate_carrier_protein	Energy_production_and_conversion	METABOLISM						3708 4927 9320	binding transport membrane	molecular_function biological_process cellular_component	GO:0005488 GO:0006810 GO:0016020
265622	4	T1.2.3.4.5	T1.2.3.4.5			11.2075	10.6383	10.6404	10.647	10.3429	11.0712	10.9602	10.3962	10.5169	10.2094										IPR001806 IPR013753 IPR003577 IPR003578 IPR003579 IPR005225	Ras_GTPase Ras Ras_small_GTPase,_Ras_type Ras_small_GTPase,_Rho_type Ras_small_GTPase,_Rab_type Small_GTP-binding_protein	KOG0393	Ras-related_small_GTPase,_Rho_type	General_function_prediction_only	POORLY_CHARACTERIZED						3737 5344 3827 8400	GTP_binding small_GTPase_mediated_signal_transduction intracellular protein_transport	molecular_function biological_process cellular_component	GO:0005525 GO:0007264 GO:0005622 GO:0015031
83524	4	T1.2.3.4.5	T1.2.3.4.5			13.1227	10.3971	10.0215	10.7639	10.4194	12.57	10.5112	10.2547	10.1878	10.4084	-2.55886	-2.83497	-2.15106	-2.53126	-1.90958	-2.17062	-2.25967	-2.05526		IPR001128 IPR002401	Cytochrome_P450 Cytochrome_P450,_E-class,_group_I	KOG0157	Cytochrome_P450_CYP4/CYP19/CYP26_subfamilies	Lipid_transport_and_metabolism Secondary_metabolites_biosynthesis,_transport_and_catabolism	METABOLISM						2888 3721 4283 12251	monooxygenase_activity iron_ion_binding electron_transport heme_binding	molecular_function biological_process	GO:0004497 GO:0005506 GO:0006118 GO:0020037
85182	4	T1.2.3.4.5	T1.2.3.4.5			11.5012	10.6239	10.3171	10.6433	10.5615	10.2923	9.96201	10.5375	10.5911	10.5261										IPR011025 IPR001019 IPR002975	G_protein_alpha_subunit,_helical_insertion Guanine_nucleotide_binding_protein_(G-protein),_alpha_subunit Fungal_G-protein,_alpha_subunit	KOG0082	G-protein_alpha_subunit_(small_G_protein_superfamily)	Signal_transduction_mechanisms Cell_cycle_control,_cell_division,_chromosome_partitioning	CELLULAR_PROCESSES_AND_SIGNALING METABOLISM						3228 5270 11290 3737 5250	signal_transducer_activity G-protein_coupled_receptor_protein_signaling_pathway guanyl_nucleotide_binding GTP_binding signal_transduction	molecular_function biological_process	GO:0004871 GO:0007186 GO:0019001 GO:0005525 GO:0007165
111557	5	T1.uniq	T1.uniq			13.7639	9.40625	8.98135	10.2143	9.96923	10.0581	9.77985	9.96288	9.98976	9.52196	-4.0611	-4.55039	-3.40115	-3.63462						IPR015793 IPR015794 IPR001697 IPR011037 IPR015813 IPR015795	Pyruvate_kinase,_barrel Pyruvate_kinase,_alpha/beta Pyruvate_kinase Pyruvate_kinase,_beta-barrel-like Pyruvate/Phosphoenolpyruvate_kinase,_catalytic_core Pyruvate_kinase,_C-terminal-like	KOG2323	Pyruvate_kinase	Carbohydrate_transport_and_metabolism	METABOLISM	2.7.1.40	Pyruvate_kinase	Purine_metabolism Glycolysis_/_Gluconeogenesis Carbon_fixation Pyruvate_metabolism	Nucleotide_Metabolism Carbohydrate_Metabolism Energy_Metabolism	METABOLIC	281 3109 4261 13801 2290	magnesium_ion_binding pyruvate_kinase_activity glycolysis potassium_ion_binding catalytic_activity	molecular_function biological_process	GO:0000287 GO:0004743 GO:0006096 GO:0030955 GO:0003824
124678	5	T1.uniq	T1.uniq			12.4427	10.1772	10.027	10.1059	9.71365	11.0869	10.1211	9.5408	9.78612	9.27707	-2.18797	-2.36405	-2.27976	-2.66886		-1.50828		-1.75777				KOG4711	Predicted_membrane_protein	General_function_prediction_only	POORLY_CHARACTERIZED
127719	5	T1.uniq	T1.uniq			11.615	10.1594	9.98407	10.2202	10.1946	10.1383	9.7005	10.1164	10.1459	10.2092	-1.43799	-1.61123	-1.37392	-1.40226						IPR000719 IPR017442 IPR000961 IPR001245 IPR002290 IPR017441 IPR008271 IPR011009	Protein_kinase,_core Serine/threonine_protein_kinase-related Protein_kinase,_C-terminal Tyrosine_protein_kinase Serine/threonine_protein_kinase Protein_kinase_ATP_binding,_conserved_site Serine/threonine_protein_kinase,_active_site Protein_kinase-like	KOG0598	Ribosomal_protein_S6_kinase_and_related_proteins	General_function_prediction_only Signal_transduction_mechanisms	POORLY_CHARACTERIZED CELLULAR_PROCESSES_AND_SIGNALING						3043 3736 4602 3045 3079 3046 3047 3048 3049 3050 3051 3057 3061 3062 3063 3065 3067 3068 3070 3071 3072 3074 3076 3077 3084 6004 6005 6015 6196 10102 10103 11472 12154 17037	protein_kinase_activity ATP_binding protein_amino_acid_phosphorylation protein_serine/threonine_kinase_activity protein-tyrosine_kinase_activity transmembrane_receptor_protein_serine/threonine_kinase_activity 3-phosphoinositide-dependent_protein_kinase_activity DNA-dependent_protein_kinase_activity AMP-activated_protein_kinase_activity casein_kinase_activity casein_kinase_I_activity cyclic_nucleo…	molecular_function biological_process	GO:0004672 GO:0005524 GO:0006468 GO:0004674 GO:0004713 GO:0004675 GO:0004676 GO:0004677 GO:0004679 GO:0004680 GO:0004681 GO:0004690 GO:0004694 GO:0004695 GO:0004696 GO:0004698 GO:0004700 GO:0004702 GO:0004704 GO:0004705 GO:0004706 GO:0004708 GO:0004710 GO:0004711 GO:0004718 GO:0008338 GO:0008339 GO:0008349 GO:0008545 GO:0016908 GO:0016909 GO:0019199 GO:0019912 GO:0034211
163299	5	T1.uniq	T1.uniq			10.7777	9.93468	9.63527	9.84706	10.217	10.4558	9.93133	10.0162	10.1958	10.1017		-1.12894	-0.913086							IPR004038 IPR004037 IPR001921	Ribosomal_protein_L7Ae/L30e/S12e/Gadd45 Ribosomal_protein_L7Ae Ribosomal_protein_L7A	KOG3166	60S_ribosomal_protein_L7A	Translation,_ribosomal_structure_and_biogenesis	INFORMATION_STORAGE_AND_PROCESSING						2227 3827 4025 4556 13392 17777	structural_constituent_of_ribosome intracellular ribosome translation ribonucleoprotein_complex ribosome_biogenesis_and_assembly	molecular_function cellular_component biological_process	GO:0003735 GO:0005622 GO:0005840 GO:0006412 GO:0030529 GO:0042254
167305	5	T1.uniq	T1.uniq			11.8172	9.72604	9.26403	10.0569	9.55211	10.5574	9.62075	9.90653	9.6832	9.81545	-2.03198	-2.46068	-1.71721	-2.2056						IPR000639 IPR000073 IPR010497 IPR016292	Epoxide_hydrolase-like Alpha/beta_hydrolase_fold-1 Epoxide_hydrolase,_N-terminal Epoxide_hydrolase	KOG2565	Predicted_hydrolases_or_acyltransferases_(alpha/beta_hydrolase_superfamily)	General_function_prediction_only	POORLY_CHARACTERIZED						2290 2709 3981 7213 9320 16787	catalytic_activity epoxide_hydrolase_activity microsome response_to_toxin membrane cis-stilbene-oxide_hydrolase_activity	molecular_function cellular_component biological_process	GO:0003824 GO:0004301 GO:0005792 GO:0009636 GO:0016020 GO:0033961
169675	5	T1.uniq	T1.uniq			11.7791	10.2473	10.0404	10.1614	10.1002	10.7215	10.0803	9.99387	10.0111	10.082	-1.5903	-1.79179	-1.6707	-1.72888								KOG1910	Uncharacterized_conserved_protein	Function_unknown	POORLY_CHARACTERIZED
173702	5	T1.uniq	T1.uniq			13.4305	10.0287	9.19289	9.68999	9.40729	11.0873	9.8779	9.93956	9.64456	9.55267	-3.26508	-4.07368	-3.58588	-3.88816			-1.40409	-1.49087		IPR002020 IPR016141	Citrate_synthase-like Citrate_synthase-like,_core	KOG2617	Citrate_synthase	Energy_production_and_conversion	METABOLISM	2.3.3.1	Citrate_(si)-synthase				19400 21335 2547	cellular_carbohydrate_metabolic_process transferase_activity,_transferring_acyl_groups,_acyl_groups_converted_into_alkyl_on_transfer citrate_(Si)-synthase_activity	biological_process molecular_function	GO:0044262 GO:0046912 GO:0004108
194492	5	T1.uniq	T1.uniq			13.2469	9.44492	9.36326	9.7768	9.78638	9.70701	10.2715	9.62015	9.78438	9.50155	-3.70889	-3.78551	-3.31968	-3.39263						IPR001715 IPR001589 IPR016146	Calponin-like_actin-binding Actinin-type,_actin-binding,_conserved_site Calponin-homology	KOG0046	Ca2+-binding_actin-bundling_protein_(fimbrin/plastin),_EF-Hand_protein_superfamily	Cytoskeleton	CELLULAR_PROCESSES_AND_SIGNALING						2246	actin_binding	molecular_function	GO:0003779
205564	5	T1.uniq	T1.uniq			11.0788	9.74639	8.87889	9.69582	10.0542	10.8924	10.1725	10.0249	10.169	9.92313		-2.11182								IPR000597 IPR009000	Ribosomal_protein_L3 Translation_elongation_and_initiation_factors/Ribosomal,_beta-barrel	KOG0746	60S_ribosomal_protein_L3_and_related_proteins	Translation,_ribosomal_structure_and_biogenesis	INFORMATION_STORAGE_AND_PROCESSING						2227 3827 4025 4556	structural_constituent_of_ribosome intracellular ribosome translation	molecular_function cellular_component biological_process	GO:0003735 GO:0005622 GO:0005840 GO:0006412
246239	5	T1.uniq	T1.uniq			12.021	10.5736	10.5652	9.95957	10.3316	10.9825	9.27826	9.61856	9.3958	9.95614										IPR000242 IPR003595 IPR000387 IPR016130	Protein-tyrosine_phosphatase,_receptor/non-receptor_type Protein-tyrosine_phosphatase,_catalytic Protein-tyrosine_phosphatase Protein-tyrosine_phosphatase,_active_site	KOG0790	Protein_tyrosine_phosphatase_Corkscrew_and_related_SH2_domain_enzymes	Signal_transduction_mechanisms	CELLULAR_PROCESSES_AND_SIGNALING	3.1.3.48	Protein-tyrosine-phosphatase				3091 4604 9582 9988 3093	protein_tyrosine_phosphatase_activity protein_amino_acid_dephosphorylation dephosphorylation phosphoric_monoester_hydrolase_activity prenylated_protein_tyrosine_phosphatase_activity	molecular_function biological_process	GO:0004725 GO:0006470 GO:0016311 GO:0016791 GO:0004727
246819	5	T1.uniq	T1.uniq			11.1589	10.1075	9.87075	9.74797	10.0263	10.5391	9.79379	9.63821	9.85728	9.96436										IPR011545 IPR001650 IPR014001 IPR014021 IPR014014	DNA/RNA_helicase,_DEAD/DEAH_box_type,_N-terminal DNA/RNA_helicase,_C-terminal DEAD-like_helicase,_N-terminal Helicase,_superfamily_1_and_2,_ATP-binding RNA_helicase,_DEAD-box_type,_Q_motif	KOG0329	ATP-dependent_RNA_helicase	RNA_processing_and_modification	INFORMATION_STORAGE_AND_PROCESSING	3.6.1.3	Adenosinetriphosphatase	Purine_metabolism	Nucleotide_Metabolism	METABOLIC	2175 2792 3736 5716 2450 2451 5778 5860 8800 10082 10273 18132 18133 18134 18135	nucleic_acid_binding helicase_activity ATP_binding ATP-dependent_helicase_activity ATP-dependent_DNA_helicase_activity ATP-dependent_RNA_helicase_activity DNA-dependent_ATPase_activity RNA-dependent_ATPase_activity protein-transmembrane_transporting_ATPase_activity ATPase_activity single-stranded_DNA-dependent_ATP-dependent_DNA_helicase_activity ATPase_activity,_coupled ATPase_activity,_uncoupled…	molecular_function	GO:0003676 GO:0004386 GO:0005524 GO:0008026 GO:0004003 GO:0004004 GO:0008094 GO:0008186 GO:0015462 GO:0016887 GO:0017116 GO:0042623 GO:0042624 GO:0042625 GO:0042626
247330	5	T1.uniq	T1.uniq			11.0405	9.82232	9.57235	9.9125	10.155	10.556	10.1042	10.143	10.2163	10.0877	-1.18181	-1.43242	-1.1018							IPR000439 IPR012678	Ribosomal_protein_L15e Ribosomal_protein_L23/L15e,_core	KOG1678	60s_ribosomal_protein_L15	Translation,_ribosomal_structure_and_biogenesis	INFORMATION_STORAGE_AND_PROCESSING						2227 3827 4025 4556	structural_constituent_of_ribosome intracellular ribosome translation	molecular_function cellular_component biological_process	GO:0003735 GO:0005622 GO:0005840 GO:0006412
247499	5	T1.uniq	T1.uniq			11.1397	10.1999	9.98167	9.9097	10.2235	10.7634	10.1156	10.1491	10.246	10.1638		-1.14289	-1.20159							IPR001199 IPR010257 IPR005804 IPR012171	Cytochrome_b5 Fatty_acid_desaturase,_type_1,_N-terminal Fatty_acid_desaturase,_type_1 Fatty_acid/sphingolipid_desaturase	KOG4232	Delta_6-fatty_acid_desaturase/delta-8_sphingolipid_desaturase	Lipid_transport_and_metabolism	METABOLISM						12251 21336 9710 4758 9320 9918 3721 4761 9497	heme_binding transition_metal_ion_binding oxidoreductase_activity lipid_metabolic_process membrane oxidoreductase_activity,_acting_on_paired_donors,_with_oxidation_of_a_pair_of_donors_resulting_in_the_reduction_of_molecular_oxygen_to_two_molecules_of_water iron_ion_binding fatty_acid_biosynthetic_process linoleoyl-CoA_desaturase_activity	molecular_function biological_process cellular_component	GO:0020037 GO:0046914 GO:0016491 GO:0006629 GO:0016020 GO:0016717 GO:0005506 GO:0006633 GO:0016213
247546	5	T1.uniq	T1.uniq			10.956	9.59622	9.13181	10.4385	9.75865	11.6878	10.5278	10.36	9.94333	9.90665										IPR015590 IPR010061 IPR016160 IPR010916 IPR016161	Aldehyde_dehydrogenase Methylmalonate-semialdehyde_dehydrogenase Aldehyde_dehydrogenase,_conserved_site TonB_box,_conserved_site Aldehyde/histidinol_dehydrogenase	KOG2449	Methylmalonate_semialdehyde_dehydrogenase	Amino_acid_transport_and_metabolism Carbohydrate_transport_and_metabolism	METABOLISM	1.2.1.27	Methylmalonate-semialdehyde_dehydrogenase_(acylating)	Propanoate_metabolism Inositol_metabolism Valine,_leucine_and_isoleucine_degradation	Carbohydrate_Metabolism Amino_Acid_Metabolism	METABOLIC	2882 4703 5830 9710	methylmalonate-semialdehyde_dehydrogenase_(acylating)_activity valine_metabolic_process metabolic_process oxidoreductase_activity	molecular_function biological_process	GO:0004491 GO:0006573 GO:0008152 GO:0016491
249811	5	T1.uniq	T1.uniq			11.0319	10.0717	9.65317	9.93507	10.2847	10.7282	10.241	10.282	10.3748	10.1557		-1.346								IPR000554	Ribosomal_protein_S7e	KOG3320	40S_ribosomal_protein_S7	Translation,_ribosomal_structure_and_biogenesis	INFORMATION_STORAGE_AND_PROCESSING						2227 3827 4025 4556	structural_constituent_of_ribosome intracellular ribosome translation	molecular_function cellular_component biological_process	GO:0003735 GO:0005622 GO:0005840 GO:0006412
250110	5	T1.uniq	T1.uniq			12.4463	10.3164	10.1203	10.3704	9.60637	12.0036	9.87663	9.52037	9.49055	9.0011	-1.95896	-2.14253	-1.92893	-2.65444	-1.87819	-2.31272	-2.37088	-2.8157		IPR001199 IPR006090 IPR006091 IPR006089 IPR009075 IPR009100	Cytochrome_b5 Acyl-CoA_oxidase/dehydrogenase,_type_1 Acyl-CoA_dehydrogenase/oxidase,_central_region Acyl-CoA_dehydrogenase,_conserved_site Acyl-CoA_dehydrogenase/oxidase_C-terminal Acyl-CoA_dehydrogenase/oxidase,_middle_and_N-terminal	KOG0139	Short-chain_acyl-CoA_dehydrogenase	Lipid_transport_and_metabolism	METABOLISM	1.3.99.3	Acyl-CoA_dehydrogenase	Valine,_leucine_and_isoleucine_degradation Propanoate_metabolism Fatty_acid_metabolism beta-Alanine_metabolism	Amino_Acid_Metabolism Carbohydrate_Metabolism Lipid_Metabolism Metabolism_of_Other_Amino_Acids	METABOLIC	12251 21336 2443 4283 9834 5830	heme_binding transition_metal_ion_binding acyl-CoA_dehydrogenase_activity electron_transport oxidoreductase_activity,_acting_on_the_CH-CH_group_of_donors metabolic_process	molecular_function biological_process	GO:0020037 GO:0046914 GO:0003995 GO:0006118 GO:0016627 GO:0008152
250145	5	T1.uniq	T1.uniq			12.1872	9.93025	9.57269	10.3492	10.7738	9.4738	9.32088	9.57426	10.5931	10.3506	-2.20621	-2.52973	-1.78924							IPR009078	Ferritin/ribonucleotide_reductase-like										9710 21336	oxidoreductase_activity transition_metal_ion_binding	molecular_function	GO:0016491 GO:0046914
250403	5	T1.uniq	T1.uniq			13.2913	9.4587	9.65554	8.27844	8.91651	12.1365	9.77081	10.4494	9.9523	11.292	-3.41967	-3.10866	-4.50283	-3.94172	-2.29179					IPR003042 IPR013027	Aromatic-ring_hydroxylase FAD-dependent_pyridine_nucleotide-disulphide_oxidoreductase	KOG2614	Kynurenine_3-monooxygenase_and_related_flavoprotein_monooxygenases	Energy_production_and_conversion General_function_prediction_only	METABOLISM POORLY_CHARACTERIZED	1.14.13.1	Salicylate_1-monooxygenase	Fluorene_degradation Nitorobenzene_degradation	Biodegradation_of_Xenobiotics	METABOLIC	5830 9710 10964	metabolic_process oxidoreductase_activity salicylate_1-monooxygenase_activity	biological_process molecular_function	GO:0008152 GO:0016491 GO:0018658
250801	5	T1.uniq	T1.uniq			10.8641	9.96826	9.65956	9.91303	10.2245	10.9268	10.0418	10.031	10.225	10.0912		-1.19239								IPR005484 IPR005485	Ribosomal_protein_L18/L5 Ribosomal_protein_L5,_eukaryotic	KOG0875	60S_ribosomal_protein_L5	Translation,_ribosomal_structure_and_biogenesis	INFORMATION_STORAGE_AND_PROCESSING						2227 3827 4025 4556 5781	structural_constituent_of_ribosome intracellular ribosome translation 5S_rRNA_binding	molecular_function cellular_component biological_process	GO:0003735 GO:0005622 GO:0005840 GO:0006412 GO:0008097
251538	5	T1.uniq	T1.uniq			11.1332	10.0708	9.60337	9.85544	10.2102	10.8395	10.3724	10.2258	10.2489	10.2569		-1.49927	-1.25391							IPR001377 IPR014401	Ribosomal_protein_S6e Ribosomal_protein_S6,_eukaryotic	KOG1646	40S_ribosomal_protein_S6	Translation,_ribosomal_structure_and_biogenesis	INFORMATION_STORAGE_AND_PROCESSING						2227 3827 4025 4556	structural_constituent_of_ribosome intracellular ribosome translation	molecular_function cellular_component biological_process	GO:0003735 GO:0005622 GO:0005840 GO:0006412
251834	5	T1.uniq	T1.uniq			11.04	9.90985	9.17032	10.4674	10.5268	10.9149	9.93416	10.3163	10.3415	10.5098		-1.76643								IPR002020 IPR010109 IPR016141	Citrate_synthase-like Citrate_synthase,_eukaryotic Citrate_synthase-like,_core	KOG2617	Citrate_synthase	Energy_production_and_conversion	METABOLISM	2.3.3.1	Citrate_(si)-synthase				19400 21335 2547	cellular_carbohydrate_metabolic_process transferase_activity,_transferring_acyl_groups,_acyl_groups_converted_into_alkyl_on_transfer citrate_(Si)-synthase_activity	biological_process molecular_function	GO:0044262 GO:0046912 GO:0004108
252397	5	T1.uniq	T1.uniq			12.7254	9.90394	11.414	9.57003	9.56773	10.8856	10.0388	9.47162	9.45878	9.39912	-2.7144		-3.03063	-3.04209						IPR001853 IPR012336	DSBA_oxidoreductase Thioredoxin-like_fold										8403 13177	protein_disulfide_oxidoreductase_activity outer_membrane-bounded_periplasmic_space	molecular_function cellular_component	GO:0015035 GO:0030288
253657	5	T1.uniq	T1.uniq			10.8972	9.92076	9.88275	9.87066	9.99799	10.634	10.3868	10.172	10.1824	10.0466	-0.960469	-0.996188	-0.988013							IPR001440 IPR013026	Tetratricopeptide_TPR-1 Tetratricopeptide_region	KOG1156	N-terminal_acetyltransferase	Chromatin_structure_and_dynamics	INFORMATION_STORAGE_AND_PROCESSING	2.3.1.88	Peptide_alpha-N-acetyltransferase				2972	peptide_alpha-N-acetyltransferase_activity	molecular_function	GO:0004596
254157	5	T1.uniq	T1.uniq			10.967	9.95692	9.75795	9.68032	10.0102	10.6467	10.2198	10.0014	10.1131	9.93063	-0.999845	-1.19684	-1.26256	-0.952149						IPR001813	Ribosomal_protein_60S	KOG1762	60s_acidic_ribosomal_protein_P1	Translation,_ribosomal_structure_and_biogenesis	INFORMATION_STORAGE_AND_PROCESSING						2227 3827 4025 4558	structural_constituent_of_ribosome intracellular ribosome translational_elongation	molecular_function cellular_component biological_process	GO:0003735 GO:0005622 GO:0005840 GO:0006414
255897	5	T1.uniq	T1.uniq			11.0155	9.99008	9.71242	10.003	10.1796	10.8157	10.294	10.1669	10.2556	10.0279		-1.28108								IPR000517 IPR012988 IPR005998 IPR016082	Ribosomal_protein_L30,_core Ribosomal_protein_L30,_N-terminal Ribosomal_protein_L7,_eukaryotic Ribosomal_protein_L30,_C-terminal	KOG3184	60S_ribosomal_protein_L7	Translation,_ribosomal_structure_and_biogenesis	INFORMATION_STORAGE_AND_PROCESSING						2227 3827 4025 4556 9240 13391	structural_constituent_of_ribosome intracellular ribosome translation large_ribosomal_subunit transcription_regulator_activity	molecular_function cellular_component biological_process	GO:0003735 GO:0005622 GO:0005840 GO:0006412 GO:0015934 GO:0030528
256245	5	T1.uniq	T1.uniq			12.1035	10.4714	10.4629	10.0435	9.50071	11.0971	10.0749	9.76649	9.67476	9.63547	-1.65255	-1.61352	-2.06399	-2.58517				-1.40176		IPR000719 IPR017442 IPR001245 IPR002290 IPR017441 IPR008271 IPR011009	Protein_kinase,_core Serine/threonine_protein_kinase-related Tyrosine_protein_kinase Serine/threonine_protein_kinase Protein_kinase_ATP_binding,_conserved_site Serine/threonine_protein_kinase,_active_site Protein_kinase-like	KOG0590	Checkpoint_kinase_and_related_serine/threonine_protein_kinases	Cell_cycle_control,_cell_division,_chromosome_partitioning	METABOLISM	2.7.1.37	Protein_kinase				3043 3736 4602 3079 3045	protein_kinase_activity ATP_binding protein_amino_acid_phosphorylation protein-tyrosine_kinase_activity protein_serine/threonine_kinase_activity	molecular_function biological_process	GO:0004672 GO:0005524 GO:0006468 GO:0004713 GO:0004674
256884	5	T1.uniq	T1.uniq			10.9583	10.0683	9.44685	10.4496	10.1206	11.6121	10.4461	10.3462	10.2416	10.1062		-1.50208						-1.4782		IPR013027 IPR001100 IPR003953 IPR004112 IPR014006 IPR011281 IPR003952 IPR015939	FAD-dependent_pyridine_nucleotide-disulphide_oxidoreductase Pyridine_nucleotide-disulphide_oxidoreductase,_class_I Fumarate_reductase/succinate_dehydrogenase_flavoprotein,_N-terminal Fumarate_reductase/succinate_dehydrogenase_flavoprotein,_C-terminal Succinate_dehydrogenase_or_fumarate_reductase,_flavoprotein_subunit Succinate_dehydrogenase,_flavoprotein_subunit Fumarate_reductase/succinate_dehyd…	KOG2403	Succinate_dehydrogenase,_flavoprotein_subunit	Energy_production_and_conversion	METABOLISM	1.3.5.1	Succinate_dehydrogenase_(ubiquinone)	Citrate_cycle_(TCA_cycle) Oxidative_phosphorylation	Carbohydrate_Metabolism Energy_Metabolism	METABOLIC	4283 9710 4264 9834 23919 5855	electron_transport oxidoreductase_activity tricarboxylic_acid_cycle oxidoreductase_activity,_acting_on_the_CH-CH_group_of_donors FAD_binding succinate_dehydrogenase_(ubiquinone)_activity	biological_process molecular_function	GO:0006118 GO:0016491 GO:0006099 GO:0016627 GO:0050660 GO:0008177
257335	5	T1.uniq	T1.uniq			11.2462	10.0912	9.65605	9.6758	9.9109	10.5878	10.0961	9.89375	10.0473	10.0001		-1.54657	-1.48052	-1.29797						IPR013810 IPR005324 IPR005711	Ribosomal_protein_S5,_N-terminal Ribosomal_protein_S5,_C-terminal Ribosomal_protein_S5,_eukaryotic/archaeal	KOG0877	40S_ribosomal_protein_S2/30S_ribosomal_protein_S5	Translation,_ribosomal_structure_and_biogenesis	INFORMATION_STORAGE_AND_PROCESSING						2227 3827 4025 4556 9241 2216	structural_constituent_of_ribosome intracellular ribosome translation small_ribosomal_subunit RNA_binding	molecular_function cellular_component biological_process	GO:0003735 GO:0005622 GO:0005840 GO:0006412 GO:0015935 GO:0003723
258160	5	T1.uniq	T1.uniq			10.6278	9.74012	9.36748	10.0372	10.234	10.3139	9.93779	10.1513	10.1695	10.1105	-0.875349	-1.25286								IPR001892 IPR010979	Ribosomal_protein_S13 Ribosomal_protein_S13-like,_H2TH	KOG3311	Ribosomal_protein_S18	Translation,_ribosomal_structure_and_biogenesis	INFORMATION_STORAGE_AND_PROCESSING						2216 2227 3827 4025 4556 2175	RNA_binding structural_constituent_of_ribosome intracellular ribosome translation nucleic_acid_binding	molecular_function cellular_component biological_process	GO:0003723 GO:0003735 GO:0005622 GO:0005840 GO:0006412 GO:0003676
258531	5	T1.uniq	T1.uniq			11.2594	9.9414	9.39868	10.0666	10.3792	10.9512	10.4167	10.3782	10.487	10.3768	-1.27822	-1.82098	-1.15676							IPR001047	Ribosomal_protein_S8e	KOG3283	40S_ribosomal_protein_S8	Translation,_ribosomal_structure_and_biogenesis	INFORMATION_STORAGE_AND_PROCESSING						3827	intracellular	cellular_component	GO:0005622
261612	5	T1.uniq	T1.uniq			10.9727	10.0719	9.69031	9.79167	9.51417	11.2551	10.1735	9.6886	9.67323	9.34453		-1.24646		-1.43817		-1.54016	-1.5514	-1.87363		IPR001327 IPR013027 IPR001100 IPR000815 IPR004099 IPR006258 IPR012999 IPR016156	Pyridine_nucleotide-disulphide_oxidoreductase,_NAD-binding_region FAD-dependent_pyridine_nucleotide-disulphide_oxidoreductase Pyridine_nucleotide-disulphide_oxidoreductase,_class_I Mercuric_reductase Pyridine_nucleotide-disulphide_oxidoreductase,_dimerisation Dihydrolipoamide_dehydrogenase Pyridine_nucleotide-disulphide_oxidoreductase,_class_I,_active_site FAD/NAD-linked_reductase,_dimerisation	KOG1335	Dihydrolipoamide_dehydrogenase	Energy_production_and_conversion	METABOLISM	1.8.1.4	Dihydrolipoamide_dehydrogenase	Glycine,_serine_and_threonine_metabolism Citrate_cycle_(TCA_cycle) Pyruvate_metabolism Glycolysis_/_Gluconeogenesis	Amino_Acid_Metabolism Carbohydrate_Metabolism	METABOLIC	9710 23919 4283 3930 19912 2586	oxidoreductase_activity FAD_binding electron_transport cytoplasm cell_redox_homeostasis dihydrolipoyl_dehydrogenase_activity	molecular_function biological_process cellular_component	GO:0016491 GO:0050660 GO:0006118 GO:0005737 GO:0045454 GO:0004148
263199	5	T1.uniq	T1.uniq			15.7453	9.16989	9.12615	8.48832	9.25952	13.3928	9.63124	8.72119	8.24212	8.59751	-5.60127	-5.69412	-5.89296	-5.57515	-3.28543	-3.88645	-4.41962	-4.13118		IPR000873 IPR013120 IPR006163 IPR001865 IPR009081 IPR016040	AMP-dependent_synthetase_and_ligase Male_sterility,_NAD-binding Phosphopantetheine-binding Ribosomal_protein_S2 Acyl_carrier_protein-like NAD(P)-binding	KOG1178	Non-ribosomal_peptide_synthetase/alpha-aminoadipate_reductase_and_related_enzymes	Secondary_metabolites_biosynthesis,_transport_and_catabolism	METABOLISM						2290 5830 2227 3827 4025 4556 22441 3708	catalytic_activity metabolic_process structural_constituent_of_ribosome intracellular ribosome translation cofactor_binding binding	molecular_function biological_process cellular_component	GO:0003824 GO:0008152 GO:0003735 GO:0005622 GO:0005840 GO:0006412 GO:0048037 GO:0005488
264604	5	T1.uniq	T1.uniq			13.3834	8.17726	10.3871	9.21433	10.6426	11.9925	8.97787	9.33327	10.269	10.6424	-3.86088									IPR003829 IPR012093 IPR011051	Pirin,_N-terminal Pirin Cupin,_RmlC-type
264789	5	T1.uniq	T1.uniq			12.4126	10.1405	9.37905	9.69421	9.62854	11.0848	9.55475	9.43854	9.58127	9.41987	-2.24821	-2.9716	-2.67992	-2.74437	-1.50206	-1.60805	-1.47563	-1.62985		IPR005481 IPR000089 IPR000022 IPR005482 IPR005479 IPR013537 IPR011761 IPR011764 IPR011762 IPR011763 IPR001882 IPR011053 IPR011054 IPR016185	Carbamoyl_phosphate_synthase,_large_subunit,_N-terminal Biotin/lipoyl_attachment Carboxyl_transferase Biotin_carboxylase,_C-terminal Carbamoyl_phosphate_synthetase,_large_subunit,_ATP-binding Acetyl-CoA_carboxylase,_central_region ATP-grasp_fold Biotin_carboxylation_region Acetyl-coenzyme_A_carboxyltransferase,_N-terminal Acetyl-coenzyme_A_carboxyltransferase,_C-terminal Biotin-binding_site Singl…	KOG0368	Acetyl-CoA_carboxylase	Lipid_transport_and_metabolism	METABOLISM						10069 6968 2290 3736 5830	ligase_activity biotin_binding catalytic_activity ATP_binding metabolic_process	molecular_function biological_process	GO:0016874 GO:0009374 GO:0003824 GO:0005524 GO:0008152
265499	5	T1.uniq	T1.uniq			11.1058	8.40957	8.44708	10.7762	10.0503	11.8003	10.2769	10.4263	10.5324	9.71693	-2.52634	-2.49089						-1.99963		IPR000262 IPR012133 IPR008259	FMN-dependent_alpha-hydroxy_acid_dehydrogenase Alpha-hydroxy_acid_dehydrogenase,_FMN-dependent FMN-dependent_alpha-hydroxy_acid_dehydrogenase,_active_site	KOG0538	Glycolate_oxidase	Energy_production_and_conversion	METABOLISM	1.1.3.15	(S)-2-hydroxy-acid_oxidase	Glyoxylate_and_dicarboxylate_metabolism	Carbohydrate_Metabolism	METABOLIC	4283 9710 7744 2423 6507 6936	electron_transport oxidoreductase_activity FMN_binding (S)-2-hydroxy-acid_oxidase_activity glycolate_oxidase_activity glycolate_oxidase_complex	biological_process molecular_function cellular_component	GO:0006118 GO:0016491 GO:0010181 GO:0003973 GO:0008891 GO:0009339
28840	5	T1.uniq	T1.uniq			11.1233	10.3246	9.51288	9.68888	9.80156	10.4958	9.56746	9.86872	10.2373	10.0319										IPR000506 IPR013116 IPR016207 IPR013023 IPR008927 IPR016040	Acetohydroxy_acid_isomeroreductase_C-terminal Acetohydroxy_acid_isomeroreductase,_catalytic Ketol-acid_reductoisomerase,_fungi Acetohydroxy_acid_isomeroreductase 6-phosphogluconate_dehydrogenase,_C-terminal-like NAD(P)-binding					1.1.1.86	Ketol-acid_reductoisomerase	Valine,_leucine_and_isoleucine_biosynthesis Pantothenate_and_CoA_biosynthesis	Amino_Acid_Metabolism Metabolism_of_Cofactors_and_Vitamins	METABOLIC	2849 5830 3708 2290 9710 6691	ketol-acid_reductoisomerase_activity metabolic_process binding catalytic_activity oxidoreductase_activity branched_chain_family_amino_acid_biosynthetic_process	molecular_function biological_process	GO:0004455 GO:0008152 GO:0005488 GO:0003824 GO:0016491 GO:0009082
110008	6	T1.uniq	T1.uniq			10.4167	9.15143	9.29872	10.1171	9.62385	10.9188	9.69511	9.78347	9.52336	10.0226										IPR013149 IPR011032 IPR016040	Alcohol_dehydrogenase,_zinc-binding GroES-like NAD(P)-binding	KOG1196	Predicted_NAD-dependent_oxidoreductase	General_function_prediction_only	POORLY_CHARACTERIZED						2290 3708 5830 15275	catalytic_activity binding metabolic_process 2-alkenal_reductase_activity	molecular_function biological_process	GO:0003824 GO:0005488 GO:0008152 GO:0032440
139089	6	T1.uniq	T1.uniq			11.3759	8.43198	8.31561	10.1082	10.5307	9.50725	9.832	10.1817	10.2843	10.1009	-2.78434	-2.89375								IPR000217 IPR002453 IPR003008 IPR008280	Tubulin Beta_tubulin Tubulin/FtsZ,_GTPase Tubulin/FtsZ,_C-terminal	KOG1375	Beta_tubulin	Cytoskeleton	CELLULAR_PROCESSES_AND_SIGNALING						3737 4050 5112 3530 5113 18722 24507 2378	GTP_binding microtubule microtubule-based_process structural_molecule_activity microtubule-based_movement protein_complex protein_polymerization GTPase_activity	molecular_function cellular_component biological_process	GO:0005525 GO:0005874 GO:0007017 GO:0005198 GO:0007018 GO:0043234 GO:0051258 GO:0003924
150385	6	T1.uniq	T1.uniq			11.3317	9.03761	8.86472	10.085	9.69506	9.40184	9.46167	10.5893	10.045	10.4237	-2.15805	-2.35667		-1.56777						IPR012936	Protein_of_unknown_function_DUF1692	KOG2667	COPII_vesicle_protein	Intracellular_trafficking,_secretion,_and_vesicular_transport	CELLULAR_PROCESSES_AND_SIGNALING
161341	6	T1.uniq	T1.uniq			10.9663	9.64824	9.38456	9.52272	9.75571	10.5683	10.0017	9.83191	9.85691	9.65989	-1.26542	-1.54312	-1.39301	-1.18201						IPR005824 IPR005756 IPR005825 IPR008991	KOW Ribosomal_protein_L26,_eukaryotic/archaeal Ribosomal_protein_L24/L26,_conserved_site Translation_protein_SH3-like	KOG3401	60S_ribosomal_protein_L26	Translation,_ribosomal_structure_and_biogenesis	INFORMATION_STORAGE_AND_PROCESSING						2227 4556 9240 3827 4025	structural_constituent_of_ribosome translation large_ribosomal_subunit intracellular ribosome	molecular_function biological_process cellular_component	GO:0003735 GO:0006412 GO:0015934 GO:0005622 GO:0005840
167148	6	T1.uniq	T1.uniq			12.2994	8.80872	9.8702	9.49843	9.52983	9.65968	9.21007	8.99853	9.43118	9.01141	-3.35834	-2.3552	-2.71083	-2.67044						IPR001327 IPR013027 IPR000759 IPR000103 IPR005982 IPR001736 IPR008255	Pyridine_nucleotide-disulphide_oxidoreductase,_NAD-binding_region FAD-dependent_pyridine_nucleotide-disulphide_oxidoreductase Adrenodoxin_reductase Pyridine_nucleotide-disulphide_oxidoreductase,_class-II Thioredoxin_reductase Phospholipase_D/Transphosphatidylase Pyridine_nucleotide-disulphide_oxidoreductase,_class-II,_active_site	KOG0404	Thioredoxin_reductase	Posttranslational_modification,_protein_turnover,_chaperones	CELLULAR_PROCESSES_AND_SIGNALING						4283 9710 23919 2290 5830 3151 3930 11695	electron_transport oxidoreductase_activity FAD_binding catalytic_activity metabolic_process thioredoxin-disulfide_reductase_activity cytoplasm removal_of_superoxide_radicals	biological_process molecular_function cellular_component	GO:0006118 GO:0016491 GO:0050660 GO:0003824 GO:0008152 GO:0004791 GO:0005737 GO:0019430
180505	6	T1.uniq	T1.uniq			12.4781	9.56106	9.23401	9.48171	9.67498	10.1085	9.25158	9.23455	9.51329	9.20236	-2.70718	-3.00043	-2.80674	-2.63155
195490	6	T1.uniq	T1.uniq			12.5882	9.45014	7.74283	9.62794	9.36432	10.4212	9.58142	10.1293	9.80922	9.23203		-4.17701	-2.5435	-2.82846						IPR004165 IPR014388 IPR012791 IPR012792	Coenzyme_A_transferase 3-oxoacid_CoA-transferase 3-oxoacid_CoA-transferase,_subunit_B 3-oxoacid_CoA-transferase,_subunit_A	KOG3822	Succinyl-CoA:alpha-ketoacid-CoA_transferase	Energy_production_and_conversion	METABOLISM	2.8.3.5	3-oxoacid_CoA-transferase	Valine,_leucine_and_isoleucine_degradation Synthesis_and_degradation_of_ketone_bodies Butanoate_metabolism	Amino_Acid_Metabolism Lipid_Metabolism Carbohydrate_Metabolism	METABOLIC	5830 6070 5930	metabolic_process CoA-transferase_activity 3-oxoacid_CoA-transferase_activity	biological_process molecular_function	GO:0008152 GO:0008410 GO:0008260
209619	6	T1.uniq	T1.uniq			11.6526	9.53193	9.4408	9.7184	9.29867	10.0179	9.86253	9.50287	9.44743	9.39667	-2.12404	-2.2016	-1.94403	-2.35015						IPR001452 IPR000108 IPR002048 IPR001849 IPR000219 IPR003124 IPR000261 IPR001331	Src_homology-3 Neutrophil_cytosol_factor_2 Calcium-binding_EF-hand Pleckstrin-like Dbl_homology_(DH)_domain Actin-binding_WH2 EPS15_homology_(EH) Guanine-nucleotide_dissociation_stimulator,_CDC24,_conserved_site	KOG0998	Synaptic_vesicle_protein_EHS-1_and_related_EH_domain_proteins	Signal_transduction_mechanisms Intracellular_trafficking,_secretion,_and_vesicular_transport	CELLULAR_PROCESSES_AND_SIGNALING	3.1.13.4	Poly(A)-specific_ribonuclease				3425 3827 17205 3421 5323 3724 2925	Rho_guanyl-nucleotide_exchange_factor_activity intracellular regulation_of_Rho_protein_signal_transduction guanyl-nucleotide_exchange_factor_activity intracellular_signaling_cascade calcium_ion_binding poly(A)-specific_ribonuclease_activity	molecular_function cellular_component biological_process	GO:0005089 GO:0005622 GO:0035023 GO:0005085 GO:0007242 GO:0005509 GO:0004535
213761	6	T1.uniq	T1.uniq			10.783	9.26564	8.50995	9.52672	9.8404	10.5786	10.319	9.94338	10.0722	9.86976		-2.06075								IPR001813	Ribosomal_protein_60S	KOG3449	60S_acidic_ribosomal_protein_P2	Translation,_ribosomal_structure_and_biogenesis	INFORMATION_STORAGE_AND_PROCESSING						2227 3827 4025 4558	structural_constituent_of_ribosome intracellular ribosome translational_elongation	molecular_function cellular_component biological_process	GO:0003735 GO:0005622 GO:0005840 GO:0006414
214214	6	T1.uniq	T1.uniq			10.4962	9.4585	9.11894	9.58338	9.91675	10.2597	9.77701	9.89814	10.0351	9.87328		-1.34373								IPR013025 IPR005633 IPR001014 IPR012678	Ribosomal_protein_L25/L23 Ribosomal_protein_L23/L25,_N-terminal Ribosomal_protein_L23,_conserved_site Ribosomal_protein_L23/L15e,_core	KOG1751	60s_ribosomal_protein_L23	Translation,_ribosomal_structure_and_biogenesis	INFORMATION_STORAGE_AND_PROCESSING						2216 2227 3827 4025 4556	RNA_binding structural_constituent_of_ribosome intracellular ribosome translation	molecular_function cellular_component biological_process	GO:0003723 GO:0003735 GO:0005622 GO:0005840 GO:0006412
246389	6	T1.uniq	T1.uniq			11.6889	9.1664	8.85678	9.19865	8.94593	12.4046	9.33068	9.45652	9.2792	9.30319	-2.38554	-2.59664	-2.36059	-2.60424	-3.00842	-2.88771	-3.05629	-3.01836		IPR009002	FMN-binding_split_barrel,_related
246837	6	T1.uniq	T1.uniq			10.586	9.53797	9.23408	9.89358	9.75527	10.581	10.0956	9.75134	9.72509	9.85509		-1.30891								IPR002155 IPR016039	Thiolase Thiolase-like	KOG1406	Peroxisomal_3-ketoacyl-CoA-thiolase_P-44/SCP2	Lipid_transport_and_metabolism	METABOLISM	2.3.1.16	Acetyl-CoA_C-acyltransferase	Benzoate_degradation_via_hydroxylation Fatty_acid_biosynthesis_(path_2) Valine,_leucine_and_isoleucine_degradation Fatty_acid_metabolism Bile_acid_biosynthesis	Biodegradation_of_Xenobiotics Lipid_Metabolism Amino_Acid_Metabolism	METABOLIC	2290 5830 2436	catalytic_activity metabolic_process acetyl-CoA_C-acyltransferase_activity	molecular_function biological_process	GO:0003824 GO:0008152 GO:0003988
247361	6	T1.uniq	T1.uniq			10.2659	9.40263	9.12449	10.2526	9.9151	10.0605	9.76326	9.79804	9.80746	9.54177										IPR000357 IPR016024	HEAT Armadillo-type_fold	KOG0211	Protein_phosphatase_2A_regulatory_subunit_A_and_related_proteins	Signal_transduction_mechanisms	CELLULAR_PROCESSES_AND_SIGNALING	3.1.3.16	Serine/threonine_specific_protein_phosphatase				3708 3087 3089 3090 4132 6080 6240 10186 10187 10190	binding phosphoprotein_phosphatase_activity calcium-dependent_protein_serine/threonine_phosphatase_activity magnesium-dependent_protein_serine/threonine_phosphatase_activity magnesium-dependent_protein_serine/threonine_phosphatase_complex CTD_phosphatase_activity calcium-dependent_protein_serine/threonine_phosphatase_regulator_activity myosin_phosphatase_activity myosin_phosphatase_regulator_acti…	molecular_function cellular_component	GO:0005488 GO:0004721 GO:0004723 GO:0004724 GO:0005963 GO:0008420 GO:0008597 GO:0017018 GO:0017020 GO:0017023
247542	6	T1.uniq	T1.uniq			10.8813	9.43487	8.96751	10.0859	9.71491	10.605	9.76718	9.58942	9.69349	9.64784	-1.41102	-1.86862		-1.14179					GH16	IPR005629 IPR008985	Beta-glucan_synthesis-associated,_SKN1 Concanavalin_A-like_lectin/glucanase
247592	6	T1.uniq	T1.uniq			10.6609	9.22592	8.80163	9.50274	9.77568	10.4765	9.83616	9.76336	9.88967	9.72578		-1.80055								IPR005822 IPR005755	Ribosomal_protein_L13 Ribosomal_protein_L13,_eukaryotic/archaeal	KOG3204	60S_ribosomal_protein_L13a	Translation,_ribosomal_structure_and_biogenesis	INFORMATION_STORAGE_AND_PROCESSING						2227 4556 9240 3827 4025	structural_constituent_of_ribosome translation large_ribosomal_subunit intracellular ribosome	molecular_function biological_process cellular_component	GO:0003735 GO:0006412 GO:0015934 GO:0005622 GO:0005840
247886	6	T1.uniq	T1.uniq			11.0121	9.59932	9.77635	9.93936	9.75001	10.1804	10.1585	9.72138	9.80106	9.52565	-1.43777	-1.24798		-1.28917						IPR002558 IPR011417 IPR013809 IPR008942	I/LWEQ ANTH Epsin-like,_N-terminal ENTH/VHS	KOG0980	Actin-binding_protein_SLA2/Huntingtin-interacting_protein_Hip1	Cytoskeleton	CELLULAR_PROCESSES_AND_SIGNALING	2.7.1.37	Protein_kinase				2246 3752	actin_binding phospholipid_binding	molecular_function	GO:0003779 GO:0005543
248326	6	T1.uniq	T1.uniq			10.953	9.22645	9.29489	9.3142	9.6842	10.0588	10.057	9.57043	9.61238	9.47029	-1.84059	-1.78584								IPR001461 IPR001969 IPR009007	Peptidase_A1 Peptidase_aspartic,_active_site Peptidase_aspartic,_catalytic	KOG1339	Aspartyl_protease	Posttranslational_modification,_protein_turnover,_chaperones	CELLULAR_PROCESSES_AND_SIGNALING	3.4.23.34	Cathepsin_E				2632 4639 2628 2631	pepsin_A_activity proteolysis aspartic-type_endopeptidase_activity cathepsin_E_activity	molecular_function biological_process	GO:0004194 GO:0006508 GO:0004190 GO:0004193	yes
248675	6	T1.uniq	T1.uniq			10.7481	9.4739	8.85762	9.50649	9.91593	10.3695	9.82228	9.74185	9.85083	9.78821	-1.22644	-1.82332	-1.20543							IPR001912 IPR002942 IPR005710	Ribosomal_protein_S4 RNA-binding_S4 Ribosomal_protein_S4/S9,_eukaryotic/archaeal	KOG3301	Ribosomal_protein_S4	Translation,_ribosomal_structure_and_biogenesis	INFORMATION_STORAGE_AND_PROCESSING						3827 12091 2216 2227 4556 9241	intracellular rRNA_binding RNA_binding structural_constituent_of_ribosome translation small_ribosomal_subunit	cellular_component molecular_function biological_process	GO:0005622 GO:0019843 GO:0003723 GO:0003735 GO:0006412 GO:0015935
249159	6	T1.uniq	T1.uniq			10.9594	9.64862	9.42666	9.74293	9.79169	9.70323	9.49214	9.84269	9.82597	9.83159	-1.30502	-1.51367	-1.20251	-1.16409					GT39	IPR003342 IPR003608 IPR016093	Glycosyl_transferase,_family_39 MIR MIR_motif	KOG3359	Dolichyl-phosphate-mannose:protein_O-mannosyl_transferase	Posttranslational_modification,_protein_turnover,_chaperones	CELLULAR_PROCESSES_AND_SIGNALING	2.4.1.109	Dolichyl-phosphate-mannose--protein_mannosyltransferase				45 4624 9320 2607	mannosyltransferase_activity protein_amino_acid_O-linked_glycosylation membrane dolichyl-phosphate-mannose-protein_mannosyltransferase_activity	molecular_function biological_process cellular_component	GO:0000030 GO:0006493 GO:0016020 GO:0004169
249494	6	T1.uniq	T1.uniq			10.8086	9.6875	9.24386	9.778	10.0949	10.5901	9.93189	10.0459	10.1528	10.0307	-1.08979	-1.53628								IPR000915	Ribosomal_protein_L6E	KOG1694	60s_ribosomal_protein_L6	Translation,_ribosomal_structure_and_biogenesis	INFORMATION_STORAGE_AND_PROCESSING						2227 3827 4025 4556	structural_constituent_of_ribosome intracellular ribosome translation	molecular_function cellular_component biological_process	GO:0003735 GO:0005622 GO:0005840 GO:0006412
249557	6	T1.uniq	T1.uniq			11.8586	9.0645	8.34739	9.77979	9.88284	10.6759	9.58378	9.69643	9.87485	9.68439	-2.6008	-3.32395	-2.0005	-1.9007						IPR000217 IPR002452 IPR003008 IPR008280	Tubulin Alpha_tubulin Tubulin/FtsZ,_GTPase Tubulin/FtsZ,_C-terminal	KOG1376	Alpha_tubulin	Cytoskeleton	CELLULAR_PROCESSES_AND_SIGNALING						3737 4050 5112 3530 5113 18722 24507 2378	GTP_binding microtubule microtubule-based_process structural_molecule_activity microtubule-based_movement protein_complex protein_polymerization GTPase_activity	molecular_function cellular_component biological_process	GO:0005525 GO:0005874 GO:0007017 GO:0005198 GO:0007018 GO:0043234 GO:0051258 GO:0003924
249950	6	T1.uniq	T1.uniq			10.1118	8.70572	8.39267	9.02681	9.03329	13.2514	10.6487	9.66801	9.98236	9.82862						-3.14455	-2.89052	-3.0208		IPR001128 IPR002401	Cytochrome_P450 Cytochrome_P450,_E-class,_group_I	KOG0157	Cytochrome_P450_CYP4/CYP19/CYP26_subfamilies	Lipid_transport_and_metabolism Secondary_metabolites_biosynthesis,_transport_and_catabolism	METABOLISM	1.14.13.30	Leukotriene-B4_20-monooxygenase	Prostaglandin_and_leukotriene_metabolism	Metabolism_of_Complex_Lipids	METABOLIC	2888 3721 4283 12251 23314	monooxygenase_activity iron_ion_binding electron_transport heme_binding leukotriene-B4_20-monooxygenase_activity	molecular_function biological_process	GO:0004497 GO:0005506 GO:0006118 GO:0020037 GO:0050051	yes
251062	6	T1.uniq	T1.uniq			10.7131	9.54732	9.36467	10.0033	9.71741	10.2032	9.79193	9.80529	9.69977	9.69826	-1.15065	-1.33543		-0.983131						IPR007123 IPR006895 IPR006896 IPR006900 IPR012990	Gelsolin_region Zinc_finger,_Sec23/Sec24-type Sec23/Sec24_trunk_region Sec23/Sec24_helical_region Sec23/Sec24_beta-sandwich	KOG1986	Vesicle_coat_complex_COPII,_subunit_SEC23	Intracellular_trafficking,_secretion,_and_vesicular_transport	CELLULAR_PROCESSES_AND_SIGNALING						3727 4994 4996 5939 13021	protein_binding intracellular_protein_transport ER_to_Golgi_vesicle-mediated_transport zinc_ion_binding COPII_vesicle_coat	molecular_function biological_process cellular_component	GO:0005515 GO:0006886 GO:0006888 GO:0008270 GO:0030127
251540	6	T1.uniq	T1.uniq			10.4347	9.49581	9.14739	9.54374	9.78949	10.2757	9.74157	9.81195	9.85237	9.73016		-1.25718								IPR000589 IPR012606 IPR009068	Ribosomal_protein_S15 Ribosomal_protein_S13/S15,_N-terminal S15/NS1,_RNA-binding	KOG0400	40S_ribosomal_protein_S13	Translation,_ribosomal_structure_and_biogenesis	INFORMATION_STORAGE_AND_PROCESSING						2227 3827 4025 4556	structural_constituent_of_ribosome intracellular ribosome translation	molecular_function cellular_component biological_process	GO:0003735 GO:0005622 GO:0005840 GO:0006412
251828	6	T1.uniq	T1.uniq			10.3466	9.40754	9.48951	9.92397	9.84193	9.92543	9.78275	9.64624	9.67131	9.47594	-0.925757	-0.849444								IPR001763 IPR000594 IPR007901 IPR009036	Rhodanese-like UBA/THIF-type_NAD/FAD_binding_fold MoeZ/MoeB Molybdenum_cofactor_biosynthesis	KOG2017	Molybdopterin_synthase_sulfurylase	Coenzyme_transport_and_metabolism	METABOLISM	6.3.2.19	Ubiquitin--protein_ligase				2290 3200 24685 24687 24690 24691	catalytic_activity ubiquitin-protein_ligase_activity regulation_of_ubiquitin-protein_ligase_activity regulation_of_ubiquitin-protein_ligase_activity_during_meiotic_cell_cycle positive_regulation_of_ubiquitin-protein_ligase_activity negative_regulation_of_ubiquitin-protein_ligase_activity	molecular_function biological_process	GO:0003824 GO:0004842 GO:0051438 GO:0051440 GO:0051443 GO:0051444
253393	6	T1.uniq	T1.uniq			10.9011	9.86214	9.30029	9.1886	9.09174	11.7067	11.2236	9.08589	9.46329	8.09373						-2.3148		-3.2386		IPR004045 IPR010987 IPR012336	Glutathione_S-transferase,_N-terminal Glutathione_S-transferase,_C-terminal-like Thioredoxin-like_fold	KOG0406	Glutathione_S-transferase	Posttranslational_modification,_protein_turnover,_chaperones	CELLULAR_PROCESSES_AND_SIGNALING
255089	6	T1.uniq	T1.uniq			12.3296	9.10218	8.85226	9.5552	9.42678	9.80547	8.95527	9.95301	9.65743	10.0999	-3.11951	-3.36511	-2.64919	-2.81028						IPR002208	SecY_protein	KOG1373	Transport_protein_Sec61,_alpha_subunit	Intracellular_trafficking,_secretion,_and_vesicular_transport Posttranslational_modification,_protein_turnover,_chaperones	CELLULAR_PROCESSES_AND_SIGNALING						6903 8790 9320	protein_secretion P-P-bond-hydrolysis-driven_protein_transmembrane_transporter_activity membrane	biological_process molecular_function cellular_component	GO:0009306 GO:0015450 GO:0016020
256011	6	T1.uniq	T1.uniq			14.1349	9.66107	9.52681	9.04932	8.98323	10.2934	9.30803	8.95251	8.91632	8.85941	-4.46186	-4.58777	-5.0342	-5.08629						IPR002553 IPR016342 IPR017441 IPR016024	Clathrin/coatomer_adaptor,_adaptin-like,_N-terminal Adaptor_protein_complex,_beta_subunit Protein_kinase_ATP_binding,_conserved_site Armadillo-type_fold	KOG1061	Vesicle_coat_complex_AP-1/AP-2/AP-4,_beta_subunit	Intracellular_trafficking,_secretion,_and_vesicular_transport	CELLULAR_PROCESSES_AND_SIGNALING						3727 4595 4994 9480 13011 3708 3043 3736 4602	protein_binding protein_complex_assembly intracellular_protein_transport vesicle-mediated_transport membrane_coat binding protein_kinase_activity ATP_binding protein_amino_acid_phosphorylation	molecular_function biological_process cellular_component	GO:0005515 GO:0006461 GO:0006886 GO:0016192 GO:0030117 GO:0005488 GO:0004672 GO:0005524 GO:0006468
256013	6	T1.uniq	T1.uniq			11.86	9.71511	9.52076	9.62023	9.66688	9.70676	9.38379	9.39555	9.38132	9.51512	-2.12712	-2.30795	-2.20247	-2.16944						IPR016024	Armadillo-type_fold										3708	binding	molecular_function	GO:0005488
256342	6	T1.uniq	T1.uniq			12.9967	9.39359	9.23145	10.0283	9.46214	9.83192	9.42151	9.92969	9.43006	9.62377	-3.62009	-3.79392	-3.06531	-3.58833								KOG1721	FOG:_Zn-finger	General_function_prediction_only	POORLY_CHARACTERIZED
256528	6	T1.uniq	T1.uniq			10.9523	9.62057	9.59582	10.0997	9.94682	9.55352	10.9282	9.87077	10.3141	9.56889										IPR000923 IPR008972	Blue_(type_1)_copper_domain Cupredoxin	KOG4701	Chitinase	Cell_wall/membrane/envelope_biogenesis	CELLULAR_PROCESSES_AND_SIGNALING						3722 4283 6664	copper_ion_binding electron_transport electron_carrier_activity	molecular_function biological_process	GO:0005507 GO:0006118 GO:0009055	yes
258381	6	T1.uniq	T1.uniq			11.0998	9.58798	9.17623	9.964	9.22444	10.7706	9.15054	10.0417	9.33627	9.2503		-1.84194		-1.74547	-1.55391					IPR002891 IPR002650 IPR015947	Adenylylsulphate_kinase,_C-terminal ATP-sulphurylase PUA-like	KOG0636	ATP_sulfurylase_(sulfate_adenylyltransferase)	Inorganic_ion_transport_and_metabolism	METABOLISM	2.7.7.4	Sulfate_adenylyltransferase	Purine_metabolism Selenoamino_acid_metabolism Sulfur_metabolism	Nucleotide_Metabolism Metabolism_of_Other_Amino_Acids Energy_Metabolism	METABOLIC	108 3142 3736 9573 9970 6933	sulfate_assimilation sulfate_adenylyltransferase_(ATP)_activity ATP_binding kinase_activity transferase_activity,_transferring_phosphorus-containing_groups sulfate_adenylyltransferase_complex_(ATP)	biological_process molecular_function cellular_component	GO:0000103 GO:0004781 GO:0005524 GO:0016301 GO:0016772 GO:0009336
258442	6	T1.uniq	T1.uniq			10.747	9.67212	9.02306	9.76294	10.062	10.801	10.0438	10.0909	10.1568	10.0293		-1.62132								IPR001680 IPR011046	WD40_repeat WD40_repeat-like	KOG0279	G_protein_beta_subunit-like_protein	Signal_transduction_mechanisms	CELLULAR_PROCESSES_AND_SIGNALING
258701	6	T1.uniq	T1.uniq			10.7342	9.43929	9.12359	9.89125	10.2521	10.4135	10.0377	10.3152	10.3549	10.2482		-1.53911								IPR006032 IPR005680 IPR016027	Ribosomal_protein_S12/S23 Ribosomal_protein_S23,_eukaryotic/archaeal Nucleic_acid-binding,_OB-fold-like	KOG1749	40S_ribosomal_protein_S23	Translation,_ribosomal_structure_and_biogenesis	INFORMATION_STORAGE_AND_PROCESSING						2227 4556 9241 3827 4025	structural_constituent_of_ribosome translation small_ribosomal_subunit intracellular ribosome	molecular_function biological_process cellular_component	GO:0003735 GO:0006412 GO:0015935 GO:0005622 GO:0005840
258755	6	T1.uniq	T1.uniq			11.8045	9.3937	8.57257	9.6164	9.54304	10.1563	10.0731	9.50502	9.52918	9.61427	-2.21075	-3.10928	-2.11053	-2.18109						IPR014830	Glycolipid_transfer_protein,_GLTP	KOG3221	Glycolipid_transfer_protein	Carbohydrate_transport_and_metabolism	METABOLISM						3930 10248 21262 25106	cytoplasm glycolipid_transporter_activity glycolipid_transport glycolipid_binding	cellular_component molecular_function biological_process	GO:0005737 GO:0017089 GO:0046836 GO:0051861
259076	6	T1.uniq	T1.uniq			10.6533	9.68794	9.26799	9.70965	9.70975	10.5024	9.76693	9.82134	9.94997	9.67858		-1.36489								IPR001865 IPR005707	Ribosomal_protein_S2 Ribosomal_protein_S2,_eukaryotic/archaeal	KOG0830	40S_ribosomal_protein_SA_(P40)/Laminin_receptor_1	Translation,_ribosomal_structure_and_biogenesis	INFORMATION_STORAGE_AND_PROCESSING						2227 3827 4025 4556 9241	structural_constituent_of_ribosome intracellular ribosome translation small_ribosomal_subunit	molecular_function cellular_component biological_process	GO:0003735 GO:0005622 GO:0005840 GO:0006412 GO:0015935
259765	6	T1.uniq	T1.uniq			11.617	9.56278	9.14265	9.84283	9.76128	9.78206	9.95449	10.0435	9.86562	10.1807	-2.01167	-2.40754	-1.72836	-1.8079
259798	6	T1.uniq	T1.uniq			11.1065	9.67585	8.56412	11.9102	11.58	9.05478	10.1295	9.64644	9.43834	8.05136		-2.36692								IPR001106 IPR005922 IPR008948	Phenylalanine/histidine_ammonia-lyase Phenylalanine_ammonia-lyase L-Aspartase-like	KOG0222	Phenylalanine_and_histidine_ammonia-lyase	Secondary_metabolites_biosynthesis,_transport_and_catabolism	METABOLISM	4.3.1.5	Phenylalanine_ammonia-lyase	Phenylalanine_metabolism Alkaloid_biosynthesis_II Nitrogen_metabolism Tyrosine_metabolism	Amino_Acid_Metabolism Biosynthesis_of_Secondary_Metabolites Energy_Metabolism	METABOLIC	6667 9495 3930 4689 10036 2290 20005	biosynthetic_process ammonia_ligase_activity cytoplasm L-phenylalanine_catabolic_process ammonia-lyase_activity catalytic_activity phenylalanine_ammonia-lyase_activity	biological_process molecular_function cellular_component	GO:0009058 GO:0016211 GO:0005737 GO:0006559 GO:0016841 GO:0003824 GO:0045548
260054	6	T1.uniq	T1.uniq			11.9128	9.58267	9.4413	9.76969	9.84314	10.1153	9.31832	9.85946	9.75218	10.0138	-2.31148	-2.44583	-2.12608	-2.05216	-0.786276				GH31	IPR000322 IPR017853	Glycoside_hydrolase,_family_31 Glycoside_hydrolase,_catalytic_core	KOG1066	Glucosidase_II_catalytic_(alpha)_subunit_and_related_enzymes,_glycosyl_hydrolase_family_31	Carbohydrate_transport_and_metabolism Cell_wall/membrane/envelope_biogenesis Posttranslational_modification,_protein_turnover,_chaperones	METABOLISM CELLULAR_PROCESSES_AND_SIGNALING	3.2.1.84	Glucan_1,3-alpha-glucosidase				2933 4143 16745	hydrolase_activity,_hydrolyzing_O-glycosyl_compounds carbohydrate_metabolic_process glucan_1,3-alpha-glucosidase_activity	molecular_function biological_process	GO:0004553 GO:0005975 GO:0033919	yes
260121	6	T1.uniq	T1.uniq			10.3374	9.28469	8.45092	10.0266	8.72898	11.1294	11.5376	10.4303	10.8469	8.8456										IPR013021 IPR002587 IPR016040	Myo-inositol-1-phosphate_synthase,_GAPDH-like Myo-inositol-1-phosphate_synthase NAD(P)-binding	KOG0693	Myo-inositol-1-phosphate_synthase	Lipid_transport_and_metabolism	METABOLISM	5.5.1.4	Myo-inositol-1-phosphate_synthase	Inositol_phosphate_metabolism Streptomycin_biosynthesis	Metabolism_of_Complex_Lipids Biosynthesis_of_Secondary_Metabolites	METABOLIC	2903 4189 6286 2290 3708 5830	inositol-3-phosphate_synthase_activity inositol_biosynthetic_process phospholipid_biosynthetic_process catalytic_activity binding metabolic_process	molecular_function biological_process	GO:0004512 GO:0006021 GO:0008654 GO:0003824 GO:0005488 GO:0008152
260279	6	T1.uniq	T1.uniq			12.5159	9.32762	8.93409	9.31028	9.06818	9.59003	10.3707	9.40712	9.13068	9.61368	-2.88441	-3.23675	-2.9601	-3.18072						IPR000192 IPR015424	Aminotransferase,_class_V/Cysteine_desulphurase Pyridoxal_phosphate-dependent_transferase,_major_region	KOG2142	Molybdenum_cofactor_sulfurase	Coenzyme_transport_and_metabolism	METABOLISM						5830	metabolic_process	biological_process	GO:0008152
261764	6	T1.uniq	T1.uniq			10.6599	9.11026	8.80962	10.3183	9.9613	10.7172	10.0824	9.76388	9.75525	9.80079		-1.77584								IPR001017 IPR005475 IPR011603	Dehydrogenase,_E1_component Transketolase,_central_region 2-oxoglutarate_dehydrogenase,_E1_component	KOG0450	2-oxoglutarate_dehydrogenase,_E1_subunit	Carbohydrate_transport_and_metabolism	METABOLISM	1.2.4.2	Oxoglutarate_dehydrogenase_(lipoamide)	Citrate_cycle_(TCA_cycle) Lysine_degradation Tryptophan_metabolism	Carbohydrate_Metabolism Amino_Acid_Metabolism	METABOLIC	5830 9831 2967 4261 13821	metabolic_process oxidoreductase_activity,_acting_on_the_aldehyde_or_oxo_group_of_donors,_disulfide_as_acceptor oxoglutarate_dehydrogenase_(succinyl-transferring)_activity glycolysis thiamin_pyrophosphate_binding	biological_process molecular_function	GO:0008152 GO:0016624 GO:0004591 GO:0006096 GO:0030976
261962	6	T1.uniq	T1.uniq			13.0411	9.07291	9.32237	10.2674	10.1087	10.0215	10.0895	9.31314	9.38051	9.3649	-3.55785	-3.34216								IPR001433 IPR011576	Oxidoreductase_FAD/NAD(P)-binding Pyridoxamine_5'-phosphate_oxidase-related,_FMN-binding_core										4283 9710 7744	electron_transport oxidoreductase_activity FMN_binding	biological_process molecular_function	GO:0006118 GO:0016491 GO:0010181
262133	6	T1.uniq	T1.uniq			10.6261	9.07251	9.01315	10.0538	9.42919	10.6897	10.3902	10.0406	10.2236	9.78113										IPR004813 IPR004648 IPR001969	Oligopeptide_transporter_OPT_superfamily Tetrapeptide_transporter,_OPT1/isp4 Peptidase_aspartic,_active_site	KOG2262	Sexual_differentiation_process_protein_ISP4	Signal_transduction_mechanisms	CELLULAR_PROCESSES_AND_SIGNALING						2628 4639	aspartic-type_endopeptidase_activity proteolysis	molecular_function biological_process	GO:0004190 GO:0006508
262165	6	T1.uniq	T1.uniq			10.5783	9.66414	9.26948	9.95493	10.1299	10.3079	9.93888	10.0535	10.1088	10.0681	-0.904902	-1.2984								IPR000467	D111/G-patch										2175 3827	nucleic_acid_binding intracellular	molecular_function cellular_component	GO:0003676 GO:0005622
262230	6	T1.uniq	T1.uniq			10.3586	9.91577	9.12889	10.4438	8.72325	9.97381	10.2565	10.555	10.0306	8.25683										IPR001179	Peptidyl-prolyl_cis-trans_isomerase,_FKBP-type	KOG0544	FKBP-type_peptidyl-prolyl_cis-trans_isomerase	Posttranslational_modification,_protein_turnover,_chaperones	CELLULAR_PROCESSES_AND_SIGNALING	5.2.1.8	Peptidylprolyl_isomerase				4591 2233 2975 12948 17567	protein_folding peptidyl-prolyl_cis-trans_isomerase_activity cyclophilin FK506-sensitive_peptidyl-prolyl_cis-trans_isomerase cyclophilin-type_peptidyl-prolyl_cis-trans_isomerase_activity	biological_process molecular_function	GO:0006457 GO:0003755 GO:0004600 GO:0030051 GO:0042027
264100	6	T1.uniq	T1.uniq			10.8079	9.33395	8.7325	9.4922	9.95885	10.4236	9.79436	9.90463	10.0686	9.92107		-1.96436								IPR002132	Ribosomal_protein_L5	KOG0397	60S_ribosomal_protein_L11	Translation,_ribosomal_structure_and_biogenesis	INFORMATION_STORAGE_AND_PROCESSING						2227 3827 4025 4556	structural_constituent_of_ribosome intracellular ribosome translation	molecular_function cellular_component biological_process	GO:0003735 GO:0005622 GO:0005840 GO:0006412
265217	6	T1.uniq	T1.uniq			11.2498	9.50658	8.97566	9.09618	9.41938	10.9646	8.96081	9.5598	9.36169	9.69535	-1.66701	-2.195	-2.08474	-1.78938	-1.93979	-1.36068	-1.55977			IPR001844 IPR002423 IPR012723 IPR008950	Chaperonin_Cpn60 Chaperonin_Cpn60/TCP-1 Chaperonin_GroEL GroEL-like_chaperone,_ATPase	KOG0356	Mitochondrial_chaperonin,_Cpn60/Hsp60p	Posttranslational_modification,_protein_turnover,_chaperones	CELLULAR_PROCESSES_AND_SIGNALING	3.6.4.9	Chaperonin_ATPase				3727 3736 19405 4591 24336 2237 9687	protein_binding ATP_binding cellular_protein_metabolic_process protein_folding unfolded_protein_binding chaperonin_ATPase_activity chaperonin_ATPase_complex	molecular_function biological_process cellular_component	GO:0005515 GO:0005524 GO:0044267 GO:0006457 GO:0051082 GO:0003763 GO:0016465
265392	6	T1.uniq	T1.uniq			11.1462	9.04504	8.51615	9.77447	9.51904	10.6076	9.5583	9.72141	9.64038	9.55715	-1.93578	-2.53207		-1.5714						IPR011765 IPR007863 IPR001431 IPR011249	Peptidase_M16,_N-terminal Peptidase_M16,_C-terminal Peptidase_M16,_zinc-binding_site Metalloenzyme,_LuxS/M16_peptidase-like,_metal-binding	KOG0960	Mitochondrial_processing_peptidase,_beta_subunit,_and_related_enzymes_(insulinase_superfamily)	Posttranslational_modification,_protein_turnover,_chaperones	CELLULAR_PROCESSES_AND_SIGNALING	3.4.24.64	Mitochondrial_processing_peptidase				2658 4639 5939 2290 21295 2670 10246	metalloendopeptidase_activity proteolysis zinc_ion_binding catalytic_activity metal_ion_binding mitochondrial_processing_peptidase_activity mitochondrial_processing_peptidase_complex	molecular_function biological_process cellular_component	GO:0004222 GO:0006508 GO:0008270 GO:0003824 GO:0046872 GO:0004240 GO:0017087
88806	6	T1.uniq	T1.uniq			10.6536	9.10947	9.31088	9.73467	10.2357	10.3063	8.86624	9.76036	9.87624	9.84558	-1.4498									IPR001984 IPR003959 IPR003111 IPR008269 IPR003593 IPR004815 IPR015425	Peptidase_S16,_Lon_protease AAA_ATPase,_core Peptidase_S16,_lon_N-terminal Peptidase_S16,_lon_C-terminal AAA+_ATPase,_core Peptidase_S16,_ATP-dependent_protease_La Actin-binding_FH2	KOG2004	Mitochondrial_ATP-dependent_protease_PIM1/LON	Posttranslational_modification,_protein_turnover,_chaperones	CELLULAR_PROCESSES_AND_SIGNALING	3.4.21.-	Serine_endopeptidases				2614 2682 4639 4641 162 10269 3736 2700 5812 5915 6602 10004	ATP-dependent_peptidase_activity serine-type_endopeptidase_activity proteolysis ATP-dependent_proteolysis nucleotide_binding nucleoside-triphosphatase_activity ATP_binding subtilase_activity pancreatic_elastase_activity plasminogen_activator_activity serine-type_signal_peptidase_activity proprotein_convertase_activity	molecular_function biological_process	GO:0004176 GO:0004252 GO:0006508 GO:0006510 GO:0000166 GO:0017111 GO:0005524 GO:0004289 GO:0008132 GO:0008243 GO:0008991 GO:0016808
91294	6	T1.uniq	T1.uniq			10.4747	9.45835	9.26732	9.70428	9.93755	10.2072	9.96175	10.1221	10.1434	9.96896										IPR000892	Ribosomal_protein_S26e	KOG1768	40s_ribosomal_protein_S26	Translation,_ribosomal_structure_and_biogenesis	INFORMATION_STORAGE_AND_PROCESSING						2227 3827 4025 4556	structural_constituent_of_ribosome intracellular ribosome translation	molecular_function cellular_component biological_process	GO:0003735 GO:0005622 GO:0005840 GO:0006412
111598	7	T1.uniq				11.7896	7.58765	9.34809	9.98739	11.5515	9.14507	8.56121	9.56025	10.2708	10.7895	-3.18644									IPR003010	Nitrilase/cyanide_hydratase_and_apolipoprotein_N-acyltransferase	KOG0805	Carbon-nitrogen_hydrolase	Amino_acid_transport_and_metabolism	METABOLISM	3.5.5.1	Nitrilase	Nitrogen_metabolism Tryptophan_metabolism Benzoate_degradation_via_CoA_ligation Cyanoamino_acid_metabolism	Energy_Metabolism Amino_Acid_Metabolism Biodegradation_of_Xenobiotics Metabolism_of_Other_Amino_Acids	METABOLIC	4924 10005 252	nitrogen_compound_metabolic_process hydrolase_activity,_acting_on_carbon-nitrogen_(but_not_peptide)_bonds nitrilase_activity	biological_process molecular_function	GO:0006807 GO:0016810 GO:0000257
134137	7	T1.uniq				10.3441	9.33614	9.14722	9.648	9.70532	9.91749	9.6056	9.67709	9.72148	9.71459	-0.979612	-1.17218								IPR004000	Actin/actin-like	KOG0676	Actin_and_related_proteins	Cytoskeleton	CELLULAR_PROCESSES_AND_SIGNALING						3727	protein_binding	molecular_function	GO:0005515
136862	7	T1.uniq				10.6718	9.08195	9.10196	9.89644	9.48318	10.3306	9.12595	9.74788	9.64573	9.5638	-1.58125	-1.54035								IPR003137 IPR007365 IPR007484	Protease-associated_PA Transferrin_receptor-like,_dimerisation Peptidase_M28	KOG2195	Transferrin_receptor_and_related_proteins_containing_the_protease-associated_(PA)_domain	Posttranslational_modification,_protein_turnover,_chaperones Inorganic_ion_transport_and_metabolism General_function_prediction_only	CELLULAR_PROCESSES_AND_SIGNALING METABOLISM POORLY_CHARACTERIZED	3.4.17.21	Glutamate_carboxypeptidase_II				4639 5905 18763	proteolysis peptidase_activity glutamate_carboxypeptidase_II_activity	biological_process molecular_function	GO:0006508 GO:0008233 GO:0043275
139783	7	T1.uniq				10.3554	9.44543	9.37523	9.81213	9.9611	9.46719	9.26454	9.74709	9.66066	9.94732												KOG4157	beta-1,6-N-acetylglucosaminyltransferase,_contains_WSC_domain	Carbohydrate_transport_and_metabolism Posttranslational_modification,_protein_turnover,_chaperones	METABOLISM CELLULAR_PROCESSES_AND_SIGNALING
140728	7	T1.uniq				10.3415	9.12423	8.71163	9.75237	9.78285	10.0868	9.5103	9.69962	9.72612	9.60116		-1.58619								IPR005326	Plectin/S10,_N-terminal	KOG3344	40s_ribosomal_protein_s10	Translation,_ribosomal_structure_and_biogenesis	INFORMATION_STORAGE_AND_PROCESSING
149614	7	T1.uniq				12.3413	9.28193	8.5838	9.52726	8.72178	9.98906	9.14995	9.51447	8.97343	9.11887	-2.85442	-3.55877	-2.67975	-3.44104						IPR001984 IPR003959 IPR008269 IPR003593 IPR003111 IPR004815 IPR008268	Peptidase_S16,_Lon_protease AAA_ATPase,_core Peptidase_S16,_lon_C-terminal AAA+_ATPase,_core Peptidase_S16,_lon_N-terminal Peptidase_S16,_ATP-dependent_protease_La Peptidase_S16,_active_site	KOG2004	Mitochondrial_ATP-dependent_protease_PIM1/LON	Posttranslational_modification,_protein_turnover,_chaperones	CELLULAR_PROCESSES_AND_SIGNALING	3.4.21.53	Endopeptidase_La				2614 2682 4639 4641 162 10269 3736 6464	ATP-dependent_peptidase_activity serine-type_endopeptidase_activity proteolysis ATP-dependent_proteolysis nucleotide_binding nucleoside-triphosphatase_activity ATP_binding endopeptidase_La_activity	molecular_function biological_process	GO:0004176 GO:0004252 GO:0006508 GO:0006510 GO:0000166 GO:0017111 GO:0005524 GO:0008846
171629	7	T1.uniq				10.1026	8.45205	8.77274	10.2367	9.32066	10.4731	9.96086	9.8069	9.30834	9.39981										IPR002020 IPR016141	Citrate_synthase-like Citrate_synthase-like,_core	KOG2617	Citrate_synthase	Energy_production_and_conversion	METABOLISM	2.3.3.1	Citrate_(si)-synthase				19400 21335 2547	cellular_carbohydrate_metabolic_process transferase_activity,_transferring_acyl_groups,_acyl_groups_converted_into_alkyl_on_transfer citrate_(Si)-synthase_activity	biological_process molecular_function	GO:0044262 GO:0046912 GO:0004108
180219	7	T1.uniq				10.4435	8.92176	8.67574	9.30031	9.67508	10.1089	9.66421	9.73842	9.77726	9.7687	-1.42619	-1.67766								IPR000266 IPR016027	Ribosomal_protein_S17 Nucleic_acid-binding,_OB-fold-like	KOG1728	40S_ribosomal_protein_S11	Translation,_ribosomal_structure_and_biogenesis	INFORMATION_STORAGE_AND_PROCESSING						2227 3827 4025 4556	structural_constituent_of_ribosome intracellular ribosome translation	molecular_function cellular_component biological_process	GO:0003735 GO:0005622 GO:0005840 GO:0006412
181562	7	T1.uniq				10.6917	9.28052	8.91141	9.25735	9.57923	10.4158	9.72509	9.63765	9.63688	9.5693		-1.6936								IPR000039	Ribosomal_protein_L18e	KOG1714	60s_ribosomal_protein_L18	Translation,_ribosomal_structure_and_biogenesis	INFORMATION_STORAGE_AND_PROCESSING						2227 3827 4025 4556	structural_constituent_of_ribosome intracellular ribosome translation	molecular_function cellular_component biological_process	GO:0003735 GO:0005622 GO:0005840 GO:0006412
181976	7	T1.uniq				10.1855	9.15931	8.76434	9.19847	9.5676	10.1788	9.74682	9.61631	9.68619	9.57457										IPR000530 IPR004038	Ribosomal_protein_S12e Ribosomal_protein_L7Ae/L30e/S12e/Gadd45	KOG3406	40S_ribosomal_protein_S12	Translation,_ribosomal_structure_and_biogenesis	INFORMATION_STORAGE_AND_PROCESSING						2227 3827 4025 4556	structural_constituent_of_ribosome intracellular ribosome translation	molecular_function cellular_component biological_process	GO:0003735 GO:0005622 GO:0005840 GO:0006412
191922	7	T1.uniq				10.4223	9.19251	8.9869	9.35373	9.67871	9.77523	9.35278	9.45692	9.59642	9.4961	-1.1862	-1.39441								IPR002171 IPR008991 IPR016027	Ribosomal_protein_L2 Translation_protein_SH3-like Nucleic_acid-binding,_OB-fold-like	KOG2309	60s_ribosomal_protein_L2/L8	Translation,_ribosomal_structure_and_biogenesis	INFORMATION_STORAGE_AND_PROCESSING						2227 3827 4025 4556	structural_constituent_of_ribosome intracellular ribosome translation	molecular_function cellular_component biological_process	GO:0003735 GO:0005622 GO:0005840 GO:0006412
195141	7	T1.uniq				10.5583	8.82925	8.64961	10.0598	9.50977	10.3664	9.23968	9.47474	9.42702	9.42053	-1.68862	-1.87104		-1.02932	-1.14131					IPR013149 IPR013154 IPR011032 IPR016040	Alcohol_dehydrogenase,_zinc-binding Alcohol_dehydrogenase_GroES-like GroES-like NAD(P)-binding	KOG1198	Zinc-binding_oxidoreductase	Energy_production_and_conversion General_function_prediction_only	METABOLISM POORLY_CHARACTERIZED	1.1.1.1	Alcohol_dehydrogenase	Bile_acid_biosynthesis Tyrosine_metabolism Glycerolipid_metabolism Glycolysis_/_Gluconeogenesis Fatty_acid_metabolism	Lipid_Metabolism Amino_Acid_Metabolism Metabolism_of_Complex_Lipids Carbohydrate_Metabolism	METABOLIC	2290 3708 5830 2466 2467 2468 2469	catalytic_activity binding metabolic_process alcohol_dehydrogenase_activity alcohol_dehydrogenase_activity,_metal_ion-independent alcohol_dehydrogenase_activity,_zinc-dependent alcohol_dehydrogenase_activity,_iron-dependent	molecular_function biological_process	GO:0003824 GO:0005488 GO:0008152 GO:0004022 GO:0004023 GO:0004024 GO:0004025
212559	7	T1.uniq				9.54276	7.66776	7.41287	8.77932	9.86248	12.623	8.99687	9.70758	9.90124	10.533					-3.34119	-2.61774	-2.5178			IPR001128 IPR002401	Cytochrome_P450 Cytochrome_P450,_E-class,_group_I	KOG0158	Cytochrome_P450_CYP3/CYP5/CYP6/CYP9_subfamilies	Secondary_metabolites_biosynthesis,_transport_and_catabolism	METABOLISM						2888 3721 4283 12251	monooxygenase_activity iron_ion_binding electron_transport heme_binding	molecular_function biological_process	GO:0004497 GO:0005506 GO:0006118 GO:0020037	yes
213762	7	T1.uniq				10.2971	9.08188	8.56544	9.35348	9.79066	10.0692	9.60008	9.73604	9.88561	9.92136		-1.62381								IPR002222 IPR005713	Ribosomal_protein_S19/S15 Ribosomal_protein_S15,_eukaryotic/archaeal	KOG0898	40S_ribosomal_protein_S15	Translation,_ribosomal_structure_and_biogenesis	INFORMATION_STORAGE_AND_PROCESSING						2227 3827 4025 4556 9241	structural_constituent_of_ribosome intracellular ribosome translation small_ribosomal_subunit	molecular_function cellular_component biological_process	GO:0003735 GO:0005622 GO:0005840 GO:0006412 GO:0015935
247047	7	T1.uniq				10.2865	8.96756	7.63432	9.76555	9.32491	10.2423	9.66205	9.83541	9.70558	9.17442		-2.33697								IPR005811 IPR013650 IPR005809 IPR016102	ATP-citrate_lyase/succinyl-CoA_ligase ATP-grasp_fold,_succinyl-CoA_synthetase-type Succinyl-CoA_synthetase,_beta_subunit Succinyl-CoA_synthetase-like	KOG2799	Succinyl-CoA_synthetase,_beta_subunit	Energy_production_and_conversion	METABOLISM	6.2.1.5	Succinate--CoA_ligase_(ADP-forming)	Reductive_carboxylate_cycle_(CO2_fixation) Citrate_cycle_(TCA_cycle) C5-Branched_dibasic_acid_metabolism Propanoate_metabolism	Energy_Metabolism Carbohydrate_Metabolism	METABOLIC	2290 5830 3136 6958 18213	catalytic_activity metabolic_process succinate-CoA_ligase_(ADP-forming)_activity succinate-CoA_ligase_complex_(ADP-forming) succinate-CoA_ligase_complex	molecular_function biological_process cellular_component	GO:0003824 GO:0008152 GO:0004775 GO:0009361 GO:0042709
247643	7	T1.uniq				10.4471	9.08435	8.51696	9.63918	9.70844	10.1776	9.38275	9.40121	9.63843	9.68027	-1.25914	-1.87825								IPR001078 IPR000089 IPR004167 IPR006257 IPR003016 IPR011053	Catalytic_domain_of_components_of_various_dehydrogenase_complexes Biotin/lipoyl_attachment E3_binding Dihydrolipoamide_acetyltransferase,_long_form 2-oxo_acid_dehydrogenase,_lipoyl-binding_site Single_hybrid_motif	KOG0557	Dihydrolipoamide_acetyltransferase	Energy_production_and_conversion	METABOLISM	2.3.1.12	Dihydrolipoamide_S-acetyltransferase	Glycolysis_/_Gluconeogenesis Pyruvate_metabolism	Carbohydrate_Metabolism	METABOLIC	5830 6075 3727 3108 4258 19726 6948 13388	metabolic_process acyltransferase_activity protein_binding dihydrolipoyllysine-residue_acetyltransferase_activity pyruvate_metabolic_process pyruvate_dehydrogenase_complex dihydrolipoamide_S-acyltransferase_complex dihydrolipoamide_S-acyltransferase_activity	biological_process molecular_function cellular_component	GO:0008152 GO:0008415 GO:0005515 GO:0004742 GO:0006090 GO:0045254 GO:0009351 GO:0030523
248673	7	T1.uniq				10.5912	9.08866	8.51195	9.28124	9.57589	10.2988	9.90901	9.63145	9.70192	9.59279		-1.99561								IPR001147 IPR008991	Ribosomal_protein_L21e Translation_protein_SH3-like	KOG1732	60S_ribosomal_protein_L21	Translation,_ribosomal_structure_and_biogenesis	INFORMATION_STORAGE_AND_PROCESSING						2227 3827 4025 4556	structural_constituent_of_ribosome intracellular ribosome translation	molecular_function cellular_component biological_process	GO:0003735 GO:0005622 GO:0005840 GO:0006412
249223	7	T1.uniq				10.4534	9.08801	9.01572	9.14423	9.48962	10.3691	10.0463	9.52173	9.59372	9.48393										IPR001854	Ribosomal_protein_L29	KOG3436	60S_ribosomal_protein_L35	Translation,_ribosomal_structure_and_biogenesis	INFORMATION_STORAGE_AND_PROCESSING						2227 3827 4025 4556	structural_constituent_of_ribosome intracellular ribosome translation	molecular_function cellular_component biological_process	GO:0003735 GO:0005622 GO:0005840 GO:0006412
249489	7	T1.uniq				10.1962	8.81377	8.4783	9.21099	9.39974	10.0172	9.68394	9.63037	9.65111	9.45306		-1.63453								IPR000509	Ribosomal_protein_L36e	KOG3452	60S_ribosomal_protein_L36	Translation,_ribosomal_structure_and_biogenesis	INFORMATION_STORAGE_AND_PROCESSING						2227 3827 4025 4556	structural_constituent_of_ribosome intracellular ribosome translation	molecular_function cellular_component biological_process	GO:0003735 GO:0005622 GO:0005840 GO:0006412
250625	7	T1.uniq				10.31	9.01825	9.05195	9.41613	9.80891	9.32718	9.62271	9.38154	9.8654	9.5999										IPR002529 IPR011234	Fumarylacetoacetase,_C-terminal-like Fumarylacetoacetase,_C-terminal-related	KOG1535	Predicted_fumarylacetoacetate_hydralase	General_function_prediction_only	POORLY_CHARACTERIZED	5.3.3.10	5-carboxymethyl-2-hydroxymuconate_delta-isomerase	Benzoate_degradation_via_hydroxylation Tyrosine_metabolism	Biodegradation_of_Xenobiotics Amino_Acid_Metabolism	METABOLIC	2290 5830 6332	catalytic_activity metabolic_process 5-carboxymethyl-2-hydroxymuconate_delta-isomerase_activity	molecular_function biological_process	GO:0003824 GO:0008152 GO:0008704
251229	7	T1.uniq				10.3527	9.19959	8.80199	9.28284	9.69576	10.0528	9.50734	9.5865	9.72798	9.64346	-1.12238	-1.53316	-1.05506							IPR001196	Ribosomal_protein_L15	KOG1742	60s_ribosomal_protein_L15/L27	Translation,_ribosomal_structure_and_biogenesis	INFORMATION_STORAGE_AND_PROCESSING						2227 3827 4025 4556	structural_constituent_of_ribosome intracellular ribosome translation	molecular_function cellular_component biological_process	GO:0003735 GO:0005622 GO:0005840 GO:0006412
251754	7	T1.uniq				10.1358	9.16746	8.99694	9.76458	9.78995	9.57349	9.34983	9.32373	9.53971	9.44386										IPR000183 IPR002433 IPR009006	Orn/DAP/Arg_decarboxylase_2 Ornithine_decarboxylase Alanine_racemase/group_IV_decarboxylase,_C-terminal	KOG0622	Ornithine_decarboxylase	Amino_acid_transport_and_metabolism	METABOLISM	4.1.1.17	Ornithine_decarboxylase	Urea_cycle_and_metabolism_of_amino_groups Arginine_and_proline_metabolism Alkaloid_biosynthesis_II	Amino_Acid_Metabolism Biosynthesis_of_Secondary_Metabolites	METABOLIC	2290 4725 2962	catalytic_activity polyamine_biosynthetic_process ornithine_decarboxylase_activity	molecular_function biological_process	GO:0003824 GO:0006596 GO:0004586
252008	7	T1.uniq				11.3016	9.13518	8.81391	9.66433	9.46133	9.65062	9.34762	9.60539	9.33411	9.64983	-2.12022	-2.45532	-1.61089	-1.81549						IPR001202 IPR007123 IPR006895 IPR006896 IPR006900 IPR012990	WW/Rsp5/WWP Gelsolin_region Zinc_finger,_Sec23/Sec24-type Sec23/Sec24_trunk_region Sec23/Sec24_helical_region Sec23/Sec24_beta-sandwich	KOG1985	Vesicle_coat_complex_COPII,_subunit_SEC24/subunit_SFB2	Intracellular_trafficking,_secretion,_and_vesicular_transport	CELLULAR_PROCESSES_AND_SIGNALING						3727 4994 4996 5939 13021	protein_binding intracellular_protein_transport ER_to_Golgi_vesicle-mediated_transport zinc_ion_binding COPII_vesicle_coat	molecular_function biological_process cellular_component	GO:0005515 GO:0006886 GO:0006888 GO:0008270 GO:0030127
252595	7	T1.uniq				10.2433	8.78527	8.95396	9.81608	9.34468	10.3782	9.95924	10.1318	9.74531	9.71001										IPR013149 IPR011032 IPR016040	Alcohol_dehydrogenase,_zinc-binding GroES-like NAD(P)-binding	KOG1196	Predicted_NAD-dependent_oxidoreductase	General_function_prediction_only	POORLY_CHARACTERIZED	1.6.5.5	NADPH:quinone_reductase				2290 3708 5830 2413	catalytic_activity binding metabolic_process NADPH:quinone_reductase_activity	molecular_function biological_process	GO:0003824 GO:0005488 GO:0008152 GO:0003960
253128	7	T1.uniq				10.5867	9.13778	8.49833	9.37957	9.6101	10.4607	9.68369	9.61252	9.81316	9.5308		-1.9907								IPR002136 IPR013000	Ribosomal_protein_L4/L1e Ribosomal_protein_L4/L1e,_eukaryotic/archaeal,_conserved_site	KOG1475	Ribosomal_protein_RPL1/RPL2/RL4L4	RNA_processing_and_modification	INFORMATION_STORAGE_AND_PROCESSING						2227 3827 4025 4556	structural_constituent_of_ribosome intracellular ribosome translation	molecular_function cellular_component biological_process	GO:0003735 GO:0005622 GO:0005840 GO:0006412
253337	7	T1.uniq				10.5534	9.59644	9.41031	9.28955	9.58102	10.0949	9.73868	9.5427	9.67968	9.59076			-1.23757							IPR005824 IPR002784	KOW Ribosomal_protein_L14	KOG3421	60S_ribosomal_protein_L14	Translation,_ribosomal_structure_and_biogenesis	INFORMATION_STORAGE_AND_PROCESSING						2227 3827 4025 4556	structural_constituent_of_ribosome intracellular ribosome translation	molecular_function cellular_component biological_process	GO:0003735 GO:0005622 GO:0005840 GO:0006412
253712	7	T1.uniq				10.2877	9.22422	8.92618	9.11698	9.44756	10.0441	9.4018	9.40668	9.47822	9.33109	-1.03192	-1.33732	-1.14236							IPR002670	Ribosomal_protein_L18ae	KOG0829	60S_ribosomal_protein_L18A	Translation,_ribosomal_structure_and_biogenesis	INFORMATION_STORAGE_AND_PROCESSING						2227 3827 4025 4556	structural_constituent_of_ribosome intracellular ribosome translation	molecular_function cellular_component biological_process	GO:0003735 GO:0005622 GO:0005840 GO:0006412
254152	7	T1.uniq				10.1054	8.81681	8.24755	9.45573	9.52251	10.1508	9.77629	9.67089	9.63433	9.48015		-1.78186								IPR001210	Ribosomal_protein_S17e	KOG0187	40S_ribosomal_protein_S17	Translation,_ribosomal_structure_and_biogenesis	INFORMATION_STORAGE_AND_PROCESSING						2227 3827 4025 4556	structural_constituent_of_ribosome intracellular ribosome translation	molecular_function cellular_component biological_process	GO:0003735 GO:0005622 GO:0005840 GO:0006412
254693	7	T1.uniq				9.92278	9.09453	8.94915	10.0724	9.427	10.628	9.72855	9.67682	9.30051	9.35493										IPR002198 IPR002347 IPR016040	Short-chain_dehydrogenase/reductase_SDR Glucose/ribitol_dehydrogenase NAD(P)-binding	KOG0725	Reductases_with_broad_range_of_substrate_specificities	General_function_prediction_only	POORLY_CHARACTERIZED	1.1.1.100	3-oxoacyl-[acyl-carrier_protein]_reductase	Fatty_acid_biosynthesis_(path_1)	Lipid_Metabolism	METABOLIC	5830 9710 2290 3708 2723	metabolic_process oxidoreductase_activity catalytic_activity binding 3-oxoacyl-[acyl-carrier-protein]_reductase_activity	biological_process molecular_function	GO:0008152 GO:0016491 GO:0003824 GO:0005488 GO:0004316
254949	7	T1.uniq				10.6446	9.30486	9.35216	10.0465	9.5103	9.95217	9.48614	9.80384	9.54716	9.54457	-1.30454	-1.26342		-1.1134						IPR001804 IPR004790	Isocitrate/isopropylmalate_dehydrogenase Isocitrate_dehydrogenase_NADP-dependent,_eukaryotic	KOG1526	NADP-dependent_isocitrate_dehydrogenase	Energy_production_and_conversion	METABOLISM	1.1.1.42	Isocitrate_dehydrogenase_(NADP+)	Citrate_cycle_(TCA_cycle) Reductive_carboxylate_cycle_(CO2_fixation) Glutathione_metabolism	Carbohydrate_Metabolism Energy_Metabolism Metabolism_of_Other_Amino_Acids	METABOLIC	5830 9823 2844 2842	metabolic_process oxidoreductase_activity,_acting_on_the_CH-OH_group_of_donors,_NAD_or_NADP_as_acceptor isocitrate_dehydrogenase_(NADP+)_activity isocitrate_dehydrogenase_activity	biological_process molecular_function	GO:0008152 GO:0016616 GO:0004450 GO:0004448
254971	7	T1.uniq				10.5602	9.13951	8.64531	9.56214	9.51338	10.1392	9.30315	9.4369	9.48255	9.33114	-1.30328	-1.86191								IPR000131	ATPase,_F1_complex,_gamma_subunit	KOG1531	F0F1-type_ATP_synthase,_gamma_subunit	Energy_production_and_conversion	METABOLISM	3.6.3.14	H(+)-transporting_two-sector_ATPase	ATP_synthesis Flagellar_assembly Type_III_secretion_system	Energy_Metabolism SORTING_AND_DEGRADATION	METABOLIC REGULATORY	9292 9320 9691 21355 21380 2390 19729	ATP_synthesis_coupled_proton_transport membrane proton-transporting_two-sector_ATPase_complex hydrogen_ion_transporting_ATP_synthase_activity,_rotational_mechanism hydrogen_ion_transporting_ATPase_activity,_rotational_mechanism hydrogen-transporting_two-sector_ATPase_activity proton-transporting_ATP_synthase_complex	biological_process cellular_component molecular_function	GO:0015986 GO:0016020 GO:0016469 GO:0046933 GO:0046961 GO:0003936 GO:0045259
255618	7	T1.uniq				10.9263	9.42655	9.2619	9.65741	9.67261	9.41372	8.7815	9.56788	9.5166	9.7729	-1.46112	-1.5952	-1.24261	-1.22742						IPR001594	Zinc_finger,_DHHC-type	KOG1311	DHHC-type_Zn-finger_proteins	General_function_prediction_only	POORLY_CHARACTERIZED						5939	zinc_ion_binding	molecular_function	GO:0008270
255757	7	T1.uniq				11.0965	9.25273	9.00708	9.20096	8.74296	10.2349	9.45599	9.21638	9.26074	8.93854	-1.78293	-2.03997	-1.83364	-2.29148				-1.27118		IPR001017 IPR017597	Dehydrogenase,_E1_component Pyruvate_dehydrogenase_(acetyl-transferring)_E1_component,_alpha_subunit,_subgroup_y	KOG0225	Pyruvate_dehydrogenase_E1,_alpha_subunit	Energy_production_and_conversion	METABOLISM	1.2.4.1	Pyruvate_dehydrogenase_(lipoamide)	Valine,_leucine_and_isoleucine_biosynthesis Butanoate_metabolism Pyruvate_metabolism Glycolysis_/_Gluconeogenesis	Amino_Acid_Metabolism Carbohydrate_Metabolism	METABOLIC	5830 9831 3105	metabolic_process oxidoreductase_activity,_acting_on_the_aldehyde_or_oxo_group_of_donors,_disulfide_as_acceptor pyruvate_dehydrogenase_(acetyl-transferring)_activity	biological_process molecular_function	GO:0008152 GO:0016624 GO:0004739
256210	7	T1.uniq				10.0725	9.5301	9.11351	9.5624	9.46526	10.0672	9.85765	9.39317	9.39192	9.34412		-0.938621								IPR001806 IPR013753 IPR003577 IPR003578 IPR003579 IPR002041 IPR005225 IPR002078	Ras_GTPase Ras Ras_small_GTPase,_Ras_type Ras_small_GTPase,_Rho_type Ras_small_GTPase,_Rab_type Ran_GTPase Small_GTP-binding_protein RNA_polymerase_sigma_factor_54,_interaction	KOG0084	GTPase_Rab1/YPT1,_small_G_protein_superfamily,_and_related_GTP-binding_proteins	Intracellular_trafficking,_secretion,_and_vesicular_transport Signal_transduction_mechanisms	CELLULAR_PROCESSES_AND_SIGNALING						3737 5344 2378 3727 4994 5019 5250 3736 3827 4504 5814 8400	GTP_binding small_GTPase_mediated_signal_transduction GTPase_activity protein_binding intracellular_protein_transport nucleocytoplasmic_transport signal_transduction ATP_binding intracellular regulation_of_transcription,_DNA-dependent transcription_factor_binding protein_transport	molecular_function biological_process cellular_component	GO:0005525 GO:0007264 GO:0003924 GO:0005515 GO:0006886 GO:0006913 GO:0007165 GO:0005524 GO:0005622 GO:0006355 GO:0008134 GO:0015031
256280	7	T1.uniq				11.0106	9.28129	9.11012	9.76224	9.535	9.82537	9.61253	9.64975	9.56644	9.17684	-1.6913	-1.85675	-1.23045	-1.45313						IPR001752 IPR007420 IPR009053	Kinesin,_motor_region Protein_of_unknown_function_DUF465 Prefoldin	KOG0240	Kinesin_(SMY1_subfamily)	Cytoskeleton	CELLULAR_PROCESSES_AND_SIGNALING	3.6.4.4	Plus-end-directed_kinesin_ATPase				2244 3736 4051 5113 6221	microtubule_motor_activity ATP_binding microtubule_associated_complex microtubule-based_movement plus-end-directed_microtubule_motor_activity	molecular_function cellular_component biological_process	GO:0003777 GO:0005524 GO:0005875 GO:0007018 GO:0008574
257222	7	T1.uniq				11.2876	9.56593	9.05137	9.3263	8.93061	9.95933	10.3967	9.28111	8.89414	9.40535	-1.65422	-2.16484	-1.85425	-2.28304						IPR015366 IPR000209 IPR009020	Peptidase_S53,_propeptide Peptidase_S8_and_S53,_subtilisin,_kexin,_sedolisin Proteinase_inhibitor,_propeptide					3.4.14.9	Tripeptidyl-peptidase_I				2700 4639 5908 11413	subtilase_activity proteolysis serine-type_peptidase_activity tripeptidyl-peptidase_I_activity	molecular_function biological_process	GO:0004289 GO:0006508 GO:0008236 GO:0019131	yes
257907	7	T1.uniq				10.4583	9.1496	8.29674	9.40273	9.62509	10.3714	9.76306	9.7533	9.81921	9.56293		-2.02668								IPR000235 IPR005716	Ribosomal_protein_S7 Ribosomal_protein_S7,_eukaryotic/archaeal	KOG3291	Ribosomal_protein_S7	Translation,_ribosomal_structure_and_biogenesis	INFORMATION_STORAGE_AND_PROCESSING						2227 3827 4025 4556 9241	structural_constituent_of_ribosome intracellular ribosome translation small_ribosomal_subunit	molecular_function cellular_component biological_process	GO:0003735 GO:0005622 GO:0005840 GO:0006412 GO:0015935
258368	7	T1.uniq				10.2934	8.72041	8.50163	9.90516	9.17523	10.6627	9.8487	9.43355	9.16502	9.06121		-1.69424						-1.53615		IPR005656 IPR012705	MmgE/PrpD 2-methylcitrate_dehydratase_PrpD					4.2.1.79	2-methylcitrate_dehydratase	Lysine_biosynthesis	Amino_Acid_Metabolism	METABOLIC	11807 21958 11889 24784	propionate_catabolic_process 2-methylcitrate_dehydratase_activity propionate_catabolic_process,_2-methylcitrate_cycle 2_iron,_2_sulfur_cluster_binding	biological_process molecular_function	GO:0019543 GO:0047547 GO:0019629 GO:0051537
258424	7	T1.uniq				11.2587	9.2103	9.26644	9.48434	9.14605	9.42898	9.33939	10.118	9.64323	9.82617	-1.93305	-1.86379		-1.98524						IPR002130 IPR015891	Peptidyl-prolyl_cis-trans_isomerase,_cyclophilin-type Cyclophilin-like	KOG0880	Peptidyl-prolyl_cis-trans_isomerase	Posttranslational_modification,_protein_turnover,_chaperones	CELLULAR_PROCESSES_AND_SIGNALING	5.2.1.8	Peptidylprolyl_isomerase				2233 4591 2975 12948 17567	peptidyl-prolyl_cis-trans_isomerase_activity protein_folding cyclophilin FK506-sensitive_peptidyl-prolyl_cis-trans_isomerase cyclophilin-type_peptidyl-prolyl_cis-trans_isomerase_activity	molecular_function biological_process	GO:0003755 GO:0006457 GO:0004600 GO:0030051 GO:0042027	yes
258644	7	T1.uniq				10.3988	9.53556	9.40681	9.82563	9.51583	9.86738	9.42818	9.41317	9.79103	9.20939										IPR012336	Thioredoxin-like_fold
258956	7	T1.uniq				9.82902	9.18446	9.10256	9.7235	9.44967	10.0072	9.8049	9.49208	9.72957	9.28557										IPR002313 IPR004364 IPR004365 IPR006195 IPR016027	Lysyl-tRNA_synthetase,_class_II Aminoacyl-tRNA_synthetase,_class_II_(D,_K_and_N) Nucleic_acid_binding,_OB-fold,_tRNA/helicase-type Aminoacyl-tRNA_synthetase,_class_II Nucleic_acid-binding,_OB-fold-like	KOG1885	Lysyl-tRNA_synthetase_(class_II)	Translation,_ribosomal_structure_and_biogenesis	INFORMATION_STORAGE_AND_PROCESSING	6.1.1.6	Lysine--tRNA_ligase	Lysine_biosynthesis Aminoacyl-tRNA_biosynthesis	Amino_Acid_Metabolism TRANSLATION	METABOLIC REGULATORY	162 3184 3736 3930 4556 4573 3172 4561 2175	nucleotide_binding lysine-tRNA_ligase_activity ATP_binding cytoplasm translation lysyl-tRNA_aminoacylation aminoacyl-tRNA_ligase_activity tRNA_aminoacylation_for_protein_translation nucleic_acid_binding	molecular_function cellular_component biological_process	GO:0000166 GO:0004824 GO:0005524 GO:0005737 GO:0006412 GO:0006430 GO:0004812 GO:0006418 GO:0003676
259435	7	T1.uniq				10.2571	9.15203	8.8986	9.2677	9.64259	9.67478	9.33882	9.45039	9.59313	9.72834	-1.08101	-1.30569								IPR001971	Ribosomal_protein_S11	KOG0407	40S_ribosomal_protein_S14	Translation,_ribosomal_structure_and_biogenesis	INFORMATION_STORAGE_AND_PROCESSING						2227 3827 4025 4556	structural_constituent_of_ribosome intracellular ribosome translation	molecular_function cellular_component biological_process	GO:0003735 GO:0005622 GO:0005840 GO:0006412
259451	7	T1.uniq				10.2327	9.44178	9.20832	9.52697	9.67454	10.2609	9.66328	9.78581	9.77972	9.68326		-1.0105								IPR000988	Ribosomal_protein_L24e	KOG1722	60s_ribosomal_protein_L24	Translation,_ribosomal_structure_and_biogenesis	INFORMATION_STORAGE_AND_PROCESSING						2227 3827 4025 4556	structural_constituent_of_ribosome intracellular ribosome translation	molecular_function cellular_component biological_process	GO:0003735 GO:0005622 GO:0005840 GO:0006412
259596	7	T1.uniq				10.4356	9.30912	8.91955	9.07073	9.39658	10.0477	9.64686	9.43946	9.55412	9.39792		-1.48684	-1.3294							IPR000218	Ribosomal_protein_L14b/L23e	KOG0901	60S_ribosomal_protein_L14/L17/L23	Translation,_ribosomal_structure_and_biogenesis	INFORMATION_STORAGE_AND_PROCESSING						2227 3827 4025 4556	structural_constituent_of_ribosome intracellular ribosome translation	molecular_function cellular_component biological_process	GO:0003735 GO:0005622 GO:0005840 GO:0006412
259914	7	T1.uniq				10.5323	9.26285	9.10276	9.79319	9.36628	9.44067	9.82665	9.38943	9.32915	8.74518										IPR000719 IPR008351 IPR017442 IPR001245 IPR002290 IPR017441 IPR008271 IPR011009	Protein_kinase,_core JNK_MAP_kinase Serine/threonine_protein_kinase-related Tyrosine_protein_kinase Serine/threonine_protein_kinase Protein_kinase_ATP_binding,_conserved_site Serine/threonine_protein_kinase,_active_site Protein_kinase-like	KOG0660	Mitogen-activated_protein_kinase	Signal_transduction_mechanisms	CELLULAR_PROCESSES_AND_SIGNALING						3043 3736 4602 3079 3045 3073	protein_kinase_activity ATP_binding protein_amino_acid_phosphorylation protein-tyrosine_kinase_activity protein_serine/threonine_kinase_activity MAP_kinase_activity	molecular_function biological_process	GO:0004672 GO:0005524 GO:0006468 GO:0004713 GO:0004674 GO:0004707
260851	7	T1.uniq				12.1722	8.51419	7.74691	9.88494	9.64807	9.32766	9.03134	9.78085	10.115	9.26812	-3.225	-3.9826								IPR006045 IPR013096 IPR017774 IPR011051	Cupin_1 Cupin_2,_conserved_barrel Bicupin,_oxalate_decarboxylase/oxidase Cupin,_RmlC-type										20187	nutrient_reservoir_activity	molecular_function	GO:0045735	yes
261812	7	T1.uniq				10.4848	9.05819	8.53519	9.43135	9.58482	10.3093	9.89537	9.75949	9.88172	9.74536	-1.36528	-1.8651								IPR001266	Ribosomal_protein_S19e	KOG3411	40S_ribosomal_protein_S19	Translation,_ribosomal_structure_and_biogenesis	INFORMATION_STORAGE_AND_PROCESSING						2227 3827 4025 4556	structural_constituent_of_ribosome intracellular ribosome translation	molecular_function cellular_component biological_process	GO:0003735 GO:0005622 GO:0005840 GO:0006412
262572	7	T1.uniq				10.1334	8.51547	8.0689	10.5643	8.74172	11.7917	10.2246	9.97385	9.10985	9.01553							-2.49982	-2.60294		IPR000873	AMP-dependent_synthetase_and_ligase	KOG1176	Acyl-CoA_synthetase	Lipid_transport_and_metabolism	METABOLISM	6.2.1.12	4-coumarate--CoA_ligase	Flavonoids,_stilbene_and_lignin_biosynthesis	Biosynthesis_of_Secondary_Metabolites	METABOLIC	2290 5830 9491	catalytic_activity metabolic_process 4-coumarate-CoA_ligase_activity	molecular_function biological_process	GO:0003824 GO:0008152 GO:0016207
263357	7	T1.uniq				10.4966	8.75786	8.8847	9.707	9.5646	9.73311	9.28718	9.62979	9.7641	9.38076	-1.67342	-1.58603								IPR002303 IPR002300 IPR013155 IPR001412 IPR010978 IPR009080 IPR009008	Valyl-tRNA_synthetase,_class_Ia Aminoacyl-tRNA_synthetase,_class_Ia Valyl/Leucyl/Isoleucyl-tRNA_synthetase,_class_I,_anticodon-binding Aminoacyl-tRNA_synthetase,_class_I,_conserved_site tRNA-binding_arm Aminoacyl-tRNA_synthetase,_class_1a,_anticodon-binding Valyl/Leucyl/Isoleucyl-tRNA_synthetase,_class_Ia,_editing	KOG0432	Valyl-tRNA_synthetase	Translation,_ribosomal_structure_and_biogenesis	INFORMATION_STORAGE_AND_PROCESSING	6.1.1.9	Valine--tRNA_ligase	Valine,_leucine_and_isoleucine_biosynthesis Aminoacyl-tRNA_biosynthesis	Amino_Acid_Metabolism TRANSLATION	METABOLIC REGULATORY	162 3172 3736 3930 4556 4561 3192 4581	nucleotide_binding aminoacyl-tRNA_ligase_activity ATP_binding cytoplasm translation tRNA_aminoacylation_for_protein_translation valine-tRNA_ligase_activity valyl-tRNA_aminoacylation	molecular_function cellular_component biological_process	GO:0000166 GO:0004812 GO:0005524 GO:0005737 GO:0006412 GO:0006418 GO:0004832 GO:0006438
263936	7	T1.uniq				10.9337	8.94738	8.92042	9.44464	9.30896	9.66629	8.9519	9.89006	9.74719	9.95889		-1.90348							GT66	IPR003674 IPR002114	Oligosaccharyl_transferase,_STT3_subunit Phosphotransferase_system,_HPr_serine_phosphorylation_site	KOG2292	Oligosaccharyltransferase,_STT3_subunit	Posttranslational_modification,_protein_turnover,_chaperones	CELLULAR_PROCESSES_AND_SIGNALING	2.4.1.119	Dolichyl-diphosphooligosaccharide--protein_glycosyltransferase	N-Glycans_biosynthesis	Metabolism_of_Complex_Carbohydrates	METABOLIC	3642 6993 2953 4618 9320 2956	sugar:hydrogen_symporter_activity phosphoenolpyruvate-dependent_sugar_phosphotransferase_system oligosaccharyl_transferase_activity protein_amino_acid_glycosylation membrane dolichyl-diphosphooligosaccharide-protein_glycotransferase_activity	molecular_function biological_process cellular_component	GO:0005351 GO:0009401 GO:0004576 GO:0006486 GO:0016020 GO:0004579
264116	7	T1.uniq				10.9386	8.98692	8.45572	9.90154	9.1779	10.5467	9.4122	9.42198	9.03357	9.30419	-1.89156	-2.39256		-1.71702			-1.46744			IPR000542	Acyltransferase_ChoActase/COT/CPT	KOG3717	Carnitine_O-acyltransferase_CRAT	Lipid_transport_and_metabolism	METABOLISM	2.3.1.7	Carnitine_O-acetyltransferase	Alanine_and_aspartate_metabolism	Amino_Acid_Metabolism	METABOLIC	6075 2534	acyltransferase_activity carnitine_O-acetyltransferase_activity	molecular_function	GO:0008415 GO:0004092
264360	7	T1.uniq				10.4418	9.15484	9.10085	9.93273	9.30373	9.97912	10.3945	9.40492	9.3423	8.98989												KOG1003	Actin_filament-coating_protein_tropomyosin	Cytoskeleton	CELLULAR_PROCESSES_AND_SIGNALING
264819	7	T1.uniq				10.1132	9.25212	9.02053	9.18673	9.46083	9.81406	9.44049	9.41052	9.49647	9.39311		-1.07073								IPR001569 IPR011332	Ribosomal_protein_L37e Ribosomal_protein,_zinc-binding	KOG3475	60S_ribosomal_protein_L37	Translation,_ribosomal_structure_and_biogenesis	INFORMATION_STORAGE_AND_PROCESSING						2227 3827 4025 4556	structural_constituent_of_ribosome intracellular ribosome translation	molecular_function cellular_component biological_process	GO:0003735 GO:0005622 GO:0005840 GO:0006412
265060	7	T1.uniq				10.3663	9.26634	9.33502	9.70742	9.71888	9.77305	9.22307	9.64053	9.65107	9.65096	-1.06775	-1.01498								IPR002225 IPR016040	3-beta_hydroxysteroid_dehydrogenase/isomerase NAD(P)-binding	KOG1430	C-3_sterol_dehydrogenase/3-beta-hydroxysteroid_dehydrogenase_and_related_dehydrogenases	Lipid_transport_and_metabolism Amino_acid_transport_and_metabolism	METABOLISM	1.1.1.170	3-beta-hydroxy-4-alpha-methylcholestenecarboxylate_3-dehydrogenase_(decarboxylating)				2320 4821 2290 3708 5830 247 21430	3-beta-hydroxy-delta5-steroid_dehydrogenase_activity steroid_biosynthetic_process catalytic_activity binding metabolic_process C-3_sterol_dehydrogenase_(C-4_sterol_decarboxylase)_activity sterol-4-alpha-carboxylate_3-dehydrogenase_(decarboxylating)_activity	molecular_function biological_process	GO:0003854 GO:0006694 GO:0003824 GO:0005488 GO:0008152 GO:0000252 GO:0047012
104339	8	T1.uniq				10.2438	8.66619	8.46782	9.25364	9.07889	9.42065	9.31901	9.42669	9.37862	9.30048	-1.46878	-1.72681								IPR002860 IPR006581 IPR008946	BNR_repeat VPS10 Nuclear_hormone_receptor,_ligand-binding	KOG3511	Sortilin_and_related_receptors	General_function_prediction_only	POORLY_CHARACTERIZED						9321 2196 2202 3838 4504	integral_to_membrane transcription_factor_activity steroid_hormone_receptor_activity nucleus regulation_of_transcription,_DNA-dependent	cellular_component molecular_function biological_process	GO:0016021 GO:0003700 GO:0003707 GO:0005634 GO:0006355
120527	8	T1.uniq				10.3132	8.28195	8.30966	9.51401	9.32721	9.50253	9.06395	9.19772	9.37513	9.43844	-2.01174	-1.99025								IPR004837	Sodium/calcium_exchanger_membrane_region	KOG1397	Ca2+/H+_antiporter_VCX1_and_related_proteins	Inorganic_ion_transport_and_metabolism	METABOLISM						9321	integral_to_membrane	cellular_component	GO:0016021
125136	8	T1.uniq				11.2471	8.75752	7.90788	9.06511	9.8916	9.794	8.80852	9.24092	9.91986	9.33531	-2.40592	-3.22808	-2.03849	-1.30348						IPR005483 IPR005481 IPR005479 IPR005480 IPR006275 IPR011761 IPR001917 IPR016185	Carbamoyl_phosphate_synthase,_large_subunit Carbamoyl_phosphate_synthase,_large_subunit,_N-terminal Carbamoyl_phosphate_synthetase,_large_subunit,_ATP-binding Carbamoyl_phosphate_synthetase,_large_subunit,_oligomerisation Carbamoyl_phosphate_synthase,_large_subunit,_glutamine-dependent ATP-grasp_fold Aminotransferase,_class-II,_pyridoxal-phosphate_binding_site PreATP-grasp-like_fold	KOG0370	Multifunctional_pyrimidine_synthesis_protein_CAD_(includes_carbamoyl-phophate_synthetase,_aspartate_transcarbamylase,_and_glutamine_amidotransferase)	General_function_prediction_only	POORLY_CHARACTERIZED	6.3.5.5	Carbamoyl-phosphate_synthase_(glutamine-hydrolysing)	Pyrimidine_metabolism Glutamate_metabolism	Nucleotide_Metabolism Amino_Acid_Metabolism	METABOLIC	5830 9940 2290 3736 2528 4924 2530	metabolic_process transferase_activity catalytic_activity ATP_binding carbamoyl-phosphate_synthase_activity nitrogen_compound_metabolic_process carbamoyl-phosphate_synthase_(glutamine-hydrolyzing)_activity	biological_process molecular_function	GO:0008152 GO:0016740 GO:0003824 GO:0005524 GO:0004086 GO:0006807 GO:0004088
137065	8	T1.uniq				11.9753	8.55721	8.47324	9.33615	9.52181	9.86915	9.05328	9.01809	9.20251	9.14115	-3.36729	-3.44485	-2.62075	-2.44527						IPR011545 IPR001650 IPR004179 IPR003593 IPR014001 IPR014021	DNA/RNA_helicase,_DEAD/DEAH_box_type,_N-terminal DNA/RNA_helicase,_C-terminal Sec63 AAA+_ATPase,_core DEAD-like_helicase,_N-terminal Helicase,_superfamily_1_and_2,_ATP-binding	KOG0952	DNA/RNA_helicase_MER3/SLH1,_DEAD-box_superfamily	RNA_processing_and_modification	INFORMATION_STORAGE_AND_PROCESSING	3.6.1.-	In_phosphorous-containing_anhydrides	Starch_and_sucrose_metabolism Folate_biosynthesis	Metabolism_of_Complex_Carbohydrates Metabolism_of_Cofactors_and_Vitamins	METABOLIC	2175 2792 3736 162 10269 5716 611 3147 6073 6379 6416 6447 9684 11455 11456 18631	nucleic_acid_binding helicase_activity ATP_binding nucleotide_binding nucleoside-triphosphatase_activity ATP-dependent_helicase_activity diacylglycerol_pyrophosphate_phosphatase_activity thiamin-pyrophosphatase_activity 8-oxo-7,8-dihydroguanine_triphosphatase_activity UDP-2,3-diacylglucosamine_hydrolase_activity bis(5'-nucleosyl)-tetraphosphatase_activity dATP_pyrophosphohydrolase_activity pyroph…	molecular_function	GO:0003676 GO:0004386 GO:0005524 GO:0000166 GO:0017111 GO:0008026 GO:0000810 GO:0004787 GO:0008413 GO:0008758 GO:0008796 GO:0008828 GO:0016462 GO:0019176 GO:0019177 GO:0043141
144077	8	T1.uniq				10.5133	9.19621	8.89282	9.26261	8.95296	9.52486	9.03787	9.46119	9.33699	9.1627										IPR006844 IPR012336	OST3/OST6 Thioredoxin-like_fold	KOG2603	Oligosaccharyltransferase,_gamma_subunit	Posttranslational_modification,_protein_turnover,_chaperones	CELLULAR_PROCESSES_AND_SIGNALING	2.4.1.119	Dolichyl-diphosphooligosaccharide--protein_glycosyltransferase	N-Glycans_biosynthesis	Metabolism_of_Complex_Carbohydrates	METABOLIC	2956	dolichyl-diphosphooligosaccharide-protein_glycotransferase_activity	molecular_function	GO:0004579	yes
169499	8	T1.uniq				11.1288	8.98067	9.17453	9.18288	9.27483	9.36652	8.97823	9.45672	9.26577	9.50544	-2.112	-1.92735	-1.91895	-1.82683						IPR000722 IPR007066 IPR007080 IPR007081 IPR007083 IPR006592	RNA_polymerase,_alpha_subunit RNA_polymerase_Rpb1,_domain_3 RNA_polymerase_Rpb1,_domain_1 RNA_polymerase_Rpb1,_domain_5 RNA_polymerase_Rpb1,_domain_4 RNA_polymerase,_N-terminal	KOG0261	RNA_polymerase_III,_large_subunit	Transcription	INFORMATION_STORAGE_AND_PROCESSING	2.7.7.6	DNA-directed_RNA_polymerase	RNA_polymerase Purine_metabolism Pyrimidine_metabolism	TRANSCRIPTION Nucleotide_Metabolism	REGULATORY METABOLIC	2176 2356 4499 2357 2358 2359 16888	DNA_binding DNA-directed_RNA_polymerase_activity transcription DNA-directed_RNA_polymerase_I_activity DNA-directed_RNA_polymerase_II_activity DNA-directed_RNA_polymerase_III_activity RNA_polymerase_activity	molecular_function biological_process	GO:0003677 GO:0003899 GO:0006350 GO:0003900 GO:0003901 GO:0003902 GO:0034062
169631	8	T1.uniq				10.6008	8.75149	9.00646	9.03044	9.07071	9.70976	9.11635	9.47603	9.34027	9.47544	-1.70352									IPR007676	Ribophorin_I	KOG2291	Oligosaccharyltransferase,_alpha_subunit_(ribophorin_I)	Posttranslational_modification,_protein_turnover,_chaperones	CELLULAR_PROCESSES_AND_SIGNALING	2.4.1.119	Dolichyl-diphosphooligosaccharide--protein_glycosyltransferase	N-Glycans_biosynthesis	Metabolism_of_Complex_Carbohydrates	METABOLIC	2956 3972 4618 9321	dolichyl-diphosphooligosaccharide-protein_glycotransferase_activity endoplasmic_reticulum protein_amino_acid_glycosylation integral_to_membrane	molecular_function cellular_component biological_process	GO:0004579 GO:0005783 GO:0006486 GO:0016021	yes
170797	8	T1.uniq				10.7057	8.4514	8.47094	9.73229	9.6522	8.70058	8.83151	9.49358	9.67527	9.70637	-2.17213	-2.14533
170957	8	T1.uniq				10.8438	9.3315	9.13931	9.45601	9.88395	8.7273	8.65854	9.3205	9.47299	9.85146												KOG0260	RNA_polymerase_II,_large_subunit	Transcription	INFORMATION_STORAGE_AND_PROCESSING
197173	8	T1.uniq				11.2297	9.07058	7.85623	9.18089	9.38064	10.7899	8.70356	8.85744	9.25212	9.73154	-2.07986	-3.23024	-1.97174	-1.77167	-1.97314	-1.79813	-1.47563			IPR000086 IPR015375 IPR015797	NUDIX_hydrolase,_core NADH_pyrophosphatase-like,_N-terminal NUDIX	KOG3084	NADH_pyrophosphatase_I_of_the_Nudix_family_of_hydrolases	Replication,_recombination_and_repair	INFORMATION_STORAGE_AND_PROCESSING	3.6.1.-	In_phosphorous-containing_anhydrides	Starch_and_sucrose_metabolism Folate_biosynthesis	Metabolism_of_Complex_Carbohydrates Metabolism_of_Cofactors_and_Vitamins	METABOLIC	9985 611 3147 6073 6379 6416 6447 9684 11455 11456 18631	hydrolase_activity diacylglycerol_pyrophosphate_phosphatase_activity thiamin-pyrophosphatase_activity 8-oxo-7,8-dihydroguanine_triphosphatase_activity UDP-2,3-diacylglucosamine_hydrolase_activity bis(5'-nucleosyl)-tetraphosphatase_activity dATP_pyrophosphohydrolase_activity pyrophosphatase_activity dihydroneopterin_monophosphate_phosphatase_activity dihydroneopterin_triphosphate_pyrophosphohydrol…	molecular_function	GO:0016787 GO:0000810 GO:0004787 GO:0008413 GO:0008758 GO:0008796 GO:0008828 GO:0016462 GO:0019176 GO:0019177 GO:0043141
204276	8	T1.uniq				9.88773	9.02797	8.56762	9.02109	9.25255	9.77723	9.23463	9.28086	9.39746	9.22908		-1.29204								IPR000754	Ribosomal_protein_S9	KOG1753	40S_ribosomal_protein_S16	Translation,_ribosomal_structure_and_biogenesis	INFORMATION_STORAGE_AND_PROCESSING						2227 3827 4025 4556	structural_constituent_of_ribosome intracellular ribosome translation	molecular_function cellular_component biological_process	GO:0003735 GO:0005622 GO:0005840 GO:0006412
211766	8	T1.uniq				10.1303	8.97199	9.01102	9.33723	9.32961	9.65698	9.18645	9.18476	9.46086	9.19078										IPR003439 IPR001140 IPR003593 IPR000727 IPR011527	ABC_transporter-like ABC_transporter,_transmembrane_region AAA+_ATPase,_core Target_SNARE_coiled-coil_region ABC_transporter,_transmembrane_region,_type_1	KOG0054	Multidrug_resistance-associated_protein/mitoxantrone_resistance_protein,_ABC_superfamily	Secondary_metabolites_biosynthesis,_transport_and_catabolism	METABOLISM						3736 4927 9321 18135 10082 162 10269	ATP_binding transport integral_to_membrane ATPase_activity,_coupled_to_transmembrane_movement_of_substances ATPase_activity nucleotide_binding nucleoside-triphosphatase_activity	molecular_function biological_process cellular_component	GO:0005524 GO:0006810 GO:0016021 GO:0042626 GO:0016887 GO:0000166 GO:0017111
246674	8	T1.uniq				10.4099	8.40651	8.77771	9.64559	9.79127	9.03079	9.33744	9.62918	9.77403	9.76109	-1.96903	-1.62112								IPR001128 IPR002401	Cytochrome_P450 Cytochrome_P450,_E-class,_group_I	KOG0158	Cytochrome_P450_CYP3/CYP5/CYP6/CYP9_subfamilies	Secondary_metabolites_biosynthesis,_transport_and_catabolism	METABOLISM	1.14.14.1	Unspecific_monooxygenase	Tryptophan_metabolism Fatty_acid_metabolism gamma-Hexachlorocyclohexane_degradation	Amino_Acid_Metabolism Lipid_Metabolism Biodegradation_of_Xenobiotics	METABOLIC	2888 3721 4283 12251 23642	monooxygenase_activity iron_ion_binding electron_transport heme_binding unspecific_monooxygenase_activity	molecular_function biological_process	GO:0004497 GO:0005506 GO:0006118 GO:0020037 GO:0050381
24671	8	T1.uniq				10.6622	9.28925	9.21462	9.40629	9.28152	9.53719	9.05215	9.59142	9.54631	9.13109	-1.32779	-1.41781		-1.34888						IPR001092 IPR011598 IPR009011	Basic_helix-loop-helix_dimerisation_region_bHLH Helix-loop-helix_DNA-binding Mannose-6-phosphate_receptor,_binding	KOG4504	Cation-independent_mannose-6-phosphate_receptor_CI-MPR	Signal_transduction_mechanisms Intracellular_trafficking,_secretion,_and_vesicular_transport	CELLULAR_PROCESSES_AND_SIGNALING						19908 13391 3838 3727	regulation_of_transcription transcription_regulator_activity nucleus protein_binding	biological_process molecular_function cellular_component	GO:0045449 GO:0030528 GO:0005634 GO:0005515	yes
246816	8	T1.uniq				12.1163	8.60778	7.82619	9.96526	11.5644	7.53881	8.74191	9.13808	10.2594	10.1648	-3.06037	-3.67059								IPR008030 IPR016040	NmrA-like NAD(P)-binding	KOG1502	Flavonol_reductase/cinnamoyl-CoA_reductase	Defense_mechanisms	CELLULAR_PROCESSES_AND_SIGNALING						4925 9773 2290 3708 5830	regulation_of_nitrogen_utilization transcription_repressor_activity catalytic_activity binding metabolic_process	biological_process molecular_function	GO:0006808 GO:0016564 GO:0003824 GO:0005488 GO:0008152
247102	8	T1.uniq				11.7589	8.53116	8.16377	8.89493	10.4664	8.49582	8.36427	9.87762	10.1261	10.6877	-3.01674	-3.36703	-2.68657					2.01558																	yes
247167	8	T1.uniq				9.83529	8.98338	8.76461	9.41131	9.54397	9.64392	9.34179	9.39437	9.45947	9.33184		-1.04293								IPR007502 IPR011709	Helicase-associated_region Region_of_unknown_function_DUF1605	KOG0920	ATP-dependent_RNA_helicase_A	RNA_processing_and_modification	INFORMATION_STORAGE_AND_PROCESSING						2792	helicase_activity	molecular_function	GO:0004386
248154	8	T1.uniq				11.5883	8.29485	8.41723	10.4298	9.73442	7.31254	8.95629	10.2084	9.91247	9.56598	-3.22061	-3.09207				2.68961	2.33988	2.01083		IPR005303 IPR011037	MOSC,_N-terminal_beta_barrel Pyruvate_kinase,_beta-barrel-like	KOG2362	Uncharacterized_Fe-S_protein	General_function_prediction_only	POORLY_CHARACTERIZED
248169	8	T1.uniq				10.6407	8.66315	8.97251	9.39183	9.40607	8.79578	8.9378	9.39835	9.40167	9.62152	-1.94072	-1.6575								IPR001714 IPR000994 IPR002468	Peptidase_M24,_methionine_aminopeptidase Peptidase_M24,_catalytic_core Peptidase_M24A,_methionine_aminopeptidase,_subfamily_2	KOG2775	Metallopeptidase	General_function_prediction_only	POORLY_CHARACTERIZED	3.4.11.18	Methionyl_aminopeptidase				4639 5907 2669	proteolysis metalloexopeptidase_activity methionyl_aminopeptidase_activity	biological_process molecular_function	GO:0006508 GO:0008235 GO:0004239
249505	8	T1.uniq				10.6178	9.21437	8.59005	9.44311	9.33503	10.3973	9.32954	8.97763	9.3213	8.90284	-1.30901	-1.96961		-1.24385		-1.41282		-1.48445		IPR005475 IPR005476 IPR009014	Transketolase,_central_region Transketolase,_C-terminal Transketolase,_C-terminal/Pyruvate-ferredoxin_oxidoreductase,_domain_II	KOG0524	Pyruvate_dehydrogenase_E1,_beta_subunit	Energy_production_and_conversion	METABOLISM	1.2.4.1	Pyruvate_dehydrogenase_(lipoamide)	Valine,_leucine_and_isoleucine_biosynthesis Butanoate_metabolism Pyruvate_metabolism Glycolysis_/_Gluconeogenesis	Amino_Acid_Metabolism Carbohydrate_Metabolism	METABOLIC	2290 5830 3105	catalytic_activity metabolic_process pyruvate_dehydrogenase_(acetyl-transferring)_activity	molecular_function biological_process	GO:0003824 GO:0008152 GO:0004739
249744	8	T1.uniq				10.5564	8.71377	8.85002	9.91363	9.54346	8.23377	9.2391	9.18135	9.20832	9.23786																									yes
250345	8	T1.uniq				11.808	8.88894	8.76327	9.43838	9.44243	8.84596	8.86651	9.22775	9.30958	9.76847	-2.84212	-2.94814	-2.30591	-2.30728						IPR015414	SNARE_associated_Golgi_protein	KOG3140	Predicted_membrane_protein	Function_unknown	POORLY_CHARACTERIZED
251577	8	T1.uniq				11.1446	7.73959	7.84227	10.4338	9.00526	10.4515	9.62478	9.61997	9.32481	8.98591	-2.93713	-2.94654								IPR001199 IPR006090 IPR006091 IPR006089 IPR009075 IPR009100	Cytochrome_b5 Acyl-CoA_oxidase/dehydrogenase,_type_1 Acyl-CoA_dehydrogenase/oxidase,_central_region Acyl-CoA_dehydrogenase,_conserved_site Acyl-CoA_dehydrogenase/oxidase_C-terminal Acyl-CoA_dehydrogenase/oxidase,_middle_and_N-terminal	KOG0137	Very-long-chain_acyl-CoA_dehydrogenase	Lipid_transport_and_metabolism	METABOLISM	1.3.99.3	Acyl-CoA_dehydrogenase	Valine,_leucine_and_isoleucine_degradation Propanoate_metabolism Fatty_acid_metabolism beta-Alanine_metabolism	Amino_Acid_Metabolism Carbohydrate_Metabolism Lipid_Metabolism Metabolism_of_Other_Amino_Acids	METABOLIC	12251 21336 2443 4283 9834 5830	heme_binding transition_metal_ion_binding acyl-CoA_dehydrogenase_activity electron_transport oxidoreductase_activity,_acting_on_the_CH-CH_group_of_donors metabolic_process	molecular_function biological_process	GO:0020037 GO:0046914 GO:0003995 GO:0006118 GO:0016627 GO:0008152
253904	8	T1.uniq				10.1874	8.54221	7.65151	9.1148	9.26814	9.91898	9.55534	9.39628	9.44312	9.29527		-2.29294								IPR000054	Ribosomal_protein_L31e	KOG0893	60S_ribosomal_protein_L31	Translation,_ribosomal_structure_and_biogenesis	INFORMATION_STORAGE_AND_PROCESSING						2227 3827 4025 4556	structural_constituent_of_ribosome intracellular ribosome translation	molecular_function cellular_component biological_process	GO:0003735 GO:0005622 GO:0005840 GO:0006412
254561	8	T1.uniq				11.315	8.94144	8.70469	9.33545	9.01932	9.75405	8.88228	9.66148	9.30634	9.68944	-2.32169	-2.55147	-1.9139	-2.24676						IPR011592 IPR002995	Surfeit_locus_4-related Surfeit_locus_4	KOG3998	Putative_cargo_transport_protein_ERV29	Intracellular_trafficking,_secretion,_and_vesicular_transport	CELLULAR_PROCESSES_AND_SIGNALING
254744	8	T1.uniq				9.99323	9.42984	8.65655	8.94794	9.14702	10.2225	8.77516	9.38233	9.33317	9.77706										IPR005123	2OG-Fe(II)_oxygenase	KOG0143	Iron/ascorbate_family_oxidoreductases	General_function_prediction_only Secondary_metabolites_biosynthesis,_transport_and_catabolism	POORLY_CHARACTERIZED METABOLISM	1.14.11.13	Gibberellin_2-beta-dioxygenase				20001	gibberellin_2-beta-dioxygenase_activity	molecular_function	GO:0045543
255639	8	T1.uniq				10.4549	8.59879	8.48507	9.16599	9.46954	9.4895	8.93771	9.24714	9.42174	9.44455	-1.78747	-1.93407	-1.27305							IPR006689 IPR006688 IPR006687 IPR005225	ARF/SAR_superfamily ADP-ribosylation_factor GTP-binding_protein_SAR1 Small_GTP-binding_protein	KOG0077	Vesicle_coat_complex_COPII,_GTPase_subunit_SAR1	Intracellular_trafficking,_secretion,_and_vesicular_transport	CELLULAR_PROCESSES_AND_SIGNALING						3737 3827 4994 5344	GTP_binding intracellular intracellular_protein_transport small_GTPase_mediated_signal_transduction	molecular_function cellular_component biological_process	GO:0005525 GO:0005622 GO:0006886 GO:0007264
255781	8	T1.uniq				10.1129	8.72498	8.89222	9.34465	9.83139	9.38363	9.26562	9.13253	9.33677	9.54201										IPR001680 IPR011046	WD40_repeat WD40_repeat-like	KOG1523	Actin-related_protein_Arp2/3_complex,_subunit_ARPC1/p41-ARC	Cytoskeleton	CELLULAR_PROCESSES_AND_SIGNALING
255888	8	T1.uniq				9.98205	9.13969	9.02543	9.48694	9.58433	8.96196	9.08747	9.50385	9.55488	9.5981	-0.834819	-0.940474								IPR011046	WD40_repeat-like	KOG0309	Conserved_WD40_repeat-containing_protein	Function_unknown	POORLY_CHARACTERIZED
256474	8	T1.uniq				10.1077	9.03788	9.15456	9.54242	9.53375	9.53383	9.35817	9.35813	9.35347	9.25564	-1.03787	-0.933253								IPR001844 IPR002423 IPR012715 IPR002194 IPR008950	Chaperonin_Cpn60 Chaperonin_Cpn60/TCP-1 T-complex_protein_1,_alpha_subunit Chaperonin_TCP-1,_conserved_site GroEL-like_chaperone,_ATPase	KOG0360	Chaperonin_complex_component,_TCP-1_alpha_subunit_(CCT1)	Posttranslational_modification,_protein_turnover,_chaperones	CELLULAR_PROCESSES_AND_SIGNALING						3727 3736 19405 4591 24336	protein_binding ATP_binding cellular_protein_metabolic_process protein_folding unfolded_protein_binding	molecular_function biological_process	GO:0005515 GO:0005524 GO:0044267 GO:0006457 GO:0051082
257052	8	T1.uniq				10.026	8.97668	8.97572	9.61514	9.55775	9.55078	9.55727	9.4638	9.54459	9.41855	-0.978451	-1.03277								IPR001806 IPR013753 IPR003577 IPR003578 IPR003579 IPR005225	Ras_GTPase Ras Ras_small_GTPase,_Ras_type Ras_small_GTPase,_Rho_type Ras_small_GTPase,_Rab_type Small_GTP-binding_protein	KOG0393	Ras-related_small_GTPase,_Rho_type	General_function_prediction_only	POORLY_CHARACTERIZED						3737 5344 3827 8400	GTP_binding small_GTPase_mediated_signal_transduction intracellular protein_transport	molecular_function biological_process cellular_component	GO:0005525 GO:0007264 GO:0005622 GO:0015031
258260	8	T1.uniq				10.0052	9.06833	8.49595	9.3112	9.03542	9.40942	9.31994	9.24584	8.97092	9.34861		-1.46607										KOG1216	von_Willebrand_factor_and_related_coagulation_proteins	Extracellular_structures Defense_mechanisms	CELLULAR_PROCESSES_AND_SIGNALING
258919	8	T1.uniq				9.87523	8.62369	8.29476	9.39088	9.37289	9.965	10.2675	9.40556	9.19415	9.57657										IPR003959 IPR014851 IPR003593 IPR003960	AAA_ATPase,_core BCS1_N_terminal AAA+_ATPase,_core AAA_ATPase,_conserved_site	KOG0743	AAA+-type_ATPase	Posttranslational_modification,_protein_turnover,_chaperones	CELLULAR_PROCESSES_AND_SIGNALING						162 10269 3736	nucleotide_binding nucleoside-triphosphatase_activity ATP_binding	molecular_function	GO:0000166 GO:0017111 GO:0005524
259313	8	T1.uniq				9.70697	8.72861	8.10034	9.01127	9.35813	9.82228	9.48248	9.43988	9.66671	9.52318		-1.56604								IPR002675	Ribosomal_protein_L38e	KOG3499	60S_ribosomal_protein_L38	Translation,_ribosomal_structure_and_biogenesis	INFORMATION_STORAGE_AND_PROCESSING						2227 3827 4025 4556	structural_constituent_of_ribosome intracellular ribosome translation	molecular_function cellular_component biological_process	GO:0003735 GO:0005622 GO:0005840 GO:0006412
259672	8	T1.uniq				10.7518	8.62399	8.69167	9.23687	9.47629	9.30756	8.71369	9.27236	9.20189	9.66092	-2.10406	-2.03479	-1.50189	-1.25915						IPR000073 IPR006693	Alpha/beta_hydrolase_fold-1 AB-hydrolase_associated_lipase_region	KOG2624	Triglyceride_lipase-cholesterol_esterase	Lipid_transport_and_metabolism	METABOLISM	3.1.1.-	Carboxylic_ester_hydrolases	2,4-Dichlorobenzoate_degradation Pentose_and_glucuronate_interconversions Butanoate_metabolism	Biodegradation_of_Xenobiotics Carbohydrate_Metabolism	METABOLIC	4758 2994 9570 11033 11034 11035 11036	lipid_metabolic_process phospholipase_activity lipase_activity 1-oxa-2-oxocycloheptane_lactonase_activity sulfolactone_hydrolase_activity 3,4-dihydrocoumarin_hydrolase_activity butyrolactone_hydrolase_activity	biological_process molecular_function	GO:0006629 GO:0004620 GO:0016298 GO:0018731 GO:0018732 GO:0018733 GO:0018734	yes
262207	8	T1.uniq				10.2368	8.99391	8.39597	9.16667	9.41295	10.079	9.61206	9.44947	9.55199	9.41538		-1.75951								IPR001063 IPR005721	Ribosomal_protein_L22/L17 Ribosomal_protein_L22/L17,_eukaryotic/archaeal	KOG3353	60S_ribosomal_protein_L22	Translation,_ribosomal_structure_and_biogenesis	INFORMATION_STORAGE_AND_PROCESSING						2227 3827 4025 4556 9240	structural_constituent_of_ribosome intracellular ribosome translation large_ribosomal_subunit	molecular_function cellular_component biological_process	GO:0003735 GO:0005622 GO:0005840 GO:0006412 GO:0015934
262212	8	T1.uniq				12.1965	8.58493	7.73738	8.66322	9.28777	9.23357	8.65645	9.67015	9.67519	10.1177	-3.36232	-4.22919	-3.36055	-2.73848					GH13_40	IPR006047 IPR006589 IPR017853	Glycosyl_hydrolase,_family_13,_catalytic_region Glycosyl_hydrolase,_family_13,_subfamily,_catalytic_region Glycoside_hydrolase,_catalytic_core	KOG0471	Alpha-amylase	Carbohydrate_transport_and_metabolism	METABOLISM	3.2.1.20	Alpha-glucosidase	Galactose_metabolism Starch_and_sucrose_metabolism	Carbohydrate_Metabolism Metabolism_of_Complex_Carbohydrates	METABOLIC	2290 4143 18659 2937	catalytic_activity carbohydrate_metabolic_process cation_binding alpha-glucosidase_activity	molecular_function biological_process	GO:0003824 GO:0005975 GO:0043169 GO:0004558
263871	8	T1.uniq				9.9546	8.67939	8.98431	9.30305	9.19807	9.36282	8.95237	9.44519	9.20121	9.43231	-1.25629									IPR002109 IPR004480 IPR012336	Glutaredoxin Glutaredoxin-related_protein Thioredoxin-like_fold	KOG0911	Glutaredoxin-related_protein	Posttranslational_modification,_protein_turnover,_chaperones	CELLULAR_PROCESSES_AND_SIGNALING						6664 8403 19912	electron_carrier_activity protein_disulfide_oxidoreductase_activity cell_redox_homeostasis	molecular_function biological_process	GO:0009055 GO:0015035 GO:0045454
264182	8	T1.uniq				10.3784	8.68219	8.16386	9.59428	9.54369	9.60873	9.00261	9.34198	9.49158	9.30823	-1.61279	-2.17259								IPR008688	ATPase,_F0_complex,_subunit_B,_mitochondrial	KOG3976	Mitochondrial_F1F0-ATP_synthase,_subunit_b/ATP4	Energy_production_and_conversion	METABOLISM	3.6.3.14	H(+)-transporting_two-sector_ATPase	ATP_synthesis Flagellar_assembly Type_III_secretion_system	Energy_Metabolism SORTING_AND_DEGRADATION	METABOLIC REGULATORY	9292 9691 21355 21380 2390 19729	ATP_synthesis_coupled_proton_transport proton-transporting_two-sector_ATPase_complex hydrogen_ion_transporting_ATP_synthase_activity,_rotational_mechanism hydrogen_ion_transporting_ATPase_activity,_rotational_mechanism hydrogen-transporting_two-sector_ATPase_activity proton-transporting_ATP_synthase_complex	biological_process cellular_component molecular_function	GO:0015986 GO:0016469 GO:0046933 GO:0046961 GO:0003936 GO:0045259
264757	8	T1.uniq				10.071	8.84668	8.73094	9.22489	9.50878	9.80665	9.54732	9.44895	9.58006	9.511		-1.2871								IPR001780	Ribosomal_protein_L35Ae	KOG0887	60S_ribosomal_protein_L35A/L37	Translation,_ribosomal_structure_and_biogenesis	INFORMATION_STORAGE_AND_PROCESSING						2227 3827 4025 4556	structural_constituent_of_ribosome intracellular ribosome translation	molecular_function cellular_component biological_process	GO:0003735 GO:0005622 GO:0005840 GO:0006412
99494	8	T1.uniq				11.4879	8.80501	8.33557	9.17238	9.06227	9.61684	9.08997	9.28732	9.15171	9.28962	-2.60602	-3.08279	-2.24684	-2.36967					GT2	IPR001173	Glycosyl_transferase,_family_2	KOG2978	Dolichol-phosphate_mannosyltransferase	General_function_prediction_only	POORLY_CHARACTERIZED	2.4.1.83	Dolichyl-phosphate_beta-D-mannosyltransferase	N-Glycans_biosynthesis	Metabolism_of_Complex_Carbohydrates	METABOLIC	2958	dolichyl-phosphate_beta-D-mannosyltransferase_activity	molecular_function	GO:0004582
116839	9	T1.uniq				10.8852	8.82558	8.82435	8.84904	8.98544	9.50838	8.98335	8.92254	9.04291	8.93554	-2.01779	-2.02325	-1.96734	-1.86082						IPR011678 IPR011047	Protein_of_unknown_function_DUF1620 Quinonprotein_alcohol_dehydrogenase-like	KOG2103	Uncharacterized_conserved_protein	Function_unknown	POORLY_CHARACTERIZED										yes
122169	9	T1.uniq				14.956	8.03457	7.22986	8.63697	9.06293	9.7119	8.23289	9.59661	9.43302	9.59246	-6.6773	-7.45174	-6.09152	-5.69268	-1.41699					IPR002509 IPR000217 IPR011330	Polysaccharide_deacetylase Tubulin Glycoside_hydrolase/deacetylase,_beta/alpha-barrel										3737 4050 5112 4143 10005 2290	GTP_binding microtubule microtubule-based_process carbohydrate_metabolic_process hydrolase_activity,_acting_on_carbon-nitrogen_(but_not_peptide)_bonds catalytic_activity	molecular_function cellular_component biological_process	GO:0005525 GO:0005874 GO:0007017 GO:0005975 GO:0016810 GO:0003824	yes
126448	9	T1.uniq				10.5608	9.38675	8.64238	9.85	9.21819	8.08465	8.84144	9.13467	9.38982	9.06212										IPR002937	Amine_oxidase	KOG0029	Amine_oxidase	Secondary_metabolites_biosynthesis,_transport_and_catabolism	METABOLISM	1.5.3.11	Polyamine_oxidase				4283 9710 21026	electron_transport oxidoreductase_activity polyamine_oxidase_activity	biological_process molecular_function	GO:0006118 GO:0016491 GO:0046592
126666	9	T1.uniq				11.4656	8.39768	7.63074	9.37119	8.71554	9.47486	8.87314	9.75506	9.36119	9.6676	-2.74566	-3.52804		-2.55175						IPR013126 IPR001023	Heat_shock_protein_70 Heat_shock_protein_Hsp70	KOG0104	Molecular_chaperones_GRP170/SIL1,_HSP70_superfamily	Posttranslational_modification,_protein_turnover,_chaperones	CELLULAR_PROCESSES_AND_SIGNALING						3736	ATP_binding	molecular_function	GO:0005524	yes
127563	9	T1.uniq				11.6872	8.59292	8.69954	8.59397	9.2523	9.30089	8.32761	8.7943	8.76176	9.26447	-2.8998	-2.79365	-2.72819	-2.2563						IPR005065	Platelet-activating_factor_acetylhydrolase,_plasma/intracellular_isoform_II	KOG3847	Phospholipase_A2_(platelet-activating_factor_acetylhydrolase_in_humans)	Lipid_transport_and_metabolism	METABOLISM	3.1.1.47	2-acetyl-1-alkylglycerophosphocholine_esterase	Glycerolipid_metabolism	Metabolism_of_Complex_Lipids	METABOLIC	2313 5918 9341	1-alkyl-2-acetylglycerophosphocholine_esterase_activity 2-acetyl-1-alkylglycerophosphocholine_esterase_complex lipid_catabolic_process	molecular_function cellular_component biological_process	GO:0003847 GO:0008247 GO:0016042
128418	9	T1.uniq				11.8358	8.08774	7.64406	9.94295	9.46605	8.61231	9.4163	8.8356	9.3763	8.38827	-3.40863	-3.94398								IPR006095 IPR006096 IPR006097 IPR014362 IPR016040	Glutamate/phenylalanine/leucine/valine_dehydrogenase Glutamate/phenylalanine/leucine/valine_dehydrogenase,_C-terminal Glutamate/phenylalanine/leucine/valine_dehydrogenase,_dimerisation_region Glutamate_dehydrogenase NAD(P)-binding	KOG2250	Glutamate/leucine/phenylalanine/valine_dehydrogenases	Amino_acid_transport_and_metabolism	METABOLISM	1.4.1.4	Glutamate_dehydrogenase_(NADP+)	Nitrogen_metabolism Glutamate_metabolism	Energy_Metabolism Amino_Acid_Metabolism	METABOLIC	4650 9710 2290 3708 5830 2760	amino_acid_metabolic_process oxidoreductase_activity catalytic_activity binding metabolic_process glutamate_dehydrogenase_(NADP+)_activity	biological_process molecular_function	GO:0006520 GO:0016491 GO:0003824 GO:0005488 GO:0008152 GO:0004354
130094	9	T1.uniq				10.6635	9.42149	9.24295	9.77436	10.1813	8.94847	7.3877	8.65249	9.62495	8.57846										IPR005814 IPR015424	Aminotransferase_class-III Pyridoxal_phosphate-dependent_transferase,_major_region	KOG1404	Alanine-glyoxylate_aminotransferase_AGT2	Amino_acid_transport_and_metabolism	METABOLISM	2.6.1.62	Adenosylmethionine--8-amino-7-oxononanoate_aminotransferase	Biotin_metabolism	Metabolism_of_Cofactors_and_Vitamins	METABOLIC	6140 13063 2459	transaminase_activity pyridoxal_phosphate_binding adenosylmethionine-8-amino-7-oxononanoate_transaminase_activity	molecular_function	GO:0008483 GO:0030170 GO:0004015
139333	9	T1.uniq				10.1239	8.05316	8.57777	9.36359	8.95294	9.37167	9.52038	9.13638	9.19464	8.79767	-1.96623									IPR006090 IPR006091 IPR006092 IPR009075 IPR009100	Acyl-CoA_oxidase/dehydrogenase,_type_1 Acyl-CoA_dehydrogenase/oxidase,_central_region Acyl-CoA_dehydrogenase,_N-terminal Acyl-CoA_dehydrogenase/oxidase_C-terminal Acyl-CoA_dehydrogenase/oxidase,_middle_and_N-terminal	KOG0138	Glutaryl-CoA_dehydrogenase	Amino_acid_transport_and_metabolism	METABOLISM	1.3.99.7	Glutaryl-CoA_dehydrogenase	Tryptophan_metabolism Lysine_degradation Benzoate_degradation_via_CoA_ligation Fatty_acid_metabolism	Amino_Acid_Metabolism Biodegradation_of_Xenobiotics Lipid_Metabolism	METABOLIC	4283 9834 2443 5830 2767	electron_transport oxidoreductase_activity,_acting_on_the_CH-CH_group_of_donors acyl-CoA_dehydrogenase_activity metabolic_process glutaryl-CoA_dehydrogenase_activity	biological_process molecular_function	GO:0006118 GO:0016627 GO:0003995 GO:0008152 GO:0004361
152648	9	T1.uniq				10.5357	8.63669	8.69057	9.1133	8.7419	9.03556	8.67092	8.86687	8.78142	8.86477	-1.88656	-1.829	-1.4197	-1.78365						IPR007130	Diacylglycerol_acyltransferase	KOG0831	Acyl-CoA:diacylglycerol_acyltransferase_(DGAT)	Lipid_transport_and_metabolism	METABOLISM
168384	9	T1.uniq				10.2766	8.70682	8.93042	9.13413	9.05259	9.25911	9.21226	9.10447	9.02783	8.952	-1.54353	-1.33283	-1.13273	-1.21256						IPR000571 IPR006650	Zinc_finger,_CCCH-type Adenosine/AMP_deaminase_active_site										2175 5939 6773 11509	nucleic_acid_binding zinc_ion_binding purine_ribonucleoside_monophosphate_biosynthetic_process deaminase_activity	molecular_function biological_process	GO:0003676 GO:0008270 GO:0009168 GO:0019239
174462	9	T1.uniq				10.1604	8.57431	8.13188	8.64765	9.02032	9.68517	9.10336	8.92139	9.04974	8.89563	-1.50329	-1.94483	-1.44925							IPR000911	Ribosomal_protein_L11	KOG0886	40S_ribosomal_protein_S2	Translation,_ribosomal_structure_and_biogenesis	INFORMATION_STORAGE_AND_PROCESSING						2227 3827 4025 4556	structural_constituent_of_ribosome intracellular ribosome translation	molecular_function cellular_component biological_process	GO:0003735 GO:0005622 GO:0005840 GO:0006412
177738	9	T1.uniq				10.1451	8.27011	8.29158	9.39706	9.2196	8.65407	8.60148	9.73618	9.46701	9.68205	-1.92687	-1.90463								IPR002218 IPR004416	Glucose-inhibited_division_protein_A Glucose-inhibited_division_protein_A_subfamily	KOG2311	NAD/FAD-utilizing_protein_possibly_involved_in_translation	Translation,_ribosomal_structure_and_biogenesis	INFORMATION_STORAGE_AND_PROCESSING						5721 23919	tRNA_processing FAD_binding	biological_process molecular_function	GO:0008033 GO:0050660
190619	9	T1.uniq				10.4094	8.63973	8.65612	9.1631	9.02669	8.85759	8.81319	9.20799	9.0566	8.97973	-1.73096	-1.71538	-1.22414	-1.35736						IPR000306 IPR002498 IPR016034 IPR017455 IPR011011	Zinc_finger,_FYVE-type Phosphatidylinositol-4-phosphate_5-kinase,_core Phosphatidylinositol-4-phosphate_5-kinase,_core,_subgroup Zinc_finger,_FYVE-related Zinc_finger,_FYVE/PHD-type	KOG0230	Phosphatidylinositol-4-phosphate_5-kinase_and_related_FYVE_finger-containing_proteins	Signal_transduction_mechanisms	CELLULAR_PROCESSES_AND_SIGNALING						9578 20924 5939 279	phosphatidylinositol_phosphate_kinase_activity phosphatidylinositol_metabolic_process zinc_ion_binding 1-phosphatidylinositol-3-phosphate_5-kinase_activity	molecular_function biological_process	GO:0016307 GO:0046488 GO:0008270 GO:0000285
247077	9	T1.uniq				10.4509	8.67393	8.70795	8.93531	9.16116	9.20604	8.81934	9.01226	8.89333	9.13202	-1.75347	-1.72237	-1.4832	-1.27201								KOG4002	Uncharacterized_integral_membrane_protein	Function_unknown	POORLY_CHARACTERIZED										yes
247597	9	T1.uniq				10.4134	8.72988	8.1513	9.26851	9.20031	9.75667	9.06643	9.24133	9.18799	9.13617	-1.50519	-2.15211								IPR003231 IPR006163 IPR006162 IPR009081	Acyl_carrier_protein_(ACP) Phosphopantetheine-binding Phosphopantetheine_attachment_site Acyl_carrier_protein-like	KOG1748	Acyl_carrier_protein/NADH-ubiquinone_oxidoreductase,_NDUFAB1/SDAP_subunit	Energy_production_and_conversion Lipid_transport_and_metabolism Secondary_metabolites_biosynthesis,_transport_and_catabolism	METABOLISM						51 4761 14021 22441	acyl_carrier_activity fatty_acid_biosynthetic_process phosphopantetheine_binding cofactor_binding	molecular_function biological_process	GO:0000036 GO:0006633 GO:0031177 GO:0048037	yes
248119	9	T1.uniq				10.3931	8.84848	8.91721	9.10608	9.32209	9.55144	8.94166	8.94344	9.03216	9.06927	-1.51599	-1.46148	-1.26966	-1.06426						IPR001135 IPR010219 IPR014029	NADH-ubiquinone_oxidoreductase,_chain_49kDa NADH_dehydrogenase_I,_D_subunit NADH-ubiquinone_oxidoreductase,_chain_49kDa,_conserved_site	KOG2870	NADH:ubiquinone_oxidoreductase,_NDUFS2/49_kDa_subunit	Energy_production_and_conversion	METABOLISM						4283 6664 9858 24535	electron_transport electron_carrier_activity oxidoreductase_activity,_acting_on_NADH_or_NADPH NAD_binding	biological_process molecular_function	GO:0006118 GO:0009055 GO:0016651 GO:0051287
248123	9	T1.uniq				12.8902	7.68529	8.36886	9.03407	9.57821	9.38633	8.21876	8.90107	9.15983	9.16695	-4.81649	-4.24717	-3.59174	-3.11304						IPR014025 IPR002109 IPR011899 IPR011767 IPR012336	Glutaredoxin_subgroup Glutaredoxin Glutaredoxin,_eukaryotic_and_viruses Glutaredoxin_active_site Thioredoxin-like_fold	KOG1752	Glutaredoxin_and_related_proteins	Posttranslational_modification,_protein_turnover,_chaperones	CELLULAR_PROCESSES_AND_SIGNALING						6664 8403 19912 4283	electron_carrier_activity protein_disulfide_oxidoreductase_activity cell_redox_homeostasis electron_transport	molecular_function biological_process	GO:0009055 GO:0015035 GO:0045454 GO:0006118
248292	9	T1.uniq				10.0057	8.85068	8.60574	9.21352	9.06557	9.46536	9.15142	8.86241	8.85693	8.90665										IPR001452 IPR001609 IPR010926	Src_homology-3 Myosin_head,_motor_region Myosin_tail_2	KOG0162	Myosin_class_I_heavy_chain	Cytoskeleton	CELLULAR_PROCESSES_AND_SIGNALING	3.6.4.1	Myosin_ATPase	Purine_metabolism	Nucleotide_Metabolism	METABOLIC	2241 3736 9681 6217	motor_activity ATP_binding myosin_complex myosin_ATPase_activity	molecular_function cellular_component	GO:0003774 GO:0005524 GO:0016459 GO:0008570
248359	9	T1.uniq				10.2535	8.41819	8.40601	9.5715	9.40627	8.86593	8.59846	9.17803	9.13653	9.35555	-1.75506	-1.77034								IPR001680 IPR011046	WD40_repeat WD40_repeat-like	KOG0274	Cdc4_and_related_F-box_and_WD-40_proteins	General_function_prediction_only	POORLY_CHARACTERIZED	3.1.1.47	2-acetyl-1-alkylglycerophosphocholine_esterase	Glycerolipid_metabolism	Metabolism_of_Complex_Lipids	METABOLIC	2313	1-alkyl-2-acetylglycerophosphocholine_esterase_activity	molecular_function	GO:0003847
250133	9	T1.uniq				10.7298	8.80733	8.85364	9.09632	8.93846	9.24989	8.70883	9.3236	9.08329	9.37509	-1.89361	-1.83493	-1.58804	-1.76523						IPR012913 IPR009011 IPR002172	Glucosidase_II_beta_subunit-like Mannose-6-phosphate_receptor,_binding Low_density_lipoprotein-receptor,_class_A,_cysteine-rich	KOG2397	Protein_kinase_C_substrate,_80_KD_protein,_heavy_chain	Signal_transduction_mechanisms	CELLULAR_PROCESSES_AND_SIGNALING	3.2.1.20	Alpha-glucosidase	Galactose_metabolism Starch_and_sucrose_metabolism	Carbohydrate_Metabolism Metabolism_of_Complex_Carbohydrates	METABOLIC	3727 2937	protein_binding alpha-glucosidase_activity	molecular_function	GO:0005515 GO:0004558	yes
250165	9	T1.uniq				10.5769	8.69735	8.15384	9.19134	9.22795	9.56731	8.73011	8.90158	9.03294	8.88802	-1.78142	-2.37746								IPR008689	ATPase,_F0_complex,_subunit_D,_mitochondrial	KOG3366	Mitochondrial_F1F0-ATP_synthase,_subunit_d/ATP7	Energy_production_and_conversion	METABOLISM	3.6.3.14	H(+)-transporting_two-sector_ATPase	ATP_synthesis Flagellar_assembly Type_III_secretion_system	Energy_Metabolism SORTING_AND_DEGRADATION	METABOLIC REGULATORY	9292 9691 21355 21380 2390 19729	ATP_synthesis_coupled_proton_transport proton-transporting_two-sector_ATPase_complex hydrogen_ion_transporting_ATP_synthase_activity,_rotational_mechanism hydrogen_ion_transporting_ATPase_activity,_rotational_mechanism hydrogen-transporting_two-sector_ATPase_activity proton-transporting_ATP_synthase_complex	biological_process cellular_component molecular_function	GO:0015986 GO:0016469 GO:0046933 GO:0046961 GO:0003936 GO:0045259
251585	9	T1.uniq				11.2054	8.85651	8.58231	8.69706	8.89309	8.53686	8.90319	8.85116	8.7805	9.03499	-2.37888	-2.64229	-2.51904	-2.34344
253019	9	T1.uniq				11.4897	8.51087	7.25581	9.1952	9.55721	10.7606	9.05928	8.90729	9.19042	8.89408	-2.82743	-4.01698	-2.21378	-1.86712	-1.63952	-1.81029	-1.5476	-1.82566		IPR002327 IPR003088 IPR009056	Cytochrome_c,_class_IA/_IB Cytochrome_c,_class_I Cytochrome_c,_monohaem	KOG3453	Cytochrome_c	Energy_production_and_conversion	METABOLISM						3721 4283 6664 12251	iron_ion_binding electron_transport electron_carrier_activity heme_binding	molecular_function biological_process	GO:0005506 GO:0006118 GO:0009055 GO:0020037
253897	9	T1.uniq				9.75228	8.5592	7.99488	8.8038	8.99047	9.81039	9.31581	9.08723	9.18892	9.11468		-1.68735								IPR008195	Ribosomal_protein_L34e	KOG1790	60s_ribosomal_protein_L34	Translation,_ribosomal_structure_and_biogenesis	INFORMATION_STORAGE_AND_PROCESSING						2227 3827 4025 4556	structural_constituent_of_ribosome intracellular ribosome translation	molecular_function cellular_component biological_process	GO:0003735 GO:0005622 GO:0005840 GO:0006412
255006	9	T1.uniq				9.93731	8.54645	7.93018	8.83499	9.20612	9.64232	9.23635	9.15323	9.26565	9.07543		-1.88841								IPR001141	Ribosomal_protein_L27e	KOG3418	60S_ribosomal_protein_L27	Translation,_ribosomal_structure_and_biogenesis	INFORMATION_STORAGE_AND_PROCESSING						2227 3827 4025 4556	structural_constituent_of_ribosome intracellular ribosome translation	molecular_function cellular_component biological_process	GO:0003735 GO:0005622 GO:0005840 GO:0006412
255847	9	T1.uniq				10.1167	8.26531	8.48395	9.15254	8.71681	9.23601	8.96762	9.07538	8.98787	8.67528	-1.90236									IPR011765 IPR007863 IPR001431 IPR002016 IPR011249	Peptidase_M16,_N-terminal Peptidase_M16,_C-terminal Peptidase_M16,_zinc-binding_site Haem_peroxidase,_plant/fungal/bacterial Metalloenzyme,_LuxS/M16_peptidase-like,_metal-binding	KOG0959	N-arginine_dibasic_convertase_NRD1_and_related_Zn2+-dependent_endopeptidases,_insulinase_superfamily	Posttranslational_modification,_protein_turnover,_chaperones	CELLULAR_PROCESSES_AND_SIGNALING	3.4.24.56	Insulysin				2658 4639 2976 4283 5077 12251 5939 2290 21295 2663	metalloendopeptidase_activity proteolysis peroxidase_activity electron_transport response_to_oxidative_stress heme_binding zinc_ion_binding catalytic_activity metal_ion_binding insulysin_activity	molecular_function biological_process	GO:0004222 GO:0006508 GO:0004601 GO:0006118 GO:0006979 GO:0020037 GO:0008270 GO:0003824 GO:0046872 GO:0004231
256225	9	T1.uniq				10.0783	8.81861	8.52252	9.44656	8.99008	9.7636	9.30814	9.0104	8.91414	8.88557		-1.52935								IPR000873	AMP-dependent_synthetase_and_ligase	KOG1256	Long-chain_acyl-CoA_synthetases_(AMP-forming)	Lipid_transport_and_metabolism	METABOLISM	6.2.1.3	Long-chain-fatty-acid--CoA_ligase	Fatty_acid_metabolism	Lipid_Metabolism	METABOLIC	2290 5830 2861 8961 14792 14793 14794	catalytic_activity metabolic_process long-chain-fatty-acid-CoA_ligase_activity fatty-acid_ligase_activity short-chain-fatty-acid-CoA_ligase_activity medium-chain-fatty-acid-CoA_ligase_activity very-long-chain-fatty-acid-CoA_ligase_activity	molecular_function biological_process	GO:0003824 GO:0008152 GO:0004467 GO:0015645 GO:0031955 GO:0031956 GO:0031957
256541	9	T1.uniq				9.80991	7.77508	8.18819	9.08076	8.52859	10.1673	8.60863	9.42703	8.97392	9.5708	-1.91696									IPR011701 IPR007114 IPR016196	Major_facilitator_superfamily_MFS-1 Major_facilitator_superfamily MFS_general_substrate_transporter	KOG0255	Synaptic_vesicle_transporter_SVOP_and_related_transporters_(major_facilitator_superfamily)	General_function_prediction_only	POORLY_CHARACTERIZED						3546 4927 9321	transporter_activity transport integral_to_membrane	molecular_function biological_process cellular_component	GO:0005215 GO:0006810 GO:0016021
257880	9	T1.uniq				9.95317	8.52077	8.57236	8.83265	9.06146	8.826	8.50239	9.20283	9.23017	9.37192	-1.41164	-1.36058	-1.11106	-0.88204						IPR009269	Protein_of_unknown_function_DUF926	KOG2812	Uncharacterized_conserved_protein	Function_unknown	POORLY_CHARACTERIZED
259565	9	T1.uniq				12.5719	8.19197	8.8207	9.15427	10.3821	9.62037	8.90414	7.95	8.59911	9.10594	-3.38916									IPR009783	Protein_of_unknown_function_DUF1348
260696	9	T1.uniq				12.0386	8.54775	8.82439	9.29212	10.1555	9.44332	7.66483	8.18285	9.15618	9.51645	-2.98802
260715	9	T1.uniq				10.2332	8.84136	9.01182	8.88578	9.31365	9.21591	8.88906	9.09623	9.29617	9.41551										IPR005814 IPR010164 IPR015424	Aminotransferase_class-III Ornithine_aminotransferase Pyridoxal_phosphate-dependent_transferase,_major_region	KOG1402	Ornithine_aminotransferase	Amino_acid_transport_and_metabolism	METABOLISM	2.6.1.13	Ornithine--oxo-acid_aminotransferase	Arginine_and_proline_metabolism Urea_cycle_and_metabolism_of_amino_groups	Amino_Acid_Metabolism	METABOLIC	6140 13063 2963	transaminase_activity pyridoxal_phosphate_binding ornithine-oxo-acid_transaminase_activity	molecular_function	GO:0008483 GO:0030170 GO:0004587
261128	9	T1.uniq				13.2983	7.37957	7.07139	9.2642	9.267	8.55396	8.49451	8.98884	9.38305	9.0723	-5.85477	-6.12742	-4.35019	-4.38674						IPR006218 IPR006219	DAHP_synthetase_I/KDSA DHAP_synthase,_class_1										6667 2315 6682	biosynthetic_process 3-deoxy-7-phosphoheptulonate_synthase_activity aromatic_amino_acid_family_biosynthetic_process	biological_process molecular_function	GO:0009058 GO:0003849 GO:0009073
261932	9	T1.uniq				10.3058	8.77661	8.75534	9.3922	9.35274	8.83487	9.2054	8.87393	8.97618	9.08416										IPR007461	Protein_of_unknown_function_DUF500	KOG1843	Uncharacterized_conserved_protein	Function_unknown	POORLY_CHARACTERIZED
263695	9	T1.uniq				10.2365	8.80341	8.40698	9.15062	9.10437	9.64008	8.84078	8.9685	9.06724	8.97632	-1.37538	-1.78313	-1.06399	-1.11398						IPR002326 IPR009056	Cytochrome_c1 Cytochrome_c,_monohaem	KOG3052	Cytochrome_c1	Energy_production_and_conversion	METABOLISM	1.10.2.2	Ubiquinol--cytochrome_c_reductase	Oxidative_phosphorylation	Energy_Metabolism	METABOLIC	3721 4283 6664 12251 5803	iron_ion_binding electron_transport electron_carrier_activity heme_binding ubiquinol-cytochrome-c_reductase_activity	molecular_function biological_process	GO:0005506 GO:0006118 GO:0009055 GO:0020037 GO:0008121
263757	9	T1.uniq				11.1293	8.56348	7.74794	9.12586	9.23831	9.32097	8.4495	9.40448	9.36992	9.55958	-2.34155	-3.13191	-1.87226	-1.79175					GT39	IPR003342 IPR003608 IPR016093	Glycosyl_transferase,_family_39 MIR MIR_motif	KOG3359	Dolichyl-phosphate-mannose:protein_O-mannosyl_transferase	Posttranslational_modification,_protein_turnover,_chaperones	CELLULAR_PROCESSES_AND_SIGNALING	2.4.1.109	Dolichyl-phosphate-mannose--protein_mannosyltransferase				45 4624 9320 2607	mannosyltransferase_activity protein_amino_acid_O-linked_glycosylation membrane dolichyl-phosphate-mannose-protein_mannosyltransferase_activity	molecular_function biological_process cellular_component	GO:0000030 GO:0006493 GO:0016020 GO:0004169
265504	9	T1.uniq				10.9581	8.68073	8.93084	9.13815	9.14752	8.49054	8.34771	9.53062	9.08155	9.57972	-2.16251	-1.94965	-1.75892	-1.7612						IPR012919 IPR008979	Sad1/UNC-like,_C-terminal Galactose-binding_like	KOG1396	Uncharacterized_conserved_protein	Function_unknown	POORLY_CHARACTERIZED										yes
266084	9	T1.uniq				10.5959	8.62488	8.90261	9.34798	8.98929	9.90324	8.88335	9.01513	9.08322	8.5454	-1.9419	-1.68723		-1.59237					GH3	IPR001764 IPR002772 IPR017853	Glycoside_hydrolase,_family_3,_N-terminal Glycoside_hydrolase,_family_3,_C-terminal Glycoside_hydrolase,_catalytic_core					3.2.1.21	Beta-glucosidase	Starch_and_sucrose_metabolism Cyanoamino_acid_metabolism Flavonoids,_stilbene_and_lignin_biosynthesis	Metabolism_of_Complex_Carbohydrates Metabolism_of_Other_Amino_Acids Biosynthesis_of_Secondary_Metabolites	METABOLIC	2933 4143 6082	hydrolase_activity,_hydrolyzing_O-glycosyl_compounds carbohydrate_metabolic_process beta-glucosidase_activity	molecular_function biological_process	GO:0004553 GO:0005975 GO:0008422	yes
32121	9	T1.uniq				10.6138	8.45122	8.53851	8.67765	8.89922	8.66957	8.26351	9.08361	8.90915	9.24829	-2.11869	-2.02927	-1.86274	-1.67632						IPR001915 IPR006025	Peptidase_M48,_Ste24p Peptidase_M,_neutral_zinc_metallopeptidases,_zinc-binding_site	KOG2719	Metalloprotease	General_function_prediction_only	POORLY_CHARACTERIZED						5939 5909 4639 9320 2658	zinc_ion_binding metallopeptidase_activity proteolysis membrane metalloendopeptidase_activity	molecular_function biological_process cellular_component	GO:0008270 GO:0008237 GO:0006508 GO:0016020 GO:0004222
82113	9	T1.uniq				11.8342	9.14596	9.12677	8.88343	8.7654	9.89907	8.79634	8.97725	9.07732	9.00717	-2.64577	-2.62653	-2.90619	-3.02101								KOG0161	Myosin_class_II_heavy_chain	Cytoskeleton	CELLULAR_PROCESSES_AND_SIGNALING
88474	9	T1.uniq				10.9962	8.46497	8.63139	9.02522	9.12458	9.43913	9.07091	9.20667	9.15445	9.11584	-2.41979	-2.31627	-1.93325	-1.83631						IPR001748	G10_protein	KOG3404	G10_protein/predicted_nuclear_transcription_regulator	Transcription	INFORMATION_STORAGE_AND_PROCESSING						3838	nucleus	cellular_component	GO:0005634
94464	9	T1.uniq				9.7623	8.16056	8.47923	9.42238	9.37439	10.7938	8.91685	8.94875	9.00659	8.81359										IPR001395	Aldo/keto_reductase	KOG1577	Aldo/keto_reductase_family_proteins	General_function_prediction_only	POORLY_CHARACTERIZED	1.1.1.21	Aldehyde_reductase	Galactose_metabolism Pyruvate_metabolism Glycerolipid_metabolism Pentose_and_glucuronate_interconversions Fructose_and_mannose_metabolism	Carbohydrate_Metabolism Metabolism_of_Complex_Lipids	METABOLIC	9710 2476	oxidoreductase_activity aldehyde_reductase_activity	molecular_function	GO:0016491 GO:0004032
104556	10	T1.uniq				10.9657	8.78399	8.9604	8.87119	9.14655	8.91469	8.33794	8.66539	8.65247	8.80395	-2.01258									IPR001789 IPR004358 IPR003661 IPR003594 IPR005467 IPR009082 IPR011006	Signal_transduction_response_regulator,_receiver_region Signal_transduction_histidine_kinase-related_protein,_C-terminal Signal_transduction_histidine_kinase,_subgroup_1,_dimerisation_and_phosphoacceptor_region ATP-binding_region,_ATPase-like Signal_transduction_histidine_kinase,_core Signal_transduction_histidine_kinase,_homodimeric CheY-like	KOG0519	Sensory_transduction_histidine_kinase	Signal_transduction_mechanisms	CELLULAR_PROCESSES_AND_SIGNALING	2.7.3.-	Phosphotransferases_with_a_nitrogenous_group_as_acceptor	Type_II_secretion_system	SORTING_AND_DEGRADATION	REGULATORY	155 157 4504 3736 154 5250 9320 9581 9970 3044 10446 3228 10450	two-component_response_regulator_activity two-component_signal_transduction_system_(phosphorelay) regulation_of_transcription,_DNA-dependent ATP_binding two-component_sensor_activity signal_transduction membrane phosphorylation transferase_activity,_transferring_phosphorus-containing_groups protein_histidine_kinase_activity peptidyl-histidine_phosphorylation signal_transducer_activity histone_arg…	molecular_function biological_process cellular_component	GO:0000156 GO:0000160 GO:0006355 GO:0005524 GO:0000155 GO:0007165 GO:0016020 GO:0016310 GO:0016772 GO:0004673 GO:0018106 GO:0004871 GO:0018110
124278	10	T1.uniq				10.3976	8.55485	8.30861	8.66766	8.55352	9.21035	8.63652	8.73397	8.67092	8.55188	-1.74194	-2.04178	-1.68709	-1.8103						IPR002123	Phospholipid/glycerol_acyltransferase	KOG2848	1-acyl-sn-glycerol-3-phosphate_acyltransferase	Lipid_transport_and_metabolism	METABOLISM						5830 6075	metabolic_process acyltransferase_activity	biological_process molecular_function	GO:0008152 GO:0008415
129443	10	T1.uniq				10.6363	8.69295	8.5531	8.88577	8.85371	9.71962	8.57772	8.73429	8.91292	8.56672	-1.87012	-1.97819	-1.64343	-1.71653						IPR000795 IPR000640 IPR004161 IPR005517 IPR004540 IPR009000 IPR009022	Protein_synthesis_factor,_GTP-binding Translation_elongation_factor_EFG/EF2,_C-terminal Translation_elongation_factor_EFTu/EF1A,_domain_2 Translation_elongation_factor_EFG/EF2,_domain_IV Translation_elongation_factor_EFG/EF2 Translation_elongation_and_initiation_factors/Ribosomal,_beta-barrel Elongation_factor_G,_III_and_V	KOG0465	Mitochondrial_elongation_factor	Translation,_ribosomal_structure_and_biogenesis	INFORMATION_STORAGE_AND_PROCESSING						3737 2378 2229 3827 4558 4556 6198	GTP_binding GTPase_activity translation_elongation_factor_activity intracellular translational_elongation translation protein-synthesizing_GTPase_activity	molecular_function cellular_component biological_process	GO:0005525 GO:0003924 GO:0003746 GO:0005622 GO:0006414 GO:0006412 GO:0008547
143536	10	T1.uniq				10.8222	8.13824	7.95564	8.36797	8.67285	9.31757	8.26068	8.72802	8.9012	8.73214	-2.56983	-2.76893	-2.36243	-2.08184								KOG2053	Mitochondrial_inheritance_and_actin_cytoskeleton_organization_protein	Cytoskeleton	CELLULAR_PROCESSES_AND_SIGNALING
158787	10	T1.uniq				10.3445	7.94532	8.21737	9.36841	8.25112	8.90107	9.00842	8.90854	8.4834	8.35936	-2.23274									IPR011701 IPR016196	Major_facilitator_superfamily_MFS-1 MFS_general_substrate_transporter	KOG2615	Permease_of_the_major_facilitator_superfamily	General_function_prediction_only	POORLY_CHARACTERIZED
168084	10	T1.uniq				10.2281	8.38532	7.57182	8.86893	8.94334	9.67013	8.43018	8.76223	8.83305	8.70749	-1.64205	-2.55473								IPR005805 IPR005806 IPR004192 IPR006317	Rieske_iron-sulphur_protein,_C-terminal Rieske_[2Fe-2S]_region Ubiquinol_cytochrome_reductase_transmembrane_region Ubiquinol-cytochrome_c_reductase,_iron-sulphur_subunit	KOG1671	Ubiquinol_cytochrome_c_reductase,_subunit_RIP1	Energy_production_and_conversion	METABOLISM	1.10.2.2	Ubiquinol--cytochrome_c_reductase	Oxidative_phosphorylation	Energy_Metabolism	METABOLIC	4283 5803 9320 9710	electron_transport ubiquinol-cytochrome-c_reductase_activity membrane oxidoreductase_activity	biological_process molecular_function cellular_component	GO:0006118 GO:0008121 GO:0016020 GO:0016491
168096	10	T1.uniq				10.7091	8.58968	8.87415	8.68457	8.71344	11.9988	8.97251	8.55086	8.73769	8.45341	-2.12644	-1.86389	-2.04047	-2.01115	-2.96258	-3.35982	-3.18388	-3.44518		IPR013253	Kinetochore_Spc7	KOG1216	von_Willebrand_factor_and_related_coagulation_proteins	Extracellular_structures Defense_mechanisms	CELLULAR_PROCESSES_AND_SIGNALING	2.3.1.48	Histone_acetyltransferase				2802	histone_acetyltransferase_activity	molecular_function	GO:0004402
173705	10	T1.uniq				10.3498	8.02056	7.88837	8.57637	8.87855	8.50823	8.22454	8.81949	8.68306	9.25523	-2.30693	-2.439	-1.75947	-1.4603						IPR007855	RNA-dependent_RNA_polymerase,_eukaryotic-type	KOG0988	RNA-directed_RNA_polymerase_QDE-1_required_for_posttranscriptional_gene_silencing_and_RNA_interference	RNA_processing_and_modification	INFORMATION_STORAGE_AND_PROCESSING
191370	10	T1.uniq				10.4623	8.68435	8.5531	8.62168	8.69422	9.15981	8.3123	8.83873	8.69361	9.05698	-1.61269	-1.77444	-1.76678	-1.6968						IPR009053	Prefoldin	KOG0516	Dystonin,_GAS_(Growth-arrest-specific_protein),_and_related_proteins	Cytoskeleton	CELLULAR_PROCESSES_AND_SIGNALING
205740	10	T1.uniq				9.86189	7.95618	8.5803	8.66531	8.9464	10.6711	8.49423	8.32067	8.40213	8.60974					-2.2093	-2.31044	-2.2946	-2.09473		IPR002641 IPR016035	Patatin Acyl_transferase/acyl_hydrolase/lysophospholipase	KOG2214	Predicted_esterase_of_the_alpha-beta_hydrolase_superfamily	General_function_prediction_only	POORLY_CHARACTERIZED						4758 5830	lipid_metabolic_process metabolic_process	biological_process	GO:0006629 GO:0008152
207621	10	T1.uniq				10.5741	8.49542	8.18115	8.89205	8.81316	9.36555	8.28071	8.87469	8.65776	8.84614	-2.06687	-2.37278	-1.67874	-1.74942	-1.068					IPR001680 IPR009072 IPR011046	WD40_repeat Histone-fold WD40_repeat-like	KOG0307	Vesicle_coat_complex_COPII,_subunit_SEC31	Intracellular_trafficking,_secretion,_and_vesicular_transport	CELLULAR_PROCESSES_AND_SIGNALING	3.1.1.3	Triacylglycerol_lipase	Glycerolipid_metabolism	Metabolism_of_Complex_Lipids	METABOLIC	2176 3166	DNA_binding triacylglycerol_lipase_activity	molecular_function	GO:0003677 GO:0004806
248107	10	T1.uniq				10.623	8.56758	8.5783	8.79613	8.55352	9.17601	8.64765	8.83669	8.70985	8.53526	-1.94915	-1.97627	-1.74524	-2.00359						IPR002553 IPR011710 IPR016460 IPR016024	Clathrin/coatomer_adaptor,_adaptin-like,_N-terminal Coatomer,_beta_subunit,_C-terminal Coatomer,_beta_subunit Armadillo-type_fold	KOG1058	Vesicle_coat_complex_COPI,_beta_subunit	Intracellular_trafficking,_secretion,_and_vesicular_transport	CELLULAR_PROCESSES_AND_SIGNALING						3727 4595 4994 9480 13011 3530 6212 13020 3708	protein_binding protein_complex_assembly intracellular_protein_transport vesicle-mediated_transport membrane_coat structural_molecule_activity protein_transporter_activity COPI_vesicle_coat binding	molecular_function biological_process cellular_component	GO:0005515 GO:0006461 GO:0006886 GO:0016192 GO:0030117 GO:0005198 GO:0008565 GO:0030126 GO:0005488
248407	10	T1.uniq				12.6206	8.66069	8.98694	8.48303	8.55064	7.97702	8.2741	8.62408	8.63314	9.17428	-3.81945	-3.49389	-4.01522	-3.96231						IPR000210 IPR011333	BTB/POZ-like BTB/POZ_fold										3727	protein_binding	molecular_function	GO:0005515
249156	10	T1.uniq				10.3774	8.50166	8.49129	8.87159	8.78429	9.13829	8.76112	8.69693	8.69523	8.56232	-1.82305	-1.85565	-1.48445	-1.56991						IPR001844 IPR002423 IPR012716 IPR002194 IPR008950	Chaperonin_Cpn60 Chaperonin_Cpn60/TCP-1 T-complex_protein_1,_beta_subunit Chaperonin_TCP-1,_conserved_site GroEL-like_chaperone,_ATPase	KOG0363	Chaperonin_complex_component,_TCP-1_beta_subunit_(CCT2)	Posttranslational_modification,_protein_turnover,_chaperones	CELLULAR_PROCESSES_AND_SIGNALING						3727 3736 19405 4591 24336	protein_binding ATP_binding cellular_protein_metabolic_process protein_folding unfolded_protein_binding	molecular_function biological_process	GO:0005515 GO:0005524 GO:0044267 GO:0006457 GO:0051082
249906	10	T1.uniq				10.7023	7.81608	7.82424	8.28609	8.99617	8.63131	7.86083	8.40361	8.70925	9.22621	-2.85361	-2.84346	-2.33831	-1.72989						IPR002871 IPR011339	NIF_system_FeS_cluster_assembly,_NifU,_N-terminal ISC_system_FeS_cluster_assembly,_IscU_scaffold	KOG3361	Iron_binding_protein_involved_in_Fe-S_cluster_formation	Energy_production_and_conversion	METABOLISM						3721 9506 24783 3727	iron_ion_binding iron-sulfur_cluster_assembly iron-sulfur_cluster_binding protein_binding	molecular_function biological_process	GO:0005506 GO:0016226 GO:0051536 GO:0005515
250270	10	T1.uniq				10.6959	8.22638	7.41254	9.21589	8.85435	10.3205	8.94828	8.79324	8.87449	8.52944	-2.05481	-3.0739								IPR002155 IPR016039	Thiolase Thiolase-like	KOG1390	Acetyl-CoA_acetyltransferase	Lipid_transport_and_metabolism	METABOLISM	2.3.1.9	Acetyl-CoA_C-acetyltransferase	Fatty_acid_biosynthesis_(path_2) Tryptophan_metabolism Benzoate_degradation_via_CoA_ligation Propanoate_metabolism Fatty_acid_metabolism Synthesis_and_degradation_of_ketone_bodies Butanoate_metabolism Pyruvate_metabolism Lysine_degradation	Lipid_Metabolism Amino_Acid_Metabolism Biodegradation_of_Xenobiotics Carbohydrate_Metabolism	METABOLIC	2290 5830 2433	catalytic_activity metabolic_process acetyl-CoA_C-acetyltransferase_activity	molecular_function biological_process	GO:0003824 GO:0008152 GO:0003985
250566	10	T1.uniq				10.4343	8.05736	8.1637	8.91569	8.95474	8.42721	8.47748	8.76623	8.85299	8.79013	-2.30844	-2.23824	-1.49691	-1.46357						IPR008429	Cleft_lip_and_palate_transmembrane_1	KOG2489	Transmembrane_protein	General_function_prediction_only	POORLY_CHARACTERIZED
251719	10	T1.uniq				10.4485	7.9653	7.89756	8.42233	8.74604	8.72904	8.26512	8.58777	8.67359	8.31605	-2.3368	-2.45302	-1.92949	-1.64509						IPR012098	Inorganic_phosphate_transport_PHO88	KOG4554	Protein_involved_in_inorganic_phosphate_transport	Inorganic_ion_transport_and_metabolism	METABOLISM
254010	10	T1.uniq				13.7553	9.04664	8.84488	8.61535	8.81609	9.57856	8.69443	8.71059	8.72341	8.72425	-4.73215	-4.90568	-5.12904	-4.95131						IPR002500 IPR005535	Phosphoadenosine_phosphosulphate_reductase Cyclotide	KOG2644	3'-phosphoadenosine_5'-phosphosulfate_sulfotransferase_(PAPS_reductase)/FAD_synthetase_and_related_enzymes	Amino_acid_transport_and_metabolism Coenzyme_transport_and_metabolism	METABOLISM	2.7.7.2	FMN_adenylyltransferase	Riboflavin_metabolism	Metabolism_of_Cofactors_and_Vitamins	METABOLIC	5830 9940 5054 2373	metabolic_process transferase_activity defense_response FMN_adenylyltransferase_activity	biological_process molecular_function	GO:0008152 GO:0016740 GO:0006952 GO:0003919
255951	10	T1.uniq				11.0002	8.84992	8.83226	8.77751	8.73219	9.78304	8.97826	8.79676	8.81447	8.63294	-2.05104	-2.09863	-2.12178	-2.19771						IPR001925	Porin,_eukaryotic_type	KOG3296	Translocase_of_outer_mitochondrial_membrane_complex,_subunit_TOM40	Intracellular_trafficking,_secretion,_and_vesicular_transport	CELLULAR_PROCESSES_AND_SIGNALING						3933 4936 5976	mitochondrial_outer_membrane anion_transport voltage-gated_anion_channel_activity	cellular_component biological_process molecular_function	GO:0005741 GO:0006820 GO:0008308
256093	10	T1.uniq				11.1168	7.62553	8.04307	8.05525	8.26418	9.18603	9.08613	8.77962	8.65278	9.01275	-3.34696	-2.9732	-2.9657	-2.74953						IPR004165 IPR014388 IPR012791 IPR012792 IPR004164	Coenzyme_A_transferase 3-oxoacid_CoA-transferase 3-oxoacid_CoA-transferase,_subunit_B 3-oxoacid_CoA-transferase,_subunit_A Coenzyme_A_transferase_active_site	KOG3822	Succinyl-CoA:alpha-ketoacid-CoA_transferase	Energy_production_and_conversion	METABOLISM	2.8.3.5	3-oxoacid_CoA-transferase	Valine,_leucine_and_isoleucine_degradation Synthesis_and_degradation_of_ketone_bodies Butanoate_metabolism	Amino_Acid_Metabolism Lipid_Metabolism Carbohydrate_Metabolism	METABOLIC	5830 6070 5930	metabolic_process CoA-transferase_activity 3-oxoacid_CoA-transferase_activity	biological_process molecular_function	GO:0008152 GO:0008410 GO:0008260
256571	10	T1.uniq				10.6921	8.36471	8.10924	8.49474	8.2024	9.28137	8.74614	8.84015	8.74412	8.41274	-2.06089	-2.40775	-1.92378	-2.31923					GH63	IPR004888 IPR008928	Glycoside_hydrolase,_family_63 Six-hairpin_glycosidase-like	KOG2161	Glucosidase_I	Carbohydrate_transport_and_metabolism	METABOLISM	3.2.1.106	Mannosyl-oligosaccharide_glucosidase	N-Glycans_biosynthesis	Metabolism_of_Complex_Carbohydrates	METABOLIC	2950 6908 2290	mannosyl-oligosaccharide_glucosidase_activity oligosaccharide_metabolic_process catalytic_activity	molecular_function biological_process	GO:0004573 GO:0009311 GO:0003824
258525	10	T1.uniq				11.3101	8.99476	9.62468	8.39213	8.21762	8.83923	8.58709	8.30579	9.20561	8.20661	-2.148		-2.54972	-2.87552						IPR011702 IPR001317 IPR000991 IPR002474 IPR006274 IPR012998	Glutamine_amidotransferase_superfamily Carbamoyl_phosphate_synthase,_GATase_region Glutamine_amidotransferase_class-I,_C-terminal Carbamoyl_phosphate_synthase,_small_subunit,_N-terminal Carbamoyl_phosphate_synthase,_small_subunit Glutamine_amidotransferase,_class_I,_active_site	KOG0370	Multifunctional_pyrimidine_synthesis_protein_CAD_(includes_carbamoyl-phophate_synthetase,_aspartate_transcarbamylase,_and_glutamine_amidotransferase)	General_function_prediction_only	POORLY_CHARACTERIZED	6.3.5.5	Carbamoyl-phosphate_synthase_(glutamine-hydrolysing)	Pyrimidine_metabolism Glutamate_metabolism	Nucleotide_Metabolism Amino_Acid_Metabolism	METABOLIC	2290 4671 2528 4924 2530	catalytic_activity glutamine_metabolic_process carbamoyl-phosphate_synthase_activity nitrogen_compound_metabolic_process carbamoyl-phosphate_synthase_(glutamine-hydrolyzing)_activity	molecular_function biological_process	GO:0003824 GO:0006541 GO:0004086 GO:0006807 GO:0004088
259813	10	T1.uniq				10.6483	8.19264	7.93235	8.64745	8.10502	9.13696	8.27103	8.9808	8.35613	8.90504	-2.40233	-2.66038	-1.94831	-2.49228						IPR006597	Sel1-like	KOG1550	Extracellular_protein_SEL-1_and_related_proteins	Cell_wall/membrane/envelope_biogenesis Posttranslational_modification,_protein_turnover,_chaperones Signal_transduction_mechanisms	CELLULAR_PROCESSES_AND_SIGNALING										yes
260537	10	T1.uniq				10.2341	8.75943	7.92497	8.70125	8.80067	9.83956	8.72979	8.78347	8.88424	8.7196	-1.41495	-2.2437	-1.46985	-1.39134						IPR011765 IPR007863 IPR011249	Peptidase_M16,_N-terminal Peptidase_M16,_C-terminal Metalloenzyme,_LuxS/M16_peptidase-like,_metal-binding	KOG2583	Ubiquinol_cytochrome_c_reductase,_subunit_QCR2	Energy_production_and_conversion	METABOLISM	1.10.2.2	Ubiquinol--cytochrome_c_reductase	Oxidative_phosphorylation	Energy_Metabolism	METABOLIC	2658 4639 5939 2290 21295 5803	metalloendopeptidase_activity proteolysis zinc_ion_binding catalytic_activity metal_ion_binding ubiquinol-cytochrome-c_reductase_activity	molecular_function biological_process	GO:0004222 GO:0006508 GO:0008270 GO:0003824 GO:0046872 GO:0008121
264568	10	T1.uniq				10.5025	8.60725	8.71864	8.73374	8.59025	9.35307	8.61407	8.68366	8.78612	8.53204	-1.76959	-1.71213	-1.65898	-1.8337						IPR002060 IPR006449 IPR008949	Squalene/phytoene_synthase Farnesyl-diphosphate_farnesyltransferase Terpenoid_synthase	KOG1459	Squalene_synthetase	Lipid_transport_and_metabolism	METABOLISM	2.5.1.21	Farnesyl-diphosphate_farnesyltransferase	Sterol_biosynthesis Terpenoid_biosynthesis	Lipid_Metabolism Biosynthesis_of_Secondary_Metabolites	METABOLIC	6667 9940 2717 6248 9321	biosynthetic_process transferase_activity farnesyl-diphosphate_farnesyltransferase_activity lipid_biosynthetic_process integral_to_membrane	biological_process molecular_function cellular_component	GO:0009058 GO:0016740 GO:0004310 GO:0008610 GO:0016021
74719	10	T1.uniq				11.9172	8.84648	7.41812	8.31713	9.69157	10.8829	9.0218	7.69234	8.50695	8.36103										IPR008997	Ricin_B-related_lectin
139039	11	T1.uniq	T1.uniq			11.1833	8.22208	8.03011	9.1928	7.99105	11.0565	9.42127	8.95661	8.31848	8.04132	-2.78935	-3.02341	-1.88245	-3.05408	-1.59256	-2.04014	-2.63616	-2.91582		IPR001753	Crotonase,_core	KOG1683	Hydroxyacyl-CoA_dehydrogenase/enoyl-CoA_hydratase	Lipid_transport_and_metabolism	METABOLISM						2290 5830	catalytic_activity metabolic_process	molecular_function biological_process	GO:0003824 GO:0008152
146820	11	T1.uniq	T1.uniq			10.1303	8.0955	8.32216	8.69974	8.36222	9.80896	8.56637	8.46477	8.47444	8.28437	-1.96022	-1.77041	-1.3894	-1.72215	-1.21601	-1.32816	-1.31581	-1.50349		IPR000873 IPR005914	AMP-dependent_synthetase_and_ligase Acetoacetyl-CoA_synthase	KOG1175	Acyl-CoA_synthetase	Lipid_transport_and_metabolism	METABOLISM	6.2.1.16	Acetoacetate--CoA_ligase	Butanoate_metabolism	Carbohydrate_Metabolism	METABOLIC	2290 5830 13580	catalytic_activity metabolic_process acetoacetate-CoA_ligase_activity	molecular_function biological_process	GO:0003824 GO:0008152 GO:0030729
147483	11	T1.uniq	T1.uniq			11.2562	7.65233	6.84277	7.97391	8.21696	9.26376	7.92973	8.43829	8.46587	8.35396	-3.16215	-4.03727	-2.9358	-2.81559						IPR003333	Cyclopropane-fatty-acyl-phospholipid_synthase	KOG1269	SAM-dependent_methyltransferases	Lipid_transport_and_metabolism General_function_prediction_only	METABOLISM POORLY_CHARACTERIZED	2.1.1.79	Cyclopropane-fatty-acyl-phospholipid_synthase				6248 6444	lipid_biosynthetic_process cyclopropane-fatty-acyl-phospholipid_synthase_activity	biological_process molecular_function	GO:0008610 GO:0008825
180203	11	T1.uniq	T1.uniq			9.98673	8.05371	7.36403	8.33417	7.72954	9.66379	9.15086	8.48831	8.45379	8.11901	-1.79296	-2.46183		-2.12355						IPR002076	GNS1/SUR4_membrane_protein	KOG3071	Fatty_acyl-CoA_elongase/Polyunsaturated_fatty_acid_specific_elongation_enzyme	Lipid_transport_and_metabolism	METABOLISM						9321	integral_to_membrane	cellular_component	GO:0016021
212382	11	T1.uniq	T1.uniq			12.0676	9.5837	8.82562	8.20287	9.15758	11.0634	8.85987	7.61431	8.18483	7.78814	-2.39932	-3.11849	-3.6179	-2.79525	-2.04089	-3.25951	-2.73178	-3.10565		IPR001199 IPR010257 IPR001522 IPR015876 IPR005804 IPR009160	Cytochrome_b5 Fatty_acid_desaturase,_type_1,_N-terminal Fatty_acid_desaturase,_type_1,_C-terminal Fatty_acid_desaturase,_type_1,_core Fatty_acid_desaturase,_type_1 Delta-9_acyl-CoA_desaturase_with_haem/steroid_binding_region	KOG1600	Fatty_acid_desaturase	Lipid_transport_and_metabolism	METABOLISM						12251 21336 3129 3721 3972 4761 9320 9710 4758 9918	heme_binding transition_metal_ion_binding stearoyl-CoA_9-desaturase_activity iron_ion_binding endoplasmic_reticulum fatty_acid_biosynthetic_process membrane oxidoreductase_activity lipid_metabolic_process oxidoreductase_activity,_acting_on_paired_donors,_with_oxidation_of_a_pair_of_donors_resulting_in_the_reduction_of_molecular_oxygen_to_two_molecules_of_water	molecular_function cellular_component biological_process	GO:0020037 GO:0046914 GO:0004768 GO:0005506 GO:0005783 GO:0006633 GO:0016020 GO:0016491 GO:0006629 GO:0016717
212598	11	T1.uniq	T1.uniq			10.3301	9.27117	7.70867	8.90039	7.24752	11.9732	8.97683	9.16643	8.3085	7.92276							-3.12504	-3.43955		IPR001128 IPR002401 IPR002345	Cytochrome_P450 Cytochrome_P450,_E-class,_group_I Lipocalin	KOG0159	Cytochrome_P450_CYP11/CYP12/CYP24/CYP27_subfamilies	Secondary_metabolites_biosynthesis,_transport_and_catabolism	METABOLISM	1.14.14.1	Unspecific_monooxygenase	Tryptophan_metabolism Fatty_acid_metabolism gamma-Hexachlorocyclohexane_degradation	Amino_Acid_Metabolism Lipid_Metabolism Biodegradation_of_Xenobiotics	METABOLIC	2888 3721 4283 12251 3546 3708 4927 23642	monooxygenase_activity iron_ion_binding electron_transport heme_binding transporter_activity binding transport unspecific_monooxygenase_activity	molecular_function biological_process	GO:0004497 GO:0005506 GO:0006118 GO:0020037 GO:0005215 GO:0005488 GO:0006810 GO:0050381
246120	11	T1.uniq	T1.uniq			11.295	8.35804	7.58817	8.52736	8.00546	10.9775	9.29006	8.35957	7.99015	7.95812	-2.73513	-3.51463	-2.64698	-3.1476	-1.60154	-2.53339	-2.88534	-2.91308		IPR002347 IPR002198 IPR016040	Glucose/ribitol_dehydrogenase Short-chain_dehydrogenase/reductase_SDR NAD(P)-binding	KOG0725	Reductases_with_broad_range_of_substrate_specificities	General_function_prediction_only	POORLY_CHARACTERIZED	1.3.1.34	2,4-dienoyl-CoA_reductase_(NADPH)				5830 9710 2290 3708 6302	metabolic_process oxidoreductase_activity catalytic_activity binding 2,4-dienoyl-CoA_reductase_(NADPH)_activity	biological_process molecular_function	GO:0008152 GO:0016491 GO:0003824 GO:0005488 GO:0008670
247055	11	T1.uniq	T1.uniq			10.4911	8.22084	7.80857	9.11419	7.8074	10.502	8.69775	8.413	8.02961	7.84832	-2.17724	-2.55692		-2.58766	-1.74516	-2.0442	-2.40914	-2.58402		IPR003703	Acyl-CoA_thioesterase	KOG3016	Acyl-CoA_thioesterase	Lipid_transport_and_metabolism	METABOLISM	3.1.2.2	Palmitoyl-CoA_hydrolase				4765 9566 9565	acyl-CoA_metabolic_process acyl-CoA_thioesterase_activity palmitoyl-CoA_hydrolase_activity	biological_process molecular_function	GO:0006637 GO:0016291 GO:0016290
247312	11	T1.uniq	T1.uniq			11.4066	7.22017	7.35119	7.7729	8.34313	9.45197	7.54305	8.28485	8.4444	8.78594	-4.02272	-3.90983	-3.49843	-2.96558	-1.84779					IPR002155 IPR016039	Thiolase Thiolase-like	KOG1389	3-oxoacyl_CoA_thiolase	Lipid_transport_and_metabolism	METABOLISM	2.3.1.16	Acetyl-CoA_C-acyltransferase	Benzoate_degradation_via_hydroxylation Fatty_acid_biosynthesis_(path_2) Valine,_leucine_and_isoleucine_degradation Fatty_acid_metabolism Bile_acid_biosynthesis	Biodegradation_of_Xenobiotics Lipid_Metabolism Amino_Acid_Metabolism	METABOLIC	2290 5830 2436	catalytic_activity metabolic_process acetyl-CoA_C-acyltransferase_activity	molecular_function biological_process	GO:0003824 GO:0008152 GO:0003988
248824	11	T1.uniq	T1.uniq			12.989	8.12025	6.91455	8.19445	7.96576	13.6064	9.45761	8.57557	8.06145	8.49908	-4.45783	-5.59152	-4.41214	-4.64693	-3.81591	-4.74849	-5.21959	-4.8005		IPR005123	2OG-Fe(II)_oxygenase	KOG0143	Iron/ascorbate_family_oxidoreductases	General_function_prediction_only Secondary_metabolites_biosynthesis,_transport_and_catabolism	POORLY_CHARACTERIZED METABOLISM	1.14.11.13	Gibberellin_2-beta-dioxygenase				20001	gibberellin_2-beta-dioxygenase_activity	molecular_function	GO:0045543
249214	11	T1.uniq	T1.uniq			10.5126	8.37081	8.59189	8.39442	8.08905	10.3608	8.73137	8.35047	8.11063	7.99344	-2.09976	-1.85867	-2.07463	-2.36761	-1.60965	-1.96314	-2.19173	-2.31189		IPR006090 IPR006091 IPR006092 IPR006089 IPR009075 IPR009100	Acyl-CoA_oxidase/dehydrogenase,_type_1 Acyl-CoA_dehydrogenase/oxidase,_central_region Acyl-CoA_dehydrogenase,_N-terminal Acyl-CoA_dehydrogenase,_conserved_site Acyl-CoA_dehydrogenase/oxidase_C-terminal Acyl-CoA_dehydrogenase/oxidase,_middle_and_N-terminal	KOG0139	Short-chain_acyl-CoA_dehydrogenase	Lipid_transport_and_metabolism	METABOLISM	1.3.99.-	With_other_acceptors	Sphingoglycolipid_metabolism Sterol_biosynthesis Bile_acid_biosynthesis	Metabolism_of_Complex_Lipids Lipid_Metabolism	METABOLIC	2443 4283 9834 5830 10126 10258 11393 19284 19294	acyl-CoA_dehydrogenase_activity electron_transport oxidoreductase_activity,_acting_on_the_CH-CH_group_of_donors metabolic_process short-branched-chain-acyl-CoA_dehydrogenase_activity very-long-chain-acyl-CoA_dehydrogenase_activity acyl-CoA_reductase_activity propionyl-CoA_dehydrogenase_activity thiol-driven_fumarate_reductase_activity	molecular_function biological_process	GO:0003995 GO:0006118 GO:0016627 GO:0008152 GO:0016937 GO:0017099 GO:0019109 GO:0043820 GO:0043830
249546	11	T1.uniq	T1.uniq			9.83946	9.27293	7.08687	7.91335	8.60023	10.0632	9.2087	8.50836	8.02309	8.55161										IPR001128 IPR002401	Cytochrome_P450 Cytochrome_P450,_E-class,_group_I	KOG0157	Cytochrome_P450_CYP4/CYP19/CYP26_subfamilies	Lipid_transport_and_metabolism Secondary_metabolites_biosynthesis,_transport_and_catabolism	METABOLISM						2888 3721 4283 12251	monooxygenase_activity iron_ion_binding electron_transport heme_binding	molecular_function biological_process	GO:0004497 GO:0005506 GO:0006118 GO:0020037
254051	11	T1.uniq	T1.uniq			11.6036	8.66778	8.97981	8.34405	7.98948	9.27586	9.02485	8.08951	8.36869	7.71805	-2.87518	-2.53384	-3.15117	-3.4809						IPR004839 IPR015424	Aminotransferase,_class_I_and_II Pyridoxal_phosphate-dependent_transferase,_major_region	KOG0258	Alanine_aminotransferase	Amino_acid_transport_and_metabolism	METABOLISM	2.6.1.2	Alanine_aminotransferase	Alanine_and_aspartate_metabolism Carbon_fixation Glutamate_metabolism	Amino_Acid_Metabolism Energy_Metabolism	METABOLIC	6667 9967 13063 2465	biosynthetic_process transferase_activity,_transferring_nitrogenous_groups pyridoxal_phosphate_binding alanine_transaminase_activity	biological_process molecular_function	GO:0009058 GO:0016769 GO:0030170 GO:0004021
254165	11	T1.uniq	T1.uniq			9.75597	8.7266	7.48687	8.22724	7.79634	9.22735	8.80372	8.87291	8.60057	7.64841										IPR016196	MFS_general_substrate_transporter
255517	11	T1.uniq	T1.uniq			9.3422	8.5113	8.36979	8.53128	7.93424	10.6421	8.95263	8.22439	7.93437	8.04195						-2.26601	-2.50956	-2.42347		IPR011701 IPR007114 IPR016196	Major_facilitator_superfamily_MFS-1 Major_facilitator_superfamily MFS_general_substrate_transporter	KOG2504	Monocarboxylate_transporter	Carbohydrate_transport_and_metabolism	METABOLISM						3546 4927 9321	transporter_activity transport integral_to_membrane	molecular_function biological_process cellular_component	GO:0005215 GO:0006810 GO:0016021
256566	11	T1.uniq	T1.uniq			11.0807	8.56294	8.08672	8.3247	8.41719	9.63766	8.10987	8.49531	8.51047	8.43846	-2.46017	-2.92612	-2.71181	-2.6216	-1.50396	-1.12451	-1.11015	-1.17983		IPR011547 IPR002645 IPR001902	Sulphate_transporter Sulphate_transporter/antisigma-factor_antagonist_STAS Sulphate_anion_transporter	KOG0236	Sulfate/bicarbonate/oxalate_exchanger_SAT-1_and_related_transporters_(SLC26_family)	Inorganic_ion_transport_and_metabolism	METABOLISM						5940 5941 9320 3546 4927 9321	secondary_active_sulfate_transmembrane_transporter_activity sulfate_transport membrane transporter_activity transport integral_to_membrane	molecular_function biological_process cellular_component	GO:0008271 GO:0008272 GO:0016020 GO:0005215 GO:0006810 GO:0016021
256950	11	T1.uniq	T1.uniq			12.1592	8.52191	8.58011	8.30661	8.38116	8.78844	8.17757	8.16192	8.27427	8.1617	-3.76551	-3.66826	-3.95832	-3.8869						IPR001138 IPR007219	Fungal_transcriptional_regulatory_protein,_N-terminal Fungal_specific_transcription_factor										2196 3838 4504 5939 2176 4499	transcription_factor_activity nucleus regulation_of_transcription,_DNA-dependent zinc_ion_binding DNA_binding transcription	molecular_function cellular_component biological_process	GO:0003700 GO:0005634 GO:0006355 GO:0008270 GO:0003677 GO:0006350
258086	11	T1.uniq	T1.uniq			10.6628	8.95648	9.03293	7.96348	8.04964	10.0063	8.41341	7.92404	8.25258	7.86276	-1.6641	-1.58475	-2.61834	-2.53281	-1.58066	-2.01327	-1.71619	-2.10957		IPR015590 IPR016160 IPR016161	Aldehyde_dehydrogenase Aldehyde_dehydrogenase,_conserved_site Aldehyde/histidinol_dehydrogenase	KOG2450	Aldehyde_dehydrogenase	Energy_production_and_conversion	METABOLISM	1.2.1.3	Aldehyde_dehydrogenase_(NAD+)	1,2-Dichloroethane_degradation Tryptophan_metabolism Glycerolipid_metabolism Valine,_leucine_and_isoleucine_degradation Glycolysis_/_Gluconeogenesis Propanoate_metabolism Fatty_acid_metabolism Bile_acid_biosynthesis Arginine_and_proline_metabolism Butanoate_metabolism beta-Alanine_metabolism Pyruvate_metabolism Histidine_metabolism Lysine_degradation Ascorbate_and_aldarate_metabolism	Biodegradation_of_Xenobiotics Amino_Acid_Metabolism Metabolism_of_Complex_Lipids Carbohydrate_Metabolism Lipid_Metabolism Metabolism_of_Other_Amino_Acids	METABOLIC	5830 9710 2473	metabolic_process oxidoreductase_activity aldehyde_dehydrogenase_(NAD)_activity	biological_process molecular_function	GO:0008152 GO:0016491 GO:0004029
259725	11	T1.uniq	T1.uniq			14.3321	11.2608	7.33588	7.74236	6.92012	11.8252	10.1339	10.0153	9.34605	6.30934		-5.62876	-5.09191	-5.89029				-4.15281		IPR015809 IPR000918 IPR015813	Isocitrate_lyase_and_phosphorylmutase,_core Isocitrate_lyase_and_phosphorylmutase Pyruvate/Phosphoenolpyruvate_kinase,_catalytic_core	KOG1260	Isocitrate_lyase	Energy_production_and_conversion	METABOLISM	2.7.8.23	Carboxyvinyl-carboxyphosphonate_phosphorylmutase				2290 5830 6426	catalytic_activity metabolic_process carboxyvinyl-carboxyphosphonate_phosphorylmutase_activity	molecular_function biological_process	GO:0003824 GO:0008152 GO:0008807
259836	11	T1.uniq	T1.uniq			11.4814	9.4103	8.49246	8.55844	7.79837	10.5748	9.2959	8.31468	8.11591	7.90424		-2.80366	-2.73484	-3.44167		-2.12666	-2.30125	-2.51153		IPR002731	ATPase,_BadF/BadG/BcrA/BcrD_type
260122	11	T1.uniq	T1.uniq			10.6643	9.591	9.03185	8.99796	8.21261	10.7786	9.41092	8.15712	8.04013	6.96822				-2.43019			-2.45353	-3.36877		IPR004046 IPR004045 IPR010987 IPR012336	Glutathione_S-transferase,_C-terminal Glutathione_S-transferase,_N-terminal Glutathione_S-transferase,_C-terminal-like Thioredoxin-like_fold	KOG0867	Glutathione_S-transferase	Posttranslational_modification,_protein_turnover,_chaperones	CELLULAR_PROCESSES_AND_SIGNALING	2.5.1.18	Glutathione_transferase	Glutathione_metabolism	Metabolism_of_Other_Amino_Acids	METABOLIC	2770	glutathione_transferase_activity	molecular_function	GO:0004364
260297	11	T1.uniq	T1.uniq			12.252	9.59551	8.26056	9.34345	8.49059	11.8085	9.10629	8.55936	7.00626	8.19301										IPR001425	Rhodopsin,_bacterial										3547 4928 9320	ion_channel_activity ion_transport membrane	molecular_function biological_process cellular_component	GO:0005216 GO:0006811 GO:0016020
260494	11	T1.uniq	T1.uniq			10.0897	6.69051	5.88594	8.93998	8.1306	12.8206	8.41878	9.29623	8.82505	8.61627	-3.12292	-3.91643			-4.09724	-3.30519	-3.72206	-3.88366		IPR000873 IPR013120 IPR006163 IPR009081 IPR016040	AMP-dependent_synthetase_and_ligase Male_sterility,_NAD-binding Phosphopantetheine-binding Acyl_carrier_protein-like NAD(P)-binding	KOG1178	Non-ribosomal_peptide_synthetase/alpha-aminoadipate_reductase_and_related_enzymes	Secondary_metabolites_biosynthesis,_transport_and_catabolism	METABOLISM	1.2.1.31	Aminoadipate-semialdehyde_dehydrogenase	Lysine_biosynthesis Lysine_degradation	Amino_Acid_Metabolism	METABOLIC	2290 5830 22441 3708 2485 4120	catalytic_activity metabolic_process cofactor_binding binding L-aminoadipate-semialdehyde_dehydrogenase_activity aminoadipate-semialdehyde_dehydrogenase_complex	molecular_function biological_process cellular_component	GO:0003824 GO:0008152 GO:0048037 GO:0005488 GO:0004043 GO:0005949
262568	11	T1.uniq	T1.uniq			10.023	8.92017	8.75461	8.25373	8.10699	11.5929	9.75851	8.37621	8.40049	8.25045						-3.04125	-3.02369	-3.15377		IPR001128 IPR002401	Cytochrome_P450 Cytochrome_P450,_E-class,_group_I	KOG0159	Cytochrome_P450_CYP11/CYP12/CYP24/CYP27_subfamilies	Secondary_metabolites_biosynthesis,_transport_and_catabolism	METABOLISM	1.14.-.-	Acting_on_paired_donors,_with_incorporation_or_reduction_of	gamma-Hexachlorocyclohexane_degradation Ascorbate_and_aldarate_metabolism Flavonoids,_stilbene_and_lignin_biosynthesis Fluorene_degradation	Biodegradation_of_Xenobiotics Carbohydrate_Metabolism Biosynthesis_of_Secondary_Metabolites	METABOLIC	2888 3721 4283 12251 10891 10892 10893 10894 10895 10896 10897 10898 10899 10900 10901 10902 10903 10904 10905 10906 19287	monooxygenase_activity iron_ion_binding electron_transport heme_binding fluorene_oxygenase_activity mono-butyltin_dioxygenase_activity limonene_8-monooxygenase_activity tri-n-butyltin_dioxygenase_activity di-n-butyltin_dioxygenase_activity methylsilanetriol_hydroxylase_activity methyl_tertiary_butyl_ether_3-monooxygenase_activity 4-nitrocatechol_4-monooxygenase_activity 4-chlorophenoxyacetate_mon…	molecular_function biological_process	GO:0004497 GO:0005506 GO:0006118 GO:0020037 GO:0018585 GO:0018586 GO:0018587 GO:0018588 GO:0018589 GO:0018590 GO:0018591 GO:0018592 GO:0018593 GO:0018594 GO:0018595 GO:0018596 GO:0018597 GO:0018598 GO:0018599 GO:0018600 GO:0043823
262706	11	T1.uniq	T1.uniq			10.8043	8.76276	8.92316	8.20264	7.9874	9.07537	8.53341	8.27801	7.98484	8.55316	-1.89483	-1.74251	-2.49878	-2.70175
263640	11	T1.uniq	T1.uniq			9.46892	8.67672	7.43403	8.29413	8.06686	11.0237	9.40789	8.51057	8.10186	8.49473		-1.91325				-2.36755	-2.74515	-2.37785		IPR004136	2-nitropropane_dioxygenase,_NPD										4283 9710	electron_transport oxidoreductase_activity	biological_process molecular_function	GO:0006118 GO:0016491
264633	11	T1.uniq	T1.uniq			11.3369	9.32467	9.1314	8.56351	8.47833	9.19525	8.359	8.28787	8.50814	8.31512	-1.86433	-2.02744	-2.63483	-2.7034						IPR007219	Fungal_specific_transcription_factor										2176 3838 4499 5939	DNA_binding nucleus transcription zinc_ion_binding	molecular_function cellular_component biological_process	GO:0003677 GO:0005634 GO:0006350 GO:0008270
265001	11	T1.uniq	T1.uniq			11.0424	9.75525	7.89153	8.19098	8.62943	11.009	9.17615	8.48015	8.55509	8.08573		-2.71957						-2.53084		IPR010257 IPR005804	Fatty_acid_desaturase,_type_1,_N-terminal Fatty_acid_desaturase,_type_1					1.3.1.35	Phosphatidylcholine_desaturase				9710 4758 9320 9918 23447	oxidoreductase_activity lipid_metabolic_process membrane oxidoreductase_activity,_acting_on_paired_donors,_with_oxidation_of_a_pair_of_donors_resulting_in_the_reduction_of_molecular_oxygen_to_two_molecules_of_water phosphatidylcholine_desaturase_activity	molecular_function biological_process cellular_component	GO:0016491 GO:0006629 GO:0016020 GO:0016717 GO:0050184
265387	11	T1.uniq	T1.uniq			11.5694	9.0768	8.36475	8.21469	8.16908	10.8425	8.97401	8.28813	8.29389	8.24658	-2.40479	-3.08572	-3.24053	-3.28346	-1.7613	-2.40893	-2.40877	-2.48162		IPR006096 IPR016210 IPR016040	Glutamate/phenylalanine/leucine/valine_dehydrogenase,_C-terminal Glutamate_dehydrogenase,_NAD-dependent NAD(P)-binding	KOG2250	Glutamate/leucine/phenylalanine/valine_dehydrogenases	Amino_acid_transport_and_metabolism	METABOLISM	1.4.1.2	Glutamate_dehydrogenase	Nitrogen_metabolism Glutamate_metabolism	Energy_Metabolism Amino_Acid_Metabolism	METABOLIC	4650 9710 2290 3708 5830 2758	amino_acid_metabolic_process oxidoreductase_activity catalytic_activity binding metabolic_process glutamate_dehydrogenase_activity	biological_process molecular_function	GO:0006520 GO:0016491 GO:0003824 GO:0005488 GO:0008152 GO:0004352
100160	12	T1.uniq				14.9044	7.18069	6.47082	7.58322	8.01132	11.3814	7.76401	7.43037	7.48941	7.857	-7.19393	-7.7666	-6.74389	-6.44237	-3.43559	-3.72147	-3.69946	-3.35933		IPR003042 IPR006176	Aromatic-ring_hydroxylase 3-hydroxyacyl-CoA_dehydrogenase,_NAD_binding	KOG2614	Kynurenine_3-monooxygenase_and_related_flavoprotein_monooxygenases	Energy_production_and_conversion General_function_prediction_only	METABOLISM POORLY_CHARACTERIZED	1.14.13.9	Kynurenine_3-monooxygenase	Tryptophan_metabolism	Amino_Acid_Metabolism	METABOLIC	5830 9710 4760 2893	metabolic_process oxidoreductase_activity fatty_acid_metabolic_process kynurenine_3-monooxygenase_activity	biological_process molecular_function	GO:0008152 GO:0016491 GO:0006631 GO:0004502
103833	12	T1.uniq				13.136	9.24576	9.57006	7.73667	8.14111	8.74339	7.72731	7.63185	8.08895	7.71188	-3.7417	-3.40787	-5.18522	-4.80247						IPR001810	Cyclin-like_F-box
120746	12	T1.uniq				12.1605	7.59774	7.80055	7.5841	7.94535	9.08014	7.56824	7.64299	7.89772	7.79388	-4.4257	-4.25143	-4.46828	-4.11996	-1.46179	-1.38266				IPR013027	FAD-dependent_pyridine_nucleotide-disulphide_oxidoreductase	KOG3851	Sulfide:quinone_oxidoreductase/flavo-binding_protein	Energy_production_and_conversion	METABOLISM	1.-.-.-	Oxidoreductases				19203 19290 19347 24588	F420H2_dehydrogenase_activity sulfur_oxygenase_reductase_activity malolactic_enzyme_activity regulation_of_oxidoreductase_activity	molecular_function biological_process	GO:0043738 GO:0043826 GO:0043883 GO:0051341
171437	12	T1.uniq				12.693	8.07339	7.79425	8.11528	8.22824	8.5994	8.06099	8.04746	7.67991	8.00888	-4.66275	-4.76929	-4.62556	-4.56235						IPR016024	Armadillo-type_fold	KOG2063	Vacuolar_assembly/sorting_proteins_VPS39/VAM6/VPS3	Intracellular_trafficking,_secretion,_and_vesicular_transport	CELLULAR_PROCESSES_AND_SIGNALING						3708	binding	molecular_function	GO:0005488
178226	12	T1.uniq				12.4289	9.2767	9.56369	8.09864	7.93528	11.4934	8.70629	7.91062	7.97803	7.79022	-2.86648	-2.63125	-3.91777	-4.10238	-2.58211	-3.28052	-3.2041	-3.38533		IPR004299	Membrane_bound_O-acyl_transferase,_MBOAT	KOG0380	Sterol_O-acyltransferase/Diacylglycerol_O-acyltransferase	Lipid_transport_and_metabolism	METABOLISM	2.3.1.26	Sterol_O-acyltransferase	Bile_acid_biosynthesis	Lipid_Metabolism	METABOLIC	3133	sterol_O-acyltransferase_activity	molecular_function	GO:0004772
180369	12	T1.uniq				10.7584	9.1305	7.25584	8.19801	6.38568	11.8964	9.36168	8.19239	7.46793	7.2487		-2.90188		-3.82228		-3.28082	-3.9224	-4.15407		IPR011701 IPR007114 IPR016196	Major_facilitator_superfamily_MFS-1 Major_facilitator_superfamily MFS_general_substrate_transporter	KOG0255	Synaptic_vesicle_transporter_SVOP_and_related_transporters_(major_facilitator_superfamily)	General_function_prediction_only	POORLY_CHARACTERIZED						3546 4927 9321	transporter_activity transport integral_to_membrane	molecular_function biological_process cellular_component	GO:0005215 GO:0006810 GO:0016021
188542	12	T1.uniq				14.0896	8.95762	9.23679	7.83447	8.10294	9.9706	7.93036	7.15292	7.63876	7.46073	-4.65316	-4.44997	-5.54408	-5.34905		-2.53244				IPR001433 IPR009002	Oxidoreductase_FAD/NAD(P)-binding FMN-binding_split_barrel,_related										4283 9710	electron_transport oxidoreductase_activity	biological_process molecular_function	GO:0006118 GO:0016491
211461	12	T1.uniq				12.19	8.88068	8.30952	8.98551	7.89195	10.39	7.70209	6.92703	7.45312	6.03211				-3.45422				-3.29703		IPR011701 IPR007114 IPR016196	Major_facilitator_superfamily_MFS-1 Major_facilitator_superfamily MFS_general_substrate_transporter	KOG0255	Synaptic_vesicle_transporter_SVOP_and_related_transporters_(major_facilitator_superfamily)	General_function_prediction_only	POORLY_CHARACTERIZED						3546 4927 9321	transporter_activity transport integral_to_membrane	molecular_function biological_process cellular_component	GO:0005215 GO:0006810 GO:0016021
250766	12	T1.uniq				13.9304	6.90013	6.90211	7.38198	7.82664	7.06577	7.29698	7.49037	7.53555	7.76909	-6.73857	-6.82077	-6.37679	-5.93305					AA3_2	IPR000172 IPR007867 IPR012132	Glucose-methanol-choline_oxidoreductase,_N-terminal Glucose-methanol-choline_oxidoreductase,_C-terminal Glucose-methanol-choline_oxidoreductase	KOG1238	Glucose_dehydrogenase/choline_dehydrogenase/mandelonitrile_lyase_(GMC_oxidoreductase_family)	General_function_prediction_only	POORLY_CHARACTERIZED	1.1.99.1	Choline_dehydrogenase	Glycine,_serine_and_threonine_metabolism	Amino_Acid_Metabolism	METABOLIC	9821 23919 4234 6431	oxidoreductase_activity,_acting_on_CH-OH_group_of_donors FAD_binding alcohol_metabolic_process choline_dehydrogenase_activity	molecular_function biological_process	GO:0016614 GO:0050660 GO:0006066 GO:0008812
251416	12	T1.uniq				13.666	8.69257	7.77146	7.32573	6.9358	10.0034	8.43342	7.27889	6.8946	7.08896	-4.70552	-5.54383	-5.91255	-6.28031		-2.53607	-2.88423	-2.71193				KOG0260	RNA_polymerase_II,_large_subunit	Transcription	INFORMATION_STORAGE_AND_PROCESSING
253061	12	T1.uniq				10.8342	7.79266	7.94238	8.21185	7.86114	9.19852	7.96484	8.15237	8.10455	7.97023	-2.97356	-2.82943	-2.56916	-2.90804	-1.24779			-1.24874		IPR013149 IPR011032 IPR016040	Alcohol_dehydrogenase,_zinc-binding GroES-like NAD(P)-binding	KOG1198	Zinc-binding_oxidoreductase	Energy_production_and_conversion General_function_prediction_only	METABOLISM POORLY_CHARACTERIZED						2290 3708 5830	catalytic_activity binding metabolic_process	molecular_function biological_process	GO:0003824 GO:0005488 GO:0008152
254186	12	T1.uniq				10.6797	8.1652	9.16869	8.37416	8.00446	10.6434	8.99034	7.80169	7.48698	7.38292							-2.80313	-2.8948		IPR000277 IPR015424	Cys/Met_metabolism,_pyridoxal_phosphate-dependent_enzyme Pyridoxal_phosphate-dependent_transferase,_major_region	KOG0053	Cystathionine_beta-lyases/cystathionine_gamma-synthases	Amino_acid_transport_and_metabolism	METABOLISM	4.4.1.1	Cystathionine_gamma-lyase	Selenoamino_acid_metabolism Methionine_metabolism Cysteine_metabolism Nitrogen_metabolism	Metabolism_of_Other_Amino_Acids Amino_Acid_Metabolism Energy_Metabolism	METABOLIC	4650 13063 2561	amino_acid_metabolic_process pyridoxal_phosphate_binding cystathionine_gamma-lyase_activity	biological_process molecular_function	GO:0006520 GO:0030170 GO:0004123
258451	12	T1.uniq				9.53007	8.42963	7.50993	8.15046	7.41941	11.179	8.08202	7.73288	7.92524	7.00024		-1.89362		-1.8922	-2.87687	-3.21713	-3.04621	-3.91072		IPR006139 IPR006140 IPR016040	D-isomer_specific_2-hydroxyacid_dehydrogenase,_catalytic_region D-isomer_specific_2-hydroxyacid_dehydrogenase,_NAD-binding NAD(P)-binding	KOG0069	Glyoxylate/hydroxypyruvate_reductase_(D-isomer-specific_2-hydroxy_acid_dehydrogenase_superfamily)	Energy_production_and_conversion	METABOLISM	1.2.1.2	Formate_dehydrogenase	Glyoxylate_and_dicarboxylate_metabolism Methane_metabolism	Carbohydrate_Metabolism Energy_Metabolism	METABOLIC	5830 9823 24535 22441 2290 3708 6479 6923	metabolic_process oxidoreductase_activity,_acting_on_the_CH-OH_group_of_donors,_NAD_or_NADP_as_acceptor NAD_binding cofactor_binding catalytic_activity binding formate_dehydrogenase_activity formate_dehydrogenase_complex	biological_process molecular_function cellular_component	GO:0008152 GO:0016616 GO:0051287 GO:0048037 GO:0003824 GO:0005488 GO:0008863 GO:0009326
259730	12	T1.uniq				10.718	10.1975	8.66969	7.41052	6.96075	9.83866	9.16748	9.13564	8.97283	6.60331			-2.71982	-3.17915				-2.82466		IPR001199 IPR000262 IPR008259	Cytochrome_b5 FMN-dependent_alpha-hydroxy_acid_dehydrogenase FMN-dependent_alpha-hydroxy_acid_dehydrogenase,_active_site	KOG0538	Glycolate_oxidase	Energy_production_and_conversion	METABOLISM	1.1.2.3	L-lactate_dehydrogenase_(cytochrome)	Pyruvate_metabolism	Carbohydrate_Metabolism	METABOLIC	4283 9710 12251 21336 2854	electron_transport oxidoreductase_activity heme_binding transition_metal_ion_binding L-lactate_dehydrogenase_(cytochrome)_activity	biological_process molecular_function	GO:0006118 GO:0016491 GO:0020037 GO:0046914 GO:0004460
260358	12	T1.uniq				10.4377	6.95065	7.67755	8.16242	8.24442	9.30377	8.03973	7.69605	6.14558	8.47889										IPR014778 IPR001005 IPR009057	Myb,_DNA-binding SANT,_DNA-binding Homeodomain-like	KOG0048	Transcription_factor,_Myb_superfamily	Transcription	INFORMATION_STORAGE_AND_PROCESSING						2176	DNA_binding	molecular_function	GO:0003677
262010	12	T1.uniq				11.6401	8.57877	8.19785	7.82253	7.34664	9.65745	9.12419	7.56341	7.65699	7.09544	-2.93575	-3.26671	-3.6664	-4.15033		-2.02205	-1.93246	-2.47106		IPR016053 IPR016084	Haem_oxygenase-like Haem_oxygenase-like,_multi-helical	KOG4480	Heme_oxygenase	Inorganic_ion_transport_and_metabolism	METABOLISM	1.14.99.3	Heme_oxygenase_(decyclizing)	Porphyrin_and_chlorophyll_metabolism	Metabolism_of_Cofactors_and_Vitamins	METABOLIC	2793 4905	heme_oxygenase_(decyclizing)_activity heme_oxidation	molecular_function biological_process	GO:0004392 GO:0006788
264334	12	T1.uniq				10.4711	8.81348	8.63614	8.11378	7.83472	9.54642	8.8451	8.29377	7.85862	7.9068				-2.38418						IPR001270 IPR003959 IPR013093 IPR003593	Chaperonin_clpA/B AAA_ATPase,_core ATPase_AAA-2 AAA+_ATPase,_core	KOG1051	Chaperone_HSP104_and_related_ATP-dependent_Clp_proteases	Posttranslational_modification,_protein_turnover,_chaperones	CELLULAR_PROCESSES_AND_SIGNALING						3736 162 10269	ATP_binding nucleotide_binding nucleoside-triphosphatase_activity	molecular_function	GO:0005524 GO:0000166 GO:0017111
264484	12	T1.uniq				9.92877	9.16913	7.67513	7.7207	7.61436	10.5271	8.55288	7.39284	6.91198	8.13792							-2.93537			IPR004046 IPR004045 IPR010987 IPR012336	Glutathione_S-transferase,_C-terminal Glutathione_S-transferase,_N-terminal Glutathione_S-transferase,_C-terminal-like Thioredoxin-like_fold	KOG0867	Glutathione_S-transferase	Posttranslational_modification,_protein_turnover,_chaperones	CELLULAR_PROCESSES_AND_SIGNALING	2.5.1.18	Glutathione_transferase	Glutathione_metabolism	Metabolism_of_Other_Amino_Acids	METABOLIC	2770	glutathione_transferase_activity	molecular_function	GO:0004364
265196	12	T1.uniq				10.7905	8.89768	8.13642	8.54886	7.94143	9.27138	8.20719	7.93765	7.93049	7.94289	-1.85131	-2.56045	-2.1893	-2.782		-1.292	-1.31552	-1.29557
29141	12	T1.uniq				11.5179	7.88213	8.29717	7.91767	9.35273	9.19752	7.25915	6.88963	7.24814	8.08245										IPR001810	Cyclin-like_F-box
127419	13	T1.uniq				11.5914	9.84142	7.32043	6.5275	5.92927	12.8808	8.75403	6.52368	6.47339	6.09797		-3.79146	-4.45753	-4.9823	-3.40255	-5.64834	-5.68551	-6.00334		IPR008030 IPR016040	NmrA-like NAD(P)-binding										4925 9773 2290 3708 5830	regulation_of_nitrogen_utilization transcription_repressor_activity catalytic_activity binding metabolic_process	biological_process molecular_function	GO:0006808 GO:0016564 GO:0003824 GO:0005488 GO:0008152
133001	13	T1.uniq				10.9544	7.8674	7.3483	6.66991	7.03757	10.9792	7.83782	6.74615	7.13368	6.88213	-2.95822	-3.35858	-4.0792	-3.73804	-3.02481	-4.05222	-3.6897	-3.89253		IPR009002	FMN-binding_split_barrel,_related
148375	13	T1.uniq				10.8351	6.14873	8.16179	7.20358	6.87897	11.3235	7.9755	6.96931	7.06256	6.1078	-4.33942	-2.63139	-3.43683	-3.7473	-3.14823	-3.92369	-3.86612	-4.70844		IPR002198 IPR001680 IPR016040	Short-chain_dehydrogenase/reductase_SDR WD40_repeat NAD(P)-binding	KOG1014	17_beta-hydroxysteroid_dehydrogenase_type_3,_HSD17B3	Lipid_transport_and_metabolism	METABOLISM						5830 9710 2290 3708	metabolic_process oxidoreductase_activity catalytic_activity binding	biological_process molecular_function	GO:0008152 GO:0016491 GO:0003824 GO:0005488
151099	13	T1.uniq				13.7637	8.53587	8.50723	7.21815	7.07177	6.92438	7.32786	7.23688	6.75096	7.01709	-4.88789	-5.01737	-6.17605	-6.32082						IPR000873 IPR011904	AMP-dependent_synthetase_and_ligase Acetate--CoA_ligase	KOG1175	Acyl-CoA_synthetase	Lipid_transport_and_metabolism	METABOLISM	6.2.1.1	Acetate--CoA_ligase	Reductive_carboxylate_cycle_(CO2_fixation) Pyruvate_metabolism Glycolysis_/_Gluconeogenesis Propanoate_metabolism	Energy_Metabolism Carbohydrate_Metabolism	METABOLIC	2290 5830 2435 9492	catalytic_activity metabolic_process acetate-CoA_ligase_activity AMP_binding	molecular_function biological_process	GO:0003824 GO:0008152 GO:0003987 GO:0016208
160926	13	T1.uniq				12.5805	8.27807	6.63827	6.95832	5.54127	9.62749	7.95686	6.97849	6.3752	6.75506	-3.41594	-5.31637	-4.99109	-6.19082			-2.71178			IPR006671 IPR011028	Cyclin,_N-terminal Cyclin-like	KOG1674	Cyclin	General_function_prediction_only	POORLY_CHARACTERIZED
168715	13	T1.uniq				10.5972	8.92949	8.52267	7.21393	7.15028	10.5509	8.02725	7.4273	7.24179	7.24093	-1.6181	-1.98261	-3.25537	-3.32459	-2.44995	-3.02033	-3.20838	-3.19924		IPR000873	AMP-dependent_synthetase_and_ligase	KOG1176	Acyl-CoA_synthetase	Lipid_transport_and_metabolism	METABOLISM	6.2.1.12	4-coumarate--CoA_ligase	Flavonoids,_stilbene_and_lignin_biosynthesis	Biosynthesis_of_Secondary_Metabolites	METABOLIC	2290 5830 9491	catalytic_activity metabolic_process 4-coumarate-CoA_ligase_activity	molecular_function biological_process	GO:0003824 GO:0008152 GO:0016207
184323	13	T1.uniq				10.0261	7.20092	7.763	7.19266	7.23476	10.6247	7.53427	7.71028	7.60611	6.87864	-2.6067	-2.09737	-2.51132	-2.5826	-2.85025	-2.75349	-2.81922	-3.53654		IPR001395	Aldo/keto_reductase	KOG1575	Voltage-gated_shaker-like_K+_channel,_subunit_beta/KCNAB	Energy_production_and_conversion	METABOLISM	1.1.1.65	Pyridoxine_4-dehydrogenase	Vitamin_B6_metabolism	Metabolism_of_Cofactors_and_Vitamins	METABOLIC	9710 23498	oxidoreductase_activity pyridoxine_4-dehydrogenase_activity	molecular_function	GO:0016491 GO:0050236
185339	13	T1.uniq				12.4346	7.68589	7.74327	7.19961	7.04963	7.32142	7.68784	7.46604	7.22575	7.27385	-5.02779	-4.97677	-5.43414	-5.55457
185863	13	T1.uniq				11.6419	11.0713	10.7794	8.01422	7.29306	8.2166	9.09771	7.79608	7.30698	6.10871			-3.28232	-4.03974						IPR006094 IPR012951 IPR016166	FAD_linked_oxidase,_N-terminal Berberine/berberine-like FAD-binding,_type_2	KOG1231	Proteins_containing_the_FAD_binding_domain	Energy_production_and_conversion	METABOLISM						9710 23919 2290	oxidoreductase_activity FAD_binding catalytic_activity	molecular_function	GO:0016491 GO:0050660 GO:0003824
198720	13	T1.uniq				10.7224	7.57448	6.72587	6.59382	6.72856	8.27598	8.66874	7.08369	6.77495	7.02182	-2.62165	-3.54705	-3.6065	-3.54874						IPR000048	IQ_calmodulin-binding_region	KOG0587	Traf2-_and_Nck-interacting_kinase_and_related_germinal_center_kinase_(GCK)_family_protein_kinases	Signal_transduction_mechanisms	CELLULAR_PROCESSES_AND_SIGNALING						3046 3047 3048 3049 3050 3051 3057 3061 3062 3063 3065 3067 3068 3070 3071 3072 3074 3076 3077 3084 6004 6005 6015 6196 10102 10103 11472 12154 17037	transmembrane_receptor_protein_serine/threonine_kinase_activity 3-phosphoinositide-dependent_protein_kinase_activity DNA-dependent_protein_kinase_activity AMP-activated_protein_kinase_activity casein_kinase_activity casein_kinase_I_activity cyclic_nucleotide-dependent_protein_kinase_activity eukaryotic_translation_initiation_factor_2alpha_kinase_activity galactosyltransferase-associated_kinase_ac…	molecular_function	GO:0004675 GO:0004676 GO:0004677 GO:0004679 GO:0004680 GO:0004681 GO:0004690 GO:0004694 GO:0004695 GO:0004696 GO:0004698 GO:0004700 GO:0004702 GO:0004704 GO:0004705 GO:0004706 GO:0004708 GO:0004710 GO:0004711 GO:0004718 GO:0008338 GO:0008339 GO:0008349 GO:0008545 GO:0016908 GO:0016909 GO:0019199 GO:0019912 GO:0034211
209549	13	T1.uniq				10.7724	9.47823	8.56735	7.3623	7.25458	8.80462	8.15087	6.77401	7.07663	6.88332		-2.13126	-3.31543	-3.42188		-1.91805	-1.67071	-1.85129		IPR001138 IPR007219 IPR001083	Fungal_transcriptional_regulatory_protein,_N-terminal Fungal_specific_transcription_factor Copper_fist_DNA-binding	KOG4157	beta-1,6-N-acetylglucosaminyltransferase,_contains_WSC_domain	Carbohydrate_transport_and_metabolism Posttranslational_modification,_protein_turnover,_chaperones	METABOLISM CELLULAR_PROCESSES_AND_SIGNALING						2176 2196 3722 3838 4504 5939 4499	DNA_binding transcription_factor_activity copper_ion_binding nucleus regulation_of_transcription,_DNA-dependent zinc_ion_binding transcription	molecular_function cellular_component biological_process	GO:0003677 GO:0003700 GO:0005507 GO:0005634 GO:0006355 GO:0008270 GO:0006350
211886	13	T1.uniq				10.6657	10.6309	9.86204	7.59743	7.67105	8.77898	7.7887	7.17772	7.6225	7.32844
213221	13	T1.uniq				10.8692	8.38617	8.78415	7.4817	7.43445	7.99668	7.96962	7.47887	7.54291	7.12896	-2.45293	-2.06422	-3.31997	-3.36722						IPR004919	Protein_of_unknown_function_DUF262	KOG1474	Transcription_initiation_factor_TFIID,_subunit_BDF1_and_related_bromodomain_proteins	Transcription	INFORMATION_STORAGE_AND_PROCESSING
247396	13	T1.uniq				11.4658	8.36738	8.55188	7.43971	7.62869	8.58325	8.16311	7.35962	7.59902	7.0893	-3.01338	-2.78966	-3.9157	-3.73233				-1.45065		IPR000836 IPR005946 IPR000842	Phosphoribosyltransferase Phosphoribosyl_pyrophosphokinase Phosphoribosyl_pyrophosphate_synthetase,_conserved_site	KOG1448	Ribose-phosphate_pyrophosphokinase	Nucleotide_transport_and_metabolism Amino_acid_transport_and_metabolism	METABOLISM	2.7.6.1	Ribose-phosphate_pyrophosphokinase	Purine_metabolism Pentose_phosphate_pathway	Nucleotide_Metabolism Carbohydrate_Metabolism	METABOLIC	6724 281 3115 6762 19387 6770	nucleoside_metabolic_process magnesium_ion_binding ribose_phosphate_diphosphokinase_activity ribonucleoside_monophosphate_biosynthetic_process cellular_biosynthetic_process nucleotide_biosynthetic_process	biological_process molecular_function	GO:0009116 GO:0000287 GO:0004749 GO:0009156 GO:0044249 GO:0009165
247767	13	T1.uniq				10.7878	7.5814	7.98527	6.90266	6.47147	9.12477	8.07185	6.84465	6.64634	6.7407	-3.0813	-2.70317	-3.74014	-4.15804		-2.21583	-2.3914	-2.3166		IPR001425 IPR001120	Rhodopsin,_bacterial Prokaryotic_N-terminal_methylation_site										3547 4928 9320	ion_channel_activity ion_transport membrane	molecular_function biological_process cellular_component	GO:0005216 GO:0006811 GO:0016020
248445	13	T1.uniq				10.0097	9.71386	8.87416	9.14226	7.47827	9.56939	9.46735	7.21704	7.10299	6.34626				-2.43774		-2.27087	-2.37879	-3.09607				KOG4701	Chitinase	Cell_wall/membrane/envelope_biogenesis	CELLULAR_PROCESSES_AND_SIGNALING										yes
249248	13	T1.uniq				12.4236	7.88474	6.37834	6.98548	6.37069	8.93771	7.44306	6.81162	7.18996	6.62478	-4.1495	-5.61363	-5.10203	-5.65069
250421	13	T1.uniq				11.0021	10.8601	9.50198	9.30535	6.63158	10.6913	10.2108	6.87304	6.53765	5.77768				-3.95015		-3.47174	-3.80697	-4.47916																	yes
252682	13	T1.uniq				10.8737	8.33829	8.07411	7.92088	7.30687	8.81098	8.1365	7.92022	7.49702	7.39624	-2.43411	-2.63277	-2.81827	-3.42277						IPR008335 IPR000572 IPR005066 IPR014756	Eukaryotic_molybdopterin_oxidoreductase Oxidoreductase,_molybdopterin_binding Moybdenum_cofactor_oxidoreductase,_dimerisation Immunoglobulin_E-set	KOG0535	Sulfite_oxidase,_molybdopterin-binding_component	Energy_production_and_conversion	METABOLISM	1.8.3.1	Sulfite_oxidase	Sulfur_metabolism	Energy_Metabolism	METABOLIC	4283 9710 13044 6139	electron_transport oxidoreductase_activity molybdenum_ion_binding sulfite_oxidase_activity	biological_process molecular_function	GO:0006118 GO:0016491 GO:0030151 GO:0008482
253702	13	T1.uniq				13.7017	8.24477	7.12439	6.70885	6.14268	9.262	8.35025	7.33819	6.85474	6.86702	-4.77818	-5.88385	-6.29514	-6.78195						IPR015590 IPR012394 IPR016160 IPR016161	Aldehyde_dehydrogenase Aldehyde_dehydrogenase_NAD(P)-dependent Aldehyde_dehydrogenase,_conserved_site Aldehyde/histidinol_dehydrogenase	KOG2456	Aldehyde_dehydrogenase	Energy_production_and_conversion	METABOLISM	1.2.1.5	Aldehyde_dehydrogenase_(NAD(P)+)	Tyrosine_metabolism Glycolysis_/_Gluconeogenesis Phenylalanine_metabolism Histidine_metabolism	Amino_Acid_Metabolism Carbohydrate_Metabolism	METABOLIC	2474 4249 5830 9710	aldehyde_dehydrogenase_[NAD(P)+]_activity aldehyde_metabolic_process metabolic_process oxidoreductase_activity	molecular_function biological_process	GO:0004030 GO:0006081 GO:0008152 GO:0016491
255301	13	T1.uniq				11.7072	10.727	9.87211	7.72368	5.97017	10.3903	9.28889	7.20301	5.95607	6.51132			-3.13538	-4.75182			-3.48972	-3.11827		IPR003610	Carbohydrate-binding_family_V/XII										2933 3782 4143 13135	hydrolase_activity,_hydrolyzing_O-glycosyl_compounds extracellular_region carbohydrate_metabolic_process carbohydrate_binding	molecular_function cellular_component biological_process	GO:0004553 GO:0005576 GO:0005975 GO:0030246	yes
257945	13	T1.uniq				13.0022	8.08841	7.99788	6.7742	6.80969	10.7492	8.53154	6.01017	6.80798	6.1592	-4.24997	-4.58909	-5.62144	-5.58358		-4.21995	-3.49299	-4.11759
258655	13	T1.uniq				16.4373	10.1025	9.60801	5.5772	4.56753	10.0744	8.63251	6.0516	5.76174	4.92716	-5.98752	-6.35104	-10.0593	-10.8693		-3.62505	-3.8775	-4.58218		IPR006076	FAD_dependent_oxidoreductase	KOG3923	D-aspartate_oxidase	Amino_acid_transport_and_metabolism	METABOLISM	1.4.3.1	D-aspartate_oxidase	Alanine_and_aspartate_metabolism	Amino_Acid_Metabolism	METABOLIC	9710 6104 9228	oxidoreductase_activity D-aspartate_oxidase_activity aspartate_oxidase_activity	molecular_function	GO:0016491 GO:0008445 GO:0015922
258667	13	T1.uniq				9.80931	9.49356	9.54062	7.6556	7.72681	9.40722	8.61201	7.29963	7.91276	7.17799			-2.16402	-2.09521				-2.04457		IPR002016 IPR002207 IPR010255	Haem_peroxidase,_plant/fungal/bacterial Plant_ascorbate_peroxidase Haem_peroxidase					1.11.1.5	Cytochrome-c_peroxidase				2976 4283 5077 12251 2568	peroxidase_activity electron_transport response_to_oxidative_stress heme_binding cytochrome-c_peroxidase_activity	molecular_function biological_process	GO:0004601 GO:0006118 GO:0006979 GO:0020037 GO:0004130
259035	13	T1.uniq				10.4364	9.54212	8.93467	7.69539	6.88805	9.71105	8.73674	7.84734	8.14394	7.19525				-3.06537						IPR001138	Fungal_transcriptional_regulatory_protein,_N-terminal										2196 3838 4504 5939	transcription_factor_activity nucleus regulation_of_transcription,_DNA-dependent zinc_ion_binding	molecular_function cellular_component biological_process	GO:0003700 GO:0005634 GO:0006355 GO:0008270
260093	13	T1.uniq				9.5022	9.00769	7.31312	7.25966	7.01698	10.5684	8.15704	6.9176	7.26912	6.91483						-3.0751	-2.82165	-3.1021
261275	13	T1.uniq				11.196	7.70228	7.23866	7.20015	7.23314	7.80076	8.45698	7.20171	7.17296	6.5317	-3.04444	-3.67704	-3.62177	-3.6882
261958	13	T1.uniq				9.21848	7.65224	7.4687	7.43204	6.99237	10.9618	8.27466	7.37164	7.23169	7.23696				-2.06764	-2.74646	-3.58439	-3.72245	-3.71389		IPR010987 IPR012336	Glutathione_S-transferase,_C-terminal-like Thioredoxin-like_fold
262086	13	T1.uniq				13.2117	9.63551	9.33705	7.80942	6.38994	10.6162	7.95582	7.1457	6.77882	5.35376	-3.15846	-3.2942	-4.85118	-6.10309	-2.31533	-3.04202	-3.44679	-4.65056		IPR001810	Cyclin-like_F-box
264849	13	T1.uniq				11.192	9.23669	8.1746	7.44444	6.47465	8.86938	7.66451	7.51853	6.49904	7.08976	-1.83253	-2.72587	-3.5564	-4.45544			-2.22224
265897	13	T1.uniq				9.80368	7.87244	6.36126	7.50838	7.42658	10.1524	8.42337	6.93976	7.14244	6.61087		-3.11294		-2.16095		-2.95009	-2.77	-3.12697				KOG0446	Vacuolar_sorting_protein_VPS1,_dynamin,_and_related_proteins	General_function_prediction_only Intracellular_trafficking,_secretion,_and_vesicular_transport	POORLY_CHARACTERIZED CELLULAR_PROCESSES_AND_SIGNALING
62200	13	T1.uniq				10.6956	8.13618	6.56684	7.15089	7.10738	11.3713	7.63875	7.08979	7.34554	6.69035	-2.09885	-3.75505	-3.22498	-3.25673	-3.57183	-4.03067	-3.83752	-4.42278		IPR001155	NADH:flavin_oxidoreductase/NADH_oxidase,_N-terminal	KOG0134	NADH:flavin_oxidoreductase/12-oxophytodienoate_reductase	General_function_prediction_only Energy_production_and_conversion	POORLY_CHARACTERIZED METABOLISM	1.3.1.42	12-oxophytodienoate_reductase				7744 9710 9836	FMN_binding oxidoreductase_activity 12-oxophytodienoate_reductase_activity	molecular_function	GO:0010181 GO:0016491 GO:0016629
155136	14					9.96423	9.92751	9.80155	7.61534	7.32384	8.38052	8.67997	7.67818	7.15949	7.75356				-2.34648						IPR009007	Peptidase_aspartic,_catalytic										2628 4639	aspartic-type_endopeptidase_activity proteolysis	molecular_function biological_process	GO:0004190 GO:0006508
186585	14					9.40754	10.0906	10.428	7.31579	7.02746	9.47309	9.40583	6.6758	6.87969	5.9128						-2.43899		-3.09599		IPR000172 IPR007867 IPR012132	Glucose-methanol-choline_oxidoreductase,_N-terminal Glucose-methanol-choline_oxidoreductase,_C-terminal Glucose-methanol-choline_oxidoreductase	KOG1238	Glucose_dehydrogenase/choline_dehydrogenase/mandelonitrile_lyase_(GMC_oxidoreductase_family)	General_function_prediction_only	POORLY_CHARACTERIZED	1.1.99.1	Choline_dehydrogenase	Glycine,_serine_and_threonine_metabolism	Amino_Acid_Metabolism	METABOLIC	9821 23919 4234 6431	oxidoreductase_activity,_acting_on_CH-OH_group_of_donors FAD_binding alcohol_metabolic_process choline_dehydrogenase_activity	molecular_function biological_process	GO:0016614 GO:0050660 GO:0006066 GO:0008812
193620	14					9.0849	9.38517	8.55845	7.59969	7.53516	8.93416	8.84045	7.42141	7.43787	7.8282										IPR001138	Fungal_transcriptional_regulatory_protein,_N-terminal	KOG2992	Nucleolar_GTPase/ATPase_p130	Nuclear_structure	CELLULAR_PROCESSES_AND_SIGNALING						2196 3838 4504 5939	transcription_factor_activity nucleus regulation_of_transcription,_DNA-dependent zinc_ion_binding	molecular_function cellular_component biological_process	GO:0003700 GO:0005634 GO:0006355 GO:0008270
207386	14					10.0003	10.8607	9.7866	8.08427	7.04522	6.82525	8.15662	7.56311	7.16766	6.83853
213993	14					8.31071	8.21725	7.50497	7.95674	7.11612	11.6568	8.79366	7.69844	7.09516	7.10179					-2.68495	-3.70667	-4.31979	-4.31052		IPR001094 IPR001709 IPR001128 IPR002401 IPR001433 IPR008254 IPR003097	Flavodoxin-like Flavoprotein_pyridine_nucleotide_cytochrome_reductase Cytochrome_P450 Cytochrome_P450,_E-class,_group_I Oxidoreductase_FAD/NAD(P)-binding Flavodoxin/nitric_oxide_synthase FAD-binding,_type_1	KOG1158	NADP/FAD_dependent_oxidoreductase	Energy_production_and_conversion	METABOLISM	1.6.2.4	NADPH--ferrihemoprotein_reductase				3721 4283 6664 7744 2888 12251 9710 2411	iron_ion_binding electron_transport electron_carrier_activity FMN_binding monooxygenase_activity heme_binding oxidoreductase_activity NADPH-hemoprotein_reductase_activity	molecular_function biological_process	GO:0005506 GO:0006118 GO:0009055 GO:0010181 GO:0004497 GO:0020037 GO:0016491 GO:0003958
248598	14					9.2132	8.84298	8.77599	7.45257	6.92926	8.4459	8.65412	7.25165	7.44499	7.56217			-1.65489	-2.17173
250427	14					9.32095	10.9704	9.56011	7.55495	6.72826	10.2507	10.3914	6.2577	5.7475	5.7468						-3.55475	-4.05148	-4.01702				KOG2693	Putative_zinc_transporter	Inorganic_ion_transport_and_metabolism	METABOLISM										yes
252123	14					8.57674	9.51699	8.68442	7.61873	6.55922	9.92625	9.65832	8.17807	7.46671	7.36293
254282	14					9.55782	10.3327	9.08148	7.5658	7.55776	9.41928	7.72651	7.16425	7.59727	7.40857			-1.84983	-1.86216		-2.23871	-1.83284	-2.01142		IPR007913	Protein_of_unknown_function_UPF0187
254596	14					9.57584	8.08453	8.51395	6.7099	7.02622	9.2557	8.48463	6.98147	6.55874	6.55456			-2.82531	-2.52359		-2.12292	-2.51523	-2.51636
256029	14					9.73992	7.99582	6.99764	7.75777	6.42576	10.348	7.85309	7.13843	6.53575	6.56253		-2.65179		-3.18904	-2.23776	-2.92756	-3.47471	-3.44885		IPR013027 IPR003042 IPR002938	FAD-dependent_pyridine_nucleotide-disulphide_oxidoreductase Aromatic-ring_hydroxylase Monooxygenase,_FAD-binding	KOG3855	Monooxygenase_involved_in_coenzyme_Q_(ubiquinone)_biosynthesis	Coenzyme_transport_and_metabolism Energy_production_and_conversion	METABOLISM	1.14.13.-	With_NADH_or_NADPH_as_one_donor,_and_incorporation_of_one_atom	Methane_metabolism Phenylalanine_metabolism Ubiquinone_biosynthesis Alkaloid_biosynthesis_I Styrene_degradation Tryptophan_metabolism Androgen_and_estrogen_metabolism Sterol_biosynthesis 1,4-Dichlorobenzene_degradation Tyrosine_metabolism Bile_acid_biosynthesis Flavonoids,_stilbene_and_lignin_biosynthesis Histidine_metabolism gamma-Hexachlorocyclohexane_degradation	Energy_Metabolism Amino_Acid_Metabolism Metabolism_of_Cofactors_and_Vitamins Biosynthesis_of_Secondary_Metabolites Biodegradation_of_Xenobiotics Lipid_Metabolism	METABOLIC	2888 4283 4851 5830 9710 6319 10781 10936 10937 10938 10939 10940 10941 10942 10943 10944 10945 10946 10947 10948 10949 10950 10952 10953 10954 10955 10956 10957 10958 10959 10960 10961 10962 10963 11397 19184 19196	monooxygenase_activity electron_transport aromatic_compound_metabolic_process metabolic_process oxidoreductase_activity 3-(3-hydroxy-phenyl)propionate_hydroxylase_activity 4-chlorobenzaldehyde_oxidase_activity 3,5-xylenol_methylhydroxylase_activity phenylacetate_hydroxylase_activity 4-nitrophenol_4-monooxygenase_activity dimethyl_sulfide_monooxygenase_activity alpha-pinene_monooxygenase_[NADH]_ac…	molecular_function biological_process	GO:0004497 GO:0006118 GO:0006725 GO:0008152 GO:0016491 GO:0008688 GO:0018471 GO:0018630 GO:0018631 GO:0018632 GO:0018633 GO:0018634 GO:0018635 GO:0018636 GO:0018637 GO:0018638 GO:0018639 GO:0018640 GO:0018641 GO:0018642 GO:0018643 GO:0018644 GO:0018646 GO:0018647 GO:0018648 GO:0018649 GO:0018650 GO:0018651 GO:0018652 GO:0018653 GO:0018654 GO:0018655 GO:0018656 GO:0018657 GO:0019113 GO:0043719 GO:…
257774	14					9.1014	9.44981	7.25113	5.88099	6.23665	10.1533	9.11273	6.53844	5.4028	6.41231						-3.03584	-3.94595	-3.05078		IPR001338	Fungal_hydrophobin										3531 3824	structural_constituent_of_cell_wall cell_wall	molecular_function cellular_component	GO:0005199 GO:0005618	yes
261631	14					10.8227	11.0065	11.1132	7.56638	6.1627	8.30156	10.0804	7.35385	6.28897	5.45504			-2.77236	-3.85848						IPR002068 IPR008978	Heat_shock_protein_Hsp20 HSP20-like_chaperone	KOG0710	Molecular_chaperone_(small_heat-shock_protein_Hsp26/Hsp42)	Posttranslational_modification,_protein_turnover,_chaperones	CELLULAR_PROCESSES_AND_SIGNALING
100589	15					8.7108	9.44793	9.44859	7.71547	6.96416	9.47755	9.19945	6.219	6.44164	4.62439						-2.7366		-3.96168
100987	15					9.32409	9.04664	8.88298	6.8862	6.70352	8.19295	7.96352	6.78772	6.98378	6.15782			-2.24303	-2.45497						IPR007751 IPR008262	Protein_of_unknown_function_DUF676,_hydrolase-like Lipase,_active_site	KOG4372	Predicted_alpha/beta_hydrolase	General_function_prediction_only	POORLY_CHARACTERIZED						2290	catalytic_activity	molecular_function	GO:0003824
145790	15					7.80564	8.86689	8.89143	7.24835	7.00617	8.55289	8.48659	7.13427	7.08205	6.701								-1.75347		IPR001128 IPR002401	Cytochrome_P450 Cytochrome_P450,_E-class,_group_I	KOG0156	Cytochrome_P450_CYP2_subfamily	Secondary_metabolites_biosynthesis,_transport_and_catabolism	METABOLISM						2888 3721 4283 12251	monooxygenase_activity iron_ion_binding electron_transport heme_binding	molecular_function biological_process	GO:0004497 GO:0005506 GO:0006118 GO:0020037
150026	15					8.90734	9.86697	8.87926	7.62748	5.63407	9.22024	10.9932	6.61939	8.20322	5.7974				-2.90435				-3.08171
205692	15					8.56302	10.227	9.04971	9.46031	6.40707	9.52221	10.2292	7.06482	7.08752	6.18745								-2.85375		IPR001128 IPR002401	Cytochrome_P450 Cytochrome_P450,_E-class,_group_I	KOG0156	Cytochrome_P450_CYP2_subfamily	Secondary_metabolites_biosynthesis,_transport_and_catabolism	METABOLISM	1.14.-.-	Acting_on_paired_donors,_with_incorporation_or_reduction_of	gamma-Hexachlorocyclohexane_degradation Ascorbate_and_aldarate_metabolism Flavonoids,_stilbene_and_lignin_biosynthesis Fluorene_degradation	Biodegradation_of_Xenobiotics Carbohydrate_Metabolism Biosynthesis_of_Secondary_Metabolites	METABOLIC	2888 3721 4283 12251 10891 10892 10893 10894 10895 10896 10897 10898 10899 10900 10901 10902 10903 10904 10905 10906 19287	monooxygenase_activity iron_ion_binding electron_transport heme_binding fluorene_oxygenase_activity mono-butyltin_dioxygenase_activity limonene_8-monooxygenase_activity tri-n-butyltin_dioxygenase_activity di-n-butyltin_dioxygenase_activity methylsilanetriol_hydroxylase_activity methyl_tertiary_butyl_ether_3-monooxygenase_activity 4-nitrocatechol_4-monooxygenase_activity 4-chlorophenoxyacetate_mon…	molecular_function biological_process	GO:0004497 GO:0005506 GO:0006118 GO:0020037 GO:0018585 GO:0018586 GO:0018587 GO:0018588 GO:0018589 GO:0018590 GO:0018591 GO:0018592 GO:0018593 GO:0018594 GO:0018595 GO:0018596 GO:0018597 GO:0018598 GO:0018599 GO:0018600 GO:0043823
206722	15					8.48469	8.57617	8.37787	6.85243	6.94352	8.50264	7.6409	6.63909	6.89891	6.12309						-1.73398		-2.23305
246564	15					7.71216	8.55162	6.71886	7.74158	6.46771	8.31987	9.41455	7.5231	5.95642	6.24877
249997	15					6.76544	9.16205	8.25521	8.21329	6.73533	10.0172	11.8034	7.07752	7.27196	6.37304								-3.10341		IPR003959 IPR003593	AAA_ATPase,_core AAA+_ATPase,_core	KOG0742	AAA+-type_ATPase	Posttranslational_modification,_protein_turnover,_chaperones	CELLULAR_PROCESSES_AND_SIGNALING						162 10269 3736	nucleotide_binding nucleoside-triphosphatase_activity ATP_binding	molecular_function	GO:0000166 GO:0017111 GO:0005524
252575	15					7.66461	8.99969	8.30746	7.01866	6.13617	9.07635	10.593	6.91498	6.83999	6.44513
254021	15					8.47083	10.497	10.2606	8.337	7.79506	9.3314	8.82413	7.31072	6.81806	6.10369	1.99727						-2.30719	-2.91901
254124	15					8.24522	9.27274	8.47181	7.3169	7.10909	8.59856	9.28121	7.28303	7.299	6.86824												KOG1869	Splicing_coactivator_SRm160/300,_subunit_SRm300	RNA_processing_and_modification	INFORMATION_STORAGE_AND_PROCESSING
255786	15					8.58645	8.71993	7.48913	7.54546	6.35263	8.52913	8.54086	7.25236	7.19777	6.2501										IPR002198 IPR002347 IPR016040	Short-chain_dehydrogenase/reductase_SDR Glucose/ribitol_dehydrogenase NAD(P)-binding	KOG0725	Reductases_with_broad_range_of_substrate_specificities	General_function_prediction_only	POORLY_CHARACTERIZED	1.1.1.250	D-arabinitol_2-dehydrogenase				5830 9710 2290 3708 21456	metabolic_process oxidoreductase_activity catalytic_activity binding D-arabinitol_2-dehydrogenase_activity	biological_process molecular_function	GO:0008152 GO:0016491 GO:0003824 GO:0005488 GO:0047038
258753	15					8.5234	9.22394	9.5114	7.80308	6.99844	8.54211	8.94102	6.93946	7.82474	6.33897												KOG4476	Gluconate_transport-inducing_protein	Signal_transduction_mechanisms Carbohydrate_transport_and_metabolism	CELLULAR_PROCESSES_AND_SIGNALING METABOLISM
262077	15					9.64243	10.7948	12.1991	6.65669	6.13939	7.58095	9.08104	7.18099	6.37701	5.71818				-2.99409					GT1	IPR002213	UDP-glucuronosyl/UDP-glucosyltransferase	KOG1192	UDP-glucuronosyl_and_UDP-glucosyl_transferase	Carbohydrate_transport_and_metabolism Energy_production_and_conversion	METABOLISM						5830 9957 23764	metabolic_process transferase_activity,_transferring_hexosyl_groups hydroquinone_glucosyltransferase_activity	biological_process molecular_function	GO:0008152 GO:0016758 GO:0050505
263297	15					8.24933	8.7294	8.20133	7.27595	6.57707	8.79655	8.74886	7.06133	7.01941	6.58951								-2.09798																	yes
266233	15					8.80928	9.36016	8.72459	7.17601	6.91702	8.55191	9.21725	7.21528	7.35192	7.093
29627	15					8.17612	8.80368	8.4097	7.61558	6.56724	8.46779	9.0612	7.23176	7.35018	6.44608				-1.55934		-1.22258	-1.09954	-1.9905		IPR002307 IPR002305 IPR001412	Tyrosyl-tRNA_synthetase,_class_Ib,_bacterial/mitochondrial Aminoacyl-tRNA_synthetase,_class_Ib Aminoacyl-tRNA_synthetase,_class_I,_conserved_site	KOG2623	Tyrosyl-tRNA_synthetase	Translation,_ribosomal_structure_and_biogenesis	INFORMATION_STORAGE_AND_PROCESSING	6.1.1.1	Tyrosine--tRNA_ligase	Phenylalanine,_tyrosine_and_tryptophan_biosynthesis Aminoacyl-tRNA_biosynthesis	Amino_Acid_Metabolism TRANSLATION	METABOLIC REGULATORY	3191 4580 4556 3930 3736 162 4561 3172	tyrosine-tRNA_ligase_activity tyrosyl-tRNA_aminoacylation translation cytoplasm ATP_binding nucleotide_binding tRNA_aminoacylation_for_protein_translation aminoacyl-tRNA_ligase_activity	molecular_function biological_process cellular_component	GO:0004831 GO:0006437 GO:0006412 GO:0005737 GO:0005524 GO:0000166 GO:0006418 GO:0004812
87775	15					7.93802	8.81825	8.89147	7.23075	7.35314	8.93087	8.9688	6.78334	6.92897	6.8802						-2.04885	-1.93279	-1.99043		IPR011701 IPR007114 IPR016196	Major_facilitator_superfamily_MFS-1 Major_facilitator_superfamily MFS_general_substrate_transporter	KOG0254	Predicted_transporter_(major_facilitator_superfamily)	General_function_prediction_only	POORLY_CHARACTERIZED						3546 4927 9321	transporter_activity transport integral_to_membrane	molecular_function biological_process cellular_component	GO:0005215 GO:0006810 GO:0016021
138261	16					8.67362	8.60598	8.30191	7.70755	6.50848	8.10424	8.16799	6.54527	6.45506	5.96889										IPR002637	Ham1-like_protein	KOG3222	Inosine_triphosphate_pyrophosphatase	Nucleotide_transport_and_metabolism	METABOLISM	3.6.1.19	Nucleoside-triphosphate_pyrophosphatase	Pyrimidine_metabolism Purine_metabolism	Nucleotide_Metabolism	METABOLIC	9985 21842	hydrolase_activity nucleoside-triphosphate_diphosphatase_activity	molecular_function	GO:0016787 GO:0047429
146309	16					8.59311	9.86294	8.97217	7.05057	6.91853	7.24003	6.9537	7.33277	7.01648	6.69897										IPR001138	Fungal_transcriptional_regulatory_protein,_N-terminal										2196 3838 4504 5939	transcription_factor_activity nucleus regulation_of_transcription,_DNA-dependent zinc_ion_binding	molecular_function cellular_component biological_process	GO:0003700 GO:0005634 GO:0006355 GO:0008270
156415	16					7.43243	8.26804	7.77935	7.12437	7.02503	8.08444	8.95757	6.75455	6.94976	7.12374										IPR000873	AMP-dependent_synthetase_and_ligase										2290 5830	catalytic_activity metabolic_process	molecular_function biological_process	GO:0003824 GO:0008152
185353	16					7.32918	9.26891	9.80848	7.64695	7.25626	8.60173	8.29126	7.1041	7.20221	6.5444		2.33943								IPR001412	Aminoacyl-tRNA_synthetase,_class_I,_conserved_site	KOG1216	von_Willebrand_factor_and_related_coagulation_proteins	Extracellular_structures Defense_mechanisms	CELLULAR_PROCESSES_AND_SIGNALING						162 3172 3736 3930 4556 4561	nucleotide_binding aminoacyl-tRNA_ligase_activity ATP_binding cytoplasm translation tRNA_aminoacylation_for_protein_translation	molecular_function cellular_component biological_process	GO:0000166 GO:0004812 GO:0005524 GO:0005737 GO:0006412 GO:0006418
187641	16					7.16886	8.86597	7.87497	7.40401	7.02796	8.11224	9.71001	7.0926	7.88972	6.77903										IPR003959 IPR003593 IPR003960	AAA_ATPase,_core AAA+_ATPase,_core AAA_ATPase,_conserved_site	KOG0733	Nuclear_AAA_ATPase_(VCP_subfamily)	Posttranslational_modification,_protein_turnover,_chaperones	CELLULAR_PROCESSES_AND_SIGNALING						162 10269 3736	nucleotide_binding nucleoside-triphosphatase_activity ATP_binding	molecular_function	GO:0000166 GO:0017111 GO:0005524
201449	16					7.5062	9.01429	9.1229	7.89292	6.45097	7.6914	8.3771	7.54209	7.59162	7.20972										IPR010997	HRDC-like	KOG4168	Predicted_RNA_polymerase_III_subunit_C17	Transcription	INFORMATION_STORAGE_AND_PROCESSING						162 2290 19375	nucleotide_binding catalytic_activity cellular_metabolic_process	molecular_function biological_process	GO:0000166 GO:0003824 GO:0044237
211478	16					7.99717	8.09799	8.28297	7.30575	6.96825	8.10241	8.9882	6.76614	6.92764	6.52451								-1.51613				KOG0260	RNA_polymerase_II,_large_subunit	Transcription	INFORMATION_STORAGE_AND_PROCESSING
211596	16					8.04813	7.96897	8.38591	6.73073	6.55047	8.51159	8.15253	6.61115	6.73341	6.32129						-1.81653	-1.70698	-2.10443		IPR001737 IPR011530	Ribosomal_RNA_adenine_methylase_transferase rRNA_adenine_dimethylase	KOG0820	Ribosomal_RNA_adenine_dimethylase	RNA_processing_and_modification	INFORMATION_STORAGE_AND_PROCESSING	2.1.1.-	Methyltransferases	Androgen_and_estrogen_metabolism Aminophosphonate_metabolism Porphyrin_and_chlorophyll_metabolism Ubiquinone_biosynthesis Histidine_metabolism Selenoamino_acid_metabolism Tryptophan_metabolism Tyrosine_metabolism	Lipid_Metabolism Metabolism_of_Other_Amino_Acids Metabolism_of_Cofactors_and_Vitamins Amino_Acid_Metabolism	METABOLIC	153 175 6281 4513 9661 2346 5847 5848 5849 5850 5851 5852 5853 5945 5992 6085 6282 6619 6977 9489 9552 9553 9556 9557 9572 9652 9653 9654 9655 9659 9662 9663 9664 10743 11011 11960 13642 19234 19240 19241 19244 19246 19254 19255 19267 19291 19297 19298 19315 19316	rRNA_modification rRNA_(adenine-N6,N6-)-dimethyltransferase_activity rRNA_methyltransferase_activity rRNA_processing rRNA_(adenine)_methyltransferase_activity C-terminal_protein_carboxyl_methyltransferase_activity C-methyltransferase_activity N-methyltransferase_activity O-methyltransferase_activity S-methyltransferase_activity RNA_methyltransferase_activity mRNA_methyltransferase_activity tRNA_m…	biological_process molecular_function	GO:0000154 GO:0000179 GO:0008649 GO:0006364 GO:0016433 GO:0003880 GO:0008169 GO:0008170 GO:0008171 GO:0008172 GO:0008173 GO:0008174 GO:0008175 GO:0008276 GO:0008326 GO:0008425 GO:0008650 GO:0009008 GO:0009383 GO:0016205 GO:0016273 GO:0016274 GO:0016278 GO:0016279 GO:0016300 GO:0016423 GO:0016424 GO:0016426 GO:0016427 GO:0016431 GO:0016434 GO:0016435 GO:0016436 GO:0018423 GO:0018707 GO:0019702 GO:…
212476	16					7.45011	9.28804	8.88209	7.5066	7.02139	7.83006	7.77638	7.20445	7.28115	6.91826	1.85115
214593	16					6.5997	9.1674	8.81547	7.42405	7.25971	7.84355	8.11437	7.08821	7.40757	7.14325	2.5125	2.13917								IPR006186 IPR004843	Serine/threonine-specific_protein_phosphatase_and_bis(5-nucleosyl)-tetraphosphatase Metallophosphoesterase	KOG0375	Serine-threonine_phosphatase_2B,_catalytic_subunit	General_function_prediction_only	POORLY_CHARACTERIZED	3.1.3.16	Serine/threonine_specific_protein_phosphatase				9985 3087 3089 3090 4132 6080 6240 10186 10187 10190	hydrolase_activity phosphoprotein_phosphatase_activity calcium-dependent_protein_serine/threonine_phosphatase_activity magnesium-dependent_protein_serine/threonine_phosphatase_activity magnesium-dependent_protein_serine/threonine_phosphatase_complex CTD_phosphatase_activity calcium-dependent_protein_serine/threonine_phosphatase_regulator_activity myosin_phosphatase_activity myosin_phosphatase_reg…	molecular_function cellular_component	GO:0016787 GO:0004721 GO:0004723 GO:0004724 GO:0005963 GO:0008420 GO:0008597 GO:0017018 GO:0017020 GO:0017023
247651	16					6.56284	10.0265	8.84468	7.07311	5.99987	9.25193	9.33587	6.42697	6.57016	6.12045	3.25764	2.14176				-2.64188	-2.51233	-2.9255		IPR001810 IPR000834	Cyclin-like_F-box Peptidase_M14,_carboxypeptidase_A										2620 4639 5939	carboxypeptidase_A_activity proteolysis zinc_ion_binding	molecular_function biological_process	GO:0004182 GO:0006508 GO:0008270
247854	16					7.56378	11.0726	10.3935	6.84142	6.74807	8.7713	8.70046	6.71822	6.56053	6.73897	3.28552	2.71271				-1.90094	-2.07542	-1.90791
248461	16					7.52376	9.10958	8.9586	7.60276	7.15208	7.20589	8.17295	7.20415	6.89422	6.63185										IPR001680 IPR011045 IPR011046	WD40_repeat Nitrous_oxide_reductase,_N-terminal WD40_repeat-like	KOG0263	Transcription_initiation_factor_TFIID,_subunit_TAF5_(also_component_of_histone_acetyltransferase_SAGA)	Transcription	INFORMATION_STORAGE_AND_PROCESSING
251015	16					7.67462	8.95297	8.41282	7.57596	6.91967	8.06516	8.03182	6.63566	7.2679	6.91998										IPR007087 IPR015880	Zinc_finger,_C2H2-type Zinc_finger,_C2H2-like	KOG1721	FOG:_Zn-finger	General_function_prediction_only	POORLY_CHARACTERIZED						2175 3827 5939	nucleic_acid_binding intracellular zinc_ion_binding	molecular_function cellular_component	GO:0003676 GO:0005622 GO:0008270
252572	16					7.76868	9.17187	8.74602	6.78803	5.58234	8.36641	9.9638	6.58012	6.63038	6.19216
253276	16					6.65884	8.09751	7.588	6.25511	6.18835	9.23816	9.09908	7.11857	6.95563	6.62911						-2.14061	-2.31886	-2.6207		IPR000250 IPR008985	Peptidase_G1,_eqolisin Concanavalin_A-like_lectin/glucanase										2628 4639	aspartic-type_endopeptidase_activity proteolysis	molecular_function biological_process	GO:0004190 GO:0006508	yes
253706	16					7.33492	8.94319	9.12518	7.74476	6.6732	9.02868	8.51215	7.50921	6.85771	5.90456								-2.72245		IPR004923 IPR008991	Iron_permease_FTR1 Translation_protein_SH3-like										9320	membrane	cellular_component	GO:0016020	yes
254123	16					7.65016	8.71528	8.6017	7.02809	6.72689	8.31985	7.94773	7.20152	6.86449	6.59591										IPR001055 IPR001041	Adrenodoxin Ferredoxin	KOG3309	Ferredoxin	Energy_production_and_conversion	METABOLISM						4283 6664 24783 24784	electron_transport electron_carrier_activity iron-sulfur_cluster_binding 2_iron,_2_sulfur_cluster_binding	biological_process molecular_function	GO:0006118 GO:0009055 GO:0051536 GO:0051537
257104	16					8.21343	9.92666	9.64254	7.51306	7.39178	7.72319	8.26932	7.00732	7.08998	7.07595										IPR003042 IPR006076 IPR002198	Aromatic-ring_hydroxylase FAD_dependent_oxidoreductase Short-chain_dehydrogenase/reductase_SDR	KOG2614	Kynurenine_3-monooxygenase_and_related_flavoprotein_monooxygenases	Energy_production_and_conversion General_function_prediction_only	METABOLISM POORLY_CHARACTERIZED	1.14.13.1	Salicylate_1-monooxygenase	Fluorene_degradation Nitorobenzene_degradation	Biodegradation_of_Xenobiotics	METABOLIC	5830 9710 10964	metabolic_process oxidoreductase_activity salicylate_1-monooxygenase_activity	biological_process molecular_function	GO:0008152 GO:0016491 GO:0018658
257500	16					7.49124	8.47744	7.74985	6.58646	5.57065	8.90484	9.11438	5.56397	7.6428	5.31666				-1.77202		-3.11783		-3.4204		IPR003042 IPR002938	Aromatic-ring_hydroxylase Monooxygenase,_FAD-binding	KOG2614	Kynurenine_3-monooxygenase_and_related_flavoprotein_monooxygenases	Energy_production_and_conversion General_function_prediction_only	METABOLISM POORLY_CHARACTERIZED	1.14.13.9	Kynurenine_3-monooxygenase	Tryptophan_metabolism	Amino_Acid_Metabolism	METABOLIC	2888 4283 4851 5830 9710 2893	monooxygenase_activity electron_transport aromatic_compound_metabolic_process metabolic_process oxidoreductase_activity kynurenine_3-monooxygenase_activity	molecular_function biological_process	GO:0004497 GO:0006118 GO:0006725 GO:0008152 GO:0016491 GO:0004502
259868	16					7.86702	9.59579	8.55587	7.19036	5.09447	8.44011	8.64426	7.68683	6.5099	6.55579				-2.4052
260864	16					7.38948	9.0311	8.63961	7.33621	6.8613	7.96464	8.18147	6.86067	7.30839	6.15496
262258	16					7.5029	8.93946	8.77971	8.08314	6.28221	8.04795	7.82509	8.2259	7.17476	6.02991								-1.90828		IPR001128 IPR002401 IPR003006	Cytochrome_P450 Cytochrome_P450,_E-class,_group_I Immunoglobulin/major_histocompatibility_complex,_conserved_site	KOG0157	Cytochrome_P450_CYP4/CYP19/CYP26_subfamilies	Lipid_transport_and_metabolism Secondary_metabolites_biosynthesis,_transport_and_catabolism	METABOLISM	1.14.13.30	Leukotriene-B4_20-monooxygenase	Prostaglandin_and_leukotriene_metabolism	Metabolism_of_Complex_Lipids	METABOLIC	2888 3721 4283 12251 23314	monooxygenase_activity iron_ion_binding electron_transport heme_binding leukotriene-B4_20-monooxygenase_activity	molecular_function biological_process	GO:0004497 GO:0005506 GO:0006118 GO:0020037 GO:0050051
264190	16					7.28721	9.12084	8.62571	7.79828	7.08412	8.20457	9.19395	7.4242	6.96501	6.8478	1.73803									IPR006662 IPR013766 IPR012336	Thioredoxin-related Thioredoxin_domain Thioredoxin-like_fold	KOG0190	Protein_disulfide_isomerase_(prolyl_4-hydroxylase_beta_subunit)	Posttranslational_modification,_protein_turnover,_chaperones	CELLULAR_PROCESSES_AND_SIGNALING	5.3.4.1	Protein_disulfide_isomerase				19912 2234	cell_redox_homeostasis protein_disulfide_isomerase_activity	biological_process molecular_function	GO:0045454 GO:0003756
264550	16					8.08346	9.38645	9.94465	7.34058	7.01019	7.8371	7.71566	6.67339	7.02672	5.92056										IPR003042 IPR002938	Aromatic-ring_hydroxylase Monooxygenase,_FAD-binding	KOG2614	Kynurenine_3-monooxygenase_and_related_flavoprotein_monooxygenases	Energy_production_and_conversion General_function_prediction_only	METABOLISM POORLY_CHARACTERIZED	1.14.13.1	Salicylate_1-monooxygenase	Fluorene_degradation Nitorobenzene_degradation	Biodegradation_of_Xenobiotics	METABOLIC	2888 4283 4851 5830 9710 10964	monooxygenase_activity electron_transport aromatic_compound_metabolic_process metabolic_process oxidoreductase_activity salicylate_1-monooxygenase_activity	molecular_function biological_process	GO:0004497 GO:0006118 GO:0006725 GO:0008152 GO:0016491 GO:0018658	yes
265159	16					7.52071	8.25481	8.32549	6.75623	6.30385	9.20189	9.44628	6.25325	6.4355	5.56452						-2.72447	-2.59345	-3.39545
85198	16					8.11355	8.94232	8.03548	7.21829	6.53478	7.84205	9.19839	6.8773	7.0554	6.48344										IPR008997	Ricin_B-related_lectin
89984	16					8.4927	9.01502	10.4965	6.34232	6.5547	8.42194	8.02179	7.14038	7.28353	5.25719								-2.71162		IPR001509 IPR016040	NAD-dependent_epimerase/dehydratase NAD(P)-binding	KOG1502	Flavonol_reductase/cinnamoyl-CoA_reductase	Defense_mechanisms	CELLULAR_PROCESSES_AND_SIGNALING	1.1.1.195	Cinnamyl-alcohol_dehydrogenase	Flavonoids,_stilbene_and_lignin_biosynthesis	Biosynthesis_of_Secondary_Metabolites	METABOLIC	2290 19375 23921 3708 5830 20008	catalytic_activity cellular_metabolic_process coenzyme_binding binding metabolic_process cinnamyl-alcohol_dehydrogenase_activity	molecular_function biological_process	GO:0003824 GO:0044237 GO:0050662 GO:0005488 GO:0008152 GO:0045551
101848	17					7.41492	8.6384	8.58224	6.68252	6.61166	7.55773	8.17506	6.70539	6.9915	6.40728
142250	17					7.15342	8.94436	8.24593	5.71306	7.00006	8.79415	8.20383	5.48537	7.09197	6.32916						-2.90293				IPR000262 IPR012133	FMN-dependent_alpha-hydroxy_acid_dehydrogenase Alpha-hydroxy_acid_dehydrogenase,_FMN-dependent	KOG0538	Glycolate_oxidase	Energy_production_and_conversion	METABOLISM	1.1.3.15	(S)-2-hydroxy-acid_oxidase	Glyoxylate_and_dicarboxylate_metabolism	Carbohydrate_Metabolism	METABOLIC	4283 9710 7744 2423 6507 6936	electron_transport oxidoreductase_activity FMN_binding (S)-2-hydroxy-acid_oxidase_activity glycolate_oxidase_activity glycolate_oxidase_complex	biological_process molecular_function cellular_component	GO:0006118 GO:0016491 GO:0010181 GO:0003973 GO:0008891 GO:0009339
149234	17					8.89066	8.32562	7.40244	6.77063	5.51755	7.6493	7.96204	7.2824	5.96129	6.84247				-3.0813						IPR007318	Phospholipid_methyltransferase	KOG4142	Phospholipid_methyltransferase	Lipid_transport_and_metabolism	METABOLISM	2.1.1.71	Phosphatidyl-N-methylethanolamine_N-methyltransferase	Glycine,_serine_and_threonine_metabolism	Amino_Acid_Metabolism	METABOLIC	4772 5848 574	phospholipid_metabolic_process N-methyltransferase_activity phosphatidyl-N-methylethanolamine_N-methyltransferase_activity	biological_process molecular_function	GO:0006644 GO:0008170 GO:0000773
164394	17					7.51018	9.7282	9.18849	6.84921	6.92065	7.21781	7.11875	6.79367	7.04688	6.82832
190070	17					7.70136	9.41501	8.71532	7.04415	6.84967	7.86359	7.84715	6.79953	6.81832	6.70149										IPR000223	Peptidase_S26A,_signal_peptidase_I	KOG1216	von_Willebrand_factor_and_related_coagulation_proteins	Extracellular_structures Defense_mechanisms	CELLULAR_PROCESSES_AND_SIGNALING						4639 5908 9320	proteolysis serine-type_peptidase_activity membrane	biological_process molecular_function cellular_component	GO:0006508 GO:0008236 GO:0016020
195663	17					6.97822	9.79977	9.80882	6.69814	7.05491	7.32115	8.06243	6.90098	7.25717	7.10295	2.64598	2.64724								IPR008928	Six-hairpin_glycosidase-like										2290	catalytic_activity	molecular_function	GO:0003824
209915	17					7.26471	8.80351	9.3296	7.05483	6.34132	6.15191	8.30197	8.0888	7.08995	6.45562		1.93457			2.11548					IPR001395	Aldo/keto_reductase	KOG1575	Voltage-gated_shaker-like_K+_channel,_subunit_beta/KCNAB	Energy_production_and_conversion	METABOLISM	1.1.1.65	Pyridoxine_4-dehydrogenase	Vitamin_B6_metabolism	Metabolism_of_Cofactors_and_Vitamins	METABOLIC	9710 23498	oxidoreductase_activity pyridoxine_4-dehydrogenase_activity	molecular_function	GO:0016491 GO:0050236
24482	17					8.30036	9.39608	9.14568	7.15881	6.89567	7.32625	8.02992	6.62728	6.33734	6.44507										IPR003010	Nitrilase/cyanide_hydratase_and_apolipoprotein_N-acyltransferase										10005 4924	hydrolase_activity,_acting_on_carbon-nitrogen_(but_not_peptide)_bonds nitrogen_compound_metabolic_process	molecular_function biological_process	GO:0016810 GO:0006807
247978	17					7.765	8.62482	8.41453	6.97984	6.79877	7.55801	8.16093	6.85458	6.5193	6.76652										IPR001876 IPR013536 IPR006025	Zinc_finger,_RanBP2-type WLM Peptidase_M,_neutral_zinc_metallopeptidases,_zinc-binding_site	KOG1558	Fe2+/Zn2+_regulated_transporter	Inorganic_ion_transport_and_metabolism	METABOLISM						3827 5939 4639 5909	intracellular zinc_ion_binding proteolysis metallopeptidase_activity	cellular_component molecular_function biological_process	GO:0005622 GO:0008270 GO:0006508 GO:0008237
248537	17					7.40907	9.39783	8.90108	7.42698	5.8498	7.55729	8.80104	6.74905	5.90491	6.2788										IPR001810	Cyclin-like_F-box
253781	17					7.67565	9.20858	8.02704	7.67804	6.71489	6.93032	7.4685	7.06424	6.5623	6.35939										IPR001680 IPR011046	WD40_repeat WD40_repeat-like	KOG0266	WD40_repeat-containing_protein	General_function_prediction_only	POORLY_CHARACTERIZED
255010	17					7.36405	9.26108	10.7593	6.1415	6.0277	7.98101	8.93902	7.14651	6.16015	6.01417		3.21137								IPR006094 IPR000183 IPR016166	FAD_linked_oxidase,_N-terminal Orn/DAP/Arg_decarboxylase_2 FAD-binding,_type_2	KOG1231	Proteins_containing_the_FAD_binding_domain	Energy_production_and_conversion	METABOLISM						2290 9710 23919	catalytic_activity oxidoreductase_activity FAD_binding	molecular_function	GO:0003824 GO:0016491 GO:0050660	yes
255446	17					6.23847	8.44008	7.65657	7.35764	6.05144	8.05801	9.44751	6.68925	6.2042	6.14763
257630	17					7.5452	9.28124	8.90863	8.27854	7.38093	6.62753	7.63021	7.45046	7.56598	6.38096										IPR004695	C4-dicarboxylate_transporter/malic_acid_transport_protein										9321	integral_to_membrane	cellular_component	GO:0016021
260033	17					7.16291	9.50986	9.43007	6.64088	6.94622	6.8115	7.60571	7.35081	7.07154	6.51957	2.35363	2.16388
263171	17					8.49184	8.22945	8.41847	6.80629	6.65629	7.13253	8.41276	6.74079	6.64468	6.57347			-1.62595	-1.7841						IPR001806 IPR013753 IPR003577 IPR003578 IPR003579 IPR002041 IPR005225	Ras_GTPase Ras Ras_small_GTPase,_Ras_type Ras_small_GTPase,_Rho_type Ras_small_GTPase,_Rab_type Ran_GTPase Small_GTP-binding_protein	KOG0095	GTPase_Rab30,_small_G_protein_superfamily	Intracellular_trafficking,_secretion,_and_vesicular_transport	CELLULAR_PROCESSES_AND_SIGNALING						3737 5344 2378 3727 4994 5019 5250 3827 8400	GTP_binding small_GTPase_mediated_signal_transduction GTPase_activity protein_binding intracellular_protein_transport nucleocytoplasmic_transport signal_transduction intracellular protein_transport	molecular_function biological_process cellular_component	GO:0005525 GO:0007264 GO:0003924 GO:0005515 GO:0006886 GO:0006913 GO:0007165 GO:0005622 GO:0015031
263970	17					9.24139	9.96764	9.25364	8.37993	5.55716	6.94479	8.18054	7.58368	5.85105	5.31469										IPR001841	Zinc_finger,_RING-type	KOG1001	Helicase-like_transcription_factor_HLTF/DNA_helicase_RAD5,_DEAD-box_superfamily	Transcription Replication,_recombination_and_repair	INFORMATION_STORAGE_AND_PROCESSING						3727 5939	protein_binding zinc_ion_binding	molecular_function	GO:0005515 GO:0008270
264854	17					7.85149	8.50439	8.11909	6.77683	6.35062	8.11266	7.49317	6.84362	6.697	6.39234												KOG1474	Transcription_initiation_factor_TFIID,_subunit_BDF1_and_related_bromodomain_proteins	Transcription	INFORMATION_STORAGE_AND_PROCESSING
93717	17					6.79974	8.44446	7.99432	6.89834	6.57232	7.84345	8.44219	6.40223	6.27588	6.23699	1.59932						-1.61796	-1.65213
101816	18					7.69762	8.7115	7.28568	8.14757	5.40322	6.26694	7.81269	6.7713	6.14172	5.50251
104579	18					6.93537	9.45304	8.55395	6.87217	6.40962	6.37258	6.96227	6.28072	6.40001	6.47895												KOG2992	Nucleolar_GTPase/ATPase_p130	Nuclear_structure	CELLULAR_PROCESSES_AND_SIGNALING
105956	18					5.96165	9.12171	8.00403	7.20995	5.65693	7.15122	8.0316	6.87772	6.87542	5.7241	2.95417	1.95712
146947	18					7.91024	9.2808	9.14676	6.94843	6.1753	8.56826	8.03902	6.02296	6.35778	5.09075						-2.27954		-3.1136				KOG4476	Gluconate_transport-inducing_protein	Signal_transduction_mechanisms Carbohydrate_transport_and_metabolism	CELLULAR_PROCESSES_AND_SIGNALING METABOLISM
195181	18					8.2041	9.3026	8.29833	7.14137	6.35642	7.15652	7.08684	6.40361	6.16066	6.1063										IPR001810	Cyclin-like_F-box
253611	18					6.72708	9.42543	8.49118	6.90399	6.59633	6.54929	7.95141	6.42854	6.25051	6.36292	2.56398									IPR001128 IPR002401	Cytochrome_P450 Cytochrome_P450,_E-class,_group_I	KOG0156	Cytochrome_P450_CYP2_subfamily	Secondary_metabolites_biosynthesis,_transport_and_catabolism	METABOLISM	1.14.14.1	Unspecific_monooxygenase	Tryptophan_metabolism Fatty_acid_metabolism gamma-Hexachlorocyclohexane_degradation	Amino_Acid_Metabolism Lipid_Metabolism Biodegradation_of_Xenobiotics	METABOLIC	2888 3721 4283 12251 23642	monooxygenase_activity iron_ion_binding electron_transport heme_binding unspecific_monooxygenase_activity	molecular_function biological_process	GO:0004497 GO:0005506 GO:0006118 GO:0020037 GO:0050381
253842	18					7.63753	8.54147	8.44992	6.58198	6.46368	7.5603	7.42417	6.34289	6.29248	6.07423
254006	18					6.73303	8.59868	7.98281	6.15009	6.17522	7.7482	9.18749	6.44254	6.42486	6.53009
260310	18					8.10485	8.37457	8.33651	6.55962	6.2191	7.63182	8.24265	6.36651	6.16538	5.98963
263332	18					7.86787	8.86439	7.9876	5.82102	6.2486	9.07724	7.73632	6.11883	6.4639	6.07496						-2.65675	-2.35229	-2.65548																	yes
265966	18					7.29231	8.84272	7.74484	6.41171	6.50527	8.02696	8.07521	6.15442	6.05515	5.82165	1.51341					-1.79309	-1.93804	-2.15871		IPR011701 IPR007114 IPR016196	Major_facilitator_superfamily_MFS-1 Major_facilitator_superfamily MFS_general_substrate_transporter	KOG0254	Predicted_transporter_(major_facilitator_superfamily)	General_function_prediction_only	POORLY_CHARACTERIZED						3546 4927 9321	transporter_activity transport integral_to_membrane	molecular_function biological_process cellular_component	GO:0005215 GO:0006810 GO:0016021	yes
84044	18					7.37514	9.5312	9.53717	6.58112	5.82867	6.8805	7.37868	6.24766	6.10546	5.83124																									yes
101884	19					8.01063	8.8482	8.01544	6.48809	5.60404	9.05175	9.9158	6.08192	5.82743	5.5094						-2.93979	-3.16098	-3.42875		IPR007219	Fungal_specific_transcription_factor										2176 3838 4499 5939	DNA_binding nucleus transcription zinc_ion_binding	molecular_function cellular_component biological_process	GO:0003677 GO:0005634 GO:0006350 GO:0008270
126580	19					6.54398	8.68446	8.68135	6.12849	5.45408	7.17146	8.71912	5.55214	5.34834	5.49539																									yes
135864	19					8.11534	8.92734	7.44876	6.86992	5.15357	6.94621	7.40565	5.97749	5.34804	4.77024										IPR000172 IPR007867 IPR012132	Glucose-methanol-choline_oxidoreductase,_N-terminal Glucose-methanol-choline_oxidoreductase,_C-terminal Glucose-methanol-choline_oxidoreductase	KOG1238	Glucose_dehydrogenase/choline_dehydrogenase/mandelonitrile_lyase_(GMC_oxidoreductase_family)	General_function_prediction_only	POORLY_CHARACTERIZED	1.1.99.1	Choline_dehydrogenase	Glycine,_serine_and_threonine_metabolism	Amino_Acid_Metabolism	METABOLIC	9821 23919 4234 6431	oxidoreductase_activity,_acting_on_CH-OH_group_of_donors FAD_binding alcohol_metabolic_process choline_dehydrogenase_activity	molecular_function biological_process	GO:0016614 GO:0050660 GO:0006066 GO:0008812
198833	19					8.53044	9.73733	9.48574	4.98659	4.74914	7.21466	7.7305	4.93288	4.78844	4.87801			-3.19593	-3.39342
205063	19					5.16341	9.5214	9.083	5.51257	5.60404	7.40261	8.19576	6.41499	6.18326	5.54602	3.90726	3.57326								IPR001128 IPR002401	Cytochrome_P450 Cytochrome_P450,_E-class,_group_I	KOG0157	Cytochrome_P450_CYP4/CYP19/CYP26_subfamilies	Lipid_transport_and_metabolism Secondary_metabolites_biosynthesis,_transport_and_catabolism	METABOLISM	1.14.13.30	Leukotriene-B4_20-monooxygenase	Prostaglandin_and_leukotriene_metabolism	Metabolism_of_Complex_Lipids	METABOLIC	2888 3721 4283 12251 23314	monooxygenase_activity iron_ion_binding electron_transport heme_binding leukotriene-B4_20-monooxygenase_activity	molecular_function biological_process	GO:0004497 GO:0005506 GO:0006118 GO:0020037 GO:0050051	yes
207808	19					6.28072	10.2545	10.7196	3.52614	4.21523	6.43779	7.04627	4.7399	3.95664	3.24489	3.51574	3.69106
208148	19					8.54998	9.51589	9.28006	6.12997	5.33937	6.48106	6.30945	5.58392	4.40802	3.70569				-2.83004				-2.49267				KOG1187	Serine/threonine_protein_kinase	Signal_transduction_mechanisms	CELLULAR_PROCESSES_AND_SIGNALING
208534	19					8.54328	9.57373	9.47508	4.58003	3.79194	8.8107	8.01211	6.08703	4.66503	4.05194			-3.5585	-4.15692			-3.4508	-3.92157																	yes
211693	19					7.98721	9.54627	9.7297	6.56686	5.85702	7.49078	7.98614	5.70423	5.45278	3.80894								-3.20753		IPR006094 IPR016166	FAD_linked_oxidase,_N-terminal FAD-binding,_type_2	KOG1231	Proteins_containing_the_FAD_binding_domain	Energy_production_and_conversion	METABOLISM						9710 23919 2290	oxidoreductase_activity FAD_binding catalytic_activity	molecular_function	GO:0016491 GO:0050660 GO:0003824	yes
249055	19					6.4538	8.92488	8.9013	5.31134	4.74825	5.70871	6.29464	5.33568	4.68842	4.18521	2.39825	2.32537
249334	19					8.93467	10.0332	9.49312	5.82932	2.99004	10.2015	7.81411	5.38678	3.23634	3.63069				-4.40933		-3.76744	-5.47971	-5.25322		IPR002818	ThiJ/PfpI
250646	19					6.91414	9.53851	9.64079	6.65481	5.56974	7.59592	9.71694	6.16205	5.91725	5.23695		2.4982
25102	19					7.04178	9.01658	9.29364	6.90241	5.86688	7.58065	6.71079	6.14643	5.76004	4.94867	1.92424	2.17615						-2.43145		IPR011701 IPR007114 IPR016196	Major_facilitator_superfamily_MFS-1 Major_facilitator_superfamily MFS_general_substrate_transporter	KOG0254	Predicted_transporter_(major_facilitator_superfamily)	General_function_prediction_only	POORLY_CHARACTERIZED						9321 4927 3546	integral_to_membrane transport transporter_activity	cellular_component biological_process molecular_function	GO:0016021 GO:0006810 GO:0005215
251129	19					7.33747	8.82866	8.0459	5.83323	5.04901	7.68671	7.217	6.94867	5.61828	5.5215				-2.19916						IPR013130 IPR013112 IPR013121 IPR011014	Ferric_reductase-like_transmembrane_component,_N-terminal FAD-binding_8 Ferric_reductase,_NAD_binding Mechanosensitive_ion_channel_MscS,_transmembrane-2	KOG0039	Ferric_reductase,_NADH/NADPH_oxidase_and_related_proteins	Secondary_metabolites_biosynthesis,_transport_and_catabolism Inorganic_ion_transport_and_metabolism	METABOLISM						9320 3721 4283 9321 9710 23919 287	membrane iron_ion_binding electron_transport integral_to_membrane oxidoreductase_activity FAD_binding ferric-chelate_reductase_activity	cellular_component molecular_function biological_process	GO:0016020 GO:0005506 GO:0006118 GO:0016021 GO:0016491 GO:0050660 GO:0000293
253013	19					7.21734	10.1649	10.0003	5.43482	4.89235	7.19542	7.61363	5.7842	5.18145	5.41725										IPR010829	Cerato-platanin														yes
253474	19					7.6461	8.7453	8.13798	6.61855	4.80248	7.87517	8.03739	6.18525	5.11393	5.36128				-2.49328			-2.54571	-2.32369				KOG1995	Conserved_Zn-finger_protein	General_function_prediction_only	POORLY_CHARACTERIZED
253704	19					5.93157	9.07998	10.1051	6.02531	5.95016	6.82424	8.01069	6.8844	6.19312	4.85283	2.71786	3.5565								IPR016040	NAD(P)-binding										2290 3708 5830	catalytic_activity binding metabolic_process	molecular_function biological_process	GO:0003824 GO:0005488 GO:0008152
262548	19					8.86051	9.04191	8.60893	5.96647	5.13419	8.3893	8.0504	6.61933	5.79529	5.25643				-3.03816				-2.75529																	yes
262599	19					7.18574	11.3558	11.2923	4.41474	3.20475	8.07841	8.40329	5.66623	5.25421	5.0548	4.0333	3.74851																							yes
265492	19					7.53028	9.52456	8.5953	5.74564	3.17527	6.93495	7.69055	6.00183	4.66847	4.94483				-3.69678
265957	19					6.3373	9.01151	9.40322	5.5772	5.93058	6.27223	7.47742	5.70051	4.94409	3.78668	2.57315	2.86046																							yes
165707	20					5.85107	8.04927	8.33831	5.94291	5.63444	6.95701	7.18102	5.72591	5.51671	5.09608		2.33425								IPR003100 IPR003165 IPR014811 IPR012337	Argonaute_and_Dicer_protein,_PAZ Stem_cell_self-renewal_protein_Piwi Region_of_unknown_function_DUF1785 Polynucleotidyl_transferase,_Ribonuclease_H_fold	KOG1041	Translation_initiation_factor_2C_(eIF-2C)_and_related_proteins	Translation,_ribosomal_structure_and_biogenesis	INFORMATION_STORAGE_AND_PROCESSING						2175	nucleic_acid_binding	molecular_function	GO:0003676
252624	20					6.48241	9.19477	7.66534	4.64125	4.30862	8.79034	8.40521	4.46478	3.9933	3.44669						-3.79927	-4.15534	-4.41751				KOG4701	Chitinase	Cell_wall/membrane/envelope_biogenesis	CELLULAR_PROCESSES_AND_SIGNALING										yes
253472	20					8.22776	8.36237	7.56258	6.05713	5.11141	8.35294	8.11216	5.87578	5.14947	5.16092			-2.0149	-2.86658		-2.3439	-3.02262	-3.00598
255233	20					8.2311	9.42541	8.65284	3.74244	3.80324	7.99097	7.55585	3.28115	4.11112	3.17929			-3.84473	-3.67268		-3.84272	-3.28633	-3.96399																	yes
259590	20					7.97545	8.07728	7.38338	7.05087	5.76734	8.37617	8.19617	5.34306	4.73585	3.97739				-2.06205		-2.76225	-3.37175	-3.97341
264546	20					6.53901	8.74977	8.34788	5.67026	6.14551	7.96462	10.4934	5.68498	5.82609	6.01725										IPR013069 IPR000210 IPR011333	BTB/POZ BTB/POZ-like BTB/POZ_fold										3727	protein_binding	molecular_function	GO:0005515
265150	20					7.57576	8.10102	8.02996	5.83366	6.01454	9.00332	8.53126	5.67045	6.02269	5.38472						-2.94	-2.63822	-3.19167
64492	20					4.08174	7.8847	7.6833	5.61967	6.37507	7.1846	7.30883	6.16971	6.24963	3.63792	3.11988	2.94299						-3.28216		IPR001128	Cytochrome_P450	KOG0157	Cytochrome_P450_CYP4/CYP19/CYP26_subfamilies	Lipid_transport_and_metabolism Secondary_metabolites_biosynthesis,_transport_and_catabolism	METABOLISM						2888 3721 4283 12251	monooxygenase_activity iron_ion_binding electron_transport heme_binding	molecular_function biological_process	GO:0004497 GO:0005506 GO:0006118 GO:0020037
147361	21					6.72031	8.90555	6.81638	6.1296	5.84099	6.43981	8.04591	6.11483	5.90042	5.88393										IPR000873 IPR001031 IPR006163 IPR009081	AMP-dependent_synthetase_and_ligase Thioesterase Phosphopantetheine-binding Acyl_carrier_protein-like	KOG1176	Acyl-CoA_synthetase	Lipid_transport_and_metabolism	METABOLISM	6.2.1.3	Long-chain-fatty-acid--CoA_ligase	Fatty_acid_metabolism	Lipid_Metabolism	METABOLIC	2290 5830 6667 9986 22441 2861 8961 14792 14793 14794	catalytic_activity metabolic_process biosynthetic_process hydrolase_activity,_acting_on_ester_bonds cofactor_binding long-chain-fatty-acid-CoA_ligase_activity fatty-acid_ligase_activity short-chain-fatty-acid-CoA_ligase_activity medium-chain-fatty-acid-CoA_ligase_activity very-long-chain-fatty-acid-CoA_ligase_activity	molecular_function biological_process	GO:0003824 GO:0008152 GO:0009058 GO:0016788 GO:0048037 GO:0004467 GO:0015645 GO:0031955 GO:0031956 GO:0031957
180351	21					4.51607	8.27834	7.04396	5.88684	5.66169	7.30195	6.89141	5.56871	5.68182	5.5076	3.50582	2.43358								IPR000873	AMP-dependent_synthetase_and_ligase										2290 5830	catalytic_activity metabolic_process	molecular_function biological_process	GO:0003824 GO:0008152
202401	21					6.30901	6.73093	7.31721	5.72067	5.2566	7.68543	7.85405	5.6421	5.1313	4.87157						-1.96943	-2.41561	-2.66056				KOG1807	Helicases	Replication,_recombination_and_repair	INFORMATION_STORAGE_AND_PROCESSING
206970	21					6.71688	7.51885	6.81401	6.14986	6.15313	9.0082	10.2491	6.30672	6.10598	5.94462								-2.63816		IPR011600 IPR000577	Peptidase_C14,_caspase_catalytic Carbohydrate_kinase,_FGGY	KOG1546	Metacaspase_involved_in_regulation_of_apoptosis	Cell_cycle_control,_cell_division,_chromosome_partitioning Posttranslational_modification,_protein_turnover,_chaperones	METABOLISM CELLULAR_PROCESSES_AND_SIGNALING						4143 4639 13544	carbohydrate_metabolic_process proteolysis caspase_activity	biological_process molecular_function	GO:0005975 GO:0006508 GO:0030693
207380	21					5.69827	7.19069	5.54513	5.62297	4.69153	7.46056	8.13916	5.33698	5.68903	5.07449										IPR013149 IPR013154 IPR011032 IPR016040	Alcohol_dehydrogenase,_zinc-binding Alcohol_dehydrogenase_GroES-like GroES-like NAD(P)-binding	KOG1197	Predicted_quinone_oxidoreductase	Energy_production_and_conversion General_function_prediction_only	METABOLISM POORLY_CHARACTERIZED	1.6.5.5	NADPH:quinone_reductase				2290 3708 5830 2413	catalytic_activity binding metabolic_process NADPH:quinone_reductase_activity	molecular_function biological_process	GO:0003824 GO:0005488 GO:0008152 GO:0003960
214531	21					5.88075	6.83168	6.86001	5.78884	4.85617	7.20514	7.47563	5.38311	5.41684	4.8999								-2.20863
249331	21					5.36456	6.92553	5.88603	5.71605	5.62918	7.30067	8.6217	5.7574	5.78075	6.2095										IPR003089 IPR000073	Alpha/beta_hydrolase Alpha/beta_hydrolase_fold-1	KOG4178	Soluble_epoxide_hydrolase	Lipid_transport_and_metabolism	METABOLISM						9985	hydrolase_activity	molecular_function	GO:0016787
250353	21					7.34009	7.48908	6.81291	5.69337	4.38069	8.32026	9.00635	7.02428	6.00366	4.81365				-2.61561			-2.15005	-3.24587		IPR001578	Peptidase_C12,_ubiquitin_carboxyl-terminal_hydrolase_1	KOG1415	Ubiquitin_C-terminal_hydrolase_UCHL1	Posttranslational_modification,_protein_turnover,_chaperones	CELLULAR_PROCESSES_AND_SIGNALING	3.4.19.12	Ubiquitinyl_hydrolase_1				2657 3827 4642	ubiquitin_thiolesterase_activity intracellular ubiquitin-dependent_protein_catabolic_process	molecular_function cellular_component biological_process	GO:0004221 GO:0005622 GO:0006511
252619	21					5.9872	7.33827	7.35776	6.30597	5.98025	8.19213	9.77158	6.08452	6.06363	5.92345								-2.29726																	yes
252621	21					5.8732	7.59084	7.51326	5.7974	5.08667	9.3502	10.9094	5.56208	5.91281	5.47472						-3.47516	-3.16018	-3.54625
253284	21					6.94421	7.54594	5.85419	6.25129	5.75593	6.93447	8.45568	5.48355	6.8538	5.29202										IPR000253 IPR008984	Forkhead-associated SMAD/FHA_domain	KOG3872	FOG:_FHA_domain	Signal_transduction_mechanisms	CELLULAR_PROCESSES_AND_SIGNALING
254025	21					5.81702	8.53102	7.20427	6.21998	4.87576	8.11585	10.2532	5.73879	6.31427	5.54865	2.70588							-2.32918
254932	21					5.46947	7.41097	6.48841	6.38604	3.7316	7.23736	9.2692	5.98391	7.6318	5.38638
255433	21					5.82948	7.3541	7.31042	6.35413	5.48304	7.32414	9.02483	5.68613	5.45293	5.31469
259918	21					5.74725	8.98841	6.94707	6.10131	6.17764	8.37926	8.09568	6.79383	5.66112	6.56868	3.31211									IPR011701 IPR007114 IPR016196	Major_facilitator_superfamily_MFS-1 Major_facilitator_superfamily MFS_general_substrate_transporter	KOG0255	Synaptic_vesicle_transporter_SVOP_and_related_transporters_(major_facilitator_superfamily)	General_function_prediction_only	POORLY_CHARACTERIZED						3546 4927 9321	transporter_activity transport integral_to_membrane	molecular_function biological_process cellular_component	GO:0005215 GO:0006810 GO:0016021
261541	21					4.56289	7.44941	6.37314	5.59933	4.65492	7.93232	9.35949	5.55728	5.17981	5.10621							-2.70485	-2.74495
261658	21					5.94809	7.3653	7.36763	4.99332	5.39072	8.03848	7.5123	6.24201	6.07783	5.65895						-1.70373	-1.89784	-2.30993		IPR004045 IPR010987 IPR012336	Glutathione_S-transferase,_N-terminal Glutathione_S-transferase,_C-terminal-like Thioredoxin-like_fold	KOG0406	Glutathione_S-transferase	Posttranslational_modification,_protein_turnover,_chaperones	CELLULAR_PROCESSES_AND_SIGNALING	5.2.1.2	Maleylacetoacetate_isomerase	Tyrosine_metabolism Styrene_degradation	Amino_Acid_Metabolism Biodegradation_of_Xenobiotics	METABOLIC	9333	maleylacetoacetate_isomerase_activity	molecular_function	GO:0016034
261767	21					6.68382	7.36501	6.47936	5.28487	4.72091	6.84068	8.73586	4.63268	6.03481	3.87753								-2.69232
262114	21					5.58129	7.38106	5.86325	5.54015	4.53668	6.34822	8.01578	5.29638	4.66789	4.82674
27907	21					6.05522	7.48181	7.18641	5.10484	5.05686	6.12282	9.05666	4.49343	4.8682	4.7847
32147	21					6.94513	7.86796	7.29326	5.17909	5.19776	7.57409	8.91572	5.0697	4.82471	5.93601						-2.23182	-2.50972			IPR000073	Alpha/beta_hydrolase_fold-1														yes
101826	22					5.83776	6.53298	5.01247	5.5221	5.76328	9.74983	6.1078	5.92084	5.99785	6.11472					-3.24132	-3.39196	-3.33339	-3.23502		IPR001128 IPR002401	Cytochrome_P450 Cytochrome_P450,_E-class,_group_I	KOG0158	Cytochrome_P450_CYP3/CYP5/CYP6/CYP9_subfamilies	Secondary_metabolites_biosynthesis,_transport_and_catabolism	METABOLISM						2888 3721 4283 12251	monooxygenase_activity iron_ion_binding electron_transport heme_binding	molecular_function biological_process	GO:0004497 GO:0005506 GO:0006118 GO:0020037
112933	22					6.69313	8.76131	5.62876	4.10835	4.20808	8.24768	7.66878	4.71169	4.60741	3.51275						-3.11852	-3.23327	-4.1129		IPR007087 IPR015880	Zinc_finger,_C2H2-type Zinc_finger,_C2H2-like	KOG1721	FOG:_Zn-finger	General_function_prediction_only	POORLY_CHARACTERIZED						2175 3827 5939	nucleic_acid_binding intracellular zinc_ion_binding	molecular_function cellular_component	GO:0003676 GO:0005622 GO:0008270
145396	22					6.72245	6.48187	5.51736	4.43834	4.85509	8.01068	6.59574	4.6797	4.96421	5.46362						-2.71954				IPR003663 IPR005828 IPR007114 IPR016196	Sugar_transporter General_substrate_transporter Major_facilitator_superfamily MFS_general_substrate_transporter	KOG0254	Predicted_transporter_(major_facilitator_superfamily)	General_function_prediction_only	POORLY_CHARACTERIZED	5.3.1.4	L-arabinose_isomerase	Pentose_and_glucuronate_interconversions	Carbohydrate_Metabolism	METABOLIC	3642 6276 9320 3546 4927 9321 6356	sugar:hydrogen_symporter_activity carbohydrate_transport membrane transporter_activity transport integral_to_membrane L-arabinose_isomerase_activity	molecular_function biological_process cellular_component	GO:0005351 GO:0008643 GO:0016020 GO:0005215 GO:0006810 GO:0016021 GO:0008733
166193	22					6.62477	6.5579	5.87338	5.2152	6.99054	8.98472	6.82158	6.23158	6.41279	4.99232						-2.48949	-2.33709	-3.59661		IPR002893	Zinc_finger,_MYND-type	KOG2084	Predicted_histone_tail_methylase_containing_SET_domain	Chromatin_structure_and_dynamics	INFORMATION_STORAGE_AND_PROCESSING						5939	zinc_ion_binding	molecular_function	GO:0008270
209389	22					6.31485	7.79249	5.64656	6.05589	6.07422	7.4398	7.16652	6.60643	6.46635	6.37536										IPR001128 IPR002401	Cytochrome_P450 Cytochrome_P450,_E-class,_group_I	KOG0156	Cytochrome_P450_CYP2_subfamily	Secondary_metabolites_biosynthesis,_transport_and_catabolism	METABOLISM	1.14.14.1	Unspecific_monooxygenase	Tryptophan_metabolism Fatty_acid_metabolism gamma-Hexachlorocyclohexane_degradation	Amino_Acid_Metabolism Lipid_Metabolism Biodegradation_of_Xenobiotics	METABOLIC	2888 3721 4283 12251 23642	monooxygenase_activity iron_ion_binding electron_transport heme_binding unspecific_monooxygenase_activity	molecular_function biological_process	GO:0004497 GO:0005506 GO:0006118 GO:0020037 GO:0050381
214316	22					6.8458	7.96204	5.77212	6.28906	3.27747	8.30912	6.89603	7.71661	5.87862	4.51627				-2.91647				-3.18887				KOG1187	Serine/threonine_protein_kinase	Signal_transduction_mechanisms	CELLULAR_PROCESSES_AND_SIGNALING
246692	22					5.53421	6.94268	5.32347	4.81339	5.2714	7.26102	7.13068	5.31247	5.46055	5.6062										IPR002482	Peptidoglycan-binding_LysM	KOG2806	Chitinase	Carbohydrate_transport_and_metabolism	METABOLISM						10166	cell_wall_catabolic_process	biological_process	GO:0016998	yes
248575	22					5.91342	4.93132	6.12536	5.07042	5.40687	9.04227	9.04127	6.479	6.02661	5.5836								-2.98466		IPR002403 IPR001128	Cytochrome_P450,_E-class,_group_IV Cytochrome_P450	KOG0158	Cytochrome_P450_CYP3/CYP5/CYP6/CYP9_subfamilies	Secondary_metabolites_biosynthesis,_transport_and_catabolism	METABOLISM	1.14.13.30	Leukotriene-B4_20-monooxygenase	Prostaglandin_and_leukotriene_metabolism	Metabolism_of_Complex_Lipids	METABOLIC	2888 3721 4283 12251 23314	monooxygenase_activity iron_ion_binding electron_transport heme_binding leukotriene-B4_20-monooxygenase_activity	molecular_function biological_process	GO:0004497 GO:0005506 GO:0006118 GO:0020037 GO:0050051	yes
250272	22					6.99278	6.52433	4.55741	4.63202	4.53744	8.11215	6.78167	6.85923	5.20316	5.25189																									yes
255288	22					6.90484	7.26173	6.11857	6.25625	4.39418	7.98605	7.88876	6.05027	5.0767	4.60947										IPR000719 IPR001245 IPR002290 IPR011009	Protein_kinase,_core Tyrosine_protein_kinase Serine/threonine_protein_kinase Protein_kinase-like	KOG0192	Tyrosine_kinase_specific_for_activated_(GTP-bound)_p21cdc42Hs	Signal_transduction_mechanisms	CELLULAR_PROCESSES_AND_SIGNALING						3043 3736 4602 3079 3045	protein_kinase_activity ATP_binding protein_amino_acid_phosphorylation protein-tyrosine_kinase_activity protein_serine/threonine_kinase_activity	molecular_function biological_process	GO:0004672 GO:0005524 GO:0006468 GO:0004713 GO:0004674
256603	22					6.29711	6.28721	5.71848	6.13658	5.4542	7.60204	7.68973	6.33885	5.90327	5.90836
256669	22					6.33259	6.85662	5.91516	6.46795	6.18299	7.84451	7.98289	6.45752	6.33221	5.73944								-2.0003		IPR000719 IPR001245 IPR002290 IPR011009	Protein_kinase,_core Tyrosine_protein_kinase Serine/threonine_protein_kinase Protein_kinase-like	KOG0192	Tyrosine_kinase_specific_for_activated_(GTP-bound)_p21cdc42Hs	Signal_transduction_mechanisms	CELLULAR_PROCESSES_AND_SIGNALING						3043 3736 4602 3079 3045 3080	protein_kinase_activity ATP_binding protein_amino_acid_phosphorylation protein-tyrosine_kinase_activity protein_serine/threonine_kinase_activity transmembrane_receptor_protein_tyrosine_kinase_activity	molecular_function biological_process	GO:0004672 GO:0005524 GO:0006468 GO:0004713 GO:0004674 GO:0004714
257476	22					6.24706	9.60818	5.86059	5.24303	5.13124	6.74084	7.85756	5.76956	5.00275	6.01417	4.17394									IPR004046 IPR004045 IPR010987 IPR012336	Glutathione_S-transferase,_C-terminal Glutathione_S-transferase,_N-terminal Glutathione_S-transferase,_C-terminal-like Thioredoxin-like_fold	KOG0867	Glutathione_S-transferase	Posttranslational_modification,_protein_turnover,_chaperones	CELLULAR_PROCESSES_AND_SIGNALING	2.5.1.18	Glutathione_transferase	Glutathione_metabolism	Metabolism_of_Other_Amino_Acids	METABOLIC	2770	glutathione_transferase_activity	molecular_function	GO:0004364
259136	22					7.47857	7.49231	6.86301	3.96368	4.6375	8.0362	6.39222	5.54062	5.19539	5.44921			-3.41168	-2.81776		-2.25627	-2.56284	-2.33689		IPR000197	Zinc_finger,_TAZ-type										2206 2802 3838 4504 5939	transcription_cofactor_activity histone_acetyltransferase_activity nucleus regulation_of_transcription,_DNA-dependent zinc_ion_binding	molecular_function cellular_component biological_process	GO:0003712 GO:0004402 GO:0005634 GO:0006355 GO:0008270
259202	22					5.87597	8.32149	5.49215	5.28663	5.06681	6.51189	7.24818	5.01796	5.04777	5.0456	3.80059									IPR001077	O-methyltransferase,_family_2	KOG3178	Hydroxyindole-O-methyltransferase_and_related_SAM-dependent_methyltransferases	General_function_prediction_only	POORLY_CHARACTERIZED						5849	O-methyltransferase_activity	molecular_function	GO:0008171
262965	22					5.68742	6.31947	5.92356	5.20279	4.87428	7.37476	7.55053	5.74503	5.80131	5.2836						-1.60576	-1.55063	-2.02924
265154	22					5.86957	6.26204	5.53762	4.47633	4.90614	9.06011	8.63716	5.1279	5.26524	4.8521						-3.39726	-3.29469	-3.63675		IPR000182 IPR016181	GCN5-related_N-acetyltransferase Acyl-CoA_N-acyltransferase										5765 5830	N-acetyltransferase_activity metabolic_process	molecular_function biological_process	GO:0008080 GO:0008152
265164	22					6.61284	6.64382	6.45407	5.50477	4.79932	7.70576	7.88362	5.33794	4.71098	5.28858						-2.18534	-2.70508	-2.19802
265168	22					5.97709	5.80872	5.07559	5.75132	3.93535	8.64455	8.73153	4.21146	4.2573	3.8052						-3.29881	-3.24253	-3.5435
266276	22					7.67962	8.8507	5.18149	4.46269	4.39686	4.90054	7.03037	5.05555	5.42771	5.15387
183166	23					8.92743	7.56227	6.01378	5.30442	4.37837	8.53836	7.51303	5.31347	4.733	3.78704		-2.70169	-3.22398	-4.06361		-2.91181	-3.41878	-4.19351		IPR008758	Peptidase_S28	KOG2182	Hydrolytic_enzymes_of_the_alpha/beta_hydrolase_fold	Posttranslational_modification,_protein_turnover,_chaperones General_function_prediction_only	CELLULAR_PROCESSES_AND_SIGNALING POORLY_CHARACTERIZED	3.4.-.-	Acting_on_peptide_bonds_(peptide_hydrolases)	Biotin_metabolism Lysine_degradation	Metabolism_of_Cofactors_and_Vitamins Amino_Acid_Metabolism	METABOLIC	4639 5908 5906	proteolysis serine-type_peptidase_activity cysteine-type_peptidase_activity	biological_process molecular_function	GO:0006508 GO:0008236 GO:0008234	yes
185597	23					7.69158	5.99213	5.82149	5.2671	5.25822	8.81436	6.31961	5.32552	5.5497	5.09406			-2.24339	-2.24181	-2.5488	-3.4397	-3.23404	-3.66531		IPR013027 IPR000103 IPR001327	FAD-dependent_pyridine_nucleotide-disulphide_oxidoreductase Pyridine_nucleotide-disulphide_oxidoreductase,_class-II Pyridine_nucleotide-disulphide_oxidoreductase,_NAD-binding_region	KOG1336	Monodehydroascorbate/ferredoxin_reductase	General_function_prediction_only	POORLY_CHARACTERIZED	1.6.99.3	NADH_dehydrogenase				4283 9710 23919 2407	electron_transport oxidoreductase_activity FAD_binding NADH_dehydrogenase_activity	biological_process molecular_function	GO:0006118 GO:0016491 GO:0050660 GO:0003954
207718	23					7.77566	7.15654	6.67362	6.71649	6.05377	8.25317	8.08746	5.40174	5.52524	4.67994						-2.70582	-2.60077	-3.32721		IPR011701 IPR007114 IPR016196	Major_facilitator_superfamily_MFS-1 Major_facilitator_superfamily MFS_general_substrate_transporter	KOG0254	Predicted_transporter_(major_facilitator_superfamily)	General_function_prediction_only	POORLY_CHARACTERIZED						3546 4927 9321	transporter_activity transport integral_to_membrane	molecular_function biological_process cellular_component	GO:0005215 GO:0006810 GO:0016021
212308	23					7.64315	7.7108	6.66059	5.77848	5.24487	8.89242	7.93439	5.46404	5.30326	4.82674						-2.85103	-2.99498	-3.34566		IPR001128 IPR002401	Cytochrome_P450 Cytochrome_P450,_E-class,_group_I	KOG0157	Cytochrome_P450_CYP4/CYP19/CYP26_subfamilies	Lipid_transport_and_metabolism Secondary_metabolites_biosynthesis,_transport_and_catabolism	METABOLISM						2888 3721 4283 12251	monooxygenase_activity iron_ion_binding electron_transport heme_binding	molecular_function biological_process	GO:0004497 GO:0005506 GO:0006118 GO:0020037
213133	23					6.88782	7.08282	6.15052	5.67759	6.1905	9.31878	6.27072	5.83799	5.74681	5.96252					-2.92189	-3.32848	-3.42826	-3.20631		IPR011701 IPR007114 IPR016196	Major_facilitator_superfamily_MFS-1 Major_facilitator_superfamily MFS_general_substrate_transporter	KOG0255	Synaptic_vesicle_transporter_SVOP_and_related_transporters_(major_facilitator_superfamily)	General_function_prediction_only	POORLY_CHARACTERIZED						3546 4927 9321	transporter_activity transport integral_to_membrane	molecular_function biological_process cellular_component	GO:0005215 GO:0006810 GO:0016021
251631	23					8.20201	7.36514	6.93022	6.5016	5.91993	8.47464	6.91579	6.101	5.90752	5.49539		-1.24446	-1.67784	-2.23901	-1.49264	-2.31554	-2.52357	-2.90992		IPR005708 IPR011051	Homogentisate_1,2-dioxygenase Cupin,_RmlC-type	KOG1417	Homogentisate_1,2-dioxygenase	Amino_acid_transport_and_metabolism	METABOLISM	1.13.11.5	Homogentisate_1,2-dioxygenase	Styrene_degradation Tyrosine_metabolism	Biodegradation_of_Xenobiotics Amino_Acid_Metabolism	METABOLIC	2809 4689 4700	homogentisate_1,2-dioxygenase_activity L-phenylalanine_catabolic_process tyrosine_metabolic_process	molecular_function biological_process	GO:0004411 GO:0006559 GO:0006570
253253	23					8.23246	8.34789	7.1812	6.27269	5.19505	8.94441	7.57605	5.88291	5.54758	5.41314			-1.85063	-2.90344		-2.90597	-3.26946	-3.39272																	yes
256800	23					8.69712	9.0733	6.76898	6.04679	5.91878	8.86723	9.41298	6.06731	5.85005	5.70305										IPR001128 IPR002401	Cytochrome_P450 Cytochrome_P450,_E-class,_group_I	KOG0156	Cytochrome_P450_CYP2_subfamily	Secondary_metabolites_biosynthesis,_transport_and_catabolism	METABOLISM	1.14.-.-	Acting_on_paired_donors,_with_incorporation_or_reduction_of	gamma-Hexachlorocyclohexane_degradation Ascorbate_and_aldarate_metabolism Flavonoids,_stilbene_and_lignin_biosynthesis Fluorene_degradation	Biodegradation_of_Xenobiotics Carbohydrate_Metabolism Biosynthesis_of_Secondary_Metabolites	METABOLIC	2888 3721 4283 12251 10891 10892 10893 10894 10895 10896 10897 10898 10899 10900 10901 10902 10903 10904 10905 10906 19287	monooxygenase_activity iron_ion_binding electron_transport heme_binding fluorene_oxygenase_activity mono-butyltin_dioxygenase_activity limonene_8-monooxygenase_activity tri-n-butyltin_dioxygenase_activity di-n-butyltin_dioxygenase_activity methylsilanetriol_hydroxylase_activity methyl_tertiary_butyl_ether_3-monooxygenase_activity 4-nitrocatechol_4-monooxygenase_activity 4-chlorophenoxyacetate_mon…	molecular_function biological_process	GO:0004497 GO:0005506 GO:0006118 GO:0020037 GO:0018585 GO:0018586 GO:0018587 GO:0018588 GO:0018589 GO:0018590 GO:0018591 GO:0018592 GO:0018593 GO:0018594 GO:0018595 GO:0018596 GO:0018597 GO:0018598 GO:0018599 GO:0018600 GO:0043823	yes
257115	23					7.08938	7.235	5.01263	6.2965	5.93254	8.98538	6.90828	6.14987	6.62091	5.83832								-2.71801		IPR013216	Methyltransferase_type_11	KOG1269	SAM-dependent_methyltransferases	Lipid_transport_and_metabolism General_function_prediction_only	METABOLISM POORLY_CHARACTERIZED	2.1.1.41	Delta(24)-sterol_C-methyltransferase				5830 5846 2304	metabolic_process methyltransferase_activity sterol_24-C-methyltransferase_activity	biological_process molecular_function	GO:0008152 GO:0008168 GO:0003838
259880	23					7.43441	6.05415	4.34703	4.3155	5.61324	7.78364	7.2463	5.46149	5.62875	6.08818		-2.60094	-2.61449
101076	24					9.91226	7.59491	6.64664	5.11179	4.75633	8.47862	7.20338	5.15887	4.06987	5.09074	-2.03376	-2.97917	-4.44423	-4.73433		-3.06141	-4.07648	-3.13644
117301	24					8.81945	8.21504	7.60841	6.29549	6.25691	11.0108	7.56033	6.24941	6.41494	6.23747			-2.32549	-2.37667	-2.89039	-4.38261	-4.23436	-4.38893		IPR001327 IPR013027 IPR001100	Pyridine_nucleotide-disulphide_oxidoreductase,_NAD-binding_region FAD-dependent_pyridine_nucleotide-disulphide_oxidoreductase Pyridine_nucleotide-disulphide_oxidoreductase,_class_I	KOG1336	Monodehydroascorbate/ferredoxin_reductase	General_function_prediction_only	POORLY_CHARACTERIZED	1.6.99.3	NADH_dehydrogenase				4283 9710 23919 2407	electron_transport oxidoreductase_activity FAD_binding NADH_dehydrogenase_activity	biological_process molecular_function	GO:0006118 GO:0016491 GO:0050660 GO:0003954
131107	24					9.7322	7.06014	6.15914	6.07454	5.76042	9.15517	6.60257	5.76549	5.54188	5.36156	-2.44691	-3.35769	-3.4463	-3.75626	-2.45506	-3.22219	-3.44919	-3.57188		IPR002680	Alternative_oxidase										3932 5640	mitochondrial_envelope respiratory_gaseous_exchange	cellular_component biological_process	GO:0005740 GO:0007585
139912	24					10.5226	7.85394	7.47703	6.08817	5.71159	9.36789	7.35299	6.09933	6.07157	5.88371	-2.36587	-2.79054	-4.08257	-4.45554		-3.03239	-3.00142	-3.21918
142316	24					10.2567	8.61651	6.71998	5.92744	6.0555	9.47598	7.6242	5.98749	6.07558	6.13591		-2.92485	-3.59405	-3.4945		-2.92482	-2.85044	-2.80007		IPR008146	Glutamine_synthetase,_catalytic_region	KOG0683	Glutamine_synthetase	Amino_acid_transport_and_metabolism	METABOLISM	6.3.1.2	Glutamate--ammonia_ligase	Peptidoglycan_biosynthesis Nitrogen_metabolism Glutamate_metabolism	Metabolism_of_Complex_Carbohydrates Energy_Metabolism Amino_Acid_Metabolism	METABOLIC	2762 4924	glutamate-ammonia_ligase_activity nitrogen_compound_metabolic_process	molecular_function biological_process	GO:0004356 GO:0006807
150667	24					10.1655	6.59351	6.58734	4.96921	4.73887	11.009	8.27435	6.11294	6.28112	4.33715	-3.25978	-3.27869	-4.71117	-4.9454	-2.58016	-4.48807	-4.39744	-6.03687		IPR011008	Dimeric_alpha-beta_barrel
151144	24					9.15324	6.05761	5.95043	6.00312	5.15533	11.7705	7.96629	7.01674	5.77978	6.00165	-2.82846	-2.91037	-2.80066	-3.60164	-3.39252	-4.40037	-5.40932	-5.25449		IPR000639 IPR000073	Epoxide_hydrolase-like Alpha/beta_hydrolase_fold-1	KOG4178	Soluble_epoxide_hydrolase	Lipid_transport_and_metabolism	METABOLISM						2290	catalytic_activity	molecular_function	GO:0003824
151169	24					9.06153	6.59953	4.69947	5.2669	4.8528	9.9391	6.79761	4.75318	4.8391	5.03721		-3.42865	-3.04927	-3.33747		-4.10281	-4.04605	-3.87924		IPR011701 IPR007114 IPR016196	Major_facilitator_superfamily_MFS-1 Major_facilitator_superfamily MFS_general_substrate_transporter	KOG0255	Synaptic_vesicle_transporter_SVOP_and_related_transporters_(major_facilitator_superfamily)	General_function_prediction_only	POORLY_CHARACTERIZED						3546 4927 9321	transporter_activity transport integral_to_membrane	molecular_function biological_process cellular_component	GO:0005215 GO:0006810 GO:0016021
161269	24					11.5962	5.65596	4.93343	6.5393	6.51219	10.6459	5.45891	5.89317	6.13531	5.42473	-5.14371	-6.15116	-4.69449	-4.7287	-4.70022	-4.37849	-4.17182	-4.76532		IPR011701 IPR007114 IPR016196	Major_facilitator_superfamily_MFS-1 Major_facilitator_superfamily MFS_general_substrate_transporter	KOG0255	Synaptic_vesicle_transporter_SVOP_and_related_transporters_(major_facilitator_superfamily)	General_function_prediction_only	POORLY_CHARACTERIZED						3546 4927 9321	transporter_activity transport integral_to_membrane	molecular_function biological_process cellular_component	GO:0005215 GO:0006810 GO:0016021
177335	24					11.1624	5.29046	4.57776	3.72742	4.17244	12.7351	7.62866	3.72168	4.14315	3.68355	-5.30167	-5.86015	-6.58348	-6.22195	-4.32306	-7.92749	-7.66435	-8.02424		IPR011701 IPR007114 IPR016196	Major_facilitator_superfamily_MFS-1 Major_facilitator_superfamily MFS_general_substrate_transporter	KOG0255	Synaptic_vesicle_transporter_SVOP_and_related_transporters_(major_facilitator_superfamily)	General_function_prediction_only	POORLY_CHARACTERIZED						3546 4927 9321	transporter_activity transport integral_to_membrane	molecular_function biological_process cellular_component	GO:0005215 GO:0006810 GO:0016021
186170	24					8.7376	7.40291	6.19149	4.6808	4.69153	9.33758	7.29581	5.05063	4.82692	4.633		-2.39883	-3.84741	-3.83656	-1.8354	-4.06055	-4.26823	-4.42926		IPR002347 IPR002198 IPR016040	Glucose/ribitol_dehydrogenase Short-chain_dehydrogenase/reductase_SDR NAD(P)-binding	KOG1611	Predicted_short_chain-type_dehydrogenase	General_function_prediction_only	POORLY_CHARACTERIZED	1.-.-.-	Oxidoreductases				5830 9710 2290 3708 19203 19290 19347 24588	metabolic_process oxidoreductase_activity catalytic_activity binding F420H2_dehydrogenase_activity sulfur_oxygenase_reductase_activity malolactic_enzyme_activity regulation_of_oxidoreductase_activity	biological_process molecular_function	GO:0008152 GO:0016491 GO:0003824 GO:0005488 GO:0043738 GO:0043826 GO:0043883 GO:0051341
200431	24					10.7109	7.96744	7.02241	6.59826	5.92911	11.3131	7.92664	6.24564	6.41292	5.73249	-2.50327	-3.30965	-3.51703	-4.30461	-3.24597	-4.70533	-4.55867	-5.19161		IPR004046 IPR016639 IPR010987 IPR012336	Glutathione_S-transferase,_C-terminal Glutathione_S-transferase,_predicted Glutathione_S-transferase,_C-terminal-like Thioredoxin-like_fold	KOG2903	Predicted_glutathione_S-transferase	Posttranslational_modification,_protein_turnover,_chaperones	CELLULAR_PROCESSES_AND_SIGNALING
205868	24					9.30695	6.44262	4.55579	5.89624	5.34399	9.57109	6.9449	4.90893	5.30322	4.51627		-3.97797	-2.91113	-3.33826		-3.97185	-3.67471	-4.28661		IPR004202	Cytochrome_c_oxidase_subunit_VIIc										2567 4283	cytochrome-c_oxidase_activity electron_transport	molecular_function biological_process	GO:0004129 GO:0006118
214508	24					8.5982	7.76577	7.15283	7.0533	5.79523	9.46235	8.16329	6.60832	6.86664	5.32865								-3.1768		IPR001128 IPR002401	Cytochrome_P450 Cytochrome_P450,_E-class,_group_I	KOG0156	Cytochrome_P450_CYP2_subfamily	Secondary_metabolites_biosynthesis,_transport_and_catabolism	METABOLISM	1.14.-.-	Acting_on_paired_donors,_with_incorporation_or_reduction_of	gamma-Hexachlorocyclohexane_degradation Ascorbate_and_aldarate_metabolism Flavonoids,_stilbene_and_lignin_biosynthesis Fluorene_degradation	Biodegradation_of_Xenobiotics Carbohydrate_Metabolism Biosynthesis_of_Secondary_Metabolites	METABOLIC	2888 3721 4283 12251 10891 10892 10893 10894 10895 10896 10897 10898 10899 10900 10901 10902 10903 10904 10905 10906 19287	monooxygenase_activity iron_ion_binding electron_transport heme_binding fluorene_oxygenase_activity mono-butyltin_dioxygenase_activity limonene_8-monooxygenase_activity tri-n-butyltin_dioxygenase_activity di-n-butyltin_dioxygenase_activity methylsilanetriol_hydroxylase_activity methyl_tertiary_butyl_ether_3-monooxygenase_activity 4-nitrocatechol_4-monooxygenase_activity 4-chlorophenoxyacetate_mon…	molecular_function biological_process	GO:0004497 GO:0005506 GO:0006118 GO:0020037 GO:0018585 GO:0018586 GO:0018587 GO:0018588 GO:0018589 GO:0018590 GO:0018591 GO:0018592 GO:0018593 GO:0018594 GO:0018595 GO:0018596 GO:0018597 GO:0018598 GO:0018599 GO:0018600 GO:0043823
246508	24					8.61495	8.33311	7.34294	6.27633	5.96598	9.48338	7.1763	5.63318	5.64649	4.95961			-2.16953	-2.45511		-3.47248	-3.53296	-4.16128		IPR002935	O-methyltransferase,_family_3	KOG1663	O-methyltransferase	Secondary_metabolites_biosynthesis,_transport_and_catabolism	METABOLISM	2.1.1.-	Methyltransferases	Androgen_and_estrogen_metabolism Aminophosphonate_metabolism Porphyrin_and_chlorophyll_metabolism Ubiquinone_biosynthesis Histidine_metabolism Selenoamino_acid_metabolism Tryptophan_metabolism Tyrosine_metabolism	Lipid_Metabolism Metabolism_of_Other_Amino_Acids Metabolism_of_Cofactors_and_Vitamins Amino_Acid_Metabolism	METABOLIC	5849 175 2346 5847 5848 5850 5851 5852 5853 5945 5992 6085 6281 6282 6619 6977 9489 9552 9553 9556 9557 9572 9652 9653 9654 9655 9659 9661 9662 9663 9664 10743 11011 11960 13642 19234 19240 19241 19244 19246 19254 19255 19267 19291 19297 19298 19315 19316	O-methyltransferase_activity rRNA_(adenine-N6,N6-)-dimethyltransferase_activity C-terminal_protein_carboxyl_methyltransferase_activity C-methyltransferase_activity N-methyltransferase_activity S-methyltransferase_activity RNA_methyltransferase_activity mRNA_methyltransferase_activity tRNA_methyltransferase_activity protein_methyltransferase_activity site-specific_DNA-methyltransferase_(cytosine-s…	molecular_function	GO:0008171 GO:0000179 GO:0003880 GO:0008169 GO:0008170 GO:0008172 GO:0008173 GO:0008174 GO:0008175 GO:0008276 GO:0008326 GO:0008425 GO:0008649 GO:0008650 GO:0009008 GO:0009383 GO:0016205 GO:0016273 GO:0016274 GO:0016278 GO:0016279 GO:0016300 GO:0016423 GO:0016424 GO:0016426 GO:0016427 GO:0016431 GO:0016433 GO:0016434 GO:0016435 GO:0016436 GO:0018423 GO:0018707 GO:0019702 GO:0030792 GO:0043770 GO:…
253130	24					8.27893	6.68616	6.83095	6.53801	5.93197	9.6219	9.5641	6.67524	6.4703	5.77034						-2.79175	-2.94535	-3.56847		IPR004839 IPR015424	Aminotransferase,_class_I_and_II Pyridoxal_phosphate-dependent_transferase,_major_region	KOG0634	Aromatic_amino_acid_aminotransferase_and_related_proteins	Amino_acid_transport_and_metabolism	METABOLISM						6667 9967 13063	biosynthetic_process transferase_activity,_transferring_nitrogenous_groups pyridoxal_phosphate_binding	biological_process molecular_function	GO:0009058 GO:0016769 GO:0030170
254254	24					11.4101	8.44483	7.0812	7.15317	3.77851	9.67555	7.7239	6.44622	5.06686	2.81926	-2.60432	-3.8947	-3.90981	-6.8598		-2.93802	-4.21678	-5.9672
264958	24					11.4294	6.71254	5.83658	5.15012	4.66027	8.53415	8.32964	5.11721	5.02907	5.2836	-3.8508	-4.53288	-4.88121	-5.15955																					yes
27093	24					9.8092	7.77372	6.67405	5.83229	5.36925	8.62579	7.2947	6.26491	6.10851	6.15782	-1.94763	-2.94037	-3.81832	-4.24884		-2.2539	-2.42751	-2.37649		IPR008238 IPR002701	Chorismate_mutase_of_the_AroQ_class,_eukaryotic_type Chorismate_mutase	KOG0795	Chorismate_mutase	Amino_acid_transport_and_metabolism	METABOLISM	5.4.99.5	Chorismate_mutase	Phenylalanine,_tyrosine_and_tryptophan_biosynthesis	Amino_Acid_Metabolism	METABOLIC	2545 6682	chorismate_mutase_activity aromatic_amino_acid_family_biosynthetic_process	molecular_function biological_process	GO:0004106 GO:0009073	yes
46976	24					9.46158	7.59218	7.60973	6.7289	6.7223	8.81183	7.13245	6.30201	6.31176	5.79058	-1.8344	-1.81885	-2.6611	-2.67242	-1.52206	-2.42179	-2.41382	-2.90145		IPR003042 IPR002110 IPR006076	Aromatic-ring_hydroxylase Ankyrin FAD_dependent_oxidoreductase	KOG2614	Kynurenine_3-monooxygenase_and_related_flavoprotein_monooxygenases	Energy_production_and_conversion General_function_prediction_only	METABOLISM POORLY_CHARACTERIZED	1.14.13.1	Salicylate_1-monooxygenase	Fluorene_degradation Nitorobenzene_degradation	Biodegradation_of_Xenobiotics	METABOLIC	10964 9710 5830	salicylate_1-monooxygenase_activity oxidoreductase_activity metabolic_process	molecular_function biological_process	GO:0018658 GO:0016491 GO:0008152
89967	24					8.82398	8.33552	7.91485	5.61751	6.34441	9.20038	7.74335	5.8188	5.94733	5.19183			-3.0699	-2.37667		-3.25858	-3.1337	-3.83651		IPR011701 IPR007114 IPR016196	Major_facilitator_superfamily_MFS-1 Major_facilitator_superfamily MFS_general_substrate_transporter	KOG2615	Permease_of_the_major_facilitator_superfamily	General_function_prediction_only	POORLY_CHARACTERIZED						3546 4927 9321	transporter_activity transport integral_to_membrane	molecular_function biological_process cellular_component	GO:0005215 GO:0006810 GO:0016021
144860	25	T1.2.3.4.5	T1.2.3.4.5			10.3723	11.3649	10.7175	12.4253	12.1208	11.4741	11.472	11.9609	11.9432	11.8036			1.94385						GT4	IPR001296	Glycosyl_transferase,_group_1	KOG0853	Glycosyltransferase	Cell_wall/membrane/envelope_biogenesis	CELLULAR_PROCESSES_AND_SIGNALING						6667	biosynthetic_process	biological_process	GO:0009058
179281	25	T1.2.3.4.5	T1.2.3.4.5			11.0528	11.4007	11.6169	11.2992	11.4923	10.5827	10.6129	13.989	11.4035	10.7997						3.19475
194209	25	T1.2.3.4.5	T1.2.3.4.5			11.5909	10.5052	10.1326	12.0242	12.0011	11.552	11.704	11.7722	11.7149	11.7593										IPR002130 IPR015891	Peptidyl-prolyl_cis-trans_isomerase,_cyclophilin-type Cyclophilin-like	KOG0865	Cyclophilin_type_peptidyl-prolyl_cis-trans_isomerase	Posttranslational_modification,_protein_turnover,_chaperones	CELLULAR_PROCESSES_AND_SIGNALING	5.2.1.8	Peptidylprolyl_isomerase				2233 4591 2975 12948 17567	peptidyl-prolyl_cis-trans_isomerase_activity protein_folding cyclophilin FK506-sensitive_peptidyl-prolyl_cis-trans_isomerase cyclophilin-type_peptidyl-prolyl_cis-trans_isomerase_activity	molecular_function biological_process	GO:0003755 GO:0006457 GO:0004600 GO:0030051 GO:0042027
203905	25	T1.2.3.4.5	T1.2.3.4.5			12.239	10.0085	10.0513	12.2489	11.9461	11.6647	12.1145	12.444	12.1139	12.9996
247125	25	T1.2.3.4.5	T1.2.3.4.5			10.6039	10.4562	10.1538	13.4664	13.0945	11.9968	12.7013	13.3472	13.3143	13.2548			2.69113	2.34759						IPR006183 IPR006114 IPR006115 IPR006113 IPR006184 IPR008927 IPR016040	6-phosphogluconate_dehydrogenase 6-phosphogluconate_dehydrogenase,_C-terminal 6-phosphogluconate_dehydrogenase,_NAD-binding 6-phosphogluconate_dehydrogenase,_decarboxylating 6-phosphogluconate-binding_site 6-phosphogluconate_dehydrogenase,_C-terminal-like NAD(P)-binding	KOG2653	6-phosphogluconate_dehydrogenase	Carbohydrate_transport_and_metabolism	METABOLISM	1.1.1.44	Phosphogluconate_dehydrogenase_(decarboxylating)	Pentose_phosphate_pathway	Carbohydrate_Metabolism	METABOLIC	2990 4263 23920 9710 2290 3708 5830	phosphogluconate_dehydrogenase_(decarboxylating)_activity pentose-phosphate_shunt NADP_binding oxidoreductase_activity catalytic_activity binding metabolic_process	molecular_function biological_process	GO:0004616 GO:0006098 GO:0050661 GO:0016491 GO:0003824 GO:0005488 GO:0008152
247236	25	T1.2.3.4.5	T1.2.3.4.5			10.8004	10.7791	10.6803	12.4681	12.812	11.5132	11.6972	12.5564	12.5851	12.7383			1.64125	1.95307				1.19414		IPR006671 IPR004367 IPR006670 IPR011028	Cyclin,_N-terminal Cyclin,_C-terminal Cyclin Cyclin-like	KOG0653	Cyclin_B_and_related_kinase-activating_proteins	Cell_cycle_control,_cell_division,_chromosome_partitioning	METABOLISM						3838	nucleus	cellular_component	GO:0005634
247616	25	T1.2.3.4.5	T1.2.3.4.5			10.9321	11.6838	11.4766	11.8817	11.6739	11.4614	11.4828	11.6905	11.659	11.8836												KOG1216	von_Willebrand_factor_and_related_coagulation_proteins	Extracellular_structures Defense_mechanisms	CELLULAR_PROCESSES_AND_SIGNALING										yes
249148	25	T1.2.3.4.5	T1.2.3.4.5			9.85584	11.1325	11.1474	12.1368	12.5442	11.3294	11.4179	12.23	12.5269	12.0581		1.24488	2.18501	2.57685					GH5_9	IPR017853	Glycoside_hydrolase,_catalytic_core
250454	25	T1.2.3.4.5	T1.2.3.4.5			10.8025	11.9329	11.3521	12.3884	12.1747	10.8411	11.4325	12.1201	12.348	12.1455										IPR015424	Pyridoxal_phosphate-dependent_transferase,_major_region	KOG0634	Aromatic_amino_acid_aminotransferase_and_related_proteins	Amino_acid_transport_and_metabolism	METABOLISM	2.6.1.-	Transaminases_(aminotransferases)	Lysine_biosynthesis Caprolactam_degradation Aminophosphonate_metabolism Porphyrin_and_chlorophyll_metabolism	Amino_Acid_Metabolism Biodegradation_of_Xenobiotics Metabolism_of_Other_Amino_Acids Metabolism_of_Cofactors_and_Vitamins	METABOLIC	11021 19210 19224 19304 21005	6-aminohexanoate_transaminase_activity N2-acetyl-L-lysine_aminotransferase_activity acetyldiaminopimelate_aminotransferase_activity branched-chain_amino_acid:2-keto-4-methylthiobutyrate_aminotransferase_activity aspartate-2-keto-4-methylthiobutyrate_transaminase_activity	molecular_function	GO:0018719 GO:0043746 GO:0043760 GO:0043840 GO:0046571
250466	25	T1.2.3.4.5	T1.2.3.4.5			11.2316	10.7844	10.1028	12.3528	12.1514	12.0197	12.1918	12.1888	12.0468	12.0113										IPR000308	14-3-3_protein	KOG0841	Multifunctional_chaperone_(14-3-3_family)	Posttranslational_modification,_protein_turnover,_chaperones	CELLULAR_PROCESSES_AND_SIGNALING						12147	protein_domain_specific_binding	molecular_function	GO:0019904
251627	25	T1.2.3.4.5	T1.2.3.4.5			10.1652	11.1127	11.5335	13.486	13.4331	9.4999	11.2751	12.5786	12.4513	13.0495			2.87685	2.8346		2.54869	2.40316	2.89988		IPR005708 IPR011051	Homogentisate_1,2-dioxygenase Cupin,_RmlC-type	KOG1417	Homogentisate_1,2-dioxygenase	Amino_acid_transport_and_metabolism	METABOLISM	1.13.11.5	Homogentisate_1,2-dioxygenase	Styrene_degradation Tyrosine_metabolism	Biodegradation_of_Xenobiotics Amino_Acid_Metabolism	METABOLIC	2809 4689 4700	homogentisate_1,2-dioxygenase_activity L-phenylalanine_catabolic_process tyrosine_metabolic_process	molecular_function biological_process	GO:0004411 GO:0006559 GO:0006570
251865	25	T1.2.3.4.5	T1.2.3.4.5			11.9062	10.7321	10.934	11.8305	11.8833	11.5927	11.2072	11.7013	11.7179	11.9646	-1.13266	-0.955284								IPR001197 IPR016180	Ribosomal_protein_L10e Ribosomal_protein_L10e/L16	KOG0857	60s_ribosomal_protein_L10	Translation,_ribosomal_structure_and_biogenesis	INFORMATION_STORAGE_AND_PROCESSING						2227 3827 4025 4556	structural_constituent_of_ribosome intracellular ribosome translation	molecular_function cellular_component biological_process	GO:0003735 GO:0005622 GO:0005840 GO:0006412
252897	25	T1.2.3.4.5	T1.2.3.4.5			12.2639	11.6599	11.54	11.9863	11.9093	9.60547	10.8957	11.9411	11.8216	12.2166						2.19388	2.083	2.43514
257968	25	T1.2.3.4.5	T1.2.3.4.5			11.0222	11.7436	11.2739	12.6377	12.2685	11.3292	11.6235	12.0039	11.5752	11.9676			1.47949							IPR000581 IPR004404	Dihydroxy-acid_and_6-phosphogluconate_dehydratase Dihydroxy-acid_dehydratase	KOG2448	Dihydroxy-acid_dehydratase	Amino_acid_transport_and_metabolism	METABOLISM	4.2.1.9	Dihydroxy-acid_dehydratase	Pantothenate_and_CoA_biosynthesis Valine,_leucine_and_isoleucine_biosynthesis	Metabolism_of_Cofactors_and_Vitamins Amino_Acid_Metabolism	METABOLIC	2290 5830 2598 6691	catalytic_activity metabolic_process dihydroxy-acid_dehydratase_activity branched_chain_family_amino_acid_biosynthetic_process	molecular_function biological_process	GO:0003824 GO:0008152 GO:0004160 GO:0009082
259011	25	T1.2.3.4.5	T1.2.3.4.5			10.0518	10.3136	11.0738	13.4439	12.9286	10.9952	11.8099	13.3468	13.0039	12.9135			3.06125	2.58998						IPR005828 IPR003663 IPR007114 IPR016196	General_substrate_transporter Sugar_transporter Major_facilitator_superfamily MFS_general_substrate_transporter	KOG0254	Predicted_transporter_(major_facilitator_superfamily)	General_function_prediction_only	POORLY_CHARACTERIZED	5.3.1.4	L-arabinose_isomerase	Pentose_and_glucuronate_interconversions	Carbohydrate_Metabolism	METABOLIC	3642 6276 9320 3546 4927 9321 6356	sugar:hydrogen_symporter_activity carbohydrate_transport membrane transporter_activity transport integral_to_membrane L-arabinose_isomerase_activity	molecular_function biological_process cellular_component	GO:0005351 GO:0008643 GO:0016020 GO:0005215 GO:0006810 GO:0016021 GO:0008733
259510	25	T1.2.3.4.5	T1.2.3.4.5			12.6366	10.9439	10.312	12.304	11.8236	11.8891	12.1536	12.197	11.9527	12.1811		-2.22617								IPR001585 IPR004730	Transaldolase Transaldolase_AB	KOG2772	Transaldolase	Carbohydrate_transport_and_metabolism	METABOLISM	2.2.1.2	Transaldolase	Pentose_phosphate_pathway	Carbohydrate_Metabolism	METABOLIC	4143 3161 3930 4263	carbohydrate_metabolic_process transaldolase_activity cytoplasm pentose-phosphate_shunt	biological_process molecular_function cellular_component	GO:0005975 GO:0004801 GO:0005737 GO:0006098
259665	25	T1.2.3.4.5	T1.2.3.4.5			11.6351	9.63776	9.56676	11.8576	12.5706	12.5634	11.0723	12.8533	12.5876	13.4833										IPR001128 IPR002401	Cytochrome_P450 Cytochrome_P450,_E-class,_group_I	KOG0157	Cytochrome_P450_CYP4/CYP19/CYP26_subfamilies	Lipid_transport_and_metabolism Secondary_metabolites_biosynthesis,_transport_and_catabolism	METABOLISM	1.14.13.30	Leukotriene-B4_20-monooxygenase	Prostaglandin_and_leukotriene_metabolism	Metabolism_of_Complex_Lipids	METABOLIC	2888 3721 4283 12251 23314	monooxygenase_activity iron_ion_binding electron_transport heme_binding leukotriene-B4_20-monooxygenase_activity	molecular_function biological_process	GO:0004497 GO:0005506 GO:0006118 GO:0020037 GO:0050051	yes
262724	25	T1.2.3.4.5	T1.2.3.4.5			11.1293	10.9526	9.92998	11.9917	12.3712	12.1515	11.5202	11.7763	11.9519	11.9499										IPR001189	Manganese_and_iron_superoxide_dismutase	KOG0876	Manganese_superoxide_dismutase	Inorganic_ion_transport_and_metabolism	METABOLISM	1.15.1.1	Superoxide_dismutase				3145 4918 21295	superoxide_dismutase_activity superoxide_metabolic_process metal_ion_binding	molecular_function biological_process	GO:0004784 GO:0006801 GO:0046872
83887	25	T1.2.3.4.5	T1.2.3.4.5			13.3919	10.5428	9.7375	11.6588	10.9189	11.0675	10.8763	12.192	11.5466	12.357	-2.66713	-3.39255		-2.32065						IPR001580 IPR008985 IPR009033	Calreticulin/calnexin Concanavalin_A-like_lectin/glucanase Calreticulin/calnexin,_P	KOG0675	Calnexin	Posttranslational_modification,_protein_turnover,_chaperones	CELLULAR_PROCESSES_AND_SIGNALING						3724 3972 4591 24336	calcium_ion_binding endoplasmic_reticulum protein_folding unfolded_protein_binding	molecular_function cellular_component biological_process	GO:0005509 GO:0005783 GO:0006457 GO:0051082	yes
90884	25	T1.2.3.4.5	T1.2.3.4.5			11.0233	10.9817	10.5719	11.9513	11.632	12.0166	11.1207	11.7208	11.4492	11.952										IPR001461 IPR001969 IPR009007	Peptidase_A1 Peptidase_aspartic,_active_site Peptidase_aspartic,_catalytic	KOG1339	Aspartyl_protease	Posttranslational_modification,_protein_turnover,_chaperones	CELLULAR_PROCESSES_AND_SIGNALING	3.4.23.5	Cathepsin_D				2632 4639 2628 2630	pepsin_A_activity proteolysis aspartic-type_endopeptidase_activity cathepsin_D_activity	molecular_function biological_process	GO:0004194 GO:0006508 GO:0004190 GO:0004192	yes
110950	26	T1.2.3.4.5	T1.2.3.4.5			12.8938	9.58151	9.77578	11.8691	11.3951	10.471	12.1338	10.9282	10.9977	10.8409	-3.07326	-3.041																							yes
134794	26	T1.2.3.4.5	T1.2.3.4.5			10.8068	11.0432	10.8035	11.3605	11.1946	10.8582	10.9137	11.3636	11.1972	11.5826										IPR002917	GTP-binding_protein,_HSR1-related	KOG1424	Predicted_GTP-binding_protein_MMR1	General_function_prediction_only	POORLY_CHARACTERIZED						3737 3827	GTP_binding intracellular	molecular_function cellular_component	GO:0005525 GO:0005622
143719	26	T1.2.3.4.5	T1.2.3.4.5			12.8999	9.61236	10.9347	11.8387	12.4321	10.9388	9.6892	11.3481	11.2357	11.9214	-2.82564									IPR003829 IPR008778 IPR012093 IPR011051	Pirin,_N-terminal Pirin,_C-terminal Pirin Cupin,_RmlC-type														yes
182576	26	T1.2.3.4.5	T1.2.3.4.5			11.2712	10.3071	10.198	11.7812	11.2221	11.3693	11.1898	11.1923	11.1611	11.0179										IPR002198 IPR002347 IPR002539 IPR016040	Short-chain_dehydrogenase/reductase_SDR Glucose/ribitol_dehydrogenase MaoC-like_dehydratase NAD(P)-binding	KOG1206	Peroxisomal_multifunctional_beta-oxidation_protein_and_related_enzymes	Lipid_transport_and_metabolism	METABOLISM						5830 9710 2290 3708	metabolic_process oxidoreductase_activity catalytic_activity binding	biological_process molecular_function	GO:0008152 GO:0016491 GO:0003824 GO:0005488
206130	26	T1.2.3.4.5	T1.2.3.4.5			10.0942	11.6695	11.6237	11.6687	11.3491	10.8745	11.4051	11.3523	11.6213	11.2011	1.50719	1.46776	1.50418							IPR001461 IPR010516 IPR001969 IPR009007	Peptidase_A1 Sin3_associated_polypeptide_p18 Peptidase_aspartic,_active_site Peptidase_aspartic,_catalytic	KOG1339	Aspartyl_protease	Posttranslational_modification,_protein_turnover,_chaperones	CELLULAR_PROCESSES_AND_SIGNALING	3.4.23.5	Cathepsin_D				2632 4639 2628 2630	pepsin_A_activity proteolysis aspartic-type_endopeptidase_activity cathepsin_D_activity	molecular_function biological_process	GO:0004194 GO:0006508 GO:0004190 GO:0004192
207229	26	T1.2.3.4.5	T1.2.3.4.5			10.1721	11.5843	11.6868	11.1836	10.9064	10.9251	11.2229	12.0747	11.3615	11.4181										IPR005828 IPR004738 IPR007114 IPR005829 IPR016196	General_substrate_transporter Phosphate_permease Major_facilitator_superfamily Sugar_transporter,_conserved_site MFS_general_substrate_transporter	KOG0252	Inorganic_phosphate_transporter	Inorganic_ion_transport_and_metabolism	METABOLISM	5.3.1.4	L-arabinose_isomerase	Pentose_and_glucuronate_interconversions	Carbohydrate_Metabolism	METABOLIC	3614 4934 9321 3546 4927 9320 6356	inorganic_phosphate_transmembrane_transporter_activity phosphate_transport integral_to_membrane transporter_activity transport membrane L-arabinose_isomerase_activity	molecular_function biological_process cellular_component	GO:0005315 GO:0006817 GO:0016021 GO:0005215 GO:0006810 GO:0016020 GO:0008733
213022	26	T1.2.3.4.5	T1.2.3.4.5			11.8533	10.9884	11.1287	11.2729	11.1696	10.8114	11.3806	11.385	11.0818	11.3316									AA9	IPR005103	Glycoside_hydrolase,_family_61	KOG4157	beta-1,6-N-acetylglucosaminyltransferase,_contains_WSC_domain	Carbohydrate_transport_and_metabolism Posttranslational_modification,_protein_turnover,_chaperones	METABOLISM CELLULAR_PROCESSES_AND_SIGNALING
246982	26	T1.2.3.4.5	T1.2.3.4.5			10.2842	11.618	11.4111	11.4031	11.7668	10.9036	10.9249	11.4086	11.553	11.9126									GH72-CBM43	IPR004886 IPR012946 IPR001547 IPR017853	Glycolipid_anchored_surface_protein_GAS1 X8 Glycoside_hydrolase,_family_5 Glycoside_hydrolase,_catalytic_core	KOG3599	Ca2+-modulated_nonselective_cation_channel_polycystin	Inorganic_ion_transport_and_metabolism Signal_transduction_mechanisms	METABOLISM CELLULAR_PROCESSES_AND_SIGNALING						2933 4143	hydrolase_activity,_hydrolyzing_O-glycosyl_compounds carbohydrate_metabolic_process	molecular_function biological_process	GO:0004553 GO:0005975	yes
247509	26	T1.2.3.4.5	T1.2.3.4.5			10.9002	11.1736	10.8611	11.6887	11.7029	11.5124	11.1241	11.5089	11.4402	11.6244										IPR000778 IPR013130 IPR013112 IPR013121	Cytochrome_b-245,_heavy_chain Ferric_reductase-like_transmembrane_component,_N-terminal FAD-binding_8 Ferric_reductase,_NAD_binding	KOG0039	Ferric_reductase,_NADH/NADPH_oxidase_and_related_proteins	Secondary_metabolites_biosynthesis,_transport_and_catabolism Inorganic_ion_transport_and_metabolism	METABOLISM						4283 9320 9710 3721 9321 23919	electron_transport membrane oxidoreductase_activity iron_ion_binding integral_to_membrane FAD_binding	biological_process cellular_component molecular_function	GO:0006118 GO:0016020 GO:0016491 GO:0005506 GO:0016021 GO:0050660
249534	26	T1.2.3.4.5	T1.2.3.4.5			11.1727	11.1886	10.7256	11.5921	11.3422	10.7849	11.4948	11.2176	11.5232	11.1146										IPR008146 IPR008147	Glutamine_synthetase,_catalytic_region Glutamine_synthetase,_beta-Grasp	KOG0683	Glutamine_synthetase	Amino_acid_transport_and_metabolism	METABOLISM	6.3.1.2	Glutamate--ammonia_ligase	Peptidoglycan_biosynthesis Nitrogen_metabolism Glutamate_metabolism	Metabolism_of_Complex_Carbohydrates Energy_Metabolism Amino_Acid_Metabolism	METABOLIC	2762 4924 4672	glutamate-ammonia_ligase_activity nitrogen_compound_metabolic_process glutamine_biosynthetic_process	molecular_function biological_process	GO:0004356 GO:0006807 GO:0006542
249575	26	T1.2.3.4.5	T1.2.3.4.5			10.5814	11.445	11.1435	11.6467	11.347	10.666	10.7902	11.2045	11.1472	11.4245												KOG4157	beta-1,6-N-acetylglucosaminyltransferase,_contains_WSC_domain	Carbohydrate_transport_and_metabolism Posttranslational_modification,_protein_turnover,_chaperones	METABOLISM CELLULAR_PROCESSES_AND_SIGNALING										yes
250313	26	T1.2.3.4.5	T1.2.3.4.5			10.9241	11.4262	11.3485	11.4869	11.351	10.9959	10.6256	11.0127	11.0508	11.0938									GH128	IPR003006 IPR017853	Immunoglobulin/major_histocompatibility_complex,_conserved_site Glycoside_hydrolase,_catalytic_core	KOG4157	beta-1,6-N-acetylglucosaminyltransferase,_contains_WSC_domain	Carbohydrate_transport_and_metabolism Posttranslational_modification,_protein_turnover,_chaperones	METABOLISM CELLULAR_PROCESSES_AND_SIGNALING										yes
251513	26	T1.2.3.4.5	T1.2.3.4.5			13.6773	10.0135	9.7444	11.0464	10.7857	11.2391	10.3897	12.0106	11.4977	12.0395	-3.45473	-3.69108	-2.44706	-2.68994						IPR006662 IPR013766 IPR011679 IPR005788 IPR012336	Thioredoxin-related Thioredoxin_domain Endoplasmic_reticulum,_protein_ERp29,_C-terminal Disulphide_isomerase Thioredoxin-like_fold	KOG0191	Thioredoxin/protein_disulfide_isomerase	Posttranslational_modification,_protein_turnover,_chaperones	CELLULAR_PROCESSES_AND_SIGNALING	5.3.4.1	Protein_disulfide_isomerase				10048 19912 3972 2234	isomerase_activity cell_redox_homeostasis endoplasmic_reticulum protein_disulfide_isomerase_activity	molecular_function biological_process cellular_component	GO:0016853 GO:0045454 GO:0005783 GO:0003756	yes
256725	26	T1.2.3.4.5	T1.2.3.4.5			10.7504	11.1582	11.2906	12.5539	12.3144	10.5279	10.5098	11.2486	11.318	11.1042			1.67245							IPR000627 IPR007535 IPR015889	Intradiol_ring-cleavage_dioxygenase,_C-terminal Catechol_dioxygenase,_N-terminal Intradiol_ring-cleavage_dioxygenase,_core					1.13.11.37	Hydroxyquinol_1,2-dioxygenase	Benzoate_degradation_via_hydroxylation 1,4-Dichlorobenzene_degradation gamma-Hexachlorocyclohexane_degradation	Biodegradation_of_Xenobiotics	METABOLIC	2290 4851 5873 3721 7287 10882 9903 10887	catalytic_activity aromatic_compound_metabolic_process ferric_iron_binding iron_ion_binding catechol_metabolic_process catechol_1,2-dioxygenase_activity oxidoreductase_activity,_acting_on_single_donors_with_incorporation_of_molecular_oxygen,_incorporation_of_two_atoms_of_oxygen hydroxyquinol_1,2-dioxygenase_activity	molecular_function biological_process	GO:0003824 GO:0006725 GO:0008199 GO:0005506 GO:0009712 GO:0018576 GO:0016702 GO:0018581
258931	26	T1.2.3.4.5	T1.2.3.4.5			10.895	11.1977	11.2044	11.88	11.623	11.0764	11.3557	11.3189	11.3043	11.3945										IPR011025 IPR001019 IPR002975	G_protein_alpha_subunit,_helical_insertion Guanine_nucleotide_binding_protein_(G-protein),_alpha_subunit Fungal_G-protein,_alpha_subunit	KOG0082	G-protein_alpha_subunit_(small_G_protein_superfamily)	Signal_transduction_mechanisms Cell_cycle_control,_cell_division,_chromosome_partitioning	CELLULAR_PROCESSES_AND_SIGNALING METABOLISM						3228 5270 11290 3737 5250	signal_transducer_activity G-protein_coupled_receptor_protein_signaling_pathway guanyl_nucleotide_binding GTP_binding signal_transduction	molecular_function biological_process	GO:0004871 GO:0007186 GO:0019001 GO:0005525 GO:0007165
259384	26	T1.2.3.4.5	T1.2.3.4.5			10.1416	11.1635	11.009	11.2334	11.3338	11.487	10.7269	11.3196	11.244	11.2541	1.03039		1.07145	1.16893						IPR001680	WD40_repeat
259721	26	T1.2.3.4.5	T1.2.3.4.5			11.5981	10.7325	10.5421	11.1278	11.1858	11.5905	11.0156	11.0909	11.1194	11.0955		-1.00918								IPR003891 IPR003890 IPR016024	Initiation_factor_eIF-4_gamma,_MA3 MIF4G-like,_type_3 Armadillo-type_fold	KOG0401	Translation_initiation_factor_4F,_ribosome/mRNA-bridging_subunit_(eIF-4G)	Translation,_ribosomal_structure_and_biogenesis	INFORMATION_STORAGE_AND_PROCESSING						3727 9366 3708	protein_binding RNA_metabolic_process binding	molecular_function biological_process	GO:0005515 GO:0016070 GO:0005488
259928	26	T1.2.3.4.5	T1.2.3.4.5			11.0424	11.4389	10.9295	11.6506	11.0381	11.0735	11.0466	11.3372	10.9301	11.2474										IPR001440 IPR000270 IPR013026	Tetratricopeptide_TPR-1 Octicosapeptide/Phox/Bem1p Tetratricopeptide_region	KOG4225	Sorbin_and_SH3_domain-containing_protein	Signal_transduction_mechanisms	CELLULAR_PROCESSES_AND_SIGNALING
260543	26	T1.2.3.4.5	T1.2.3.4.5			11.713	11.009	10.8134	11.3106	11.1486	10.9703	9.93938	11.3557	11.1293	11.5661									AA3_2	IPR000172 IPR007867 IPR012132	Glucose-methanol-choline_oxidoreductase,_N-terminal Glucose-methanol-choline_oxidoreductase,_C-terminal Glucose-methanol-choline_oxidoreductase	KOG1238	Glucose_dehydrogenase/choline_dehydrogenase/mandelonitrile_lyase_(GMC_oxidoreductase_family)	General_function_prediction_only	POORLY_CHARACTERIZED	1.1.99.1	Choline_dehydrogenase	Glycine,_serine_and_threonine_metabolism	Amino_Acid_Metabolism	METABOLIC	9821 23919 4234 6431	oxidoreductase_activity,_acting_on_CH-OH_group_of_donors FAD_binding alcohol_metabolic_process choline_dehydrogenase_activity	molecular_function biological_process	GO:0016614 GO:0050660 GO:0006066 GO:0008812	yes
261628	26	T1.2.3.4.5	T1.2.3.4.5			10.0252	11.5066	11.4595	11.2206	11.2473	11.3955	12.2351	11.0986	11.4093	10.9715
262909	26	T1.2.3.4.5	T1.2.3.4.5			10.5995	11.3761	11.6122	11.6666	11.3229	11.1378	11.4068	11.4467	11.3894	11.293	0.762763	1.0057	1.05047							IPR001789 IPR004358 IPR003661 IPR003660 IPR003594 IPR005467 IPR009082 IPR011006	Signal_transduction_response_regulator,_receiver_region Signal_transduction_histidine_kinase-related_protein,_C-terminal Signal_transduction_histidine_kinase,_subgroup_1,_dimerisation_and_phosphoacceptor_region Signal_transduction_histidine_kinase,_HAMP_region ATP-binding_region,_ATPase-like Signal_transduction_histidine_kinase,_core Signal_transduction_histidine_kinase,_homodimeric CheY-like	KOG0519	Sensory_transduction_histidine_kinase	Signal_transduction_mechanisms	CELLULAR_PROCESSES_AND_SIGNALING						155 157 4504 3736 3228 5250 9320 154 9581 9970 3044 10446	two-component_response_regulator_activity two-component_signal_transduction_system_(phosphorelay) regulation_of_transcription,_DNA-dependent ATP_binding signal_transducer_activity signal_transduction membrane two-component_sensor_activity phosphorylation transferase_activity,_transferring_phosphorus-containing_groups protein_histidine_kinase_activity peptidyl-histidine_phosphorylation	molecular_function biological_process cellular_component	GO:0000156 GO:0000160 GO:0006355 GO:0005524 GO:0004871 GO:0007165 GO:0016020 GO:0000155 GO:0016310 GO:0016772 GO:0004673 GO:0018106
263221	26	T1.2.3.4.5	T1.2.3.4.5			10.6718	11.1274	11.2079	11.2647	11.4728	10.7697	11.0897	11.1742	11.0817	11.5071										IPR000038 IPR016491	Cell_division/GTP_binding_protein Septin	KOG2655	Septin_family_protein_(P-loop_GTPase)	Cell_cycle_control,_cell_division,_chromosome_partitioning Cytoskeleton Intracellular_trafficking,_secretion,_and_vesicular_transport	METABOLISM CELLULAR_PROCESSES_AND_SIGNALING						3737 5143 3727 13949	GTP_binding cell_cycle protein_binding septin_complex	molecular_function biological_process cellular_component	GO:0005525 GO:0007049 GO:0005515 GO:0031105
264538	26	T1.2.3.4.5	T1.2.3.4.5			10.5557	12.2247	11.7872	11.5271	10.5228	10.5737	11.3108	10.9653	11.3565	10.4541										IPR000577	Carbohydrate_kinase,_FGGY	KOG2531	Sugar_(pentulose_and_hexulose)_kinases	Carbohydrate_transport_and_metabolism	METABOLISM	2.7.1.17	Xylulokinase	Pentose_and_glucuronate_interconversions	Carbohydrate_Metabolism	METABOLIC	4143 3214	carbohydrate_metabolic_process xylulokinase_activity	biological_process molecular_function	GO:0005975 GO:0004856
265215	26	T1.2.3.4.5	T1.2.3.4.5			9.5074	12.1125	12.6434	11.3584	11.2547	10.311	11.106	11.6671	11.4348	11.844	2.57101	3.02338	1.76896	1.65459						IPR002925	Dienelactone_hydrolase	KOG3043	Predicted_hydrolase_related_to_dienelactone_hydrolase	General_function_prediction_only	POORLY_CHARACTERIZED						9985	hydrolase_activity	molecular_function	GO:0016787
78259	26	T1.2.3.4.5	T1.2.3.4.5			11.4542	9.99235	10.3658	11.7034	12.0146	12.2915	11.8887	11.612	11.3399	10.7548	-1.42432							-1.47799		IPR001338	Fungal_hydrophobin										3531 3824	structural_constituent_of_cell_wall cell_wall	molecular_function cellular_component	GO:0005199 GO:0005618
113281	27	T1.2.3.4.5	T1.2.3.4.5			12.1796	10.4821	11.3549	10.7398	10.3045	9.79088	10.4437	10.8187	10.7681	10.919										IPR000873 IPR005914	AMP-dependent_synthetase_and_ligase Acetoacetyl-CoA_synthase	KOG1175	Acyl-CoA_synthetase	Lipid_transport_and_metabolism	METABOLISM	6.2.1.16	Acetoacetate--CoA_ligase	Butanoate_metabolism	Carbohydrate_Metabolism	METABOLIC	2290 5830 13580	catalytic_activity metabolic_process acetoacetate-CoA_ligase_activity	molecular_function biological_process	GO:0003824 GO:0008152 GO:0030729
138474	27	T1.2.3.4.5	T1.2.3.4.5			11.0037	11.1529	11.2308	10.9705	10.5675	11.3546	10.8286	10.7137	10.5756	10.7649									Myosin_motor-GT2	IPR001199 IPR001609 IPR004835 IPR014876	Cytochrome_b5 Myosin_head,_motor_region Fungal_chitin_synthase DEK_C_terminal	KOG2571	Chitin_synthase/hyaluronan_synthase_(glycosyltransferases)	Cell_wall/membrane/envelope_biogenesis	CELLULAR_PROCESSES_AND_SIGNALING	2.4.1.16	Chitin_synthase	Aminosugars_metabolism	Metabolism_of_Complex_Carbohydrates	METABOLIC	12251 21336 2241 3736 9681 9957 2540	heme_binding transition_metal_ion_binding motor_activity ATP_binding myosin_complex transferase_activity,_transferring_hexosyl_groups chitin_synthase_activity	molecular_function cellular_component	GO:0020037 GO:0046914 GO:0003774 GO:0005524 GO:0016459 GO:0016758 GO:0004100
161674	27	T1.2.3.4.5	T1.2.3.4.5			11.201	11.2701	11.4417	10.7693	10.5785	10.7174	10.8018	10.7226	10.7499	10.7207												KOG1215	Low-density_lipoprotein_receptors_containing_Ca2+-binding_EGF-like_domains	Signal_transduction_mechanisms	CELLULAR_PROCESSES_AND_SIGNALING
172928	27	T1.2.3.4.5	T1.2.3.4.5			10.7073	11.0241	10.5959	10.6989	10.3461	11.0137	10.63	10.7342	10.543	10.4763									GT48	IPR003440	Glycosyl_transferase,_family_48	KOG0916	1,3-beta-glucan_synthase/callose_synthase_catalytic_subunit	Cell_wall/membrane/envelope_biogenesis	CELLULAR_PROCESSES_AND_SIGNALING	2.4.1.34	1,3-beta-glucan_synthase	Starch_and_sucrose_metabolism	Metabolism_of_Complex_Carbohydrates	METABOLIC	147 2309 4243 9320	1,3-beta-glucan_synthase_complex 1,3-beta-glucan_synthase_activity 1,3-beta-glucan_biosynthetic_process membrane	cellular_component molecular_function biological_process	GO:0000148 GO:0003843 GO:0006075 GO:0016020
177038	27	T1.2.3.4.5	T1.2.3.4.5			11.2987	10.852	10.7682	10.8985	10.6069	11.0123	10.6992	10.7596	10.581	10.6183										IPR003953	Fumarate_reductase/succinate_dehydrogenase_flavoprotein,_N-terminal	KOG2404	Fumarate_reductase,_flavoprotein_subunit	Energy_production_and_conversion	METABOLISM	1.3.99.1	Succinate_dehydrogenase	Citrate_cycle_(TCA_cycle) Benzoate_degradation_via_CoA_ligation Butanoate_metabolism Reductive_carboxylate_cycle_(CO2_fixation) Oxidative_phosphorylation	Carbohydrate_Metabolism Biodegradation_of_Xenobiotics Energy_Metabolism	METABOLIC	4283 9710 109	electron_transport oxidoreductase_activity succinate_dehydrogenase_activity	biological_process molecular_function	GO:0006118 GO:0016491 GO:0000104
[truncated: 11,053 more rows]
